# Supplementary material for: Genomic footprints of selection in early-and late-flowering pearl millet landraces
Source: Front Plant Sci. 2022 Oct 12;13:880631. doi: 10.3389/fpls.2022.880631 (PMC9597309; doi:10.3389/fpls.2022.880631)
Supplement: Supplementary file 4 [file Table_1.XLS]

## Sheet: TabS1_SNP_Annotation.txt
SNP.ID	Chromosome	Position	Reference allele	Alternate Allele	SNPeff_annotaiton
chr1_61352	chr1	61352	A	G	=G|intergenic_region|MODIFIER|Pgl_GLEAN_10002238-Pgl_GLEAN_10002239|Pgl_GLEAN_10002238-Pgl_GLEAN_10002239|intergenic_region|Pgl_GLEAN_10002238-Pgl_GLEAN_10002239|||n.61352A>G||||||
chr1_61382	chr1	61382	T	A	=A|intergenic_region|MODIFIER|Pgl_GLEAN_10002238-Pgl_GLEAN_10002239|Pgl_GLEAN_10002238-Pgl_GLEAN_10002239|intergenic_region|Pgl_GLEAN_10002238-Pgl_GLEAN_10002239|||n.61382T>A||||||
chr1_61458	chr1	61458	A	G	=G|intergenic_region|MODIFIER|Pgl_GLEAN_10002238-Pgl_GLEAN_10002239|Pgl_GLEAN_10002238-Pgl_GLEAN_10002239|intergenic_region|Pgl_GLEAN_10002238-Pgl_GLEAN_10002239|||n.61458A>G||||||
chr1_61483	chr1	61483	A	G	=G|intergenic_region|MODIFIER|Pgl_GLEAN_10002238-Pgl_GLEAN_10002239|Pgl_GLEAN_10002238-Pgl_GLEAN_10002239|intergenic_region|Pgl_GLEAN_10002238-Pgl_GLEAN_10002239|||n.61483A>G||||||
chr1_79779	chr1	79779	T	C	=C|intergenic_region|MODIFIER|Pgl_GLEAN_10002240-Pgl_GLEAN_10002241|Pgl_GLEAN_10002240-Pgl_GLEAN_10002241|intergenic_region|Pgl_GLEAN_10002240-Pgl_GLEAN_10002241|||n.79779T>C||||||
chr1_79780	chr1	79780	C	T	=T|intergenic_region|MODIFIER|Pgl_GLEAN_10002240-Pgl_GLEAN_10002241|Pgl_GLEAN_10002240-Pgl_GLEAN_10002241|intergenic_region|Pgl_GLEAN_10002240-Pgl_GLEAN_10002241|||n.79780C>T||||||
chr1_79833	chr1	79833	A	G	=G|intergenic_region|MODIFIER|Pgl_GLEAN_10002240-Pgl_GLEAN_10002241|Pgl_GLEAN_10002240-Pgl_GLEAN_10002241|intergenic_region|Pgl_GLEAN_10002240-Pgl_GLEAN_10002241|||n.79833A>G||||||
chr1_79848	chr1	79848	G	C	=C|intergenic_region|MODIFIER|Pgl_GLEAN_10002240-Pgl_GLEAN_10002241|Pgl_GLEAN_10002240-Pgl_GLEAN_10002241|intergenic_region|Pgl_GLEAN_10002240-Pgl_GLEAN_10002241|||n.79848G>C||||||
chr1_79874	chr1	79874	C	T	=T|intergenic_region|MODIFIER|Pgl_GLEAN_10002240-Pgl_GLEAN_10002241|Pgl_GLEAN_10002240-Pgl_GLEAN_10002241|intergenic_region|Pgl_GLEAN_10002240-Pgl_GLEAN_10002241|||n.79874C>T||||||
chr1_79929	chr1	79929	C	T	=T|intergenic_region|MODIFIER|Pgl_GLEAN_10002240-Pgl_GLEAN_10002241|Pgl_GLEAN_10002240-Pgl_GLEAN_10002241|intergenic_region|Pgl_GLEAN_10002240-Pgl_GLEAN_10002241|||n.79929C>T||||||
chr1_79948	chr1	79948	C	T	=T|intergenic_region|MODIFIER|Pgl_GLEAN_10002240-Pgl_GLEAN_10002241|Pgl_GLEAN_10002240-Pgl_GLEAN_10002241|intergenic_region|Pgl_GLEAN_10002240-Pgl_GLEAN_10002241|||n.79948C>T||||||
chr1_79968	chr1	79968	T	C	=C|intergenic_region|MODIFIER|Pgl_GLEAN_10002240-Pgl_GLEAN_10002241|Pgl_GLEAN_10002240-Pgl_GLEAN_10002241|intergenic_region|Pgl_GLEAN_10002240-Pgl_GLEAN_10002241|||n.79968T>C||||||
chr1_79979	chr1	79979	C	T	=T|intergenic_region|MODIFIER|Pgl_GLEAN_10002240-Pgl_GLEAN_10002241|Pgl_GLEAN_10002240-Pgl_GLEAN_10002241|intergenic_region|Pgl_GLEAN_10002240-Pgl_GLEAN_10002241|||n.79979C>T||||||
chr1_79983	chr1	79983	G	A	=A|upstream_gene_variant|MODIFIER|Pgl_GLEAN_10002241|Pgl_GLEAN_10002241|transcript|Pgl_GLEAN_10002241mrna.1|protein_coding||c.-2623G>A|||||1000|WARNING_TRANSCRIPT_NO_START_CODON	A|downstream_gene_variant|MODIFIER|Pgl_GLEAN_10002241|Pgl_GLEAN_10002241|transcript|TRANSCRIPT_Pgl_GLEAN_10002241|protein_coding||c.*1000C>T|||||1000|	A|intergenic_region|MODIFIER|Pgl_GLEAN_10002240-Pgl_GLEAN_10002241|Pgl_GLEAN_10002240-Pgl_GLEAN_10002241|intergenic_region|Pgl_GLEAN_10002240-Pgl_GLEAN_10002241|||n.79983G>A||||||
chr1_81881	chr1	81881	C	G	=G|intron_variant|MODIFIER|Pgl_GLEAN_10002241|Pgl_GLEAN_10002241|transcript|TRANSCRIPT_Pgl_GLEAN_10002241|protein_coding|2/3|c.441+79G>C||||||	G|non_coding_transcript_variant|MODIFIER|Pgl_GLEAN_10002241|Pgl_GLEAN_10002241|transcript|Pgl_GLEAN_10002241mrna.1|protein_coding||||||||WARNING_TRANSCRIPT_NO_START_CODON
chr1_81882	chr1	81882	G	A	=A|intron_variant|MODIFIER|Pgl_GLEAN_10002241|Pgl_GLEAN_10002241|transcript|TRANSCRIPT_Pgl_GLEAN_10002241|protein_coding|2/3|c.441+78C>T||||||	A|non_coding_transcript_variant|MODIFIER|Pgl_GLEAN_10002241|Pgl_GLEAN_10002241|transcript|Pgl_GLEAN_10002241mrna.1|protein_coding||||||||WARNING_TRANSCRIPT_NO_START_CODON
chr1_81906	chr1	81906	G	A	=A|intron_variant|MODIFIER|Pgl_GLEAN_10002241|Pgl_GLEAN_10002241|transcript|TRANSCRIPT_Pgl_GLEAN_10002241|protein_coding|2/3|c.441+54C>T||||||	A|non_coding_transcript_variant|MODIFIER|Pgl_GLEAN_10002241|Pgl_GLEAN_10002241|transcript|Pgl_GLEAN_10002241mrna.1|protein_coding||||||||WARNING_TRANSCRIPT_NO_START_CODON
chr1_82016	chr1	82016	T	C	=C|missense_variant|MODERATE|Pgl_GLEAN_10002241|Pgl_GLEAN_10002241|transcript|TRANSCRIPT_Pgl_GLEAN_10002241|protein_coding|2/4|c.385A>G|p.Thr129Ala|385/915|385/915|129/304||	C|non_coding_transcript_variant|MODIFIER|Pgl_GLEAN_10002241|Pgl_GLEAN_10002241|transcript|Pgl_GLEAN_10002241mrna.1|protein_coding||||||||WARNING_TRANSCRIPT_NO_START_CODON
chr1_82094	chr1	82094	A	G	=G|intron_variant|MODIFIER|Pgl_GLEAN_10002241|Pgl_GLEAN_10002241|transcript|TRANSCRIPT_Pgl_GLEAN_10002241|protein_coding|1/3|c.355-48T>C||||||	G|non_coding_transcript_variant|MODIFIER|Pgl_GLEAN_10002241|Pgl_GLEAN_10002241|transcript|Pgl_GLEAN_10002241mrna.1|protein_coding||||||||WARNING_TRANSCRIPT_NO_START_CODON
chr1_148051	chr1	148051	G	A	=A|missense_variant|MODERATE|Pgl_GLEAN_10002244|Pgl_GLEAN_10002244|transcript|TRANSCRIPT_Pgl_GLEAN_10002244|protein_coding|3/9|c.337G>A|p.Glu113Lys|337/930|337/930|113/309||	A|non_coding_transcript_variant|MODIFIER|Pgl_GLEAN_10002244|Pgl_GLEAN_10002244|transcript|Pgl_GLEAN_10002244mrna.1|protein_coding||||||||WARNING_TRANSCRIPT_NO_START_CODON
chr1_148061	chr1	148061	T	C	=C|missense_variant|MODERATE|Pgl_GLEAN_10002244|Pgl_GLEAN_10002244|transcript|TRANSCRIPT_Pgl_GLEAN_10002244|protein_coding|3/9|c.347T>C|p.Val116Ala|347/930|347/930|116/309||	C|non_coding_transcript_variant|MODIFIER|Pgl_GLEAN_10002244|Pgl_GLEAN_10002244|transcript|Pgl_GLEAN_10002244mrna.1|protein_coding||||||||WARNING_TRANSCRIPT_NO_START_CODON
chr1_148108	chr1	148108	G	A	=A|missense_variant&splice_region_variant|MODERATE|Pgl_GLEAN_10002244|Pgl_GLEAN_10002244|transcript|TRANSCRIPT_Pgl_GLEAN_10002244|protein_coding|3/9|c.394G>A|p.Gly132Ser|394/930|394/930|132/309||	A|non_coding_transcript_variant|MODIFIER|Pgl_GLEAN_10002244|Pgl_GLEAN_10002244|transcript|Pgl_GLEAN_10002244mrna.1|protein_coding||||||||WARNING_TRANSCRIPT_NO_START_CODON
chr1_148141	chr1	148141	A	G	=G|intron_variant|MODIFIER|Pgl_GLEAN_10002244|Pgl_GLEAN_10002244|transcript|TRANSCRIPT_Pgl_GLEAN_10002244|protein_coding|3/8|c.394+33A>G||||||	G|non_coding_transcript_variant|MODIFIER|Pgl_GLEAN_10002244|Pgl_GLEAN_10002244|transcript|Pgl_GLEAN_10002244mrna.1|protein_coding||||||||WARNING_TRANSCRIPT_NO_START_CODON
chr1_148228	chr1	148228	G	A	=A|missense_variant&splice_region_variant|MODERATE|Pgl_GLEAN_10002244|Pgl_GLEAN_10002244|transcript|TRANSCRIPT_Pgl_GLEAN_10002244|protein_coding|4/9|c.397G>A|p.Ala133Thr|397/930|397/930|133/309||	A|non_coding_transcript_variant|MODIFIER|Pgl_GLEAN_10002244|Pgl_GLEAN_10002244|transcript|Pgl_GLEAN_10002244mrna.1|protein_coding||||||||WARNING_TRANSCRIPT_NO_START_CODON
chr1_148368	chr1	148368	C	T	=T|intron_variant|MODIFIER|Pgl_GLEAN_10002244|Pgl_GLEAN_10002244|transcript|TRANSCRIPT_Pgl_GLEAN_10002244|protein_coding|4/8|c.528+9C>T||||||	T|non_coding_transcript_variant|MODIFIER|Pgl_GLEAN_10002244|Pgl_GLEAN_10002244|transcript|Pgl_GLEAN_10002244mrna.1|protein_coding||||||||WARNING_TRANSCRIPT_NO_START_CODON
chr1_185088	chr1	185088	T	C	=C|intron_variant|MODIFIER|Pgl_GLEAN_10002247|Pgl_GLEAN_10002247|transcript|TRANSCRIPT_Pgl_GLEAN_10002247|protein_coding|1/5|c.108+407T>C||||||	C|non_coding_transcript_variant|MODIFIER|Pgl_GLEAN_10002247|Pgl_GLEAN_10002247|transcript|Pgl_GLEAN_10002247mrna.1|protein_coding||||||||WARNING_TRANSCRIPT_NO_START_CODON
chr1_185256	chr1	185256	G	T	=T|intron_variant|MODIFIER|Pgl_GLEAN_10002247|Pgl_GLEAN_10002247|transcript|TRANSCRIPT_Pgl_GLEAN_10002247|protein_coding|1/5|c.108+575G>T||||||	T|non_coding_transcript_variant|MODIFIER|Pgl_GLEAN_10002247|Pgl_GLEAN_10002247|transcript|Pgl_GLEAN_10002247mrna.1|protein_coding||||||||WARNING_TRANSCRIPT_NO_START_CODON
chr1_185260	chr1	185260	C	G	=G|intron_variant|MODIFIER|Pgl_GLEAN_10002247|Pgl_GLEAN_10002247|transcript|TRANSCRIPT_Pgl_GLEAN_10002247|protein_coding|1/5|c.108+579C>G||||||	G|non_coding_transcript_variant|MODIFIER|Pgl_GLEAN_10002247|Pgl_GLEAN_10002247|transcript|Pgl_GLEAN_10002247mrna.1|protein_coding||||||||WARNING_TRANSCRIPT_NO_START_CODON
chr1_185323	chr1	185323	C	T	=T|intron_variant|MODIFIER|Pgl_GLEAN_10002247|Pgl_GLEAN_10002247|transcript|TRANSCRIPT_Pgl_GLEAN_10002247|protein_coding|1/5|c.108+642C>T||||||	T|non_coding_transcript_variant|MODIFIER|Pgl_GLEAN_10002247|Pgl_GLEAN_10002247|transcript|Pgl_GLEAN_10002247mrna.1|protein_coding||||||||WARNING_TRANSCRIPT_NO_START_CODON
chr1_185336	chr1	185336	T	C	=C|intron_variant|MODIFIER|Pgl_GLEAN_10002247|Pgl_GLEAN_10002247|transcript|TRANSCRIPT_Pgl_GLEAN_10002247|protein_coding|1/5|c.108+655T>C||||||	C|non_coding_transcript_variant|MODIFIER|Pgl_GLEAN_10002247|Pgl_GLEAN_10002247|transcript|Pgl_GLEAN_10002247mrna.1|protein_coding||||||||WARNING_TRANSCRIPT_NO_START_CODON
chr1_185396	chr1	185396	A	G	=G|intron_variant|MODIFIER|Pgl_GLEAN_10002247|Pgl_GLEAN_10002247|transcript|TRANSCRIPT_Pgl_GLEAN_10002247|protein_coding|1/5|c.109-610A>G||||||	G|non_coding_transcript_variant|MODIFIER|Pgl_GLEAN_10002247|Pgl_GLEAN_10002247|transcript|Pgl_GLEAN_10002247mrna.1|protein_coding||||||||WARNING_TRANSCRIPT_NO_START_CODON
chr1_185449	chr1	185449	A	T	=T|intron_variant|MODIFIER|Pgl_GLEAN_10002247|Pgl_GLEAN_10002247|transcript|TRANSCRIPT_Pgl_GLEAN_10002247|protein_coding|1/5|c.109-557A>T||||||	T|non_coding_transcript_variant|MODIFIER|Pgl_GLEAN_10002247|Pgl_GLEAN_10002247|transcript|Pgl_GLEAN_10002247mrna.1|protein_coding||||||||WARNING_TRANSCRIPT_NO_START_CODON
chr1_185453	chr1	185453	G	T	=T|intron_variant|MODIFIER|Pgl_GLEAN_10002247|Pgl_GLEAN_10002247|transcript|TRANSCRIPT_Pgl_GLEAN_10002247|protein_coding|1/5|c.109-553G>T||||||	T|non_coding_transcript_variant|MODIFIER|Pgl_GLEAN_10002247|Pgl_GLEAN_10002247|transcript|Pgl_GLEAN_10002247mrna.1|protein_coding||||||||WARNING_TRANSCRIPT_NO_START_CODON
chr1_195331	chr1	195331	C	T	=T|synonymous_variant|LOW|Pgl_GLEAN_10002248|Pgl_GLEAN_10002248|transcript|TRANSCRIPT_Pgl_GLEAN_10002248|protein_coding|2/15|c.144G>A|p.Glu48Glu|144/1860|144/1860|48/619||	T|non_coding_transcript_variant|MODIFIER|Pgl_GLEAN_10002248|Pgl_GLEAN_10002248|transcript|Pgl_GLEAN_10002248mrna.1|protein_coding||||||||WARNING_TRANSCRIPT_NO_START_CODON
chr1_195396	chr1	195396	G	A	=A|missense_variant|MODERATE|Pgl_GLEAN_10002248|Pgl_GLEAN_10002248|transcript|TRANSCRIPT_Pgl_GLEAN_10002248|protein_coding|2/15|c.79C>T|p.Arg27Cys|79/1860|79/1860|27/619||	A|non_coding_transcript_variant|MODIFIER|Pgl_GLEAN_10002248|Pgl_GLEAN_10002248|transcript|Pgl_GLEAN_10002248mrna.1|protein_coding||||||||WARNING_TRANSCRIPT_NO_START_CODON
chr1_195416	chr1	195416	C	A	=A|intron_variant|MODIFIER|Pgl_GLEAN_10002248|Pgl_GLEAN_10002248|transcript|TRANSCRIPT_Pgl_GLEAN_10002248|protein_coding|1/14|c.68-9G>T||||||	A|non_coding_transcript_variant|MODIFIER|Pgl_GLEAN_10002248|Pgl_GLEAN_10002248|transcript|Pgl_GLEAN_10002248mrna.1|protein_coding||||||||WARNING_TRANSCRIPT_NO_START_CODON
chr1_195451	chr1	195451	C	T	=T|intron_variant|MODIFIER|Pgl_GLEAN_10002248|Pgl_GLEAN_10002248|transcript|TRANSCRIPT_Pgl_GLEAN_10002248|protein_coding|1/14|c.68-44G>A||||||	T|non_coding_transcript_variant|MODIFIER|Pgl_GLEAN_10002248|Pgl_GLEAN_10002248|transcript|Pgl_GLEAN_10002248mrna.1|protein_coding||||||||WARNING_TRANSCRIPT_NO_START_CODON
chr1_195465	chr1	195465	T	C	=C|intron_variant|MODIFIER|Pgl_GLEAN_10002248|Pgl_GLEAN_10002248|transcript|TRANSCRIPT_Pgl_GLEAN_10002248|protein_coding|1/14|c.68-58A>G||||||	C|non_coding_transcript_variant|MODIFIER|Pgl_GLEAN_10002248|Pgl_GLEAN_10002248|transcript|Pgl_GLEAN_10002248mrna.1|protein_coding||||||||WARNING_TRANSCRIPT_NO_START_CODON
chr1_195471	chr1	195471	C	T	=T|intron_variant|MODIFIER|Pgl_GLEAN_10002248|Pgl_GLEAN_10002248|transcript|TRANSCRIPT_Pgl_GLEAN_10002248|protein_coding|1/14|c.68-64G>A||||||	T|non_coding_transcript_variant|MODIFIER|Pgl_GLEAN_10002248|Pgl_GLEAN_10002248|transcript|Pgl_GLEAN_10002248mrna.1|protein_coding||||||||WARNING_TRANSCRIPT_NO_START_CODON
chr1_195510	chr1	195510	G	A	=A|intron_variant|MODIFIER|Pgl_GLEAN_10002248|Pgl_GLEAN_10002248|transcript|TRANSCRIPT_Pgl_GLEAN_10002248|protein_coding|1/14|c.68-103C>T||||||	A|non_coding_transcript_variant|MODIFIER|Pgl_GLEAN_10002248|Pgl_GLEAN_10002248|transcript|Pgl_GLEAN_10002248mrna.1|protein_coding||||||||WARNING_TRANSCRIPT_NO_START_CODON
chr1_195532	chr1	195532	A	T	=T|intron_variant|MODIFIER|Pgl_GLEAN_10002248|Pgl_GLEAN_10002248|transcript|TRANSCRIPT_Pgl_GLEAN_10002248|protein_coding|1/14|c.68-125T>A||||||	T|non_coding_transcript_variant|MODIFIER|Pgl_GLEAN_10002248|Pgl_GLEAN_10002248|transcript|Pgl_GLEAN_10002248mrna.1|protein_coding||||||||WARNING_TRANSCRIPT_NO_START_CODON
chr1_195571	chr1	195571	G	A	=A|intron_variant|MODIFIER|Pgl_GLEAN_10002248|Pgl_GLEAN_10002248|transcript|TRANSCRIPT_Pgl_GLEAN_10002248|protein_coding|1/14|c.68-164C>T||||||	A|non_coding_transcript_variant|MODIFIER|Pgl_GLEAN_10002248|Pgl_GLEAN_10002248|transcript|Pgl_GLEAN_10002248mrna.1|protein_coding||||||||WARNING_TRANSCRIPT_NO_START_CODON
chr1_195632	chr1	195632	C	A	=A|intron_variant|MODIFIER|Pgl_GLEAN_10002248|Pgl_GLEAN_10002248|transcript|TRANSCRIPT_Pgl_GLEAN_10002248|protein_coding|1/14|c.68-225G>T||||||	A|non_coding_transcript_variant|MODIFIER|Pgl_GLEAN_10002248|Pgl_GLEAN_10002248|transcript|Pgl_GLEAN_10002248mrna.1|protein_coding||||||||WARNING_TRANSCRIPT_NO_START_CODON
chr1_195810	chr1	195810	G	A	=A|intron_variant|MODIFIER|Pgl_GLEAN_10002248|Pgl_GLEAN_10002248|transcript|TRANSCRIPT_Pgl_GLEAN_10002248|protein_coding|1/14|c.67+220C>T||||||	A|non_coding_transcript_variant|MODIFIER|Pgl_GLEAN_10002248|Pgl_GLEAN_10002248|transcript|Pgl_GLEAN_10002248mrna.1|protein_coding||||||||WARNING_TRANSCRIPT_NO_START_CODON
chr1_195823	chr1	195823	T	G	=G|intron_variant|MODIFIER|Pgl_GLEAN_10002248|Pgl_GLEAN_10002248|transcript|TRANSCRIPT_Pgl_GLEAN_10002248|protein_coding|1/14|c.67+207A>C||||||	G|non_coding_transcript_variant|MODIFIER|Pgl_GLEAN_10002248|Pgl_GLEAN_10002248|transcript|Pgl_GLEAN_10002248mrna.1|protein_coding||||||||WARNING_TRANSCRIPT_NO_START_CODON
chr1_195925	chr1	195925	T	C	=C|intron_variant|MODIFIER|Pgl_GLEAN_10002248|Pgl_GLEAN_10002248|transcript|TRANSCRIPT_Pgl_GLEAN_10002248|protein_coding|1/14|c.67+105A>G||||||	C|non_coding_transcript_variant|MODIFIER|Pgl_GLEAN_10002248|Pgl_GLEAN_10002248|transcript|Pgl_GLEAN_10002248mrna.1|protein_coding||||||||WARNING_TRANSCRIPT_NO_START_CODON
chr1_195926	chr1	195926	G	A	=A|intron_variant|MODIFIER|Pgl_GLEAN_10002248|Pgl_GLEAN_10002248|transcript|TRANSCRIPT_Pgl_GLEAN_10002248|protein_coding|1/14|c.67+104C>T||||||	A|non_coding_transcript_variant|MODIFIER|Pgl_GLEAN_10002248|Pgl_GLEAN_10002248|transcript|Pgl_GLEAN_10002248mrna.1|protein_coding||||||||WARNING_TRANSCRIPT_NO_START_CODON
chr1_195952	chr1	195952	G	T	=T|intron_variant|MODIFIER|Pgl_GLEAN_10002248|Pgl_GLEAN_10002248|transcript|TRANSCRIPT_Pgl_GLEAN_10002248|protein_coding|1/14|c.67+78C>A||||||	T|non_coding_transcript_variant|MODIFIER|Pgl_GLEAN_10002248|Pgl_GLEAN_10002248|transcript|Pgl_GLEAN_10002248mrna.1|protein_coding||||||||WARNING_TRANSCRIPT_NO_START_CODON
chr1_196052	chr1	196052	C	T	=T|synonymous_variant|LOW|Pgl_GLEAN_10002248|Pgl_GLEAN_10002248|transcript|TRANSCRIPT_Pgl_GLEAN_10002248|protein_coding|1/15|c.45G>A|p.Glu15Glu|45/1860|45/1860|15/619||	T|non_coding_transcript_variant|MODIFIER|Pgl_GLEAN_10002248|Pgl_GLEAN_10002248|transcript|Pgl_GLEAN_10002248mrna.1|protein_coding||||||||WARNING_TRANSCRIPT_NO_START_CODON
chr1_196110	chr1	196110	G	A	=A|upstream_gene_variant|MODIFIER|Pgl_GLEAN_10002248|Pgl_GLEAN_10002248|transcript|TRANSCRIPT_Pgl_GLEAN_10002248|protein_coding||c.-14C>T|||||14|	A|downstream_gene_variant|MODIFIER|Pgl_GLEAN_10002248|Pgl_GLEAN_10002248|transcript|Pgl_GLEAN_10002248mrna.1|protein_coding||c.*8061G>A|||||14|WARNING_TRANSCRIPT_NO_START_CODON	A|intergenic_region|MODIFIER|Pgl_GLEAN_10002248-Pgl_GLEAN_10012377|Pgl_GLEAN_10002248-Pgl_GLEAN_10012377|intergenic_region|Pgl_GLEAN_10002248-Pgl_GLEAN_10012377|||n.196110G>A||||||
chr1_196148	chr1	196148	T	C	=C|upstream_gene_variant|MODIFIER|Pgl_GLEAN_10002248|Pgl_GLEAN_10002248|transcript|TRANSCRIPT_Pgl_GLEAN_10002248|protein_coding||c.-52A>G|||||52|	C|downstream_gene_variant|MODIFIER|Pgl_GLEAN_10002248|Pgl_GLEAN_10002248|transcript|Pgl_GLEAN_10002248mrna.1|protein_coding||c.*8099T>C|||||52|WARNING_TRANSCRIPT_NO_START_CODON	C|intergenic_region|MODIFIER|Pgl_GLEAN_10002248-Pgl_GLEAN_10012377|Pgl_GLEAN_10002248-Pgl_GLEAN_10012377|intergenic_region|Pgl_GLEAN_10002248-Pgl_GLEAN_10012377|||n.196148T>C||||||
chr1_196251	chr1	196251	T	C	=C|upstream_gene_variant|MODIFIER|Pgl_GLEAN_10002248|Pgl_GLEAN_10002248|transcript|TRANSCRIPT_Pgl_GLEAN_10002248|protein_coding||c.-155A>G|||||155|	C|downstream_gene_variant|MODIFIER|Pgl_GLEAN_10002248|Pgl_GLEAN_10002248|transcript|Pgl_GLEAN_10002248mrna.1|protein_coding||c.*8202T>C|||||155|WARNING_TRANSCRIPT_NO_START_CODON	C|intergenic_region|MODIFIER|Pgl_GLEAN_10002248-Pgl_GLEAN_10012377|Pgl_GLEAN_10002248-Pgl_GLEAN_10012377|intergenic_region|Pgl_GLEAN_10002248-Pgl_GLEAN_10012377|||n.196251T>C||||||
chr1_196299	chr1	196299	T	C	=C|upstream_gene_variant|MODIFIER|Pgl_GLEAN_10002248|Pgl_GLEAN_10002248|transcript|TRANSCRIPT_Pgl_GLEAN_10002248|protein_coding||c.-203A>G|||||203|	C|downstream_gene_variant|MODIFIER|Pgl_GLEAN_10002248|Pgl_GLEAN_10002248|transcript|Pgl_GLEAN_10002248mrna.1|protein_coding||c.*8250T>C|||||203|WARNING_TRANSCRIPT_NO_START_CODON	C|intergenic_region|MODIFIER|Pgl_GLEAN_10002248-Pgl_GLEAN_10012377|Pgl_GLEAN_10002248-Pgl_GLEAN_10012377|intergenic_region|Pgl_GLEAN_10002248-Pgl_GLEAN_10012377|||n.196299T>C||||||
chr1_196314	chr1	196314	T	C	=C|upstream_gene_variant|MODIFIER|Pgl_GLEAN_10002248|Pgl_GLEAN_10002248|transcript|TRANSCRIPT_Pgl_GLEAN_10002248|protein_coding||c.-218A>G|||||218|	C|downstream_gene_variant|MODIFIER|Pgl_GLEAN_10002248|Pgl_GLEAN_10002248|transcript|Pgl_GLEAN_10002248mrna.1|protein_coding||c.*8265T>C|||||218|WARNING_TRANSCRIPT_NO_START_CODON	C|intergenic_region|MODIFIER|Pgl_GLEAN_10002248-Pgl_GLEAN_10012377|Pgl_GLEAN_10002248-Pgl_GLEAN_10012377|intergenic_region|Pgl_GLEAN_10002248-Pgl_GLEAN_10012377|||n.196314T>C||||||
chr1_196340	chr1	196340	G	A	=A|upstream_gene_variant|MODIFIER|Pgl_GLEAN_10002248|Pgl_GLEAN_10002248|transcript|TRANSCRIPT_Pgl_GLEAN_10002248|protein_coding||c.-244C>T|||||244|	A|downstream_gene_variant|MODIFIER|Pgl_GLEAN_10002248|Pgl_GLEAN_10002248|transcript|Pgl_GLEAN_10002248mrna.1|protein_coding||c.*8291G>A|||||244|WARNING_TRANSCRIPT_NO_START_CODON	A|intergenic_region|MODIFIER|Pgl_GLEAN_10002248-Pgl_GLEAN_10012377|Pgl_GLEAN_10002248-Pgl_GLEAN_10012377|intergenic_region|Pgl_GLEAN_10002248-Pgl_GLEAN_10012377|||n.196340G>A||||||
chr1_196396	chr1	196396	C	A	=A|upstream_gene_variant|MODIFIER|Pgl_GLEAN_10002248|Pgl_GLEAN_10002248|transcript|TRANSCRIPT_Pgl_GLEAN_10002248|protein_coding||c.-300G>T|||||300|	A|downstream_gene_variant|MODIFIER|Pgl_GLEAN_10002248|Pgl_GLEAN_10002248|transcript|Pgl_GLEAN_10002248mrna.1|protein_coding||c.*8347C>A|||||300|WARNING_TRANSCRIPT_NO_START_CODON	A|intergenic_region|MODIFIER|Pgl_GLEAN_10002248-Pgl_GLEAN_10012377|Pgl_GLEAN_10002248-Pgl_GLEAN_10012377|intergenic_region|Pgl_GLEAN_10002248-Pgl_GLEAN_10012377|||n.196396C>A||||||
chr1_196429	chr1	196429	C	G	=G|upstream_gene_variant|MODIFIER|Pgl_GLEAN_10002248|Pgl_GLEAN_10002248|transcript|TRANSCRIPT_Pgl_GLEAN_10002248|protein_coding||c.-333G>C|||||333|	G|downstream_gene_variant|MODIFIER|Pgl_GLEAN_10002248|Pgl_GLEAN_10002248|transcript|Pgl_GLEAN_10002248mrna.1|protein_coding||c.*8380C>G|||||333|WARNING_TRANSCRIPT_NO_START_CODON	G|intergenic_region|MODIFIER|Pgl_GLEAN_10002248-Pgl_GLEAN_10012377|Pgl_GLEAN_10002248-Pgl_GLEAN_10012377|intergenic_region|Pgl_GLEAN_10002248-Pgl_GLEAN_10012377|||n.196429C>G||||||
chr1_196445	chr1	196445	G	A	=A|upstream_gene_variant|MODIFIER|Pgl_GLEAN_10002248|Pgl_GLEAN_10002248|transcript|TRANSCRIPT_Pgl_GLEAN_10002248|protein_coding||c.-349C>T|||||349|	A|downstream_gene_variant|MODIFIER|Pgl_GLEAN_10002248|Pgl_GLEAN_10002248|transcript|Pgl_GLEAN_10002248mrna.1|protein_coding||c.*8396G>A|||||349|WARNING_TRANSCRIPT_NO_START_CODON	A|intergenic_region|MODIFIER|Pgl_GLEAN_10002248-Pgl_GLEAN_10012377|Pgl_GLEAN_10002248-Pgl_GLEAN_10012377|intergenic_region|Pgl_GLEAN_10002248-Pgl_GLEAN_10012377|||n.196445G>A||||||
chr1_196555	chr1	196555	T	G	=G|upstream_gene_variant|MODIFIER|Pgl_GLEAN_10002248|Pgl_GLEAN_10002248|transcript|TRANSCRIPT_Pgl_GLEAN_10002248|protein_coding||c.-459A>C|||||459|	G|downstream_gene_variant|MODIFIER|Pgl_GLEAN_10002248|Pgl_GLEAN_10002248|transcript|Pgl_GLEAN_10002248mrna.1|protein_coding||c.*8506T>G|||||459|WARNING_TRANSCRIPT_NO_START_CODON	G|intergenic_region|MODIFIER|Pgl_GLEAN_10002248-Pgl_GLEAN_10012377|Pgl_GLEAN_10002248-Pgl_GLEAN_10012377|intergenic_region|Pgl_GLEAN_10002248-Pgl_GLEAN_10012377|||n.196555T>G||||||
chr1_196589	chr1	196589	T	C	=C|upstream_gene_variant|MODIFIER|Pgl_GLEAN_10002248|Pgl_GLEAN_10002248|transcript|TRANSCRIPT_Pgl_GLEAN_10002248|protein_coding||c.-493A>G|||||493|	C|downstream_gene_variant|MODIFIER|Pgl_GLEAN_10002248|Pgl_GLEAN_10002248|transcript|Pgl_GLEAN_10002248mrna.1|protein_coding||c.*8540T>C|||||493|WARNING_TRANSCRIPT_NO_START_CODON	C|intergenic_region|MODIFIER|Pgl_GLEAN_10002248-Pgl_GLEAN_10012377|Pgl_GLEAN_10002248-Pgl_GLEAN_10012377|intergenic_region|Pgl_GLEAN_10002248-Pgl_GLEAN_10012377|||n.196589T>C||||||
chr1_196591	chr1	196591	C	A	=A|upstream_gene_variant|MODIFIER|Pgl_GLEAN_10002248|Pgl_GLEAN_10002248|transcript|TRANSCRIPT_Pgl_GLEAN_10002248|protein_coding||c.-495G>T|||||495|	A|downstream_gene_variant|MODIFIER|Pgl_GLEAN_10002248|Pgl_GLEAN_10002248|transcript|Pgl_GLEAN_10002248mrna.1|protein_coding||c.*8542C>A|||||495|WARNING_TRANSCRIPT_NO_START_CODON	A|intergenic_region|MODIFIER|Pgl_GLEAN_10002248-Pgl_GLEAN_10012377|Pgl_GLEAN_10002248-Pgl_GLEAN_10012377|intergenic_region|Pgl_GLEAN_10002248-Pgl_GLEAN_10012377|||n.196591C>A||||||
chr1_196637	chr1	196637	G	T	=T|upstream_gene_variant|MODIFIER|Pgl_GLEAN_10002248|Pgl_GLEAN_10002248|transcript|TRANSCRIPT_Pgl_GLEAN_10002248|protein_coding||c.-541C>A|||||541|	T|downstream_gene_variant|MODIFIER|Pgl_GLEAN_10002248|Pgl_GLEAN_10002248|transcript|Pgl_GLEAN_10002248mrna.1|protein_coding||c.*8588G>T|||||541|WARNING_TRANSCRIPT_NO_START_CODON	T|intergenic_region|MODIFIER|Pgl_GLEAN_10002248-Pgl_GLEAN_10012377|Pgl_GLEAN_10002248-Pgl_GLEAN_10012377|intergenic_region|Pgl_GLEAN_10002248-Pgl_GLEAN_10012377|||n.196637G>T||||||
chr1_196674	chr1	196674	G	C	=C|upstream_gene_variant|MODIFIER|Pgl_GLEAN_10002248|Pgl_GLEAN_10002248|transcript|TRANSCRIPT_Pgl_GLEAN_10002248|protein_coding||c.-578C>G|||||578|	C|downstream_gene_variant|MODIFIER|Pgl_GLEAN_10002248|Pgl_GLEAN_10002248|transcript|Pgl_GLEAN_10002248mrna.1|protein_coding||c.*8625G>C|||||578|WARNING_TRANSCRIPT_NO_START_CODON	C|intergenic_region|MODIFIER|Pgl_GLEAN_10002248-Pgl_GLEAN_10012377|Pgl_GLEAN_10002248-Pgl_GLEAN_10012377|intergenic_region|Pgl_GLEAN_10002248-Pgl_GLEAN_10012377|||n.196674G>C||||||
chr1_196728	chr1	196728	C	T	=T|upstream_gene_variant|MODIFIER|Pgl_GLEAN_10002248|Pgl_GLEAN_10002248|transcript|TRANSCRIPT_Pgl_GLEAN_10002248|protein_coding||c.-632G>A|||||632|	T|downstream_gene_variant|MODIFIER|Pgl_GLEAN_10002248|Pgl_GLEAN_10002248|transcript|Pgl_GLEAN_10002248mrna.1|protein_coding||c.*8679C>T|||||632|WARNING_TRANSCRIPT_NO_START_CODON	T|intergenic_region|MODIFIER|Pgl_GLEAN_10002248-Pgl_GLEAN_10012377|Pgl_GLEAN_10002248-Pgl_GLEAN_10012377|intergenic_region|Pgl_GLEAN_10002248-Pgl_GLEAN_10012377|||n.196728C>T||||||
chr1_196823	chr1	196823	T	A	=A|upstream_gene_variant|MODIFIER|Pgl_GLEAN_10002248|Pgl_GLEAN_10002248|transcript|TRANSCRIPT_Pgl_GLEAN_10002248|protein_coding||c.-727A>T|||||727|	A|downstream_gene_variant|MODIFIER|Pgl_GLEAN_10002248|Pgl_GLEAN_10002248|transcript|Pgl_GLEAN_10002248mrna.1|protein_coding||c.*8774T>A|||||727|WARNING_TRANSCRIPT_NO_START_CODON	A|intergenic_region|MODIFIER|Pgl_GLEAN_10002248-Pgl_GLEAN_10012377|Pgl_GLEAN_10002248-Pgl_GLEAN_10012377|intergenic_region|Pgl_GLEAN_10002248-Pgl_GLEAN_10012377|||n.196823T>A||||||
chr1_297445	chr1	297445	C	T	=T|synonymous_variant|LOW|Pgl_GLEAN_10012374|Pgl_GLEAN_10012374|transcript|TRANSCRIPT_Pgl_GLEAN_10012374|protein_coding|1/6|c.163C>T|p.Leu55Leu|163/693|163/693|55/230||	T|non_coding_transcript_variant|MODIFIER|Pgl_GLEAN_10012374|Pgl_GLEAN_10012374|transcript|Pgl_GLEAN_10012374mrna.1|protein_coding||||||||WARNING_TRANSCRIPT_NO_START_CODON
chr1_297461	chr1	297461	C	T	=T|missense_variant|MODERATE|Pgl_GLEAN_10012374|Pgl_GLEAN_10012374|transcript|TRANSCRIPT_Pgl_GLEAN_10012374|protein_coding|1/6|c.179C>T|p.Pro60Leu|179/693|179/693|60/230||	T|non_coding_transcript_variant|MODIFIER|Pgl_GLEAN_10012374|Pgl_GLEAN_10012374|transcript|Pgl_GLEAN_10012374mrna.1|protein_coding||||||||WARNING_TRANSCRIPT_NO_START_CODON
chr1_297516	chr1	297516	C	T	=T|intron_variant|MODIFIER|Pgl_GLEAN_10012374|Pgl_GLEAN_10012374|transcript|TRANSCRIPT_Pgl_GLEAN_10012374|protein_coding|1/5|c.191+43C>T||||||	T|non_coding_transcript_variant|MODIFIER|Pgl_GLEAN_10012374|Pgl_GLEAN_10012374|transcript|Pgl_GLEAN_10012374mrna.1|protein_coding||||||||WARNING_TRANSCRIPT_NO_START_CODON
chr1_297521	chr1	297521	A	T	=T|intron_variant|MODIFIER|Pgl_GLEAN_10012374|Pgl_GLEAN_10012374|transcript|TRANSCRIPT_Pgl_GLEAN_10012374|protein_coding|1/5|c.191+48A>T||||||	T|non_coding_transcript_variant|MODIFIER|Pgl_GLEAN_10012374|Pgl_GLEAN_10012374|transcript|Pgl_GLEAN_10012374mrna.1|protein_coding||||||||WARNING_TRANSCRIPT_NO_START_CODON
chr1_297588	chr1	297588	C	T	=T|splice_region_variant&intron_variant|LOW|Pgl_GLEAN_10012374|Pgl_GLEAN_10012374|transcript|TRANSCRIPT_Pgl_GLEAN_10012374|protein_coding|1/5|c.192-3C>T||||||	T|non_coding_transcript_variant|MODIFIER|Pgl_GLEAN_10012374|Pgl_GLEAN_10012374|transcript|Pgl_GLEAN_10012374mrna.1|protein_coding||||||||WARNING_TRANSCRIPT_NO_START_CODON
chr1_297594	chr1	297594	T	C	=C|synonymous_variant|LOW|Pgl_GLEAN_10012374|Pgl_GLEAN_10012374|transcript|TRANSCRIPT_Pgl_GLEAN_10012374|protein_coding|2/6|c.195T>C|p.Pro65Pro|195/693|195/693|65/230||	C|non_coding_transcript_variant|MODIFIER|Pgl_GLEAN_10012374|Pgl_GLEAN_10012374|transcript|Pgl_GLEAN_10012374mrna.1|protein_coding||||||||WARNING_TRANSCRIPT_NO_START_CODON
chr1_297630	chr1	297630	T	C	=C|synonymous_variant|LOW|Pgl_GLEAN_10012374|Pgl_GLEAN_10012374|transcript|TRANSCRIPT_Pgl_GLEAN_10012374|protein_coding|2/6|c.231T>C|p.Pro77Pro|231/693|231/693|77/230||	C|non_coding_transcript_variant|MODIFIER|Pgl_GLEAN_10012374|Pgl_GLEAN_10012374|transcript|Pgl_GLEAN_10012374mrna.1|protein_coding||||||||WARNING_TRANSCRIPT_NO_START_CODON
chr1_297675	chr1	297675	G	T	=T|splice_region_variant&intron_variant|LOW|Pgl_GLEAN_10012374|Pgl_GLEAN_10012374|transcript|TRANSCRIPT_Pgl_GLEAN_10012374|protein_coding|2/5|c.269+7G>T||||||	T|non_coding_transcript_variant|MODIFIER|Pgl_GLEAN_10012374|Pgl_GLEAN_10012374|transcript|Pgl_GLEAN_10012374mrna.1|protein_coding||||||||WARNING_TRANSCRIPT_NO_START_CODON
chr1_297677	chr1	297677	C	T	=T|intron_variant|MODIFIER|Pgl_GLEAN_10012374|Pgl_GLEAN_10012374|transcript|TRANSCRIPT_Pgl_GLEAN_10012374|protein_coding|2/5|c.269+9C>T||||||	T|non_coding_transcript_variant|MODIFIER|Pgl_GLEAN_10012374|Pgl_GLEAN_10012374|transcript|Pgl_GLEAN_10012374mrna.1|protein_coding||||||||WARNING_TRANSCRIPT_NO_START_CODON
chr1_297879	chr1	297879	C	T	=T|intron_variant|MODIFIER|Pgl_GLEAN_10012374|Pgl_GLEAN_10012374|transcript|TRANSCRIPT_Pgl_GLEAN_10012374|protein_coding|2/5|c.269+211C>T||||||	T|non_coding_transcript_variant|MODIFIER|Pgl_GLEAN_10012374|Pgl_GLEAN_10012374|transcript|Pgl_GLEAN_10012374mrna.1|protein_coding||||||||WARNING_TRANSCRIPT_NO_START_CODON
chr1_297900	chr1	297900	A	G	=G|intron_variant|MODIFIER|Pgl_GLEAN_10012374|Pgl_GLEAN_10012374|transcript|TRANSCRIPT_Pgl_GLEAN_10012374|protein_coding|2/5|c.269+232A>G||||||	G|non_coding_transcript_variant|MODIFIER|Pgl_GLEAN_10012374|Pgl_GLEAN_10012374|transcript|Pgl_GLEAN_10012374mrna.1|protein_coding||||||||WARNING_TRANSCRIPT_NO_START_CODON
chr1_297934	chr1	297934	T	C	=C|intron_variant|MODIFIER|Pgl_GLEAN_10012374|Pgl_GLEAN_10012374|transcript|TRANSCRIPT_Pgl_GLEAN_10012374|protein_coding|2/5|c.269+266T>C||||||	C|non_coding_transcript_variant|MODIFIER|Pgl_GLEAN_10012374|Pgl_GLEAN_10012374|transcript|Pgl_GLEAN_10012374mrna.1|protein_coding||||||||WARNING_TRANSCRIPT_NO_START_CODON
chr1_297951	chr1	297951	G	T	=T|intron_variant|MODIFIER|Pgl_GLEAN_10012374|Pgl_GLEAN_10012374|transcript|TRANSCRIPT_Pgl_GLEAN_10012374|protein_coding|2/5|c.269+283G>T||||||	T|non_coding_transcript_variant|MODIFIER|Pgl_GLEAN_10012374|Pgl_GLEAN_10012374|transcript|Pgl_GLEAN_10012374mrna.1|protein_coding||||||||WARNING_TRANSCRIPT_NO_START_CODON
chr1_298010	chr1	298010	C	T	=T|intron_variant|MODIFIER|Pgl_GLEAN_10012374|Pgl_GLEAN_10012374|transcript|TRANSCRIPT_Pgl_GLEAN_10012374|protein_coding|2/5|c.269+342C>T||||||	T|non_coding_transcript_variant|MODIFIER|Pgl_GLEAN_10012374|Pgl_GLEAN_10012374|transcript|Pgl_GLEAN_10012374mrna.1|protein_coding||||||||WARNING_TRANSCRIPT_NO_START_CODON
chr1_298043	chr1	298043	A	C	=C|intron_variant|MODIFIER|Pgl_GLEAN_10012374|Pgl_GLEAN_10012374|transcript|TRANSCRIPT_Pgl_GLEAN_10012374|protein_coding|2/5|c.269+375A>C||||||	C|non_coding_transcript_variant|MODIFIER|Pgl_GLEAN_10012374|Pgl_GLEAN_10012374|transcript|Pgl_GLEAN_10012374mrna.1|protein_coding||||||||WARNING_TRANSCRIPT_NO_START_CODON
chr1_298062	chr1	298062	C	T	=T|intron_variant|MODIFIER|Pgl_GLEAN_10012374|Pgl_GLEAN_10012374|transcript|TRANSCRIPT_Pgl_GLEAN_10012374|protein_coding|2/5|c.269+394C>T||||||	T|non_coding_transcript_variant|MODIFIER|Pgl_GLEAN_10012374|Pgl_GLEAN_10012374|transcript|Pgl_GLEAN_10012374mrna.1|protein_coding||||||||WARNING_TRANSCRIPT_NO_START_CODON
chr1_298067	chr1	298067	T	C	=C|intron_variant|MODIFIER|Pgl_GLEAN_10012374|Pgl_GLEAN_10012374|transcript|TRANSCRIPT_Pgl_GLEAN_10012374|protein_coding|2/5|c.269+399T>C||||||	C|non_coding_transcript_variant|MODIFIER|Pgl_GLEAN_10012374|Pgl_GLEAN_10012374|transcript|Pgl_GLEAN_10012374mrna.1|protein_coding||||||||WARNING_TRANSCRIPT_NO_START_CODON
chr1_298098	chr1	298098	G	A	=A|intron_variant|MODIFIER|Pgl_GLEAN_10012374|Pgl_GLEAN_10012374|transcript|TRANSCRIPT_Pgl_GLEAN_10012374|protein_coding|2/5|c.269+430G>A||||||	A|non_coding_transcript_variant|MODIFIER|Pgl_GLEAN_10012374|Pgl_GLEAN_10012374|transcript|Pgl_GLEAN_10012374mrna.1|protein_coding||||||||WARNING_TRANSCRIPT_NO_START_CODON
chr1_298219	chr1	298219	C	A	=A|intron_variant|MODIFIER|Pgl_GLEAN_10012374|Pgl_GLEAN_10012374|transcript|TRANSCRIPT_Pgl_GLEAN_10012374|protein_coding|2/5|c.269+551C>A||||||	A|non_coding_transcript_variant|MODIFIER|Pgl_GLEAN_10012374|Pgl_GLEAN_10012374|transcript|Pgl_GLEAN_10012374mrna.1|protein_coding||||||||WARNING_TRANSCRIPT_NO_START_CODON
chr1_298276	chr1	298276	G	T	=T|intron_variant|MODIFIER|Pgl_GLEAN_10012374|Pgl_GLEAN_10012374|transcript|TRANSCRIPT_Pgl_GLEAN_10012374|protein_coding|2/5|c.269+608G>T||||||	T|non_coding_transcript_variant|MODIFIER|Pgl_GLEAN_10012374|Pgl_GLEAN_10012374|transcript|Pgl_GLEAN_10012374mrna.1|protein_coding||||||||WARNING_TRANSCRIPT_NO_START_CODON
chr1_298420	chr1	298420	T	C	=C|intron_variant|MODIFIER|Pgl_GLEAN_10012374|Pgl_GLEAN_10012374|transcript|TRANSCRIPT_Pgl_GLEAN_10012374|protein_coding|2/5|c.270-601T>C||||||	C|non_coding_transcript_variant|MODIFIER|Pgl_GLEAN_10012374|Pgl_GLEAN_10012374|transcript|Pgl_GLEAN_10012374mrna.1|protein_coding||||||||WARNING_TRANSCRIPT_NO_START_CODON
chr1_320259	chr1	320259	G	A	=A|intergenic_region|MODIFIER|Pgl_GLEAN_10012374-Pgl_GLEAN_10012373|Pgl_GLEAN_10012374-Pgl_GLEAN_10012373|intergenic_region|Pgl_GLEAN_10012374-Pgl_GLEAN_10012373|||n.320259G>A||||||
chr1_320313	chr1	320313	T	C	=C|intergenic_region|MODIFIER|Pgl_GLEAN_10012374-Pgl_GLEAN_10012373|Pgl_GLEAN_10012374-Pgl_GLEAN_10012373|intergenic_region|Pgl_GLEAN_10012374-Pgl_GLEAN_10012373|||n.320313T>C||||||
chr1_320362	chr1	320362	A	C	=C|intergenic_region|MODIFIER|Pgl_GLEAN_10012374-Pgl_GLEAN_10012373|Pgl_GLEAN_10012374-Pgl_GLEAN_10012373|intergenic_region|Pgl_GLEAN_10012374-Pgl_GLEAN_10012373|||n.320362A>C||||||
chr1_320373	chr1	320373	A	T	=T|intergenic_region|MODIFIER|Pgl_GLEAN_10012374-Pgl_GLEAN_10012373|Pgl_GLEAN_10012374-Pgl_GLEAN_10012373|intergenic_region|Pgl_GLEAN_10012374-Pgl_GLEAN_10012373|||n.320373A>T||||||
chr1_320421	chr1	320421	T	C	=C|intergenic_region|MODIFIER|Pgl_GLEAN_10012374-Pgl_GLEAN_10012373|Pgl_GLEAN_10012374-Pgl_GLEAN_10012373|intergenic_region|Pgl_GLEAN_10012374-Pgl_GLEAN_10012373|||n.320421T>C||||||
chr1_320477	chr1	320477	C	A	=A|intergenic_region|MODIFIER|Pgl_GLEAN_10012374-Pgl_GLEAN_10012373|Pgl_GLEAN_10012374-Pgl_GLEAN_10012373|intergenic_region|Pgl_GLEAN_10012374-Pgl_GLEAN_10012373|||n.320477C>A||||||
chr1_320497	chr1	320497	C	A	=A|intergenic_region|MODIFIER|Pgl_GLEAN_10012374-Pgl_GLEAN_10012373|Pgl_GLEAN_10012374-Pgl_GLEAN_10012373|intergenic_region|Pgl_GLEAN_10012374-Pgl_GLEAN_10012373|||n.320497C>A||||||
chr1_320509	chr1	320509	G	C	=C|intergenic_region|MODIFIER|Pgl_GLEAN_10012374-Pgl_GLEAN_10012373|Pgl_GLEAN_10012374-Pgl_GLEAN_10012373|intergenic_region|Pgl_GLEAN_10012374-Pgl_GLEAN_10012373|||n.320509G>C||||||
chr1_320530	chr1	320530	A	C	=C|intergenic_region|MODIFIER|Pgl_GLEAN_10012374-Pgl_GLEAN_10012373|Pgl_GLEAN_10012374-Pgl_GLEAN_10012373|intergenic_region|Pgl_GLEAN_10012374-Pgl_GLEAN_10012373|||n.320530A>C||||||
chr1_320544	chr1	320544	T	C	=C|intergenic_region|MODIFIER|Pgl_GLEAN_10012374-Pgl_GLEAN_10012373|Pgl_GLEAN_10012374-Pgl_GLEAN_10012373|intergenic_region|Pgl_GLEAN_10012374-Pgl_GLEAN_10012373|||n.320544T>C||||||
chr1_320552	chr1	320552	A	G	=G|intergenic_region|MODIFIER|Pgl_GLEAN_10012374-Pgl_GLEAN_10012373|Pgl_GLEAN_10012374-Pgl_GLEAN_10012373|intergenic_region|Pgl_GLEAN_10012374-Pgl_GLEAN_10012373|||n.320552A>G||||||
chr1_320557	chr1	320557	T	A	=A|intergenic_region|MODIFIER|Pgl_GLEAN_10012374-Pgl_GLEAN_10012373|Pgl_GLEAN_10012374-Pgl_GLEAN_10012373|intergenic_region|Pgl_GLEAN_10012374-Pgl_GLEAN_10012373|||n.320557T>A||||||
chr1_320571	chr1	320571	A	C	=C|intergenic_region|MODIFIER|Pgl_GLEAN_10012374-Pgl_GLEAN_10012373|Pgl_GLEAN_10012374-Pgl_GLEAN_10012373|intergenic_region|Pgl_GLEAN_10012374-Pgl_GLEAN_10012373|||n.320571A>C||||||
chr1_342123	chr1	342123	A	C	=C|synonymous_variant|LOW|Pgl_GLEAN_10012372|Pgl_GLEAN_10012372|transcript|TRANSCRIPT_Pgl_GLEAN_10012372|protein_coding|1/4|c.174A>C|p.Val58Val|174/630|174/630|58/209||	C|non_coding_transcript_variant|MODIFIER|Pgl_GLEAN_10012372|Pgl_GLEAN_10012372|transcript|Pgl_GLEAN_10012372mrna.1|protein_coding||||||||WARNING_TRANSCRIPT_NO_START_CODON
chr1_342128	chr1	342128	A	G	=G|missense_variant|MODERATE|Pgl_GLEAN_10012372|Pgl_GLEAN_10012372|transcript|TRANSCRIPT_Pgl_GLEAN_10012372|protein_coding|1/4|c.179A>G|p.Asp60Gly|179/630|179/630|60/209||	G|non_coding_transcript_variant|MODIFIER|Pgl_GLEAN_10012372|Pgl_GLEAN_10012372|transcript|Pgl_GLEAN_10012372mrna.1|protein_coding||||||||WARNING_TRANSCRIPT_NO_START_CODON
chr1_342134	chr1	342134	T	C	=C|missense_variant|MODERATE|Pgl_GLEAN_10012372|Pgl_GLEAN_10012372|transcript|TRANSCRIPT_Pgl_GLEAN_10012372|protein_coding|1/4|c.185T>C|p.Leu62Ser|185/630|185/630|62/209||	C|non_coding_transcript_variant|MODIFIER|Pgl_GLEAN_10012372|Pgl_GLEAN_10012372|transcript|Pgl_GLEAN_10012372mrna.1|protein_coding||||||||WARNING_TRANSCRIPT_NO_START_CODON
chr1_342162	chr1	342162	C	T	=T|synonymous_variant|LOW|Pgl_GLEAN_10012372|Pgl_GLEAN_10012372|transcript|TRANSCRIPT_Pgl_GLEAN_10012372|protein_coding|1/4|c.213C>T|p.Asn71Asn|213/630|213/630|71/209||	T|non_coding_transcript_variant|MODIFIER|Pgl_GLEAN_10012372|Pgl_GLEAN_10012372|transcript|Pgl_GLEAN_10012372mrna.1|protein_coding||||||||WARNING_TRANSCRIPT_NO_START_CODON
chr1_342177	chr1	342177	A	G	=G|synonymous_variant|LOW|Pgl_GLEAN_10012372|Pgl_GLEAN_10012372|transcript|TRANSCRIPT_Pgl_GLEAN_10012372|protein_coding|1/4|c.228A>G|p.Thr76Thr|228/630|228/630|76/209||	G|non_coding_transcript_variant|MODIFIER|Pgl_GLEAN_10012372|Pgl_GLEAN_10012372|transcript|Pgl_GLEAN_10012372mrna.1|protein_coding||||||||WARNING_TRANSCRIPT_NO_START_CODON
chr1_342186	chr1	342186	C	T	=T|synonymous_variant|LOW|Pgl_GLEAN_10012372|Pgl_GLEAN_10012372|transcript|TRANSCRIPT_Pgl_GLEAN_10012372|protein_coding|1/4|c.237C>T|p.Cys79Cys|237/630|237/630|79/209||	T|non_coding_transcript_variant|MODIFIER|Pgl_GLEAN_10012372|Pgl_GLEAN_10012372|transcript|Pgl_GLEAN_10012372mrna.1|protein_coding||||||||WARNING_TRANSCRIPT_NO_START_CODON
chr1_342246	chr1	342246	T	C	=C|synonymous_variant|LOW|Pgl_GLEAN_10012372|Pgl_GLEAN_10012372|transcript|TRANSCRIPT_Pgl_GLEAN_10012372|protein_coding|1/4|c.297T>C|p.Phe99Phe|297/630|297/630|99/209||	C|non_coding_transcript_variant|MODIFIER|Pgl_GLEAN_10012372|Pgl_GLEAN_10012372|transcript|Pgl_GLEAN_10012372mrna.1|protein_coding||||||||WARNING_TRANSCRIPT_NO_START_CODON
chr1_342273	chr1	342273	T	C	=C|splice_region_variant&intron_variant|LOW|Pgl_GLEAN_10012372|Pgl_GLEAN_10012372|transcript|TRANSCRIPT_Pgl_GLEAN_10012372|protein_coding|1/3|c.320+4T>C||||||	C|non_coding_transcript_variant|MODIFIER|Pgl_GLEAN_10012372|Pgl_GLEAN_10012372|transcript|Pgl_GLEAN_10012372mrna.1|protein_coding||||||||WARNING_TRANSCRIPT_NO_START_CODON
chr1_342274	chr1	342274	G	A	=A|splice_region_variant&intron_variant|LOW|Pgl_GLEAN_10012372|Pgl_GLEAN_10012372|transcript|TRANSCRIPT_Pgl_GLEAN_10012372|protein_coding|1/3|c.320+5G>A||||||	A|non_coding_transcript_variant|MODIFIER|Pgl_GLEAN_10012372|Pgl_GLEAN_10012372|transcript|Pgl_GLEAN_10012372mrna.1|protein_coding||||||||WARNING_TRANSCRIPT_NO_START_CODON
chr1_342334	chr1	342334	C	G	=G|intron_variant|MODIFIER|Pgl_GLEAN_10012372|Pgl_GLEAN_10012372|transcript|TRANSCRIPT_Pgl_GLEAN_10012372|protein_coding|1/3|c.321-43C>G||||||	G|non_coding_transcript_variant|MODIFIER|Pgl_GLEAN_10012372|Pgl_GLEAN_10012372|transcript|Pgl_GLEAN_10012372mrna.1|protein_coding||||||||WARNING_TRANSCRIPT_NO_START_CODON
chr1_342388	chr1	342388	T	C	=C|missense_variant|MODERATE|Pgl_GLEAN_10012372|Pgl_GLEAN_10012372|transcript|TRANSCRIPT_Pgl_GLEAN_10012372|protein_coding|2/4|c.332T>C|p.Ile111Thr|332/630|332/630|111/209||	C|non_coding_transcript_variant|MODIFIER|Pgl_GLEAN_10012372|Pgl_GLEAN_10012372|transcript|Pgl_GLEAN_10012372mrna.1|protein_coding||||||||WARNING_TRANSCRIPT_NO_START_CODON
chr1_342496	chr1	342496	T	C	=C|intron_variant|MODIFIER|Pgl_GLEAN_10012372|Pgl_GLEAN_10012372|transcript|TRANSCRIPT_Pgl_GLEAN_10012372|protein_coding|2/3|c.401+39T>C||||||	C|non_coding_transcript_variant|MODIFIER|Pgl_GLEAN_10012372|Pgl_GLEAN_10012372|transcript|Pgl_GLEAN_10012372mrna.1|protein_coding||||||||WARNING_TRANSCRIPT_NO_START_CODON
chr1_342507	chr1	342507	T	C	=C|intron_variant|MODIFIER|Pgl_GLEAN_10012372|Pgl_GLEAN_10012372|transcript|TRANSCRIPT_Pgl_GLEAN_10012372|protein_coding|2/3|c.402-38T>C||||||	C|non_coding_transcript_variant|MODIFIER|Pgl_GLEAN_10012372|Pgl_GLEAN_10012372|transcript|Pgl_GLEAN_10012372mrna.1|protein_coding||||||||WARNING_TRANSCRIPT_NO_START_CODON
chr1_342548	chr1	342548	A	G	=G|synonymous_variant|LOW|Pgl_GLEAN_10012372|Pgl_GLEAN_10012372|transcript|TRANSCRIPT_Pgl_GLEAN_10012372|protein_coding|3/4|c.405A>G|p.Val135Val|405/630|405/630|135/209||	G|non_coding_transcript_variant|MODIFIER|Pgl_GLEAN_10012372|Pgl_GLEAN_10012372|transcript|Pgl_GLEAN_10012372mrna.1|protein_coding||||||||WARNING_TRANSCRIPT_NO_START_CODON
chr1_342585	chr1	342585	A	T	=T|missense_variant|MODERATE|Pgl_GLEAN_10012372|Pgl_GLEAN_10012372|transcript|TRANSCRIPT_Pgl_GLEAN_10012372|protein_coding|3/4|c.442A>T|p.Thr148Ser|442/630|442/630|148/209||	T|non_coding_transcript_variant|MODIFIER|Pgl_GLEAN_10012372|Pgl_GLEAN_10012372|transcript|Pgl_GLEAN_10012372mrna.1|protein_coding||||||||WARNING_TRANSCRIPT_NO_START_CODON
chr1_342633	chr1	342633	A	C	=C|missense_variant|MODERATE|Pgl_GLEAN_10012372|Pgl_GLEAN_10012372|transcript|TRANSCRIPT_Pgl_GLEAN_10012372|protein_coding|3/4|c.490A>C|p.Thr164Pro|490/630|490/630|164/209||	C|non_coding_transcript_variant|MODIFIER|Pgl_GLEAN_10012372|Pgl_GLEAN_10012372|transcript|Pgl_GLEAN_10012372mrna.1|protein_coding||||||||WARNING_TRANSCRIPT_NO_START_CODON
chr1_342686	chr1	342686	T	G	=G|intron_variant|MODIFIER|Pgl_GLEAN_10012372|Pgl_GLEAN_10012372|transcript|TRANSCRIPT_Pgl_GLEAN_10012372|protein_coding|3/3|c.509+34T>G||||||	G|non_coding_transcript_variant|MODIFIER|Pgl_GLEAN_10012372|Pgl_GLEAN_10012372|transcript|Pgl_GLEAN_10012372mrna.1|protein_coding||||||||WARNING_TRANSCRIPT_NO_START_CODON
chr1_342753	chr1	342753	G	T	=T|intron_variant|MODIFIER|Pgl_GLEAN_10012372|Pgl_GLEAN_10012372|transcript|TRANSCRIPT_Pgl_GLEAN_10012372|protein_coding|3/3|c.509+101G>T||||||	T|non_coding_transcript_variant|MODIFIER|Pgl_GLEAN_10012372|Pgl_GLEAN_10012372|transcript|Pgl_GLEAN_10012372mrna.1|protein_coding||||||||WARNING_TRANSCRIPT_NO_START_CODON
chr1_342798	chr1	342798	G	T	=T|intron_variant|MODIFIER|Pgl_GLEAN_10012372|Pgl_GLEAN_10012372|transcript|TRANSCRIPT_Pgl_GLEAN_10012372|protein_coding|3/3|c.509+146G>T||||||	T|non_coding_transcript_variant|MODIFIER|Pgl_GLEAN_10012372|Pgl_GLEAN_10012372|transcript|Pgl_GLEAN_10012372mrna.1|protein_coding||||||||WARNING_TRANSCRIPT_NO_START_CODON
chr1_342816	chr1	342816	C	T	=T|intron_variant|MODIFIER|Pgl_GLEAN_10012372|Pgl_GLEAN_10012372|transcript|TRANSCRIPT_Pgl_GLEAN_10012372|protein_coding|3/3|c.509+164C>T||||||	T|non_coding_transcript_variant|MODIFIER|Pgl_GLEAN_10012372|Pgl_GLEAN_10012372|transcript|Pgl_GLEAN_10012372mrna.1|protein_coding||||||||WARNING_TRANSCRIPT_NO_START_CODON
chr1_342853	chr1	342853	C	T	=T|intron_variant|MODIFIER|Pgl_GLEAN_10012372|Pgl_GLEAN_10012372|transcript|TRANSCRIPT_Pgl_GLEAN_10012372|protein_coding|3/3|c.509+201C>T||||||	T|non_coding_transcript_variant|MODIFIER|Pgl_GLEAN_10012372|Pgl_GLEAN_10012372|transcript|Pgl_GLEAN_10012372mrna.1|protein_coding||||||||WARNING_TRANSCRIPT_NO_START_CODON
chr1_342870	chr1	342870	C	A	=A|intron_variant|MODIFIER|Pgl_GLEAN_10012372|Pgl_GLEAN_10012372|transcript|TRANSCRIPT_Pgl_GLEAN_10012372|protein_coding|3/3|c.509+218C>A||||||	A|non_coding_transcript_variant|MODIFIER|Pgl_GLEAN_10012372|Pgl_GLEAN_10012372|transcript|Pgl_GLEAN_10012372mrna.1|protein_coding||||||||WARNING_TRANSCRIPT_NO_START_CODON
chr1_342893	chr1	342893	T	A	=A|intron_variant|MODIFIER|Pgl_GLEAN_10012372|Pgl_GLEAN_10012372|transcript|TRANSCRIPT_Pgl_GLEAN_10012372|protein_coding|3/3|c.509+241T>A||||||	A|non_coding_transcript_variant|MODIFIER|Pgl_GLEAN_10012372|Pgl_GLEAN_10012372|transcript|Pgl_GLEAN_10012372mrna.1|protein_coding||||||||WARNING_TRANSCRIPT_NO_START_CODON
chr1_342896	chr1	342896	T	C	=C|intron_variant|MODIFIER|Pgl_GLEAN_10012372|Pgl_GLEAN_10012372|transcript|TRANSCRIPT_Pgl_GLEAN_10012372|protein_coding|3/3|c.509+244T>C||||||	C|non_coding_transcript_variant|MODIFIER|Pgl_GLEAN_10012372|Pgl_GLEAN_10012372|transcript|Pgl_GLEAN_10012372mrna.1|protein_coding||||||||WARNING_TRANSCRIPT_NO_START_CODON
chr1_342940	chr1	342940	C	T	=T|intron_variant|MODIFIER|Pgl_GLEAN_10012372|Pgl_GLEAN_10012372|transcript|TRANSCRIPT_Pgl_GLEAN_10012372|protein_coding|3/3|c.509+288C>T||||||	T|non_coding_transcript_variant|MODIFIER|Pgl_GLEAN_10012372|Pgl_GLEAN_10012372|transcript|Pgl_GLEAN_10012372mrna.1|protein_coding||||||||WARNING_TRANSCRIPT_NO_START_CODON
chr1_342944	chr1	342944	C	T	=T|intron_variant|MODIFIER|Pgl_GLEAN_10012372|Pgl_GLEAN_10012372|transcript|TRANSCRIPT_Pgl_GLEAN_10012372|protein_coding|3/3|c.509+292C>T||||||	T|non_coding_transcript_variant|MODIFIER|Pgl_GLEAN_10012372|Pgl_GLEAN_10012372|transcript|Pgl_GLEAN_10012372mrna.1|protein_coding||||||||WARNING_TRANSCRIPT_NO_START_CODON
chr1_343035	chr1	343035	C	T	=T|intron_variant|MODIFIER|Pgl_GLEAN_10012372|Pgl_GLEAN_10012372|transcript|TRANSCRIPT_Pgl_GLEAN_10012372|protein_coding|3/3|c.510-369C>T||||||	T|non_coding_transcript_variant|MODIFIER|Pgl_GLEAN_10012372|Pgl_GLEAN_10012372|transcript|Pgl_GLEAN_10012372mrna.1|protein_coding||||||||WARNING_TRANSCRIPT_NO_START_CODON
chr1_499730	chr1	499730	A	G	=G|missense_variant|MODERATE|Pgl_GLEAN_10012367|Pgl_GLEAN_10012367|transcript|TRANSCRIPT_Pgl_GLEAN_10012367|protein_coding|2/3|c.592A>G|p.Thr198Ala|592/3006|592/3006|198/1001||	G|non_coding_transcript_variant|MODIFIER|Pgl_GLEAN_10012367|Pgl_GLEAN_10012367|transcript|Pgl_GLEAN_10012367mrna.1|protein_coding||||||||WARNING_TRANSCRIPT_NO_START_CODON
chr1_499737	chr1	499737	C	T	=T|missense_variant|MODERATE|Pgl_GLEAN_10012367|Pgl_GLEAN_10012367|transcript|TRANSCRIPT_Pgl_GLEAN_10012367|protein_coding|2/3|c.599C>T|p.Thr200Ile|599/3006|599/3006|200/1001||	T|non_coding_transcript_variant|MODIFIER|Pgl_GLEAN_10012367|Pgl_GLEAN_10012367|transcript|Pgl_GLEAN_10012367mrna.1|protein_coding||||||||WARNING_TRANSCRIPT_NO_START_CODON
chr1_499748	chr1	499748	G	C	=C|missense_variant|MODERATE|Pgl_GLEAN_10012367|Pgl_GLEAN_10012367|transcript|TRANSCRIPT_Pgl_GLEAN_10012367|protein_coding|2/3|c.610G>C|p.Gly204Arg|610/3006|610/3006|204/1001||	C|non_coding_transcript_variant|MODIFIER|Pgl_GLEAN_10012367|Pgl_GLEAN_10012367|transcript|Pgl_GLEAN_10012367mrna.1|protein_coding||||||||WARNING_TRANSCRIPT_NO_START_CODON
chr1_499788	chr1	499788	T	A	=A|missense_variant|MODERATE|Pgl_GLEAN_10012367|Pgl_GLEAN_10012367|transcript|TRANSCRIPT_Pgl_GLEAN_10012367|protein_coding|2/3|c.650T>A|p.Ile217Lys|650/3006|650/3006|217/1001||	A|non_coding_transcript_variant|MODIFIER|Pgl_GLEAN_10012367|Pgl_GLEAN_10012367|transcript|Pgl_GLEAN_10012367mrna.1|protein_coding||||||||WARNING_TRANSCRIPT_NO_START_CODON
chr1_499789	chr1	499789	A	G	=G|missense_variant|MODERATE|Pgl_GLEAN_10012367|Pgl_GLEAN_10012367|transcript|TRANSCRIPT_Pgl_GLEAN_10012367|protein_coding|2/3|c.651A>G|p.Ile217Met|651/3006|651/3006|217/1001||	G|non_coding_transcript_variant|MODIFIER|Pgl_GLEAN_10012367|Pgl_GLEAN_10012367|transcript|Pgl_GLEAN_10012367mrna.1|protein_coding||||||||WARNING_TRANSCRIPT_NO_START_CODON
chr1_499819	chr1	499819	C	T	=T|synonymous_variant|LOW|Pgl_GLEAN_10012367|Pgl_GLEAN_10012367|transcript|TRANSCRIPT_Pgl_GLEAN_10012367|protein_coding|2/3|c.681C>T|p.Ile227Ile|681/3006|681/3006|227/1001||	T|non_coding_transcript_variant|MODIFIER|Pgl_GLEAN_10012367|Pgl_GLEAN_10012367|transcript|Pgl_GLEAN_10012367mrna.1|protein_coding||||||||WARNING_TRANSCRIPT_NO_START_CODON
chr1_499828	chr1	499828	T	C	=C|synonymous_variant|LOW|Pgl_GLEAN_10012367|Pgl_GLEAN_10012367|transcript|TRANSCRIPT_Pgl_GLEAN_10012367|protein_coding|2/3|c.690T>C|p.Ala230Ala|690/3006|690/3006|230/1001||	C|non_coding_transcript_variant|MODIFIER|Pgl_GLEAN_10012367|Pgl_GLEAN_10012367|transcript|Pgl_GLEAN_10012367mrna.1|protein_coding||||||||WARNING_TRANSCRIPT_NO_START_CODON
chr1_499842	chr1	499842	C	A	=A|missense_variant|MODERATE|Pgl_GLEAN_10012367|Pgl_GLEAN_10012367|transcript|TRANSCRIPT_Pgl_GLEAN_10012367|protein_coding|2/3|c.704C>A|p.Pro235Gln|704/3006|704/3006|235/1001||	A|non_coding_transcript_variant|MODIFIER|Pgl_GLEAN_10012367|Pgl_GLEAN_10012367|transcript|Pgl_GLEAN_10012367mrna.1|protein_coding||||||||WARNING_TRANSCRIPT_NO_START_CODON
chr1_499843	chr1	499843	A	G	=G|synonymous_variant|LOW|Pgl_GLEAN_10012367|Pgl_GLEAN_10012367|transcript|TRANSCRIPT_Pgl_GLEAN_10012367|protein_coding|2/3|c.705A>G|p.Pro235Pro|705/3006|705/3006|235/1001||	G|non_coding_transcript_variant|MODIFIER|Pgl_GLEAN_10012367|Pgl_GLEAN_10012367|transcript|Pgl_GLEAN_10012367mrna.1|protein_coding||||||||WARNING_TRANSCRIPT_NO_START_CODON
chr1_555386	chr1	555386	T	C	=C|intergenic_region|MODIFIER|Pgl_GLEAN_10012366-Pgl_GLEAN_10012365|Pgl_GLEAN_10012366-Pgl_GLEAN_10012365|intergenic_region|Pgl_GLEAN_10012366-Pgl_GLEAN_10012365|||n.555386T>C||||||
chr1_573024	chr1	573024	A	G	=G|intron_variant|MODIFIER|Pgl_GLEAN_10012365|Pgl_GLEAN_10012365|transcript|TRANSCRIPT_Pgl_GLEAN_10012365|protein_coding|1/1|c.183+880T>C||||||	G|non_coding_transcript_variant|MODIFIER|Pgl_GLEAN_10012365|Pgl_GLEAN_10012365|transcript|Pgl_GLEAN_10012365mrna.1|protein_coding||||||||WARNING_TRANSCRIPT_NO_START_CODON
chr1_573054	chr1	573054	T	G	=G|intron_variant|MODIFIER|Pgl_GLEAN_10012365|Pgl_GLEAN_10012365|transcript|TRANSCRIPT_Pgl_GLEAN_10012365|protein_coding|1/1|c.183+850A>C||||||	G|non_coding_transcript_variant|MODIFIER|Pgl_GLEAN_10012365|Pgl_GLEAN_10012365|transcript|Pgl_GLEAN_10012365mrna.1|protein_coding||||||||WARNING_TRANSCRIPT_NO_START_CODON
chr1_573169	chr1	573169	G	A	=A|intron_variant|MODIFIER|Pgl_GLEAN_10012365|Pgl_GLEAN_10012365|transcript|TRANSCRIPT_Pgl_GLEAN_10012365|protein_coding|1/1|c.183+735C>T||||||	A|non_coding_transcript_variant|MODIFIER|Pgl_GLEAN_10012365|Pgl_GLEAN_10012365|transcript|Pgl_GLEAN_10012365mrna.1|protein_coding||||||||WARNING_TRANSCRIPT_NO_START_CODON
chr1_573194	chr1	573194	C	T	=T|intron_variant|MODIFIER|Pgl_GLEAN_10012365|Pgl_GLEAN_10012365|transcript|TRANSCRIPT_Pgl_GLEAN_10012365|protein_coding|1/1|c.183+710G>A||||||	T|non_coding_transcript_variant|MODIFIER|Pgl_GLEAN_10012365|Pgl_GLEAN_10012365|transcript|Pgl_GLEAN_10012365mrna.1|protein_coding||||||||WARNING_TRANSCRIPT_NO_START_CODON
chr1_573231	chr1	573231	A	C	=C|intron_variant|MODIFIER|Pgl_GLEAN_10012365|Pgl_GLEAN_10012365|transcript|TRANSCRIPT_Pgl_GLEAN_10012365|protein_coding|1/1|c.183+673T>G||||||	C|non_coding_transcript_variant|MODIFIER|Pgl_GLEAN_10012365|Pgl_GLEAN_10012365|transcript|Pgl_GLEAN_10012365mrna.1|protein_coding||||||||WARNING_TRANSCRIPT_NO_START_CODON
chr1_573258	chr1	573258	C	G	=G|intron_variant|MODIFIER|Pgl_GLEAN_10012365|Pgl_GLEAN_10012365|transcript|TRANSCRIPT_Pgl_GLEAN_10012365|protein_coding|1/1|c.183+646G>C||||||	G|non_coding_transcript_variant|MODIFIER|Pgl_GLEAN_10012365|Pgl_GLEAN_10012365|transcript|Pgl_GLEAN_10012365mrna.1|protein_coding||||||||WARNING_TRANSCRIPT_NO_START_CODON
chr1_573297	chr1	573297	G	C	=C|intron_variant|MODIFIER|Pgl_GLEAN_10012365|Pgl_GLEAN_10012365|transcript|TRANSCRIPT_Pgl_GLEAN_10012365|protein_coding|1/1|c.183+607C>G||||||	C|non_coding_transcript_variant|MODIFIER|Pgl_GLEAN_10012365|Pgl_GLEAN_10012365|transcript|Pgl_GLEAN_10012365mrna.1|protein_coding||||||||WARNING_TRANSCRIPT_NO_START_CODON
chr1_573370	chr1	573370	A	G	=G|intron_variant|MODIFIER|Pgl_GLEAN_10012365|Pgl_GLEAN_10012365|transcript|TRANSCRIPT_Pgl_GLEAN_10012365|protein_coding|1/1|c.183+534T>C||||||	G|non_coding_transcript_variant|MODIFIER|Pgl_GLEAN_10012365|Pgl_GLEAN_10012365|transcript|Pgl_GLEAN_10012365mrna.1|protein_coding||||||||WARNING_TRANSCRIPT_NO_START_CODON
chr1_573460	chr1	573460	G	T	=T|intron_variant|MODIFIER|Pgl_GLEAN_10012365|Pgl_GLEAN_10012365|transcript|TRANSCRIPT_Pgl_GLEAN_10012365|protein_coding|1/1|c.183+444C>A||||||	T|non_coding_transcript_variant|MODIFIER|Pgl_GLEAN_10012365|Pgl_GLEAN_10012365|transcript|Pgl_GLEAN_10012365mrna.1|protein_coding||||||||WARNING_TRANSCRIPT_NO_START_CODON
chr1_573491	chr1	573491	T	C	=C|intron_variant|MODIFIER|Pgl_GLEAN_10012365|Pgl_GLEAN_10012365|transcript|TRANSCRIPT_Pgl_GLEAN_10012365|protein_coding|1/1|c.183+413A>G||||||	C|non_coding_transcript_variant|MODIFIER|Pgl_GLEAN_10012365|Pgl_GLEAN_10012365|transcript|Pgl_GLEAN_10012365mrna.1|protein_coding||||||||WARNING_TRANSCRIPT_NO_START_CODON
chr1_588477	chr1	588477	T	G	=G|intron_variant|MODIFIER|Pgl_GLEAN_10012364|Pgl_GLEAN_10012364|transcript|TRANSCRIPT_Pgl_GLEAN_10012364|protein_coding|1/3|c.108+79T>G||||||	G|non_coding_transcript_variant|MODIFIER|Pgl_GLEAN_10012364|Pgl_GLEAN_10012364|transcript|Pgl_GLEAN_10012364mrna.1|protein_coding||||||||WARNING_TRANSCRIPT_NO_START_CODON
chr1_588574	chr1	588574	G	A	=A|intron_variant|MODIFIER|Pgl_GLEAN_10012364|Pgl_GLEAN_10012364|transcript|TRANSCRIPT_Pgl_GLEAN_10012364|protein_coding|1/3|c.108+176G>A||||||	A|non_coding_transcript_variant|MODIFIER|Pgl_GLEAN_10012364|Pgl_GLEAN_10012364|transcript|Pgl_GLEAN_10012364mrna.1|protein_coding||||||||WARNING_TRANSCRIPT_NO_START_CODON
chr1_588591	chr1	588591	A	G	=G|intron_variant|MODIFIER|Pgl_GLEAN_10012364|Pgl_GLEAN_10012364|transcript|TRANSCRIPT_Pgl_GLEAN_10012364|protein_coding|1/3|c.108+193A>G||||||	G|non_coding_transcript_variant|MODIFIER|Pgl_GLEAN_10012364|Pgl_GLEAN_10012364|transcript|Pgl_GLEAN_10012364mrna.1|protein_coding||||||||WARNING_TRANSCRIPT_NO_START_CODON
chr1_588655	chr1	588655	G	C	=C|intron_variant|MODIFIER|Pgl_GLEAN_10012364|Pgl_GLEAN_10012364|transcript|TRANSCRIPT_Pgl_GLEAN_10012364|protein_coding|1/3|c.108+257G>C||||||	C|non_coding_transcript_variant|MODIFIER|Pgl_GLEAN_10012364|Pgl_GLEAN_10012364|transcript|Pgl_GLEAN_10012364mrna.1|protein_coding||||||||WARNING_TRANSCRIPT_NO_START_CODON
chr1_588660	chr1	588660	A	G	=G|intron_variant|MODIFIER|Pgl_GLEAN_10012364|Pgl_GLEAN_10012364|transcript|TRANSCRIPT_Pgl_GLEAN_10012364|protein_coding|1/3|c.108+262A>G||||||	G|non_coding_transcript_variant|MODIFIER|Pgl_GLEAN_10012364|Pgl_GLEAN_10012364|transcript|Pgl_GLEAN_10012364mrna.1|protein_coding||||||||WARNING_TRANSCRIPT_NO_START_CODON
chr1_588666	chr1	588666	C	T	=T|intron_variant|MODIFIER|Pgl_GLEAN_10012364|Pgl_GLEAN_10012364|transcript|TRANSCRIPT_Pgl_GLEAN_10012364|protein_coding|1/3|c.108+268C>T||||||	T|non_coding_transcript_variant|MODIFIER|Pgl_GLEAN_10012364|Pgl_GLEAN_10012364|transcript|Pgl_GLEAN_10012364mrna.1|protein_coding||||||||WARNING_TRANSCRIPT_NO_START_CODON
chr1_588726	chr1	588726	A	G	=G|intron_variant|MODIFIER|Pgl_GLEAN_10012364|Pgl_GLEAN_10012364|transcript|TRANSCRIPT_Pgl_GLEAN_10012364|protein_coding|1/3|c.109-223A>G||||||	G|non_coding_transcript_variant|MODIFIER|Pgl_GLEAN_10012364|Pgl_GLEAN_10012364|transcript|Pgl_GLEAN_10012364mrna.1|protein_coding||||||||WARNING_TRANSCRIPT_NO_START_CODON
chr1_588734	chr1	588734	C	T	=T|intron_variant|MODIFIER|Pgl_GLEAN_10012364|Pgl_GLEAN_10012364|transcript|TRANSCRIPT_Pgl_GLEAN_10012364|protein_coding|1/3|c.109-215C>T||||||	T|non_coding_transcript_variant|MODIFIER|Pgl_GLEAN_10012364|Pgl_GLEAN_10012364|transcript|Pgl_GLEAN_10012364mrna.1|protein_coding||||||||WARNING_TRANSCRIPT_NO_START_CODON
chr1_588803	chr1	588803	A	G	=G|intron_variant|MODIFIER|Pgl_GLEAN_10012364|Pgl_GLEAN_10012364|transcript|TRANSCRIPT_Pgl_GLEAN_10012364|protein_coding|1/3|c.109-146A>G||||||	G|non_coding_transcript_variant|MODIFIER|Pgl_GLEAN_10012364|Pgl_GLEAN_10012364|transcript|Pgl_GLEAN_10012364mrna.1|protein_coding||||||||WARNING_TRANSCRIPT_NO_START_CODON
chr1_588804	chr1	588804	C	T	=T|intron_variant|MODIFIER|Pgl_GLEAN_10012364|Pgl_GLEAN_10012364|transcript|TRANSCRIPT_Pgl_GLEAN_10012364|protein_coding|1/3|c.109-145C>T||||||	T|non_coding_transcript_variant|MODIFIER|Pgl_GLEAN_10012364|Pgl_GLEAN_10012364|transcript|Pgl_GLEAN_10012364mrna.1|protein_coding||||||||WARNING_TRANSCRIPT_NO_START_CODON
chr1_588851	chr1	588851	T	C	=C|intron_variant|MODIFIER|Pgl_GLEAN_10012364|Pgl_GLEAN_10012364|transcript|TRANSCRIPT_Pgl_GLEAN_10012364|protein_coding|1/3|c.109-98T>C||||||	C|non_coding_transcript_variant|MODIFIER|Pgl_GLEAN_10012364|Pgl_GLEAN_10012364|transcript|Pgl_GLEAN_10012364mrna.1|protein_coding||||||||WARNING_TRANSCRIPT_NO_START_CODON
chr1_588859	chr1	588859	T	C	=C|intron_variant|MODIFIER|Pgl_GLEAN_10012364|Pgl_GLEAN_10012364|transcript|TRANSCRIPT_Pgl_GLEAN_10012364|protein_coding|1/3|c.109-90T>C||||||	C|non_coding_transcript_variant|MODIFIER|Pgl_GLEAN_10012364|Pgl_GLEAN_10012364|transcript|Pgl_GLEAN_10012364mrna.1|protein_coding||||||||WARNING_TRANSCRIPT_NO_START_CODON
chr1_588910	chr1	588910	C	A	=A|intron_variant|MODIFIER|Pgl_GLEAN_10012364|Pgl_GLEAN_10012364|transcript|TRANSCRIPT_Pgl_GLEAN_10012364|protein_coding|1/3|c.109-39C>A||||||	A|non_coding_transcript_variant|MODIFIER|Pgl_GLEAN_10012364|Pgl_GLEAN_10012364|transcript|Pgl_GLEAN_10012364mrna.1|protein_coding||||||||WARNING_TRANSCRIPT_NO_START_CODON
chr1_588921	chr1	588921	G	T	=T|intron_variant|MODIFIER|Pgl_GLEAN_10012364|Pgl_GLEAN_10012364|transcript|TRANSCRIPT_Pgl_GLEAN_10012364|protein_coding|1/3|c.109-28G>T||||||	T|non_coding_transcript_variant|MODIFIER|Pgl_GLEAN_10012364|Pgl_GLEAN_10012364|transcript|Pgl_GLEAN_10012364mrna.1|protein_coding||||||||WARNING_TRANSCRIPT_NO_START_CODON
chr1_588969	chr1	588969	C	A	=A|synonymous_variant|LOW|Pgl_GLEAN_10012364|Pgl_GLEAN_10012364|transcript|TRANSCRIPT_Pgl_GLEAN_10012364|protein_coding|2/4|c.129C>A|p.Ala43Ala|129/618|129/618|43/205||	A|non_coding_transcript_variant|MODIFIER|Pgl_GLEAN_10012364|Pgl_GLEAN_10012364|transcript|Pgl_GLEAN_10012364mrna.1|protein_coding||||||||WARNING_TRANSCRIPT_NO_START_CODON
chr1_589017	chr1	589017	G	C	=C|synonymous_variant|LOW|Pgl_GLEAN_10012364|Pgl_GLEAN_10012364|transcript|TRANSCRIPT_Pgl_GLEAN_10012364|protein_coding|2/4|c.177G>C|p.Leu59Leu|177/618|177/618|59/205||	C|non_coding_transcript_variant|MODIFIER|Pgl_GLEAN_10012364|Pgl_GLEAN_10012364|transcript|Pgl_GLEAN_10012364mrna.1|protein_coding||||||||WARNING_TRANSCRIPT_NO_START_CODON
chr1_589020	chr1	589020	A	G	=G|synonymous_variant|LOW|Pgl_GLEAN_10012364|Pgl_GLEAN_10012364|transcript|TRANSCRIPT_Pgl_GLEAN_10012364|protein_coding|2/4|c.180A>G|p.Lys60Lys|180/618|180/618|60/205||	G|non_coding_transcript_variant|MODIFIER|Pgl_GLEAN_10012364|Pgl_GLEAN_10012364|transcript|Pgl_GLEAN_10012364mrna.1|protein_coding||||||||WARNING_TRANSCRIPT_NO_START_CODON
chr1_589035	chr1	589035	C	T	=T|synonymous_variant|LOW|Pgl_GLEAN_10012364|Pgl_GLEAN_10012364|transcript|TRANSCRIPT_Pgl_GLEAN_10012364|protein_coding|2/4|c.195C>T|p.Gly65Gly|195/618|195/618|65/205||	T|non_coding_transcript_variant|MODIFIER|Pgl_GLEAN_10012364|Pgl_GLEAN_10012364|transcript|Pgl_GLEAN_10012364mrna.1|protein_coding||||||||WARNING_TRANSCRIPT_NO_START_CODON
chr1_589057	chr1	589057	A	G	=G|splice_region_variant&intron_variant|LOW|Pgl_GLEAN_10012364|Pgl_GLEAN_10012364|transcript|TRANSCRIPT_Pgl_GLEAN_10012364|protein_coding|2/3|c.213+4A>G||||||	G|non_coding_transcript_variant|MODIFIER|Pgl_GLEAN_10012364|Pgl_GLEAN_10012364|transcript|Pgl_GLEAN_10012364mrna.1|protein_coding||||||||WARNING_TRANSCRIPT_NO_START_CODON
chr1_589058	chr1	589058	C	T	=T|splice_region_variant&intron_variant|LOW|Pgl_GLEAN_10012364|Pgl_GLEAN_10012364|transcript|TRANSCRIPT_Pgl_GLEAN_10012364|protein_coding|2/3|c.213+5C>T||||||	T|non_coding_transcript_variant|MODIFIER|Pgl_GLEAN_10012364|Pgl_GLEAN_10012364|transcript|Pgl_GLEAN_10012364mrna.1|protein_coding||||||||WARNING_TRANSCRIPT_NO_START_CODON
chr1_589101	chr1	589101	T	C	=C|intron_variant|MODIFIER|Pgl_GLEAN_10012364|Pgl_GLEAN_10012364|transcript|TRANSCRIPT_Pgl_GLEAN_10012364|protein_coding|2/3|c.213+48T>C||||||	C|non_coding_transcript_variant|MODIFIER|Pgl_GLEAN_10012364|Pgl_GLEAN_10012364|transcript|Pgl_GLEAN_10012364mrna.1|protein_coding||||||||WARNING_TRANSCRIPT_NO_START_CODON
chr1_589135	chr1	589135	C	T	=T|intron_variant|MODIFIER|Pgl_GLEAN_10012364|Pgl_GLEAN_10012364|transcript|TRANSCRIPT_Pgl_GLEAN_10012364|protein_coding|2/3|c.214-52C>T||||||	T|non_coding_transcript_variant|MODIFIER|Pgl_GLEAN_10012364|Pgl_GLEAN_10012364|transcript|Pgl_GLEAN_10012364mrna.1|protein_coding||||||||WARNING_TRANSCRIPT_NO_START_CODON
chr1_589219	chr1	589219	T	A	=A|synonymous_variant|LOW|Pgl_GLEAN_10012364|Pgl_GLEAN_10012364|transcript|TRANSCRIPT_Pgl_GLEAN_10012364|protein_coding|3/4|c.246T>A|p.Ala82Ala|246/618|246/618|82/205||	A|non_coding_transcript_variant|MODIFIER|Pgl_GLEAN_10012364|Pgl_GLEAN_10012364|transcript|Pgl_GLEAN_10012364mrna.1|protein_coding||||||||WARNING_TRANSCRIPT_NO_START_CODON
chr1_589228	chr1	589228	T	C	=C|synonymous_variant|LOW|Pgl_GLEAN_10012364|Pgl_GLEAN_10012364|transcript|TRANSCRIPT_Pgl_GLEAN_10012364|protein_coding|3/4|c.255T>C|p.Gly85Gly|255/618|255/618|85/205||	C|non_coding_transcript_variant|MODIFIER|Pgl_GLEAN_10012364|Pgl_GLEAN_10012364|transcript|Pgl_GLEAN_10012364mrna.1|protein_coding||||||||WARNING_TRANSCRIPT_NO_START_CODON
chr1_589345	chr1	589345	C	T	=T|synonymous_variant|LOW|Pgl_GLEAN_10012364|Pgl_GLEAN_10012364|transcript|TRANSCRIPT_Pgl_GLEAN_10012364|protein_coding|3/4|c.372C>T|p.Asn124Asn|372/618|372/618|124/205||	T|non_coding_transcript_variant|MODIFIER|Pgl_GLEAN_10012364|Pgl_GLEAN_10012364|transcript|Pgl_GLEAN_10012364mrna.1|protein_coding||||||||WARNING_TRANSCRIPT_NO_START_CODON
chr1_589362	chr1	589362	C	T	=T|missense_variant|MODERATE|Pgl_GLEAN_10012364|Pgl_GLEAN_10012364|transcript|TRANSCRIPT_Pgl_GLEAN_10012364|protein_coding|3/4|c.389C>T|p.Ala130Val|389/618|389/618|130/205||	T|non_coding_transcript_variant|MODIFIER|Pgl_GLEAN_10012364|Pgl_GLEAN_10012364|transcript|Pgl_GLEAN_10012364mrna.1|protein_coding||||||||WARNING_TRANSCRIPT_NO_START_CODON
chr1_589418	chr1	589418	G	A	=A|missense_variant|MODERATE|Pgl_GLEAN_10012364|Pgl_GLEAN_10012364|transcript|TRANSCRIPT_Pgl_GLEAN_10012364|protein_coding|3/4|c.445G>A|p.Asp149Asn|445/618|445/618|149/205||	A|non_coding_transcript_variant|MODIFIER|Pgl_GLEAN_10012364|Pgl_GLEAN_10012364|transcript|Pgl_GLEAN_10012364mrna.1|protein_coding||||||||WARNING_TRANSCRIPT_NO_START_CODON
chr1_672793	chr1	672793	G	A	=A|missense_variant|MODERATE|Pgl_GLEAN_10012359|Pgl_GLEAN_10012359|transcript|TRANSCRIPT_Pgl_GLEAN_10012359|protein_coding|2/3|c.445G>A|p.Val149Ile|445/2967|445/2967|149/988||	A|non_coding_transcript_variant|MODIFIER|Pgl_GLEAN_10012359|Pgl_GLEAN_10012359|transcript|Pgl_GLEAN_10012359mrna.1|protein_coding||||||||WARNING_TRANSCRIPT_NO_START_CODON
chr1_672823	chr1	672823	A	G	=G|missense_variant|MODERATE|Pgl_GLEAN_10012359|Pgl_GLEAN_10012359|transcript|TRANSCRIPT_Pgl_GLEAN_10012359|protein_coding|2/3|c.475A>G|p.Thr159Ala|475/2967|475/2967|159/988||	G|non_coding_transcript_variant|MODIFIER|Pgl_GLEAN_10012359|Pgl_GLEAN_10012359|transcript|Pgl_GLEAN_10012359mrna.1|protein_coding||||||||WARNING_TRANSCRIPT_NO_START_CODON
chr1_672835	chr1	672835	A	G	=G|missense_variant|MODERATE|Pgl_GLEAN_10012359|Pgl_GLEAN_10012359|transcript|TRANSCRIPT_Pgl_GLEAN_10012359|protein_coding|2/3|c.487A>G|p.Thr163Ala|487/2967|487/2967|163/988||	G|non_coding_transcript_variant|MODIFIER|Pgl_GLEAN_10012359|Pgl_GLEAN_10012359|transcript|Pgl_GLEAN_10012359mrna.1|protein_coding||||||||WARNING_TRANSCRIPT_NO_START_CODON
chr1_672842	chr1	672842	T	C	=C|missense_variant|MODERATE|Pgl_GLEAN_10012359|Pgl_GLEAN_10012359|transcript|TRANSCRIPT_Pgl_GLEAN_10012359|protein_coding|2/3|c.494T>C|p.Val165Ala|494/2967|494/2967|165/988||	C|non_coding_transcript_variant|MODIFIER|Pgl_GLEAN_10012359|Pgl_GLEAN_10012359|transcript|Pgl_GLEAN_10012359mrna.1|protein_coding||||||||WARNING_TRANSCRIPT_NO_START_CODON
chr1_672926	chr1	672926	A	G	=G|missense_variant|MODERATE|Pgl_GLEAN_10012359|Pgl_GLEAN_10012359|transcript|TRANSCRIPT_Pgl_GLEAN_10012359|protein_coding|2/3|c.578A>G|p.Gln193Arg|578/2967|578/2967|193/988||	G|non_coding_transcript_variant|MODIFIER|Pgl_GLEAN_10012359|Pgl_GLEAN_10012359|transcript|Pgl_GLEAN_10012359mrna.1|protein_coding||||||||WARNING_TRANSCRIPT_NO_START_CODON
chr1_672972	chr1	672972	G	A	=A|synonymous_variant|LOW|Pgl_GLEAN_10012359|Pgl_GLEAN_10012359|transcript|TRANSCRIPT_Pgl_GLEAN_10012359|protein_coding|2/3|c.624G>A|p.Thr208Thr|624/2967|624/2967|208/988||	A|non_coding_transcript_variant|MODIFIER|Pgl_GLEAN_10012359|Pgl_GLEAN_10012359|transcript|Pgl_GLEAN_10012359mrna.1|protein_coding||||||||WARNING_TRANSCRIPT_NO_START_CODON
chr1_673032	chr1	673032	G	C	=C|synonymous_variant|LOW|Pgl_GLEAN_10012359|Pgl_GLEAN_10012359|transcript|TRANSCRIPT_Pgl_GLEAN_10012359|protein_coding|2/3|c.684G>C|p.Pro228Pro|684/2967|684/2967|228/988||	C|non_coding_transcript_variant|MODIFIER|Pgl_GLEAN_10012359|Pgl_GLEAN_10012359|transcript|Pgl_GLEAN_10012359mrna.1|protein_coding||||||||WARNING_TRANSCRIPT_NO_START_CODON
chr1_673035	chr1	673035	T	G	=G|synonymous_variant|LOW|Pgl_GLEAN_10012359|Pgl_GLEAN_10012359|transcript|TRANSCRIPT_Pgl_GLEAN_10012359|protein_coding|2/3|c.687T>G|p.Val229Val|687/2967|687/2967|229/988||	G|non_coding_transcript_variant|MODIFIER|Pgl_GLEAN_10012359|Pgl_GLEAN_10012359|transcript|Pgl_GLEAN_10012359mrna.1|protein_coding||||||||WARNING_TRANSCRIPT_NO_START_CODON
chr1_673113	chr1	673113	C	T	=T|synonymous_variant|LOW|Pgl_GLEAN_10012359|Pgl_GLEAN_10012359|transcript|TRANSCRIPT_Pgl_GLEAN_10012359|protein_coding|2/3|c.765C>T|p.Phe255Phe|765/2967|765/2967|255/988||	T|non_coding_transcript_variant|MODIFIER|Pgl_GLEAN_10012359|Pgl_GLEAN_10012359|transcript|Pgl_GLEAN_10012359mrna.1|protein_coding||||||||WARNING_TRANSCRIPT_NO_START_CODON
chr1_673122	chr1	673122	G	A	=A|synonymous_variant|LOW|Pgl_GLEAN_10012359|Pgl_GLEAN_10012359|transcript|TRANSCRIPT_Pgl_GLEAN_10012359|protein_coding|2/3|c.774G>A|p.Leu258Leu|774/2967|774/2967|258/988||	A|non_coding_transcript_variant|MODIFIER|Pgl_GLEAN_10012359|Pgl_GLEAN_10012359|transcript|Pgl_GLEAN_10012359mrna.1|protein_coding||||||||WARNING_TRANSCRIPT_NO_START_CODON
chr1_673159	chr1	673159	T	C	=C|synonymous_variant|LOW|Pgl_GLEAN_10012359|Pgl_GLEAN_10012359|transcript|TRANSCRIPT_Pgl_GLEAN_10012359|protein_coding|2/3|c.811T>C|p.Leu271Leu|811/2967|811/2967|271/988||	C|non_coding_transcript_variant|MODIFIER|Pgl_GLEAN_10012359|Pgl_GLEAN_10012359|transcript|Pgl_GLEAN_10012359mrna.1|protein_coding||||||||WARNING_TRANSCRIPT_NO_START_CODON
chr1_673162	chr1	673162	A	G	=G|missense_variant|MODERATE|Pgl_GLEAN_10012359|Pgl_GLEAN_10012359|transcript|TRANSCRIPT_Pgl_GLEAN_10012359|protein_coding|2/3|c.814A>G|p.Lys272Glu|814/2967|814/2967|272/988||	G|non_coding_transcript_variant|MODIFIER|Pgl_GLEAN_10012359|Pgl_GLEAN_10012359|transcript|Pgl_GLEAN_10012359mrna.1|protein_coding||||||||WARNING_TRANSCRIPT_NO_START_CODON
chr1_673254	chr1	673254	A	G	=G|intron_variant|MODIFIER|Pgl_GLEAN_10012359|Pgl_GLEAN_10012359|transcript|TRANSCRIPT_Pgl_GLEAN_10012359|protein_coding|2/2|c.824+82A>G||||||	G|non_coding_transcript_variant|MODIFIER|Pgl_GLEAN_10012359|Pgl_GLEAN_10012359|transcript|Pgl_GLEAN_10012359mrna.1|protein_coding||||||||WARNING_TRANSCRIPT_NO_START_CODON
chr1_673342	chr1	673342	A	T	=T|intron_variant|MODIFIER|Pgl_GLEAN_10012359|Pgl_GLEAN_10012359|transcript|TRANSCRIPT_Pgl_GLEAN_10012359|protein_coding|2/2|c.824+170A>T||||||	T|non_coding_transcript_variant|MODIFIER|Pgl_GLEAN_10012359|Pgl_GLEAN_10012359|transcript|Pgl_GLEAN_10012359mrna.1|protein_coding||||||||WARNING_TRANSCRIPT_NO_START_CODON
chr1_696168	chr1	696168	C	T	=T|synonymous_variant|LOW|Pgl_GLEAN_10012358|Pgl_GLEAN_10012358|transcript|TRANSCRIPT_Pgl_GLEAN_10012358|protein_coding|2/4|c.609C>T|p.Gly203Gly|609/1800|609/1800|203/599||	T|non_coding_transcript_variant|MODIFIER|Pgl_GLEAN_10012358|Pgl_GLEAN_10012358|transcript|Pgl_GLEAN_10012358mrna.1|protein_coding||||||||WARNING_TRANSCRIPT_NO_START_CODON
chr1_696171	chr1	696171	G	A	=A|synonymous_variant|LOW|Pgl_GLEAN_10012358|Pgl_GLEAN_10012358|transcript|TRANSCRIPT_Pgl_GLEAN_10012358|protein_coding|2/4|c.612G>A|p.Lys204Lys|612/1800|612/1800|204/599||	A|non_coding_transcript_variant|MODIFIER|Pgl_GLEAN_10012358|Pgl_GLEAN_10012358|transcript|Pgl_GLEAN_10012358mrna.1|protein_coding||||||||WARNING_TRANSCRIPT_NO_START_CODON
chr1_696557	chr1	696557	T	C	=C|intron_variant|MODIFIER|Pgl_GLEAN_10012358|Pgl_GLEAN_10012358|transcript|TRANSCRIPT_Pgl_GLEAN_10012358|protein_coding|2/3|c.809+189T>C||||||	C|non_coding_transcript_variant|MODIFIER|Pgl_GLEAN_10012358|Pgl_GLEAN_10012358|transcript|Pgl_GLEAN_10012358mrna.1|protein_coding||||||||WARNING_TRANSCRIPT_NO_START_CODON
chr1_696559	chr1	696559	T	C	=C|intron_variant|MODIFIER|Pgl_GLEAN_10012358|Pgl_GLEAN_10012358|transcript|TRANSCRIPT_Pgl_GLEAN_10012358|protein_coding|2/3|c.809+191T>C||||||	C|non_coding_transcript_variant|MODIFIER|Pgl_GLEAN_10012358|Pgl_GLEAN_10012358|transcript|Pgl_GLEAN_10012358mrna.1|protein_coding||||||||WARNING_TRANSCRIPT_NO_START_CODON
chr1_712845	chr1	712845	T	C	=C|intron_variant|MODIFIER|Pgl_GLEAN_10012357|Pgl_GLEAN_10012357|transcript|TRANSCRIPT_Pgl_GLEAN_10012357|protein_coding|1/1|c.166-511A>G||||||	C|non_coding_transcript_variant|MODIFIER|Pgl_GLEAN_10012357|Pgl_GLEAN_10012357|transcript|Pgl_GLEAN_10012357mrna.1|protein_coding||||||||WARNING_TRANSCRIPT_NO_START_CODON
chr1_712888	chr1	712888	A	G	=G|intron_variant|MODIFIER|Pgl_GLEAN_10012357|Pgl_GLEAN_10012357|transcript|TRANSCRIPT_Pgl_GLEAN_10012357|protein_coding|1/1|c.166-554T>C||||||	G|non_coding_transcript_variant|MODIFIER|Pgl_GLEAN_10012357|Pgl_GLEAN_10012357|transcript|Pgl_GLEAN_10012357mrna.1|protein_coding||||||||WARNING_TRANSCRIPT_NO_START_CODON
chr1_712906	chr1	712906	C	T	=T|intron_variant|MODIFIER|Pgl_GLEAN_10012357|Pgl_GLEAN_10012357|transcript|TRANSCRIPT_Pgl_GLEAN_10012357|protein_coding|1/1|c.166-572G>A||||||	T|non_coding_transcript_variant|MODIFIER|Pgl_GLEAN_10012357|Pgl_GLEAN_10012357|transcript|Pgl_GLEAN_10012357mrna.1|protein_coding||||||||WARNING_TRANSCRIPT_NO_START_CODON
chr1_712908	chr1	712908	A	C	=C|intron_variant|MODIFIER|Pgl_GLEAN_10012357|Pgl_GLEAN_10012357|transcript|TRANSCRIPT_Pgl_GLEAN_10012357|protein_coding|1/1|c.166-574T>G||||||	C|non_coding_transcript_variant|MODIFIER|Pgl_GLEAN_10012357|Pgl_GLEAN_10012357|transcript|Pgl_GLEAN_10012357mrna.1|protein_coding||||||||WARNING_TRANSCRIPT_NO_START_CODON
chr1_712933	chr1	712933	T	C	=C|intron_variant|MODIFIER|Pgl_GLEAN_10012357|Pgl_GLEAN_10012357|transcript|TRANSCRIPT_Pgl_GLEAN_10012357|protein_coding|1/1|c.166-599A>G||||||	C|non_coding_transcript_variant|MODIFIER|Pgl_GLEAN_10012357|Pgl_GLEAN_10012357|transcript|Pgl_GLEAN_10012357mrna.1|protein_coding||||||||WARNING_TRANSCRIPT_NO_START_CODON
chr1_712945	chr1	712945	T	C	=C|intron_variant|MODIFIER|Pgl_GLEAN_10012357|Pgl_GLEAN_10012357|transcript|TRANSCRIPT_Pgl_GLEAN_10012357|protein_coding|1/1|c.166-611A>G||||||	C|non_coding_transcript_variant|MODIFIER|Pgl_GLEAN_10012357|Pgl_GLEAN_10012357|transcript|Pgl_GLEAN_10012357mrna.1|protein_coding||||||||WARNING_TRANSCRIPT_NO_START_CODON
chr1_712957	chr1	712957	T	C	=C|intron_variant|MODIFIER|Pgl_GLEAN_10012357|Pgl_GLEAN_10012357|transcript|TRANSCRIPT_Pgl_GLEAN_10012357|protein_coding|1/1|c.166-623A>G||||||	C|non_coding_transcript_variant|MODIFIER|Pgl_GLEAN_10012357|Pgl_GLEAN_10012357|transcript|Pgl_GLEAN_10012357mrna.1|protein_coding||||||||WARNING_TRANSCRIPT_NO_START_CODON
chr1_712983	chr1	712983	A	C	=C|intron_variant|MODIFIER|Pgl_GLEAN_10012357|Pgl_GLEAN_10012357|transcript|TRANSCRIPT_Pgl_GLEAN_10012357|protein_coding|1/1|c.166-649T>G||||||	C|non_coding_transcript_variant|MODIFIER|Pgl_GLEAN_10012357|Pgl_GLEAN_10012357|transcript|Pgl_GLEAN_10012357mrna.1|protein_coding||||||||WARNING_TRANSCRIPT_NO_START_CODON
chr1_713024	chr1	713024	C	T	=T|intron_variant|MODIFIER|Pgl_GLEAN_10012357|Pgl_GLEAN_10012357|transcript|TRANSCRIPT_Pgl_GLEAN_10012357|protein_coding|1/1|c.166-690G>A||||||	T|non_coding_transcript_variant|MODIFIER|Pgl_GLEAN_10012357|Pgl_GLEAN_10012357|transcript|Pgl_GLEAN_10012357mrna.1|protein_coding||||||||WARNING_TRANSCRIPT_NO_START_CODON
chr1_756137	chr1	756137	A	G	=G|missense_variant|MODERATE|Pgl_GLEAN_10012354|Pgl_GLEAN_10012354|transcript|TRANSCRIPT_Pgl_GLEAN_10012354|protein_coding|1/1|c.853T>C|p.Ser285Pro|853/1053|853/1053|285/350||	G|non_coding_transcript_variant|MODIFIER|Pgl_GLEAN_10012354|Pgl_GLEAN_10012354|transcript|Pgl_GLEAN_10012354mrna.1|protein_coding||||||||WARNING_TRANSCRIPT_NO_START_CODON
chr1_784336	chr1	784336	T	C	=C|intron_variant|MODIFIER|Pgl_GLEAN_10012353|Pgl_GLEAN_10012353|transcript|TRANSCRIPT_Pgl_GLEAN_10012353|protein_coding|1/1|c.419+478A>G||||||	C|non_coding_transcript_variant|MODIFIER|Pgl_GLEAN_10012353|Pgl_GLEAN_10012353|transcript|Pgl_GLEAN_10012353mrna.1|protein_coding||||||||WARNING_TRANSCRIPT_NO_START_CODON
chr1_807868	chr1	807868	A	G	=G|intergenic_region|MODIFIER|Pgl_GLEAN_10012352-Pgl_GLEAN_10012351|Pgl_GLEAN_10012352-Pgl_GLEAN_10012351|intergenic_region|Pgl_GLEAN_10012352-Pgl_GLEAN_10012351|||n.807868A>G||||||
chr1_808293	chr1	808293	C	G	=G|intergenic_region|MODIFIER|Pgl_GLEAN_10012352-Pgl_GLEAN_10012351|Pgl_GLEAN_10012352-Pgl_GLEAN_10012351|intergenic_region|Pgl_GLEAN_10012352-Pgl_GLEAN_10012351|||n.808293C>G||||||
chr1_808296	chr1	808296	G	A	=A|intergenic_region|MODIFIER|Pgl_GLEAN_10012352-Pgl_GLEAN_10012351|Pgl_GLEAN_10012352-Pgl_GLEAN_10012351|intergenic_region|Pgl_GLEAN_10012352-Pgl_GLEAN_10012351|||n.808296G>A||||||
chr1_808309	chr1	808309	G	T	=T|intergenic_region|MODIFIER|Pgl_GLEAN_10012352-Pgl_GLEAN_10012351|Pgl_GLEAN_10012352-Pgl_GLEAN_10012351|intergenic_region|Pgl_GLEAN_10012352-Pgl_GLEAN_10012351|||n.808309G>T||||||
chr1_808310	chr1	808310	A	G	=G|intergenic_region|MODIFIER|Pgl_GLEAN_10012352-Pgl_GLEAN_10012351|Pgl_GLEAN_10012352-Pgl_GLEAN_10012351|intergenic_region|Pgl_GLEAN_10012352-Pgl_GLEAN_10012351|||n.808310A>G||||||
chr1_808328	chr1	808328	A	G	=G|intergenic_region|MODIFIER|Pgl_GLEAN_10012352-Pgl_GLEAN_10012351|Pgl_GLEAN_10012352-Pgl_GLEAN_10012351|intergenic_region|Pgl_GLEAN_10012352-Pgl_GLEAN_10012351|||n.808328A>G||||||
chr1_827110	chr1	827110	T	C	=C|intergenic_region|MODIFIER|Pgl_GLEAN_10012352-Pgl_GLEAN_10012351|Pgl_GLEAN_10012352-Pgl_GLEAN_10012351|intergenic_region|Pgl_GLEAN_10012352-Pgl_GLEAN_10012351|||n.827110T>C||||||
chr1_827236	chr1	827236	T	G	=G|intergenic_region|MODIFIER|Pgl_GLEAN_10012352-Pgl_GLEAN_10012351|Pgl_GLEAN_10012352-Pgl_GLEAN_10012351|intergenic_region|Pgl_GLEAN_10012352-Pgl_GLEAN_10012351|||n.827236T>G||||||
chr1_834135	chr1	834135	A	G	=G|intron_variant|MODIFIER|Pgl_GLEAN_10012351|Pgl_GLEAN_10012351|transcript|TRANSCRIPT_Pgl_GLEAN_10012351|protein_coding|1/10|c.100-9T>C||||||	G|non_coding_transcript_variant|MODIFIER|Pgl_GLEAN_10012351|Pgl_GLEAN_10012351|transcript|Pgl_GLEAN_10012351mrna.1|protein_coding||||||||WARNING_TRANSCRIPT_NO_START_CODON
chr1_834193	chr1	834193	T	A	=A|intron_variant|MODIFIER|Pgl_GLEAN_10012351|Pgl_GLEAN_10012351|transcript|TRANSCRIPT_Pgl_GLEAN_10012351|protein_coding|1/10|c.100-67A>T||||||	A|non_coding_transcript_variant|MODIFIER|Pgl_GLEAN_10012351|Pgl_GLEAN_10012351|transcript|Pgl_GLEAN_10012351mrna.1|protein_coding||||||||WARNING_TRANSCRIPT_NO_START_CODON
chr1_834225	chr1	834225	T	A	=A|intron_variant|MODIFIER|Pgl_GLEAN_10012351|Pgl_GLEAN_10012351|transcript|TRANSCRIPT_Pgl_GLEAN_10012351|protein_coding|1/10|c.100-99A>T||||||	A|non_coding_transcript_variant|MODIFIER|Pgl_GLEAN_10012351|Pgl_GLEAN_10012351|transcript|Pgl_GLEAN_10012351mrna.1|protein_coding||||||||WARNING_TRANSCRIPT_NO_START_CODON
chr1_834274	chr1	834274	A	C	=C|intron_variant|MODIFIER|Pgl_GLEAN_10012351|Pgl_GLEAN_10012351|transcript|TRANSCRIPT_Pgl_GLEAN_10012351|protein_coding|1/10|c.100-148T>G||||||	C|non_coding_transcript_variant|MODIFIER|Pgl_GLEAN_10012351|Pgl_GLEAN_10012351|transcript|Pgl_GLEAN_10012351mrna.1|protein_coding||||||||WARNING_TRANSCRIPT_NO_START_CODON
chr1_834286	chr1	834286	G	A	=A|intron_variant|MODIFIER|Pgl_GLEAN_10012351|Pgl_GLEAN_10012351|transcript|TRANSCRIPT_Pgl_GLEAN_10012351|protein_coding|1/10|c.100-160C>T||||||	A|non_coding_transcript_variant|MODIFIER|Pgl_GLEAN_10012351|Pgl_GLEAN_10012351|transcript|Pgl_GLEAN_10012351mrna.1|protein_coding||||||||WARNING_TRANSCRIPT_NO_START_CODON
chr1_834288	chr1	834288	T	C	=C|intron_variant|MODIFIER|Pgl_GLEAN_10012351|Pgl_GLEAN_10012351|transcript|TRANSCRIPT_Pgl_GLEAN_10012351|protein_coding|1/10|c.100-162A>G||||||	C|non_coding_transcript_variant|MODIFIER|Pgl_GLEAN_10012351|Pgl_GLEAN_10012351|transcript|Pgl_GLEAN_10012351mrna.1|protein_coding||||||||WARNING_TRANSCRIPT_NO_START_CODON
chr1_834309	chr1	834309	C	A	=A|intron_variant|MODIFIER|Pgl_GLEAN_10012351|Pgl_GLEAN_10012351|transcript|TRANSCRIPT_Pgl_GLEAN_10012351|protein_coding|1/10|c.100-183G>T||||||	A|non_coding_transcript_variant|MODIFIER|Pgl_GLEAN_10012351|Pgl_GLEAN_10012351|transcript|Pgl_GLEAN_10012351mrna.1|protein_coding||||||||WARNING_TRANSCRIPT_NO_START_CODON
chr1_834337	chr1	834337	A	C	=C|intron_variant|MODIFIER|Pgl_GLEAN_10012351|Pgl_GLEAN_10012351|transcript|TRANSCRIPT_Pgl_GLEAN_10012351|protein_coding|1/10|c.100-211T>G||||||	C|non_coding_transcript_variant|MODIFIER|Pgl_GLEAN_10012351|Pgl_GLEAN_10012351|transcript|Pgl_GLEAN_10012351mrna.1|protein_coding||||||||WARNING_TRANSCRIPT_NO_START_CODON
chr1_834341	chr1	834341	G	A	=A|intron_variant|MODIFIER|Pgl_GLEAN_10012351|Pgl_GLEAN_10012351|transcript|TRANSCRIPT_Pgl_GLEAN_10012351|protein_coding|1/10|c.100-215C>T||||||	A|non_coding_transcript_variant|MODIFIER|Pgl_GLEAN_10012351|Pgl_GLEAN_10012351|transcript|Pgl_GLEAN_10012351mrna.1|protein_coding||||||||WARNING_TRANSCRIPT_NO_START_CODON
chr1_834366	chr1	834366	A	G	=G|intron_variant|MODIFIER|Pgl_GLEAN_10012351|Pgl_GLEAN_10012351|transcript|TRANSCRIPT_Pgl_GLEAN_10012351|protein_coding|1/10|c.100-240T>C||||||	G|non_coding_transcript_variant|MODIFIER|Pgl_GLEAN_10012351|Pgl_GLEAN_10012351|transcript|Pgl_GLEAN_10012351mrna.1|protein_coding||||||||WARNING_TRANSCRIPT_NO_START_CODON
chr1_834372	chr1	834372	C	T	=T|intron_variant|MODIFIER|Pgl_GLEAN_10012351|Pgl_GLEAN_10012351|transcript|TRANSCRIPT_Pgl_GLEAN_10012351|protein_coding|1/10|c.100-246G>A||||||	T|non_coding_transcript_variant|MODIFIER|Pgl_GLEAN_10012351|Pgl_GLEAN_10012351|transcript|Pgl_GLEAN_10012351mrna.1|protein_coding||||||||WARNING_TRANSCRIPT_NO_START_CODON
chr1_834401	chr1	834401	C	T	=T|intron_variant|MODIFIER|Pgl_GLEAN_10012351|Pgl_GLEAN_10012351|transcript|TRANSCRIPT_Pgl_GLEAN_10012351|protein_coding|1/10|c.100-275G>A||||||	T|non_coding_transcript_variant|MODIFIER|Pgl_GLEAN_10012351|Pgl_GLEAN_10012351|transcript|Pgl_GLEAN_10012351mrna.1|protein_coding||||||||WARNING_TRANSCRIPT_NO_START_CODON
chr1_834413	chr1	834413	C	T	=T|intron_variant|MODIFIER|Pgl_GLEAN_10012351|Pgl_GLEAN_10012351|transcript|TRANSCRIPT_Pgl_GLEAN_10012351|protein_coding|1/10|c.100-287G>A||||||	T|non_coding_transcript_variant|MODIFIER|Pgl_GLEAN_10012351|Pgl_GLEAN_10012351|transcript|Pgl_GLEAN_10012351mrna.1|protein_coding||||||||WARNING_TRANSCRIPT_NO_START_CODON
chr1_834418	chr1	834418	A	G	=G|intron_variant|MODIFIER|Pgl_GLEAN_10012351|Pgl_GLEAN_10012351|transcript|TRANSCRIPT_Pgl_GLEAN_10012351|protein_coding|1/10|c.100-292T>C||||||	G|non_coding_transcript_variant|MODIFIER|Pgl_GLEAN_10012351|Pgl_GLEAN_10012351|transcript|Pgl_GLEAN_10012351mrna.1|protein_coding||||||||WARNING_TRANSCRIPT_NO_START_CODON
chr1_834466	chr1	834466	A	G	=G|intron_variant|MODIFIER|Pgl_GLEAN_10012351|Pgl_GLEAN_10012351|transcript|TRANSCRIPT_Pgl_GLEAN_10012351|protein_coding|1/10|c.100-340T>C||||||	G|non_coding_transcript_variant|MODIFIER|Pgl_GLEAN_10012351|Pgl_GLEAN_10012351|transcript|Pgl_GLEAN_10012351mrna.1|protein_coding||||||||WARNING_TRANSCRIPT_NO_START_CODON
chr1_834472	chr1	834472	T	C	=C|intron_variant|MODIFIER|Pgl_GLEAN_10012351|Pgl_GLEAN_10012351|transcript|TRANSCRIPT_Pgl_GLEAN_10012351|protein_coding|1/10|c.100-346A>G||||||	C|non_coding_transcript_variant|MODIFIER|Pgl_GLEAN_10012351|Pgl_GLEAN_10012351|transcript|Pgl_GLEAN_10012351mrna.1|protein_coding||||||||WARNING_TRANSCRIPT_NO_START_CODON
chr1_834483	chr1	834483	A	T	=T|intron_variant|MODIFIER|Pgl_GLEAN_10012351|Pgl_GLEAN_10012351|transcript|TRANSCRIPT_Pgl_GLEAN_10012351|protein_coding|1/10|c.100-357T>A||||||	T|non_coding_transcript_variant|MODIFIER|Pgl_GLEAN_10012351|Pgl_GLEAN_10012351|transcript|Pgl_GLEAN_10012351mrna.1|protein_coding||||||||WARNING_TRANSCRIPT_NO_START_CODON
chr1_1070892	chr1	1070892	G	T	=T|intergenic_region|MODIFIER|Pgl_GLEAN_10000231-Pgl_GLEAN_10003186|Pgl_GLEAN_10000231-Pgl_GLEAN_10003186|intergenic_region|Pgl_GLEAN_10000231-Pgl_GLEAN_10003186|||n.1070892G>T||||||
chr1_1342246	chr1	1342246	C	T	=T|intergenic_region|MODIFIER|Pgl_GLEAN_10003188-Pgl_GLEAN_10003189|Pgl_GLEAN_10003188-Pgl_GLEAN_10003189|intergenic_region|Pgl_GLEAN_10003188-Pgl_GLEAN_10003189|||n.1342246C>T||||||
chr1_1342284	chr1	1342284	C	T	=T|intergenic_region|MODIFIER|Pgl_GLEAN_10003188-Pgl_GLEAN_10003189|Pgl_GLEAN_10003188-Pgl_GLEAN_10003189|intergenic_region|Pgl_GLEAN_10003188-Pgl_GLEAN_10003189|||n.1342284C>T||||||
chr1_1342420	chr1	1342420	C	T	=T|intergenic_region|MODIFIER|Pgl_GLEAN_10003188-Pgl_GLEAN_10003189|Pgl_GLEAN_10003188-Pgl_GLEAN_10003189|intergenic_region|Pgl_GLEAN_10003188-Pgl_GLEAN_10003189|||n.1342420C>T||||||
chr1_1342423	chr1	1342423	T	C	=C|intergenic_region|MODIFIER|Pgl_GLEAN_10003188-Pgl_GLEAN_10003189|Pgl_GLEAN_10003188-Pgl_GLEAN_10003189|intergenic_region|Pgl_GLEAN_10003188-Pgl_GLEAN_10003189|||n.1342423T>C||||||
chr1_1342434	chr1	1342434	C	A	=A|intergenic_region|MODIFIER|Pgl_GLEAN_10003188-Pgl_GLEAN_10003189|Pgl_GLEAN_10003188-Pgl_GLEAN_10003189|intergenic_region|Pgl_GLEAN_10003188-Pgl_GLEAN_10003189|||n.1342434C>A||||||
chr1_1342485	chr1	1342485	G	C	=C|intergenic_region|MODIFIER|Pgl_GLEAN_10003188-Pgl_GLEAN_10003189|Pgl_GLEAN_10003188-Pgl_GLEAN_10003189|intergenic_region|Pgl_GLEAN_10003188-Pgl_GLEAN_10003189|||n.1342485G>C||||||
chr1_1342606	chr1	1342606	A	G	=G|intergenic_region|MODIFIER|Pgl_GLEAN_10003188-Pgl_GLEAN_10003189|Pgl_GLEAN_10003188-Pgl_GLEAN_10003189|intergenic_region|Pgl_GLEAN_10003188-Pgl_GLEAN_10003189|||n.1342606A>G||||||
chr1_1441596	chr1	1441596	T	C	=C|missense_variant|MODERATE|Pgl_GLEAN_10003189|Pgl_GLEAN_10003189|transcript|TRANSCRIPT_Pgl_GLEAN_10003189|protein_coding|1/1|c.974A>G|p.Tyr325Cys|974/2049|974/2049|325/682||	C|non_coding_transcript_variant|MODIFIER|Pgl_GLEAN_10003189|Pgl_GLEAN_10003189|transcript|Pgl_GLEAN_10003189mrna.1|protein_coding||||||||WARNING_TRANSCRIPT_NO_START_CODON
chr1_1441598	chr1	1441598	C	T	=T|synonymous_variant|LOW|Pgl_GLEAN_10003189|Pgl_GLEAN_10003189|transcript|TRANSCRIPT_Pgl_GLEAN_10003189|protein_coding|1/1|c.972G>A|p.Thr324Thr|972/2049|972/2049|324/682||	T|non_coding_transcript_variant|MODIFIER|Pgl_GLEAN_10003189|Pgl_GLEAN_10003189|transcript|Pgl_GLEAN_10003189mrna.1|protein_coding||||||||WARNING_TRANSCRIPT_NO_START_CODON
chr1_1441609	chr1	1441609	T	C	=C|missense_variant|MODERATE|Pgl_GLEAN_10003189|Pgl_GLEAN_10003189|transcript|TRANSCRIPT_Pgl_GLEAN_10003189|protein_coding|1/1|c.961A>G|p.Asn321Asp|961/2049|961/2049|321/682||	C|non_coding_transcript_variant|MODIFIER|Pgl_GLEAN_10003189|Pgl_GLEAN_10003189|transcript|Pgl_GLEAN_10003189mrna.1|protein_coding||||||||WARNING_TRANSCRIPT_NO_START_CODON
chr1_1441617	chr1	1441617	C	T	=T|missense_variant|MODERATE|Pgl_GLEAN_10003189|Pgl_GLEAN_10003189|transcript|TRANSCRIPT_Pgl_GLEAN_10003189|protein_coding|1/1|c.953G>A|p.Arg318Gln|953/2049|953/2049|318/682||	T|non_coding_transcript_variant|MODIFIER|Pgl_GLEAN_10003189|Pgl_GLEAN_10003189|transcript|Pgl_GLEAN_10003189mrna.1|protein_coding||||||||WARNING_TRANSCRIPT_NO_START_CODON
chr1_1441640	chr1	1441640	T	C	=C|missense_variant|MODERATE|Pgl_GLEAN_10003189|Pgl_GLEAN_10003189|transcript|TRANSCRIPT_Pgl_GLEAN_10003189|protein_coding|1/1|c.930A>G|p.Ile310Met|930/2049|930/2049|310/682||	C|non_coding_transcript_variant|MODIFIER|Pgl_GLEAN_10003189|Pgl_GLEAN_10003189|transcript|Pgl_GLEAN_10003189mrna.1|protein_coding||||||||WARNING_TRANSCRIPT_NO_START_CODON
chr1_1441673	chr1	1441673	G	A	=A|synonymous_variant|LOW|Pgl_GLEAN_10003189|Pgl_GLEAN_10003189|transcript|TRANSCRIPT_Pgl_GLEAN_10003189|protein_coding|1/1|c.897C>T|p.Asn299Asn|897/2049|897/2049|299/682||	A|non_coding_transcript_variant|MODIFIER|Pgl_GLEAN_10003189|Pgl_GLEAN_10003189|transcript|Pgl_GLEAN_10003189mrna.1|protein_coding||||||||WARNING_TRANSCRIPT_NO_START_CODON
chr1_1441695	chr1	1441695	C	G	=G|missense_variant|MODERATE|Pgl_GLEAN_10003189|Pgl_GLEAN_10003189|transcript|TRANSCRIPT_Pgl_GLEAN_10003189|protein_coding|1/1|c.875G>C|p.Arg292Pro|875/2049|875/2049|292/682||	G|non_coding_transcript_variant|MODIFIER|Pgl_GLEAN_10003189|Pgl_GLEAN_10003189|transcript|Pgl_GLEAN_10003189mrna.1|protein_coding||||||||WARNING_TRANSCRIPT_NO_START_CODON
chr1_1441697	chr1	1441697	A	G	=G|synonymous_variant|LOW|Pgl_GLEAN_10003189|Pgl_GLEAN_10003189|transcript|TRANSCRIPT_Pgl_GLEAN_10003189|protein_coding|1/1|c.873T>C|p.Pro291Pro|873/2049|873/2049|291/682||	G|non_coding_transcript_variant|MODIFIER|Pgl_GLEAN_10003189|Pgl_GLEAN_10003189|transcript|Pgl_GLEAN_10003189mrna.1|protein_coding||||||||WARNING_TRANSCRIPT_NO_START_CODON
chr1_1441750	chr1	1441750	T	G	=G|missense_variant|MODERATE|Pgl_GLEAN_10003189|Pgl_GLEAN_10003189|transcript|TRANSCRIPT_Pgl_GLEAN_10003189|protein_coding|1/1|c.820A>C|p.Lys274Gln|820/2049|820/2049|274/682||	G|non_coding_transcript_variant|MODIFIER|Pgl_GLEAN_10003189|Pgl_GLEAN_10003189|transcript|Pgl_GLEAN_10003189mrna.1|protein_coding||||||||WARNING_TRANSCRIPT_NO_START_CODON
chr1_1441798	chr1	1441798	G	C	=C|missense_variant|MODERATE|Pgl_GLEAN_10003189|Pgl_GLEAN_10003189|transcript|TRANSCRIPT_Pgl_GLEAN_10003189|protein_coding|1/1|c.772C>G|p.Leu258Val|772/2049|772/2049|258/682||	C|non_coding_transcript_variant|MODIFIER|Pgl_GLEAN_10003189|Pgl_GLEAN_10003189|transcript|Pgl_GLEAN_10003189mrna.1|protein_coding||||||||WARNING_TRANSCRIPT_NO_START_CODON
chr1_1441802	chr1	1441802	A	T	=T|synonymous_variant|LOW|Pgl_GLEAN_10003189|Pgl_GLEAN_10003189|transcript|TRANSCRIPT_Pgl_GLEAN_10003189|protein_coding|1/1|c.768T>A|p.Leu256Leu|768/2049|768/2049|256/682||	T|non_coding_transcript_variant|MODIFIER|Pgl_GLEAN_10003189|Pgl_GLEAN_10003189|transcript|Pgl_GLEAN_10003189mrna.1|protein_coding||||||||WARNING_TRANSCRIPT_NO_START_CODON
chr1_1441809	chr1	1441809	C	T	=T|missense_variant|MODERATE|Pgl_GLEAN_10003189|Pgl_GLEAN_10003189|transcript|TRANSCRIPT_Pgl_GLEAN_10003189|protein_coding|1/1|c.761G>A|p.Arg254His|761/2049|761/2049|254/682||	T|non_coding_transcript_variant|MODIFIER|Pgl_GLEAN_10003189|Pgl_GLEAN_10003189|transcript|Pgl_GLEAN_10003189mrna.1|protein_coding||||||||WARNING_TRANSCRIPT_NO_START_CODON
chr1_1442097	chr1	1442097	G	C	=C|missense_variant|MODERATE|Pgl_GLEAN_10003189|Pgl_GLEAN_10003189|transcript|TRANSCRIPT_Pgl_GLEAN_10003189|protein_coding|1/1|c.473C>G|p.Ala158Gly|473/2049|473/2049|158/682||	C|non_coding_transcript_variant|MODIFIER|Pgl_GLEAN_10003189|Pgl_GLEAN_10003189|transcript|Pgl_GLEAN_10003189mrna.1|protein_coding||||||||WARNING_TRANSCRIPT_NO_START_CODON
chr1_1442106	chr1	1442106	C	T	=T|missense_variant|MODERATE|Pgl_GLEAN_10003189|Pgl_GLEAN_10003189|transcript|TRANSCRIPT_Pgl_GLEAN_10003189|protein_coding|1/1|c.464G>A|p.Arg155Lys|464/2049|464/2049|155/682||	T|non_coding_transcript_variant|MODIFIER|Pgl_GLEAN_10003189|Pgl_GLEAN_10003189|transcript|Pgl_GLEAN_10003189mrna.1|protein_coding||||||||WARNING_TRANSCRIPT_NO_START_CODON
chr1_1442111	chr1	1442111	T	C	=C|synonymous_variant|LOW|Pgl_GLEAN_10003189|Pgl_GLEAN_10003189|transcript|TRANSCRIPT_Pgl_GLEAN_10003189|protein_coding|1/1|c.459A>G|p.Leu153Leu|459/2049|459/2049|153/682||	C|non_coding_transcript_variant|MODIFIER|Pgl_GLEAN_10003189|Pgl_GLEAN_10003189|transcript|Pgl_GLEAN_10003189mrna.1|protein_coding||||||||WARNING_TRANSCRIPT_NO_START_CODON
chr1_1442122	chr1	1442122	T	G	=G|missense_variant|MODERATE|Pgl_GLEAN_10003189|Pgl_GLEAN_10003189|transcript|TRANSCRIPT_Pgl_GLEAN_10003189|protein_coding|1/1|c.448A>C|p.Met150Leu|448/2049|448/2049|150/682||	G|non_coding_transcript_variant|MODIFIER|Pgl_GLEAN_10003189|Pgl_GLEAN_10003189|transcript|Pgl_GLEAN_10003189mrna.1|protein_coding||||||||WARNING_TRANSCRIPT_NO_START_CODON
chr1_1442129	chr1	1442129	A	C	=C|missense_variant|MODERATE|Pgl_GLEAN_10003189|Pgl_GLEAN_10003189|transcript|TRANSCRIPT_Pgl_GLEAN_10003189|protein_coding|1/1|c.441T>G|p.Ser147Arg|441/2049|441/2049|147/682||	C|non_coding_transcript_variant|MODIFIER|Pgl_GLEAN_10003189|Pgl_GLEAN_10003189|transcript|Pgl_GLEAN_10003189mrna.1|protein_coding||||||||WARNING_TRANSCRIPT_NO_START_CODON
chr1_1442149	chr1	1442149	A	T	=T|missense_variant|MODERATE|Pgl_GLEAN_10003189|Pgl_GLEAN_10003189|transcript|TRANSCRIPT_Pgl_GLEAN_10003189|protein_coding|1/1|c.421T>A|p.Ser141Thr|421/2049|421/2049|141/682||	T|non_coding_transcript_variant|MODIFIER|Pgl_GLEAN_10003189|Pgl_GLEAN_10003189|transcript|Pgl_GLEAN_10003189mrna.1|protein_coding||||||||WARNING_TRANSCRIPT_NO_START_CODON
chr1_1442150	chr1	1442150	G	A	=A|synonymous_variant|LOW|Pgl_GLEAN_10003189|Pgl_GLEAN_10003189|transcript|TRANSCRIPT_Pgl_GLEAN_10003189|protein_coding|1/1|c.420C>T|p.Pro140Pro|420/2049|420/2049|140/682||	A|non_coding_transcript_variant|MODIFIER|Pgl_GLEAN_10003189|Pgl_GLEAN_10003189|transcript|Pgl_GLEAN_10003189mrna.1|protein_coding||||||||WARNING_TRANSCRIPT_NO_START_CODON
chr1_1442161	chr1	1442161	G	C	=C|missense_variant|MODERATE|Pgl_GLEAN_10003189|Pgl_GLEAN_10003189|transcript|TRANSCRIPT_Pgl_GLEAN_10003189|protein_coding|1/1|c.409C>G|p.Leu137Val|409/2049|409/2049|137/682||	C|non_coding_transcript_variant|MODIFIER|Pgl_GLEAN_10003189|Pgl_GLEAN_10003189|transcript|Pgl_GLEAN_10003189mrna.1|protein_coding||||||||WARNING_TRANSCRIPT_NO_START_CODON
chr1_1442165	chr1	1442165	C	G	=G|synonymous_variant|LOW|Pgl_GLEAN_10003189|Pgl_GLEAN_10003189|transcript|TRANSCRIPT_Pgl_GLEAN_10003189|protein_coding|1/1|c.405G>C|p.Leu135Leu|405/2049|405/2049|135/682||	G|non_coding_transcript_variant|MODIFIER|Pgl_GLEAN_10003189|Pgl_GLEAN_10003189|transcript|Pgl_GLEAN_10003189mrna.1|protein_coding||||||||WARNING_TRANSCRIPT_NO_START_CODON
chr1_1442180	chr1	1442180	T	C	=C|synonymous_variant|LOW|Pgl_GLEAN_10003189|Pgl_GLEAN_10003189|transcript|TRANSCRIPT_Pgl_GLEAN_10003189|protein_coding|1/1|c.390A>G|p.Leu130Leu|390/2049|390/2049|130/682||	C|non_coding_transcript_variant|MODIFIER|Pgl_GLEAN_10003189|Pgl_GLEAN_10003189|transcript|Pgl_GLEAN_10003189mrna.1|protein_coding||||||||WARNING_TRANSCRIPT_NO_START_CODON
chr1_1442188	chr1	1442188	A	G	=G|missense_variant|MODERATE|Pgl_GLEAN_10003189|Pgl_GLEAN_10003189|transcript|TRANSCRIPT_Pgl_GLEAN_10003189|protein_coding|1/1|c.382T>C|p.Tyr128His|382/2049|382/2049|128/682||	G|non_coding_transcript_variant|MODIFIER|Pgl_GLEAN_10003189|Pgl_GLEAN_10003189|transcript|Pgl_GLEAN_10003189mrna.1|protein_coding||||||||WARNING_TRANSCRIPT_NO_START_CODON
chr1_1442205	chr1	1442205	A	G	=G|missense_variant|MODERATE|Pgl_GLEAN_10003189|Pgl_GLEAN_10003189|transcript|TRANSCRIPT_Pgl_GLEAN_10003189|protein_coding|1/1|c.365T>C|p.Ile122Thr|365/2049|365/2049|122/682||	G|non_coding_transcript_variant|MODIFIER|Pgl_GLEAN_10003189|Pgl_GLEAN_10003189|transcript|Pgl_GLEAN_10003189mrna.1|protein_coding||||||||WARNING_TRANSCRIPT_NO_START_CODON
chr1_1442207	chr1	1442207	A	T	=T|missense_variant|MODERATE|Pgl_GLEAN_10003189|Pgl_GLEAN_10003189|transcript|TRANSCRIPT_Pgl_GLEAN_10003189|protein_coding|1/1|c.363T>A|p.Asp121Glu|363/2049|363/2049|121/682||	T|non_coding_transcript_variant|MODIFIER|Pgl_GLEAN_10003189|Pgl_GLEAN_10003189|transcript|Pgl_GLEAN_10003189mrna.1|protein_coding||||||||WARNING_TRANSCRIPT_NO_START_CODON
chr1_1442216	chr1	1442216	C	T	=T|synonymous_variant|LOW|Pgl_GLEAN_10003189|Pgl_GLEAN_10003189|transcript|TRANSCRIPT_Pgl_GLEAN_10003189|protein_coding|1/1|c.354G>A|p.Leu118Leu|354/2049|354/2049|118/682||	T|non_coding_transcript_variant|MODIFIER|Pgl_GLEAN_10003189|Pgl_GLEAN_10003189|transcript|Pgl_GLEAN_10003189mrna.1|protein_coding||||||||WARNING_TRANSCRIPT_NO_START_CODON
chr1_1442225	chr1	1442225	A	T	=T|missense_variant|MODERATE|Pgl_GLEAN_10003189|Pgl_GLEAN_10003189|transcript|TRANSCRIPT_Pgl_GLEAN_10003189|protein_coding|1/1|c.345T>A|p.Asn115Lys|345/2049|345/2049|115/682||	T|non_coding_transcript_variant|MODIFIER|Pgl_GLEAN_10003189|Pgl_GLEAN_10003189|transcript|Pgl_GLEAN_10003189mrna.1|protein_coding||||||||WARNING_TRANSCRIPT_NO_START_CODON
chr1_1442261	chr1	1442261	C	T	=T|synonymous_variant|LOW|Pgl_GLEAN_10003189|Pgl_GLEAN_10003189|transcript|TRANSCRIPT_Pgl_GLEAN_10003189|protein_coding|1/1|c.309G>A|p.Arg103Arg|309/2049|309/2049|103/682||	T|non_coding_transcript_variant|MODIFIER|Pgl_GLEAN_10003189|Pgl_GLEAN_10003189|transcript|Pgl_GLEAN_10003189mrna.1|protein_coding||||||||WARNING_TRANSCRIPT_NO_START_CODON
chr1_1442266	chr1	1442266	T	C	=C|missense_variant|MODERATE|Pgl_GLEAN_10003189|Pgl_GLEAN_10003189|transcript|TRANSCRIPT_Pgl_GLEAN_10003189|protein_coding|1/1|c.304A>G|p.Ile102Val|304/2049|304/2049|102/682||	C|non_coding_transcript_variant|MODIFIER|Pgl_GLEAN_10003189|Pgl_GLEAN_10003189|transcript|Pgl_GLEAN_10003189mrna.1|protein_coding||||||||WARNING_TRANSCRIPT_NO_START_CODON
chr1_1442272	chr1	1442272	G	C	=C|missense_variant|MODERATE|Pgl_GLEAN_10003189|Pgl_GLEAN_10003189|transcript|TRANSCRIPT_Pgl_GLEAN_10003189|protein_coding|1/1|c.298C>G|p.His100Asp|298/2049|298/2049|100/682||	C|non_coding_transcript_variant|MODIFIER|Pgl_GLEAN_10003189|Pgl_GLEAN_10003189|transcript|Pgl_GLEAN_10003189mrna.1|protein_coding||||||||WARNING_TRANSCRIPT_NO_START_CODON
chr1_1454894	chr1	1454894	A	G	=G|intergenic_region|MODIFIER|Pgl_GLEAN_10003189-Pgl_GLEAN_10000529|Pgl_GLEAN_10003189-Pgl_GLEAN_10000529|intergenic_region|Pgl_GLEAN_10003189-Pgl_GLEAN_10000529|||n.1454894A>G||||||
chr1_1454918	chr1	1454918	C	G	=G|intergenic_region|MODIFIER|Pgl_GLEAN_10003189-Pgl_GLEAN_10000529|Pgl_GLEAN_10003189-Pgl_GLEAN_10000529|intergenic_region|Pgl_GLEAN_10003189-Pgl_GLEAN_10000529|||n.1454918C>G||||||
chr1_1454976	chr1	1454976	T	C	=C|intergenic_region|MODIFIER|Pgl_GLEAN_10003189-Pgl_GLEAN_10000529|Pgl_GLEAN_10003189-Pgl_GLEAN_10000529|intergenic_region|Pgl_GLEAN_10003189-Pgl_GLEAN_10000529|||n.1454976T>C||||||
chr1_1505947	chr1	1505947	A	G	=G|intron_variant|MODIFIER|Pgl_GLEAN_10000529|Pgl_GLEAN_10000529|transcript|TRANSCRIPT_Pgl_GLEAN_10000529|protein_coding|3/5|c.487+13A>G||||||	G|non_coding_transcript_variant|MODIFIER|Pgl_GLEAN_10000529|Pgl_GLEAN_10000529|transcript|Pgl_GLEAN_10000529mrna.1|protein_coding||||||||WARNING_TRANSCRIPT_NO_START_CODON
chr1_1506001	chr1	1506001	T	C	=C|intron_variant|MODIFIER|Pgl_GLEAN_10000529|Pgl_GLEAN_10000529|transcript|TRANSCRIPT_Pgl_GLEAN_10000529|protein_coding|3/5|c.487+67T>C||||||	C|non_coding_transcript_variant|MODIFIER|Pgl_GLEAN_10000529|Pgl_GLEAN_10000529|transcript|Pgl_GLEAN_10000529mrna.1|protein_coding||||||||WARNING_TRANSCRIPT_NO_START_CODON
chr1_1506023	chr1	1506023	C	G	=G|intron_variant|MODIFIER|Pgl_GLEAN_10000529|Pgl_GLEAN_10000529|transcript|TRANSCRIPT_Pgl_GLEAN_10000529|protein_coding|3/5|c.488-56C>G||||||	G|non_coding_transcript_variant|MODIFIER|Pgl_GLEAN_10000529|Pgl_GLEAN_10000529|transcript|Pgl_GLEAN_10000529mrna.1|protein_coding||||||||WARNING_TRANSCRIPT_NO_START_CODON
chr1_1506065	chr1	1506065	C	G	=G|intron_variant|MODIFIER|Pgl_GLEAN_10000529|Pgl_GLEAN_10000529|transcript|TRANSCRIPT_Pgl_GLEAN_10000529|protein_coding|3/5|c.488-14C>G||||||	G|non_coding_transcript_variant|MODIFIER|Pgl_GLEAN_10000529|Pgl_GLEAN_10000529|transcript|Pgl_GLEAN_10000529mrna.1|protein_coding||||||||WARNING_TRANSCRIPT_NO_START_CODON
chr1_1506103	chr1	1506103	C	T	=T|missense_variant|MODERATE|Pgl_GLEAN_10000529|Pgl_GLEAN_10000529|transcript|TRANSCRIPT_Pgl_GLEAN_10000529|protein_coding|4/6|c.512C>T|p.Pro171Leu|512/1869|512/1869|171/622||	T|non_coding_transcript_variant|MODIFIER|Pgl_GLEAN_10000529|Pgl_GLEAN_10000529|transcript|Pgl_GLEAN_10000529mrna.1|protein_coding||||||||WARNING_TRANSCRIPT_NO_START_CODON
chr1_1506145	chr1	1506145	A	T	=T|missense_variant|MODERATE|Pgl_GLEAN_10000529|Pgl_GLEAN_10000529|transcript|TRANSCRIPT_Pgl_GLEAN_10000529|protein_coding|4/6|c.554A>T|p.Tyr185Phe|554/1869|554/1869|185/622||	T|non_coding_transcript_variant|MODIFIER|Pgl_GLEAN_10000529|Pgl_GLEAN_10000529|transcript|Pgl_GLEAN_10000529mrna.1|protein_coding||||||||WARNING_TRANSCRIPT_NO_START_CODON
chr1_1506154	chr1	1506154	C	G	=G|missense_variant|MODERATE|Pgl_GLEAN_10000529|Pgl_GLEAN_10000529|transcript|TRANSCRIPT_Pgl_GLEAN_10000529|protein_coding|4/6|c.563C>G|p.Ala188Gly|563/1869|563/1869|188/622||	G|non_coding_transcript_variant|MODIFIER|Pgl_GLEAN_10000529|Pgl_GLEAN_10000529|transcript|Pgl_GLEAN_10000529mrna.1|protein_coding||||||||WARNING_TRANSCRIPT_NO_START_CODON
chr1_1506158	chr1	1506158	C	A	=A|synonymous_variant|LOW|Pgl_GLEAN_10000529|Pgl_GLEAN_10000529|transcript|TRANSCRIPT_Pgl_GLEAN_10000529|protein_coding|4/6|c.567C>A|p.Ser189Ser|567/1869|567/1869|189/622||	A|non_coding_transcript_variant|MODIFIER|Pgl_GLEAN_10000529|Pgl_GLEAN_10000529|transcript|Pgl_GLEAN_10000529mrna.1|protein_coding||||||||WARNING_TRANSCRIPT_NO_START_CODON
chr1_1506173	chr1	1506173	A	G	=G|synonymous_variant|LOW|Pgl_GLEAN_10000529|Pgl_GLEAN_10000529|transcript|TRANSCRIPT_Pgl_GLEAN_10000529|protein_coding|4/6|c.582A>G|p.Lys194Lys|582/1869|582/1869|194/622||	G|non_coding_transcript_variant|MODIFIER|Pgl_GLEAN_10000529|Pgl_GLEAN_10000529|transcript|Pgl_GLEAN_10000529mrna.1|protein_coding||||||||WARNING_TRANSCRIPT_NO_START_CODON
chr1_1506288	chr1	1506288	A	T	=T|intron_variant|MODIFIER|Pgl_GLEAN_10000529|Pgl_GLEAN_10000529|transcript|TRANSCRIPT_Pgl_GLEAN_10000529|protein_coding|4/5|c.608-14A>T||||||	T|non_coding_transcript_variant|MODIFIER|Pgl_GLEAN_10000529|Pgl_GLEAN_10000529|transcript|Pgl_GLEAN_10000529mrna.1|protein_coding||||||||WARNING_TRANSCRIPT_NO_START_CODON
chr1_1506308	chr1	1506308	C	T	=T|missense_variant|MODERATE|Pgl_GLEAN_10000529|Pgl_GLEAN_10000529|transcript|TRANSCRIPT_Pgl_GLEAN_10000529|protein_coding|5/6|c.614C>T|p.Pro205Leu|614/1869|614/1869|205/622||	T|non_coding_transcript_variant|MODIFIER|Pgl_GLEAN_10000529|Pgl_GLEAN_10000529|transcript|Pgl_GLEAN_10000529mrna.1|protein_coding||||||||WARNING_TRANSCRIPT_NO_START_CODON
chr1_1683881	chr1	1683881	C	T	=T|upstream_gene_variant|MODIFIER|Pgl_GLEAN_10025184|Pgl_GLEAN_10025184|transcript|TRANSCRIPT_Pgl_GLEAN_10025184|protein_coding||c.-142C>T|||||142|	T|upstream_gene_variant|MODIFIER|Pgl_GLEAN_10025184|Pgl_GLEAN_10025184|transcript|Pgl_GLEAN_10025184mrna.1|protein_coding||c.-3090C>T|||||142|WARNING_TRANSCRIPT_NO_START_CODON	T|intergenic_region|MODIFIER|Pgl_GLEAN_10025185-Pgl_GLEAN_10025184|Pgl_GLEAN_10025185-Pgl_GLEAN_10025184|intergenic_region|Pgl_GLEAN_10025185-Pgl_GLEAN_10025184|||n.1683881C>T||||||
chr1_1683907	chr1	1683907	G	C	=C|upstream_gene_variant|MODIFIER|Pgl_GLEAN_10025184|Pgl_GLEAN_10025184|transcript|TRANSCRIPT_Pgl_GLEAN_10025184|protein_coding||c.-116G>C|||||116|	C|upstream_gene_variant|MODIFIER|Pgl_GLEAN_10025184|Pgl_GLEAN_10025184|transcript|Pgl_GLEAN_10025184mrna.1|protein_coding||c.-3064G>C|||||116|WARNING_TRANSCRIPT_NO_START_CODON	C|intergenic_region|MODIFIER|Pgl_GLEAN_10025185-Pgl_GLEAN_10025184|Pgl_GLEAN_10025185-Pgl_GLEAN_10025184|intergenic_region|Pgl_GLEAN_10025185-Pgl_GLEAN_10025184|||n.1683907G>C||||||
chr1_1683927	chr1	1683927	G	A	=A|upstream_gene_variant|MODIFIER|Pgl_GLEAN_10025184|Pgl_GLEAN_10025184|transcript|TRANSCRIPT_Pgl_GLEAN_10025184|protein_coding||c.-96G>A|||||96|	A|upstream_gene_variant|MODIFIER|Pgl_GLEAN_10025184|Pgl_GLEAN_10025184|transcript|Pgl_GLEAN_10025184mrna.1|protein_coding||c.-3044G>A|||||96|WARNING_TRANSCRIPT_NO_START_CODON	A|intergenic_region|MODIFIER|Pgl_GLEAN_10025185-Pgl_GLEAN_10025184|Pgl_GLEAN_10025185-Pgl_GLEAN_10025184|intergenic_region|Pgl_GLEAN_10025185-Pgl_GLEAN_10025184|||n.1683927G>A||||||
chr1_1683929	chr1	1683929	T	C	=C|upstream_gene_variant|MODIFIER|Pgl_GLEAN_10025184|Pgl_GLEAN_10025184|transcript|TRANSCRIPT_Pgl_GLEAN_10025184|protein_coding||c.-94T>C|||||94|	C|upstream_gene_variant|MODIFIER|Pgl_GLEAN_10025184|Pgl_GLEAN_10025184|transcript|Pgl_GLEAN_10025184mrna.1|protein_coding||c.-3042T>C|||||94|WARNING_TRANSCRIPT_NO_START_CODON	C|intergenic_region|MODIFIER|Pgl_GLEAN_10025185-Pgl_GLEAN_10025184|Pgl_GLEAN_10025185-Pgl_GLEAN_10025184|intergenic_region|Pgl_GLEAN_10025185-Pgl_GLEAN_10025184|||n.1683929T>C||||||
chr1_1683992	chr1	1683992	A	G	=G|upstream_gene_variant|MODIFIER|Pgl_GLEAN_10025184|Pgl_GLEAN_10025184|transcript|TRANSCRIPT_Pgl_GLEAN_10025184|protein_coding||c.-31A>G|||||31|	G|upstream_gene_variant|MODIFIER|Pgl_GLEAN_10025184|Pgl_GLEAN_10025184|transcript|Pgl_GLEAN_10025184mrna.1|protein_coding||c.-2979A>G|||||31|WARNING_TRANSCRIPT_NO_START_CODON	G|intergenic_region|MODIFIER|Pgl_GLEAN_10025185-Pgl_GLEAN_10025184|Pgl_GLEAN_10025185-Pgl_GLEAN_10025184|intergenic_region|Pgl_GLEAN_10025185-Pgl_GLEAN_10025184|||n.1683992A>G||||||
chr1_1684028	chr1	1684028	G	A	=A|synonymous_variant|LOW|Pgl_GLEAN_10025184|Pgl_GLEAN_10025184|transcript|TRANSCRIPT_Pgl_GLEAN_10025184|protein_coding|1/1|c.6G>A|p.Glu2Glu|6/2949|6/2949|2/982||	A|non_coding_transcript_variant|MODIFIER|Pgl_GLEAN_10025184|Pgl_GLEAN_10025184|transcript|Pgl_GLEAN_10025184mrna.1|protein_coding||||||||WARNING_TRANSCRIPT_NO_START_CODON
chr1_1684047	chr1	1684047	A	T	=T|missense_variant|MODERATE|Pgl_GLEAN_10025184|Pgl_GLEAN_10025184|transcript|TRANSCRIPT_Pgl_GLEAN_10025184|protein_coding|1/1|c.25A>T|p.Asn9Tyr|25/2949|25/2949|9/982||	T|non_coding_transcript_variant|MODIFIER|Pgl_GLEAN_10025184|Pgl_GLEAN_10025184|transcript|Pgl_GLEAN_10025184mrna.1|protein_coding||||||||WARNING_TRANSCRIPT_NO_START_CODON
chr1_1684154	chr1	1684154	T	C	=C|synonymous_variant|LOW|Pgl_GLEAN_10025184|Pgl_GLEAN_10025184|transcript|TRANSCRIPT_Pgl_GLEAN_10025184|protein_coding|1/1|c.132T>C|p.Ser44Ser|132/2949|132/2949|44/982||	C|non_coding_transcript_variant|MODIFIER|Pgl_GLEAN_10025184|Pgl_GLEAN_10025184|transcript|Pgl_GLEAN_10025184mrna.1|protein_coding||||||||WARNING_TRANSCRIPT_NO_START_CODON
chr1_1684159	chr1	1684159	G	C	=C|missense_variant|MODERATE|Pgl_GLEAN_10025184|Pgl_GLEAN_10025184|transcript|TRANSCRIPT_Pgl_GLEAN_10025184|protein_coding|1/1|c.137G>C|p.Gly46Ala|137/2949|137/2949|46/982||	C|non_coding_transcript_variant|MODIFIER|Pgl_GLEAN_10025184|Pgl_GLEAN_10025184|transcript|Pgl_GLEAN_10025184mrna.1|protein_coding||||||||WARNING_TRANSCRIPT_NO_START_CODON
chr1_1684292	chr1	1684292	T	C	=C|synonymous_variant|LOW|Pgl_GLEAN_10025184|Pgl_GLEAN_10025184|transcript|TRANSCRIPT_Pgl_GLEAN_10025184|protein_coding|1/1|c.270T>C|p.Asn90Asn|270/2949|270/2949|90/982||	C|non_coding_transcript_variant|MODIFIER|Pgl_GLEAN_10025184|Pgl_GLEAN_10025184|transcript|Pgl_GLEAN_10025184mrna.1|protein_coding||||||||WARNING_TRANSCRIPT_NO_START_CODON
chr1_1684372	chr1	1684372	T	C	=C|missense_variant|MODERATE|Pgl_GLEAN_10025184|Pgl_GLEAN_10025184|transcript|TRANSCRIPT_Pgl_GLEAN_10025184|protein_coding|1/1|c.350T>C|p.Leu117Pro|350/2949|350/2949|117/982||	C|non_coding_transcript_variant|MODIFIER|Pgl_GLEAN_10025184|Pgl_GLEAN_10025184|transcript|Pgl_GLEAN_10025184mrna.1|protein_coding||||||||WARNING_TRANSCRIPT_NO_START_CODON
chr1_1684377	chr1	1684377	C	T	=T|synonymous_variant|LOW|Pgl_GLEAN_10025184|Pgl_GLEAN_10025184|transcript|TRANSCRIPT_Pgl_GLEAN_10025184|protein_coding|1/1|c.355C>T|p.Leu119Leu|355/2949|355/2949|119/982||	T|non_coding_transcript_variant|MODIFIER|Pgl_GLEAN_10025184|Pgl_GLEAN_10025184|transcript|Pgl_GLEAN_10025184mrna.1|protein_coding||||||||WARNING_TRANSCRIPT_NO_START_CODON
chr1_1684387	chr1	1684387	G	T	=T|missense_variant|MODERATE|Pgl_GLEAN_10025184|Pgl_GLEAN_10025184|transcript|TRANSCRIPT_Pgl_GLEAN_10025184|protein_coding|1/1|c.365G>T|p.Ser122Ile|365/2949|365/2949|122/982||	T|non_coding_transcript_variant|MODIFIER|Pgl_GLEAN_10025184|Pgl_GLEAN_10025184|transcript|Pgl_GLEAN_10025184mrna.1|protein_coding||||||||WARNING_TRANSCRIPT_NO_START_CODON
chr1_1684439	chr1	1684439	C	T	=T|synonymous_variant|LOW|Pgl_GLEAN_10025184|Pgl_GLEAN_10025184|transcript|TRANSCRIPT_Pgl_GLEAN_10025184|protein_coding|1/1|c.417C>T|p.Cys139Cys|417/2949|417/2949|139/982||	T|non_coding_transcript_variant|MODIFIER|Pgl_GLEAN_10025184|Pgl_GLEAN_10025184|transcript|Pgl_GLEAN_10025184mrna.1|protein_coding||||||||WARNING_TRANSCRIPT_NO_START_CODON
chr1_1684440	chr1	1684440	A	C	=C|synonymous_variant|LOW|Pgl_GLEAN_10025184|Pgl_GLEAN_10025184|transcript|TRANSCRIPT_Pgl_GLEAN_10025184|protein_coding|1/1|c.418A>C|p.Arg140Arg|418/2949|418/2949|140/982||	C|non_coding_transcript_variant|MODIFIER|Pgl_GLEAN_10025184|Pgl_GLEAN_10025184|transcript|Pgl_GLEAN_10025184mrna.1|protein_coding||||||||WARNING_TRANSCRIPT_NO_START_CODON
chr1_1694774	chr1	1694774	A	T	=T|intron_variant|MODIFIER|Pgl_GLEAN_10025183|Pgl_GLEAN_10025183|transcript|TRANSCRIPT_Pgl_GLEAN_10025183|protein_coding|1/5|c.259+29A>T||||||	T|non_coding_transcript_variant|MODIFIER|Pgl_GLEAN_10025183|Pgl_GLEAN_10025183|transcript|Pgl_GLEAN_10025183mrna.1|protein_coding||||||||WARNING_TRANSCRIPT_NO_START_CODON
chr1_1694789	chr1	1694789	T	G	=G|intron_variant|MODIFIER|Pgl_GLEAN_10025183|Pgl_GLEAN_10025183|transcript|TRANSCRIPT_Pgl_GLEAN_10025183|protein_coding|1/5|c.259+44T>G||||||	G|non_coding_transcript_variant|MODIFIER|Pgl_GLEAN_10025183|Pgl_GLEAN_10025183|transcript|Pgl_GLEAN_10025183mrna.1|protein_coding||||||||WARNING_TRANSCRIPT_NO_START_CODON
chr1_1694969	chr1	1694969	G	A	=A|missense_variant|MODERATE|Pgl_GLEAN_10025183|Pgl_GLEAN_10025183|transcript|TRANSCRIPT_Pgl_GLEAN_10025183|protein_coding|2/6|c.323G>A|p.Arg108Lys|323/1533|323/1533|108/510||	A|non_coding_transcript_variant|MODIFIER|Pgl_GLEAN_10025183|Pgl_GLEAN_10025183|transcript|Pgl_GLEAN_10025183mrna.1|protein_coding||||||||WARNING_TRANSCRIPT_NO_START_CODON
chr1_1694989	chr1	1694989	A	G	=G|missense_variant|MODERATE|Pgl_GLEAN_10025183|Pgl_GLEAN_10025183|transcript|TRANSCRIPT_Pgl_GLEAN_10025183|protein_coding|2/6|c.343A>G|p.Asn115Asp|343/1533|343/1533|115/510||	G|non_coding_transcript_variant|MODIFIER|Pgl_GLEAN_10025183|Pgl_GLEAN_10025183|transcript|Pgl_GLEAN_10025183mrna.1|protein_coding||||||||WARNING_TRANSCRIPT_NO_START_CODON
chr1_1695001	chr1	1695001	G	A	=A|missense_variant|MODERATE|Pgl_GLEAN_10025183|Pgl_GLEAN_10025183|transcript|TRANSCRIPT_Pgl_GLEAN_10025183|protein_coding|2/6|c.355G>A|p.Val119Met|355/1533|355/1533|119/510||	A|non_coding_transcript_variant|MODIFIER|Pgl_GLEAN_10025183|Pgl_GLEAN_10025183|transcript|Pgl_GLEAN_10025183mrna.1|protein_coding||||||||WARNING_TRANSCRIPT_NO_START_CODON
chr1_1695012	chr1	1695012	T	C	=C|synonymous_variant|LOW|Pgl_GLEAN_10025183|Pgl_GLEAN_10025183|transcript|TRANSCRIPT_Pgl_GLEAN_10025183|protein_coding|2/6|c.366T>C|p.Pro122Pro|366/1533|366/1533|122/510||	C|non_coding_transcript_variant|MODIFIER|Pgl_GLEAN_10025183|Pgl_GLEAN_10025183|transcript|Pgl_GLEAN_10025183mrna.1|protein_coding||||||||WARNING_TRANSCRIPT_NO_START_CODON
chr1_1695019	chr1	1695019	A	G	=G|missense_variant|MODERATE|Pgl_GLEAN_10025183|Pgl_GLEAN_10025183|transcript|TRANSCRIPT_Pgl_GLEAN_10025183|protein_coding|2/6|c.373A>G|p.Thr125Ala|373/1533|373/1533|125/510||	G|non_coding_transcript_variant|MODIFIER|Pgl_GLEAN_10025183|Pgl_GLEAN_10025183|transcript|Pgl_GLEAN_10025183mrna.1|protein_coding||||||||WARNING_TRANSCRIPT_NO_START_CODON
chr1_1695027	chr1	1695027	G	A	=A|synonymous_variant|LOW|Pgl_GLEAN_10025183|Pgl_GLEAN_10025183|transcript|TRANSCRIPT_Pgl_GLEAN_10025183|protein_coding|2/6|c.381G>A|p.Leu127Leu|381/1533|381/1533|127/510||	A|non_coding_transcript_variant|MODIFIER|Pgl_GLEAN_10025183|Pgl_GLEAN_10025183|transcript|Pgl_GLEAN_10025183mrna.1|protein_coding||||||||WARNING_TRANSCRIPT_NO_START_CODON
chr1_1695049	chr1	1695049	A	C	=C|synonymous_variant|LOW|Pgl_GLEAN_10025183|Pgl_GLEAN_10025183|transcript|TRANSCRIPT_Pgl_GLEAN_10025183|protein_coding|2/6|c.403A>C|p.Arg135Arg|403/1533|403/1533|135/510||	C|non_coding_transcript_variant|MODIFIER|Pgl_GLEAN_10025183|Pgl_GLEAN_10025183|transcript|Pgl_GLEAN_10025183mrna.1|protein_coding||||||||WARNING_TRANSCRIPT_NO_START_CODON
chr1_1695060	chr1	1695060	C	T	=T|synonymous_variant|LOW|Pgl_GLEAN_10025183|Pgl_GLEAN_10025183|transcript|TRANSCRIPT_Pgl_GLEAN_10025183|protein_coding|2/6|c.414C>T|p.Leu138Leu|414/1533|414/1533|138/510||	T|non_coding_transcript_variant|MODIFIER|Pgl_GLEAN_10025183|Pgl_GLEAN_10025183|transcript|Pgl_GLEAN_10025183mrna.1|protein_coding||||||||WARNING_TRANSCRIPT_NO_START_CODON
chr1_1822949	chr1	1822949	G	A	=A|synonymous_variant|LOW|Pgl_GLEAN_10025180|Pgl_GLEAN_10025180|transcript|TRANSCRIPT_Pgl_GLEAN_10025180|protein_coding|1/2|c.876C>T|p.Val292Val|876/1266|876/1266|292/421||	A|non_coding_transcript_variant|MODIFIER|Pgl_GLEAN_10025180|Pgl_GLEAN_10025180|transcript|Pgl_GLEAN_10025180mrna.1|protein_coding||||||||WARNING_TRANSCRIPT_NO_START_CODON
chr1_1823129	chr1	1823129	C	G	=G|missense_variant|MODERATE|Pgl_GLEAN_10025180|Pgl_GLEAN_10025180|transcript|TRANSCRIPT_Pgl_GLEAN_10025180|protein_coding|1/2|c.696G>C|p.Glu232Asp|696/1266|696/1266|232/421||	G|non_coding_transcript_variant|MODIFIER|Pgl_GLEAN_10025180|Pgl_GLEAN_10025180|transcript|Pgl_GLEAN_10025180mrna.1|protein_coding||||||||WARNING_TRANSCRIPT_NO_START_CODON
chr1_1823173	chr1	1823173	T	G	=G|missense_variant|MODERATE|Pgl_GLEAN_10025180|Pgl_GLEAN_10025180|transcript|TRANSCRIPT_Pgl_GLEAN_10025180|protein_coding|1/2|c.652A>C|p.Ile218Leu|652/1266|652/1266|218/421||	G|non_coding_transcript_variant|MODIFIER|Pgl_GLEAN_10025180|Pgl_GLEAN_10025180|transcript|Pgl_GLEAN_10025180mrna.1|protein_coding||||||||WARNING_TRANSCRIPT_NO_START_CODON
chr1_1823186	chr1	1823186	A	G	=G|synonymous_variant|LOW|Pgl_GLEAN_10025180|Pgl_GLEAN_10025180|transcript|TRANSCRIPT_Pgl_GLEAN_10025180|protein_coding|1/2|c.639T>C|p.Asp213Asp|639/1266|639/1266|213/421||	G|non_coding_transcript_variant|MODIFIER|Pgl_GLEAN_10025180|Pgl_GLEAN_10025180|transcript|Pgl_GLEAN_10025180mrna.1|protein_coding||||||||WARNING_TRANSCRIPT_NO_START_CODON
chr1_1823280	chr1	1823280	C	T	=T|missense_variant|MODERATE|Pgl_GLEAN_10025180|Pgl_GLEAN_10025180|transcript|TRANSCRIPT_Pgl_GLEAN_10025180|protein_coding|1/2|c.545G>A|p.Gly182Asp|545/1266|545/1266|182/421||	T|non_coding_transcript_variant|MODIFIER|Pgl_GLEAN_10025180|Pgl_GLEAN_10025180|transcript|Pgl_GLEAN_10025180mrna.1|protein_coding||||||||WARNING_TRANSCRIPT_NO_START_CODON
chr1_1823297	chr1	1823297	C	T	=T|synonymous_variant|LOW|Pgl_GLEAN_10025180|Pgl_GLEAN_10025180|transcript|TRANSCRIPT_Pgl_GLEAN_10025180|protein_coding|1/2|c.528G>A|p.Lys176Lys|528/1266|528/1266|176/421||	T|non_coding_transcript_variant|MODIFIER|Pgl_GLEAN_10025180|Pgl_GLEAN_10025180|transcript|Pgl_GLEAN_10025180mrna.1|protein_coding||||||||WARNING_TRANSCRIPT_NO_START_CODON
chr1_1823306	chr1	1823306	A	C	=C|missense_variant|MODERATE|Pgl_GLEAN_10025180|Pgl_GLEAN_10025180|transcript|TRANSCRIPT_Pgl_GLEAN_10025180|protein_coding|1/2|c.519T>G|p.Asp173Glu|519/1266|519/1266|173/421||	C|non_coding_transcript_variant|MODIFIER|Pgl_GLEAN_10025180|Pgl_GLEAN_10025180|transcript|Pgl_GLEAN_10025180mrna.1|protein_coding||||||||WARNING_TRANSCRIPT_NO_START_CODON
chr1_1823328	chr1	1823328	T	C	=C|missense_variant|MODERATE|Pgl_GLEAN_10025180|Pgl_GLEAN_10025180|transcript|TRANSCRIPT_Pgl_GLEAN_10025180|protein_coding|1/2|c.497A>G|p.Asp166Gly|497/1266|497/1266|166/421||	C|non_coding_transcript_variant|MODIFIER|Pgl_GLEAN_10025180|Pgl_GLEAN_10025180|transcript|Pgl_GLEAN_10025180mrna.1|protein_coding||||||||WARNING_TRANSCRIPT_NO_START_CODON
chr1_1823387	chr1	1823387	A	G	=G|synonymous_variant|LOW|Pgl_GLEAN_10025180|Pgl_GLEAN_10025180|transcript|TRANSCRIPT_Pgl_GLEAN_10025180|protein_coding|1/2|c.438T>C|p.Ser146Ser|438/1266|438/1266|146/421||	G|non_coding_transcript_variant|MODIFIER|Pgl_GLEAN_10025180|Pgl_GLEAN_10025180|transcript|Pgl_GLEAN_10025180mrna.1|protein_coding||||||||WARNING_TRANSCRIPT_NO_START_CODON
chr1_1823400	chr1	1823400	T	C	=C|missense_variant|MODERATE|Pgl_GLEAN_10025180|Pgl_GLEAN_10025180|transcript|TRANSCRIPT_Pgl_GLEAN_10025180|protein_coding|1/2|c.425A>G|p.Asp142Gly|425/1266|425/1266|142/421||	C|non_coding_transcript_variant|MODIFIER|Pgl_GLEAN_10025180|Pgl_GLEAN_10025180|transcript|Pgl_GLEAN_10025180mrna.1|protein_coding||||||||WARNING_TRANSCRIPT_NO_START_CODON
chr1_1823406	chr1	1823406	G	A	=A|missense_variant|MODERATE|Pgl_GLEAN_10025180|Pgl_GLEAN_10025180|transcript|TRANSCRIPT_Pgl_GLEAN_10025180|protein_coding|1/2|c.419C>T|p.Ser140Leu|419/1266|419/1266|140/421||	A|non_coding_transcript_variant|MODIFIER|Pgl_GLEAN_10025180|Pgl_GLEAN_10025180|transcript|Pgl_GLEAN_10025180mrna.1|protein_coding||||||||WARNING_TRANSCRIPT_NO_START_CODON
chr1_1893202	chr1	1893202	C	A	=A|missense_variant|MODERATE|Pgl_GLEAN_10025179|Pgl_GLEAN_10025179|transcript|TRANSCRIPT_Pgl_GLEAN_10025179|protein_coding|1/1|c.296G>T|p.Cys99Phe|296/387|296/387|99/128||	A|non_coding_transcript_variant|MODIFIER|Pgl_GLEAN_10025179|Pgl_GLEAN_10025179|transcript|Pgl_GLEAN_10025179mrna.1|protein_coding||||||||WARNING_TRANSCRIPT_NO_START_CODON
chr1_1893230	chr1	1893230	T	C	=C|missense_variant|MODERATE|Pgl_GLEAN_10025179|Pgl_GLEAN_10025179|transcript|TRANSCRIPT_Pgl_GLEAN_10025179|protein_coding|1/1|c.268A>G|p.Arg90Gly|268/387|268/387|90/128||	C|non_coding_transcript_variant|MODIFIER|Pgl_GLEAN_10025179|Pgl_GLEAN_10025179|transcript|Pgl_GLEAN_10025179mrna.1|protein_coding||||||||WARNING_TRANSCRIPT_NO_START_CODON
chr1_1893269	chr1	1893269	C	T	=T|missense_variant|MODERATE|Pgl_GLEAN_10025179|Pgl_GLEAN_10025179|transcript|TRANSCRIPT_Pgl_GLEAN_10025179|protein_coding|1/1|c.229G>A|p.Glu77Lys|229/387|229/387|77/128||	T|non_coding_transcript_variant|MODIFIER|Pgl_GLEAN_10025179|Pgl_GLEAN_10025179|transcript|Pgl_GLEAN_10025179mrna.1|protein_coding||||||||WARNING_TRANSCRIPT_NO_START_CODON
chr1_1893319	chr1	1893319	G	A	=A|missense_variant|MODERATE|Pgl_GLEAN_10025179|Pgl_GLEAN_10025179|transcript|TRANSCRIPT_Pgl_GLEAN_10025179|protein_coding|1/1|c.179C>T|p.Ser60Leu|179/387|179/387|60/128||	A|non_coding_transcript_variant|MODIFIER|Pgl_GLEAN_10025179|Pgl_GLEAN_10025179|transcript|Pgl_GLEAN_10025179mrna.1|protein_coding||||||||WARNING_TRANSCRIPT_NO_START_CODON
chr1_1893328	chr1	1893328	T	C	=C|missense_variant|MODERATE|Pgl_GLEAN_10025179|Pgl_GLEAN_10025179|transcript|TRANSCRIPT_Pgl_GLEAN_10025179|protein_coding|1/1|c.170A>G|p.Tyr57Cys|170/387|170/387|57/128||	C|non_coding_transcript_variant|MODIFIER|Pgl_GLEAN_10025179|Pgl_GLEAN_10025179|transcript|Pgl_GLEAN_10025179mrna.1|protein_coding||||||||WARNING_TRANSCRIPT_NO_START_CODON
chr1_1893651	chr1	1893651	C	T	=T|upstream_gene_variant|MODIFIER|Pgl_GLEAN_10025179|Pgl_GLEAN_10025179|transcript|TRANSCRIPT_Pgl_GLEAN_10025179|protein_coding||c.-154G>A|||||154|	T|downstream_gene_variant|MODIFIER|Pgl_GLEAN_10025179|Pgl_GLEAN_10025179|transcript|Pgl_GLEAN_10025179mrna.1|protein_coding||c.*540C>T|||||154|WARNING_TRANSCRIPT_NO_START_CODON	T|intergenic_region|MODIFIER|Pgl_GLEAN_10025179-Pgl_GLEAN_10025178|Pgl_GLEAN_10025179-Pgl_GLEAN_10025178|intergenic_region|Pgl_GLEAN_10025179-Pgl_GLEAN_10025178|||n.1893651C>T||||||
chr1_1893791	chr1	1893791	A	T	=T|upstream_gene_variant|MODIFIER|Pgl_GLEAN_10025179|Pgl_GLEAN_10025179|transcript|TRANSCRIPT_Pgl_GLEAN_10025179|protein_coding||c.-294T>A|||||294|	T|downstream_gene_variant|MODIFIER|Pgl_GLEAN_10025179|Pgl_GLEAN_10025179|transcript|Pgl_GLEAN_10025179mrna.1|protein_coding||c.*680A>T|||||294|WARNING_TRANSCRIPT_NO_START_CODON	T|intergenic_region|MODIFIER|Pgl_GLEAN_10025179-Pgl_GLEAN_10025178|Pgl_GLEAN_10025179-Pgl_GLEAN_10025178|intergenic_region|Pgl_GLEAN_10025179-Pgl_GLEAN_10025178|||n.1893791A>T||||||
chr1_1893867	chr1	1893867	A	C	=C|upstream_gene_variant|MODIFIER|Pgl_GLEAN_10025179|Pgl_GLEAN_10025179|transcript|TRANSCRIPT_Pgl_GLEAN_10025179|protein_coding||c.-370T>G|||||370|	C|downstream_gene_variant|MODIFIER|Pgl_GLEAN_10025179|Pgl_GLEAN_10025179|transcript|Pgl_GLEAN_10025179mrna.1|protein_coding||c.*756A>C|||||370|WARNING_TRANSCRIPT_NO_START_CODON	C|intergenic_region|MODIFIER|Pgl_GLEAN_10025179-Pgl_GLEAN_10025178|Pgl_GLEAN_10025179-Pgl_GLEAN_10025178|intergenic_region|Pgl_GLEAN_10025179-Pgl_GLEAN_10025178|||n.1893867A>C||||||
chr1_1906351	chr1	1906351	A	C	=C|intron_variant|MODIFIER|Pgl_GLEAN_10025178|Pgl_GLEAN_10025178|transcript|TRANSCRIPT_Pgl_GLEAN_10025178|protein_coding|1/1|c.456+139A>C||||||	C|non_coding_transcript_variant|MODIFIER|Pgl_GLEAN_10025178|Pgl_GLEAN_10025178|transcript|Pgl_GLEAN_10025178mrna.1|protein_coding||||||||WARNING_TRANSCRIPT_NO_START_CODON
chr1_1906394	chr1	1906394	T	C	=C|intron_variant|MODIFIER|Pgl_GLEAN_10025178|Pgl_GLEAN_10025178|transcript|TRANSCRIPT_Pgl_GLEAN_10025178|protein_coding|1/1|c.456+182T>C||||||	C|non_coding_transcript_variant|MODIFIER|Pgl_GLEAN_10025178|Pgl_GLEAN_10025178|transcript|Pgl_GLEAN_10025178mrna.1|protein_coding||||||||WARNING_TRANSCRIPT_NO_START_CODON
chr1_1906396	chr1	1906396	C	A	=A|intron_variant|MODIFIER|Pgl_GLEAN_10025178|Pgl_GLEAN_10025178|transcript|TRANSCRIPT_Pgl_GLEAN_10025178|protein_coding|1/1|c.456+184C>A||||||	A|non_coding_transcript_variant|MODIFIER|Pgl_GLEAN_10025178|Pgl_GLEAN_10025178|transcript|Pgl_GLEAN_10025178mrna.1|protein_coding||||||||WARNING_TRANSCRIPT_NO_START_CODON
chr1_1906438	chr1	1906438	A	G	=G|intron_variant|MODIFIER|Pgl_GLEAN_10025178|Pgl_GLEAN_10025178|transcript|TRANSCRIPT_Pgl_GLEAN_10025178|protein_coding|1/1|c.456+226A>G||||||	G|non_coding_transcript_variant|MODIFIER|Pgl_GLEAN_10025178|Pgl_GLEAN_10025178|transcript|Pgl_GLEAN_10025178mrna.1|protein_coding||||||||WARNING_TRANSCRIPT_NO_START_CODON
chr1_1906449	chr1	1906449	T	C	=C|intron_variant|MODIFIER|Pgl_GLEAN_10025178|Pgl_GLEAN_10025178|transcript|TRANSCRIPT_Pgl_GLEAN_10025178|protein_coding|1/1|c.456+237T>C||||||	C|non_coding_transcript_variant|MODIFIER|Pgl_GLEAN_10025178|Pgl_GLEAN_10025178|transcript|Pgl_GLEAN_10025178mrna.1|protein_coding||||||||WARNING_TRANSCRIPT_NO_START_CODON
chr1_1906453	chr1	1906453	T	C	=C|intron_variant|MODIFIER|Pgl_GLEAN_10025178|Pgl_GLEAN_10025178|transcript|TRANSCRIPT_Pgl_GLEAN_10025178|protein_coding|1/1|c.456+241T>C||||||	C|non_coding_transcript_variant|MODIFIER|Pgl_GLEAN_10025178|Pgl_GLEAN_10025178|transcript|Pgl_GLEAN_10025178mrna.1|protein_coding||||||||WARNING_TRANSCRIPT_NO_START_CODON
chr1_1906521	chr1	1906521	G	A	=A|intron_variant|MODIFIER|Pgl_GLEAN_10025178|Pgl_GLEAN_10025178|transcript|TRANSCRIPT_Pgl_GLEAN_10025178|protein_coding|1/1|c.457-282G>A||||||	A|non_coding_transcript_variant|MODIFIER|Pgl_GLEAN_10025178|Pgl_GLEAN_10025178|transcript|Pgl_GLEAN_10025178mrna.1|protein_coding||||||||WARNING_TRANSCRIPT_NO_START_CODON
chr1_1906573	chr1	1906573	G	C	=C|intron_variant|MODIFIER|Pgl_GLEAN_10025178|Pgl_GLEAN_10025178|transcript|TRANSCRIPT_Pgl_GLEAN_10025178|protein_coding|1/1|c.457-230G>C||||||	C|non_coding_transcript_variant|MODIFIER|Pgl_GLEAN_10025178|Pgl_GLEAN_10025178|transcript|Pgl_GLEAN_10025178mrna.1|protein_coding||||||||WARNING_TRANSCRIPT_NO_START_CODON
chr1_1906589	chr1	1906589	G	C	=C|intron_variant|MODIFIER|Pgl_GLEAN_10025178|Pgl_GLEAN_10025178|transcript|TRANSCRIPT_Pgl_GLEAN_10025178|protein_coding|1/1|c.457-214G>C||||||	C|non_coding_transcript_variant|MODIFIER|Pgl_GLEAN_10025178|Pgl_GLEAN_10025178|transcript|Pgl_GLEAN_10025178mrna.1|protein_coding||||||||WARNING_TRANSCRIPT_NO_START_CODON
chr1_1906593	chr1	1906593	G	A	=A|intron_variant|MODIFIER|Pgl_GLEAN_10025178|Pgl_GLEAN_10025178|transcript|TRANSCRIPT_Pgl_GLEAN_10025178|protein_coding|1/1|c.457-210G>A||||||	A|non_coding_transcript_variant|MODIFIER|Pgl_GLEAN_10025178|Pgl_GLEAN_10025178|transcript|Pgl_GLEAN_10025178mrna.1|protein_coding||||||||WARNING_TRANSCRIPT_NO_START_CODON
chr1_1931862	chr1	1931862	G	A	=A|intergenic_region|MODIFIER|Pgl_GLEAN_10025178-Pgl_GLEAN_10025177|Pgl_GLEAN_10025178-Pgl_GLEAN_10025177|intergenic_region|Pgl_GLEAN_10025178-Pgl_GLEAN_10025177|||n.1931862G>A||||||
chr1_1931879	chr1	1931879	C	T	=T|intergenic_region|MODIFIER|Pgl_GLEAN_10025178-Pgl_GLEAN_10025177|Pgl_GLEAN_10025178-Pgl_GLEAN_10025177|intergenic_region|Pgl_GLEAN_10025178-Pgl_GLEAN_10025177|||n.1931879C>T||||||
chr1_1931938	chr1	1931938	C	T	=T|intergenic_region|MODIFIER|Pgl_GLEAN_10025178-Pgl_GLEAN_10025177|Pgl_GLEAN_10025178-Pgl_GLEAN_10025177|intergenic_region|Pgl_GLEAN_10025178-Pgl_GLEAN_10025177|||n.1931938C>T||||||
chr1_1931966	chr1	1931966	G	T	=T|intergenic_region|MODIFIER|Pgl_GLEAN_10025178-Pgl_GLEAN_10025177|Pgl_GLEAN_10025178-Pgl_GLEAN_10025177|intergenic_region|Pgl_GLEAN_10025178-Pgl_GLEAN_10025177|||n.1931966G>T||||||
chr1_1931974	chr1	1931974	G	T	=T|intergenic_region|MODIFIER|Pgl_GLEAN_10025178-Pgl_GLEAN_10025177|Pgl_GLEAN_10025178-Pgl_GLEAN_10025177|intergenic_region|Pgl_GLEAN_10025178-Pgl_GLEAN_10025177|||n.1931974G>T||||||
chr1_1931993	chr1	1931993	G	A	=A|intergenic_region|MODIFIER|Pgl_GLEAN_10025178-Pgl_GLEAN_10025177|Pgl_GLEAN_10025178-Pgl_GLEAN_10025177|intergenic_region|Pgl_GLEAN_10025178-Pgl_GLEAN_10025177|||n.1931993G>A||||||
chr1_1932009	chr1	1932009	C	A	=A|intergenic_region|MODIFIER|Pgl_GLEAN_10025178-Pgl_GLEAN_10025177|Pgl_GLEAN_10025178-Pgl_GLEAN_10025177|intergenic_region|Pgl_GLEAN_10025178-Pgl_GLEAN_10025177|||n.1932009C>A||||||
chr1_1932023	chr1	1932023	A	G	=G|intergenic_region|MODIFIER|Pgl_GLEAN_10025178-Pgl_GLEAN_10025177|Pgl_GLEAN_10025178-Pgl_GLEAN_10025177|intergenic_region|Pgl_GLEAN_10025178-Pgl_GLEAN_10025177|||n.1932023A>G||||||
chr1_1932055	chr1	1932055	C	T	=T|intergenic_region|MODIFIER|Pgl_GLEAN_10025178-Pgl_GLEAN_10025177|Pgl_GLEAN_10025178-Pgl_GLEAN_10025177|intergenic_region|Pgl_GLEAN_10025178-Pgl_GLEAN_10025177|||n.1932055C>T||||||
chr1_1932068	chr1	1932068	A	G	=G|intergenic_region|MODIFIER|Pgl_GLEAN_10025178-Pgl_GLEAN_10025177|Pgl_GLEAN_10025178-Pgl_GLEAN_10025177|intergenic_region|Pgl_GLEAN_10025178-Pgl_GLEAN_10025177|||n.1932068A>G||||||
chr1_1932081	chr1	1932081	A	C	=C|intergenic_region|MODIFIER|Pgl_GLEAN_10025178-Pgl_GLEAN_10025177|Pgl_GLEAN_10025178-Pgl_GLEAN_10025177|intergenic_region|Pgl_GLEAN_10025178-Pgl_GLEAN_10025177|||n.1932081A>C||||||
chr1_1972530	chr1	1972530	G	T	=T|missense_variant|MODERATE|Pgl_GLEAN_10025175|Pgl_GLEAN_10025175|transcript|TRANSCRIPT_Pgl_GLEAN_10025175|protein_coding|1/2|c.368C>A|p.Thr123Asn|368/1101|368/1101|123/366||	T|non_coding_transcript_variant|MODIFIER|Pgl_GLEAN_10025175|Pgl_GLEAN_10025175|transcript|Pgl_GLEAN_10025175mrna.1|protein_coding||||||||WARNING_TRANSCRIPT_NO_START_CODON
chr1_1972546	chr1	1972546	A	G	=G|missense_variant|MODERATE|Pgl_GLEAN_10025175|Pgl_GLEAN_10025175|transcript|TRANSCRIPT_Pgl_GLEAN_10025175|protein_coding|1/2|c.352T>C|p.Ser118Pro|352/1101|352/1101|118/366||	G|non_coding_transcript_variant|MODIFIER|Pgl_GLEAN_10025175|Pgl_GLEAN_10025175|transcript|Pgl_GLEAN_10025175mrna.1|protein_coding||||||||WARNING_TRANSCRIPT_NO_START_CODON
chr1_1983980	chr1	1983980	C	T	=T|intron_variant|MODIFIER|Pgl_GLEAN_10025174|Pgl_GLEAN_10025174|transcript|TRANSCRIPT_Pgl_GLEAN_10025174|protein_coding|1/1|c.453+523G>A||||||	T|non_coding_transcript_variant|MODIFIER|Pgl_GLEAN_10025174|Pgl_GLEAN_10025174|transcript|Pgl_GLEAN_10025174mrna.1|protein_coding||||||||WARNING_TRANSCRIPT_NO_START_CODON
chr1_1990664	chr1	1990664	G	A	=A|intron_variant|MODIFIER|Pgl_GLEAN_10025172|Pgl_GLEAN_10025172|transcript|TRANSCRIPT_Pgl_GLEAN_10025172|protein_coding|1/4|c.165+71G>A||||||	A|non_coding_transcript_variant|MODIFIER|Pgl_GLEAN_10025172|Pgl_GLEAN_10025172|transcript|Pgl_GLEAN_10025172mrna.1|protein_coding||||||||WARNING_TRANSCRIPT_NO_START_CODON
chr1_1990715	chr1	1990715	C	T	=T|intron_variant|MODIFIER|Pgl_GLEAN_10025172|Pgl_GLEAN_10025172|transcript|TRANSCRIPT_Pgl_GLEAN_10025172|protein_coding|1/4|c.165+122C>T||||||	T|non_coding_transcript_variant|MODIFIER|Pgl_GLEAN_10025172|Pgl_GLEAN_10025172|transcript|Pgl_GLEAN_10025172mrna.1|protein_coding||||||||WARNING_TRANSCRIPT_NO_START_CODON
chr1_1990892	chr1	1990892	T	G	=G|intron_variant|MODIFIER|Pgl_GLEAN_10025172|Pgl_GLEAN_10025172|transcript|TRANSCRIPT_Pgl_GLEAN_10025172|protein_coding|1/4|c.166-238T>G||||||	G|non_coding_transcript_variant|MODIFIER|Pgl_GLEAN_10025172|Pgl_GLEAN_10025172|transcript|Pgl_GLEAN_10025172mrna.1|protein_coding||||||||WARNING_TRANSCRIPT_NO_START_CODON
chr1_1990898	chr1	1990898	G	A	=A|intron_variant|MODIFIER|Pgl_GLEAN_10025172|Pgl_GLEAN_10025172|transcript|TRANSCRIPT_Pgl_GLEAN_10025172|protein_coding|1/4|c.166-232G>A||||||	A|non_coding_transcript_variant|MODIFIER|Pgl_GLEAN_10025172|Pgl_GLEAN_10025172|transcript|Pgl_GLEAN_10025172mrna.1|protein_coding||||||||WARNING_TRANSCRIPT_NO_START_CODON
chr1_1990912	chr1	1990912	A	G	=G|intron_variant|MODIFIER|Pgl_GLEAN_10025172|Pgl_GLEAN_10025172|transcript|TRANSCRIPT_Pgl_GLEAN_10025172|protein_coding|1/4|c.166-218A>G||||||	G|non_coding_transcript_variant|MODIFIER|Pgl_GLEAN_10025172|Pgl_GLEAN_10025172|transcript|Pgl_GLEAN_10025172mrna.1|protein_coding||||||||WARNING_TRANSCRIPT_NO_START_CODON
chr1_1990924	chr1	1990924	C	G	=G|intron_variant|MODIFIER|Pgl_GLEAN_10025172|Pgl_GLEAN_10025172|transcript|TRANSCRIPT_Pgl_GLEAN_10025172|protein_coding|1/4|c.166-206C>G||||||	G|non_coding_transcript_variant|MODIFIER|Pgl_GLEAN_10025172|Pgl_GLEAN_10025172|transcript|Pgl_GLEAN_10025172mrna.1|protein_coding||||||||WARNING_TRANSCRIPT_NO_START_CODON
chr1_1995197	chr1	1995197	C	T	=T|intron_variant|MODIFIER|Pgl_GLEAN_10025171|Pgl_GLEAN_10025171|transcript|TRANSCRIPT_Pgl_GLEAN_10025171|protein_coding|1/1|c.76+40C>T||||||	T|non_coding_transcript_variant|MODIFIER|Pgl_GLEAN_10025171|Pgl_GLEAN_10025171|transcript|Pgl_GLEAN_10025171mrna.1|protein_coding||||||||WARNING_TRANSCRIPT_NO_START_CODON
chr1_1995417	chr1	1995417	G	C	=C|missense_variant|MODERATE|Pgl_GLEAN_10025171|Pgl_GLEAN_10025171|transcript|TRANSCRIPT_Pgl_GLEAN_10025171|protein_coding|2/2|c.109G>C|p.Gly37Arg|109/333|109/333|37/110||	C|non_coding_transcript_variant|MODIFIER|Pgl_GLEAN_10025171|Pgl_GLEAN_10025171|transcript|Pgl_GLEAN_10025171mrna.1|protein_coding||||||||WARNING_TRANSCRIPT_NO_START_CODON
chr1_1995437	chr1	1995437	G	T	=T|synonymous_variant|LOW|Pgl_GLEAN_10025171|Pgl_GLEAN_10025171|transcript|TRANSCRIPT_Pgl_GLEAN_10025171|protein_coding|2/2|c.129G>T|p.Leu43Leu|129/333|129/333|43/110||	T|non_coding_transcript_variant|MODIFIER|Pgl_GLEAN_10025171|Pgl_GLEAN_10025171|transcript|Pgl_GLEAN_10025171mrna.1|protein_coding||||||||WARNING_TRANSCRIPT_NO_START_CODON
chr1_1995456	chr1	1995456	G	A	=A|missense_variant|MODERATE|Pgl_GLEAN_10025171|Pgl_GLEAN_10025171|transcript|TRANSCRIPT_Pgl_GLEAN_10025171|protein_coding|2/2|c.148G>A|p.Val50Met|148/333|148/333|50/110||	A|non_coding_transcript_variant|MODIFIER|Pgl_GLEAN_10025171|Pgl_GLEAN_10025171|transcript|Pgl_GLEAN_10025171mrna.1|protein_coding||||||||WARNING_TRANSCRIPT_NO_START_CODON
chr1_1995497	chr1	1995497	G	C	=C|synonymous_variant|LOW|Pgl_GLEAN_10025171|Pgl_GLEAN_10025171|transcript|TRANSCRIPT_Pgl_GLEAN_10025171|protein_coding|2/2|c.189G>C|p.Val63Val|189/333|189/333|63/110||	C|non_coding_transcript_variant|MODIFIER|Pgl_GLEAN_10025171|Pgl_GLEAN_10025171|transcript|Pgl_GLEAN_10025171mrna.1|protein_coding||||||||WARNING_TRANSCRIPT_NO_START_CODON
chr1_1995503	chr1	1995503	A	T	=T|synonymous_variant|LOW|Pgl_GLEAN_10025171|Pgl_GLEAN_10025171|transcript|TRANSCRIPT_Pgl_GLEAN_10025171|protein_coding|2/2|c.195A>T|p.Ile65Ile|195/333|195/333|65/110||	T|non_coding_transcript_variant|MODIFIER|Pgl_GLEAN_10025171|Pgl_GLEAN_10025171|transcript|Pgl_GLEAN_10025171mrna.1|protein_coding||||||||WARNING_TRANSCRIPT_NO_START_CODON
chr1_1995509	chr1	1995509	A	G	=G|synonymous_variant|LOW|Pgl_GLEAN_10025171|Pgl_GLEAN_10025171|transcript|TRANSCRIPT_Pgl_GLEAN_10025171|protein_coding|2/2|c.201A>G|p.Glu67Glu|201/333|201/333|67/110||	G|non_coding_transcript_variant|MODIFIER|Pgl_GLEAN_10025171|Pgl_GLEAN_10025171|transcript|Pgl_GLEAN_10025171mrna.1|protein_coding||||||||WARNING_TRANSCRIPT_NO_START_CODON
chr1_2135519	chr1	2135519	C	T	=T|synonymous_variant|LOW|Pgl_GLEAN_10025165|Pgl_GLEAN_10025165|transcript|TRANSCRIPT_Pgl_GLEAN_10025165|protein_coding|2/2|c.939G>A|p.Thr313Thr|939/1545|939/1545|313/514||	T|non_coding_transcript_variant|MODIFIER|Pgl_GLEAN_10025165|Pgl_GLEAN_10025165|transcript|Pgl_GLEAN_10025165mrna.1|protein_coding||||||||WARNING_TRANSCRIPT_NO_START_CODON
chr1_2135521	chr1	2135521	T	C	=C|missense_variant|MODERATE|Pgl_GLEAN_10025165|Pgl_GLEAN_10025165|transcript|TRANSCRIPT_Pgl_GLEAN_10025165|protein_coding|2/2|c.937A>G|p.Thr313Ala|937/1545|937/1545|313/514||	C|non_coding_transcript_variant|MODIFIER|Pgl_GLEAN_10025165|Pgl_GLEAN_10025165|transcript|Pgl_GLEAN_10025165mrna.1|protein_coding||||||||WARNING_TRANSCRIPT_NO_START_CODON
chr1_2135533	chr1	2135533	A	G	=G|missense_variant|MODERATE|Pgl_GLEAN_10025165|Pgl_GLEAN_10025165|transcript|TRANSCRIPT_Pgl_GLEAN_10025165|protein_coding|2/2|c.925T>C|p.Phe309Leu|925/1545|925/1545|309/514||	G|non_coding_transcript_variant|MODIFIER|Pgl_GLEAN_10025165|Pgl_GLEAN_10025165|transcript|Pgl_GLEAN_10025165mrna.1|protein_coding||||||||WARNING_TRANSCRIPT_NO_START_CODON
chr1_2135575	chr1	2135575	T	G	=G|intron_variant|MODIFIER|Pgl_GLEAN_10025165|Pgl_GLEAN_10025165|transcript|TRANSCRIPT_Pgl_GLEAN_10025165|protein_coding|1/1|c.919-36A>C||||||	G|non_coding_transcript_variant|MODIFIER|Pgl_GLEAN_10025165|Pgl_GLEAN_10025165|transcript|Pgl_GLEAN_10025165mrna.1|protein_coding||||||||WARNING_TRANSCRIPT_NO_START_CODON
chr1_2135663	chr1	2135663	A	C	=C|intron_variant|MODIFIER|Pgl_GLEAN_10025165|Pgl_GLEAN_10025165|transcript|TRANSCRIPT_Pgl_GLEAN_10025165|protein_coding|1/1|c.918+43T>G||||||	C|non_coding_transcript_variant|MODIFIER|Pgl_GLEAN_10025165|Pgl_GLEAN_10025165|transcript|Pgl_GLEAN_10025165mrna.1|protein_coding||||||||WARNING_TRANSCRIPT_NO_START_CODON
chr1_2135665	chr1	2135665	A	T	=T|intron_variant|MODIFIER|Pgl_GLEAN_10025165|Pgl_GLEAN_10025165|transcript|TRANSCRIPT_Pgl_GLEAN_10025165|protein_coding|1/1|c.918+41T>A||||||	T|non_coding_transcript_variant|MODIFIER|Pgl_GLEAN_10025165|Pgl_GLEAN_10025165|transcript|Pgl_GLEAN_10025165mrna.1|protein_coding||||||||WARNING_TRANSCRIPT_NO_START_CODON
chr1_2225111	chr1	2225111	G	A	=A|intron_variant|MODIFIER|Pgl_GLEAN_10025157|Pgl_GLEAN_10025157|transcript|TRANSCRIPT_Pgl_GLEAN_10025157|protein_coding|1/10|c.70-370G>A||||||	A|non_coding_transcript_variant|MODIFIER|Pgl_GLEAN_10025157|Pgl_GLEAN_10025157|transcript|Pgl_GLEAN_10025157mrna.1|protein_coding||||||||WARNING_TRANSCRIPT_NO_START_CODON
chr1_2225128	chr1	2225128	C	G	=G|intron_variant|MODIFIER|Pgl_GLEAN_10025157|Pgl_GLEAN_10025157|transcript|TRANSCRIPT_Pgl_GLEAN_10025157|protein_coding|1/10|c.70-353C>G||||||	G|non_coding_transcript_variant|MODIFIER|Pgl_GLEAN_10025157|Pgl_GLEAN_10025157|transcript|Pgl_GLEAN_10025157mrna.1|protein_coding||||||||WARNING_TRANSCRIPT_NO_START_CODON
chr1_2225224	chr1	2225224	T	C	=C|intron_variant|MODIFIER|Pgl_GLEAN_10025157|Pgl_GLEAN_10025157|transcript|TRANSCRIPT_Pgl_GLEAN_10025157|protein_coding|1/10|c.70-257T>C||||||	C|non_coding_transcript_variant|MODIFIER|Pgl_GLEAN_10025157|Pgl_GLEAN_10025157|transcript|Pgl_GLEAN_10025157mrna.1|protein_coding||||||||WARNING_TRANSCRIPT_NO_START_CODON
chr1_2225270	chr1	2225270	A	G	=G|intron_variant|MODIFIER|Pgl_GLEAN_10025157|Pgl_GLEAN_10025157|transcript|TRANSCRIPT_Pgl_GLEAN_10025157|protein_coding|1/10|c.70-211A>G||||||	G|non_coding_transcript_variant|MODIFIER|Pgl_GLEAN_10025157|Pgl_GLEAN_10025157|transcript|Pgl_GLEAN_10025157mrna.1|protein_coding||||||||WARNING_TRANSCRIPT_NO_START_CODON
chr1_2225316	chr1	2225316	A	G	=G|intron_variant|MODIFIER|Pgl_GLEAN_10025157|Pgl_GLEAN_10025157|transcript|TRANSCRIPT_Pgl_GLEAN_10025157|protein_coding|1/10|c.70-165A>G||||||	G|non_coding_transcript_variant|MODIFIER|Pgl_GLEAN_10025157|Pgl_GLEAN_10025157|transcript|Pgl_GLEAN_10025157mrna.1|protein_coding||||||||WARNING_TRANSCRIPT_NO_START_CODON
chr1_2225324	chr1	2225324	A	G	=G|intron_variant|MODIFIER|Pgl_GLEAN_10025157|Pgl_GLEAN_10025157|transcript|TRANSCRIPT_Pgl_GLEAN_10025157|protein_coding|1/10|c.70-157A>G||||||	G|non_coding_transcript_variant|MODIFIER|Pgl_GLEAN_10025157|Pgl_GLEAN_10025157|transcript|Pgl_GLEAN_10025157mrna.1|protein_coding||||||||WARNING_TRANSCRIPT_NO_START_CODON
chr1_2225386	chr1	2225386	C	T	=T|intron_variant|MODIFIER|Pgl_GLEAN_10025157|Pgl_GLEAN_10025157|transcript|TRANSCRIPT_Pgl_GLEAN_10025157|protein_coding|1/10|c.70-95C>T||||||	T|non_coding_transcript_variant|MODIFIER|Pgl_GLEAN_10025157|Pgl_GLEAN_10025157|transcript|Pgl_GLEAN_10025157mrna.1|protein_coding||||||||WARNING_TRANSCRIPT_NO_START_CODON
chr1_2225400	chr1	2225400	G	A	=A|intron_variant|MODIFIER|Pgl_GLEAN_10025157|Pgl_GLEAN_10025157|transcript|TRANSCRIPT_Pgl_GLEAN_10025157|protein_coding|1/10|c.70-81G>A||||||	A|non_coding_transcript_variant|MODIFIER|Pgl_GLEAN_10025157|Pgl_GLEAN_10025157|transcript|Pgl_GLEAN_10025157mrna.1|protein_coding||||||||WARNING_TRANSCRIPT_NO_START_CODON
chr1_2225410	chr1	2225410	T	A	=A|intron_variant|MODIFIER|Pgl_GLEAN_10025157|Pgl_GLEAN_10025157|transcript|TRANSCRIPT_Pgl_GLEAN_10025157|protein_coding|1/10|c.70-71T>A||||||	A|non_coding_transcript_variant|MODIFIER|Pgl_GLEAN_10025157|Pgl_GLEAN_10025157|transcript|Pgl_GLEAN_10025157mrna.1|protein_coding||||||||WARNING_TRANSCRIPT_NO_START_CODON
chr1_2225413	chr1	2225413	T	A	=A|intron_variant|MODIFIER|Pgl_GLEAN_10025157|Pgl_GLEAN_10025157|transcript|TRANSCRIPT_Pgl_GLEAN_10025157|protein_coding|1/10|c.70-68T>A||||||	A|non_coding_transcript_variant|MODIFIER|Pgl_GLEAN_10025157|Pgl_GLEAN_10025157|transcript|Pgl_GLEAN_10025157mrna.1|protein_coding||||||||WARNING_TRANSCRIPT_NO_START_CODON
chr1_2225447	chr1	2225447	C	T	=T|intron_variant|MODIFIER|Pgl_GLEAN_10025157|Pgl_GLEAN_10025157|transcript|TRANSCRIPT_Pgl_GLEAN_10025157|protein_coding|1/10|c.70-34C>T||||||	T|non_coding_transcript_variant|MODIFIER|Pgl_GLEAN_10025157|Pgl_GLEAN_10025157|transcript|Pgl_GLEAN_10025157mrna.1|protein_coding||||||||WARNING_TRANSCRIPT_NO_START_CODON
chr1_2225448	chr1	2225448	C	T	=T|intron_variant|MODIFIER|Pgl_GLEAN_10025157|Pgl_GLEAN_10025157|transcript|TRANSCRIPT_Pgl_GLEAN_10025157|protein_coding|1/10|c.70-33C>T||||||	T|non_coding_transcript_variant|MODIFIER|Pgl_GLEAN_10025157|Pgl_GLEAN_10025157|transcript|Pgl_GLEAN_10025157mrna.1|protein_coding||||||||WARNING_TRANSCRIPT_NO_START_CODON
chr1_2225576	chr1	2225576	T	C	=C|synonymous_variant|LOW|Pgl_GLEAN_10025157|Pgl_GLEAN_10025157|transcript|TRANSCRIPT_Pgl_GLEAN_10025157|protein_coding|2/11|c.165T>C|p.Arg55Arg|165/1620|165/1620|55/539||	C|non_coding_transcript_variant|MODIFIER|Pgl_GLEAN_10025157|Pgl_GLEAN_10025157|transcript|Pgl_GLEAN_10025157mrna.1|protein_coding||||||||WARNING_TRANSCRIPT_NO_START_CODON
chr1_2229739	chr1	2229739	G	A	=A|upstream_gene_variant|MODIFIER|Pgl_GLEAN_10025156|Pgl_GLEAN_10025156|transcript|TRANSCRIPT_Pgl_GLEAN_10025156|protein_coding||c.-5G>A|||||5|	A|upstream_gene_variant|MODIFIER|Pgl_GLEAN_10025156|Pgl_GLEAN_10025156|transcript|Pgl_GLEAN_10025156mrna.1|protein_coding||c.-1537G>A|||||5|WARNING_TRANSCRIPT_NO_START_CODON	A|downstream_gene_variant|MODIFIER|Pgl_GLEAN_10025157|Pgl_GLEAN_10025157|transcript|TRANSCRIPT_Pgl_GLEAN_10025157|protein_coding||c.*722G>A|||||722|	A|downstream_gene_variant|MODIFIER|Pgl_GLEAN_10025157|Pgl_GLEAN_10025157|transcript|Pgl_GLEAN_10025157mrna.1|protein_coding||c.*5164G>A|||||722|WARNING_TRANSCRIPT_NO_START_CODON	A|intergenic_region|MODIFIER|Pgl_GLEAN_10025157-Pgl_GLEAN_10025156|Pgl_GLEAN_10025157-Pgl_GLEAN_10025156|intergenic_region|Pgl_GLEAN_10025157-Pgl_GLEAN_10025156|||n.2229739G>A||||||
chr1_2229760	chr1	2229760	G	C	=C|missense_variant|MODERATE|Pgl_GLEAN_10025156|Pgl_GLEAN_10025156|transcript|TRANSCRIPT_Pgl_GLEAN_10025156|protein_coding|1/1|c.17G>C|p.Gly6Ala|17/1533|17/1533|6/510||	C|downstream_gene_variant|MODIFIER|Pgl_GLEAN_10025157|Pgl_GLEAN_10025157|transcript|TRANSCRIPT_Pgl_GLEAN_10025157|protein_coding||c.*743G>C|||||743|	C|downstream_gene_variant|MODIFIER|Pgl_GLEAN_10025157|Pgl_GLEAN_10025157|transcript|Pgl_GLEAN_10025157mrna.1|protein_coding||c.*5185G>C|||||743|WARNING_TRANSCRIPT_NO_START_CODON	C|non_coding_transcript_variant|MODIFIER|Pgl_GLEAN_10025156|Pgl_GLEAN_10025156|transcript|Pgl_GLEAN_10025156mrna.1|protein_coding||||||||WARNING_TRANSCRIPT_NO_START_CODON
chr1_2229797	chr1	2229797	C	T	=T|synonymous_variant|LOW|Pgl_GLEAN_10025156|Pgl_GLEAN_10025156|transcript|TRANSCRIPT_Pgl_GLEAN_10025156|protein_coding|1/1|c.54C>T|p.Tyr18Tyr|54/1533|54/1533|18/510||	T|downstream_gene_variant|MODIFIER|Pgl_GLEAN_10025157|Pgl_GLEAN_10025157|transcript|TRANSCRIPT_Pgl_GLEAN_10025157|protein_coding||c.*780C>T|||||780|	T|downstream_gene_variant|MODIFIER|Pgl_GLEAN_10025157|Pgl_GLEAN_10025157|transcript|Pgl_GLEAN_10025157mrna.1|protein_coding||c.*5222C>T|||||780|WARNING_TRANSCRIPT_NO_START_CODON	T|non_coding_transcript_variant|MODIFIER|Pgl_GLEAN_10025156|Pgl_GLEAN_10025156|transcript|Pgl_GLEAN_10025156mrna.1|protein_coding||||||||WARNING_TRANSCRIPT_NO_START_CODON
chr1_2246902	chr1	2246902	T	C	=C|missense_variant|MODERATE|Pgl_GLEAN_10025155|Pgl_GLEAN_10025155|transcript|TRANSCRIPT_Pgl_GLEAN_10025155|protein_coding|1/1|c.721A>G|p.Lys241Glu|721/1365|721/1365|241/454||	C|non_coding_transcript_variant|MODIFIER|Pgl_GLEAN_10025155|Pgl_GLEAN_10025155|transcript|Pgl_GLEAN_10025155mrna.1|protein_coding||||||||WARNING_TRANSCRIPT_NO_START_CODON
chr1_2246920	chr1	2246920	T	C	=C|missense_variant|MODERATE|Pgl_GLEAN_10025155|Pgl_GLEAN_10025155|transcript|TRANSCRIPT_Pgl_GLEAN_10025155|protein_coding|1/1|c.703A>G|p.Lys235Glu|703/1365|703/1365|235/454||	C|non_coding_transcript_variant|MODIFIER|Pgl_GLEAN_10025155|Pgl_GLEAN_10025155|transcript|Pgl_GLEAN_10025155mrna.1|protein_coding||||||||WARNING_TRANSCRIPT_NO_START_CODON
chr1_2423091	chr1	2423091	T	C	=C|intergenic_region|MODIFIER|Pgl_GLEAN_10025150-Pgl_GLEAN_10025149|Pgl_GLEAN_10025150-Pgl_GLEAN_10025149|intergenic_region|Pgl_GLEAN_10025150-Pgl_GLEAN_10025149|||n.2423091T>C||||||
chr1_2423271	chr1	2423271	A	G	=G|intergenic_region|MODIFIER|Pgl_GLEAN_10025150-Pgl_GLEAN_10025149|Pgl_GLEAN_10025150-Pgl_GLEAN_10025149|intergenic_region|Pgl_GLEAN_10025150-Pgl_GLEAN_10025149|||n.2423271A>G||||||
chr1_2423307	chr1	2423307	G	A	=A|intergenic_region|MODIFIER|Pgl_GLEAN_10025150-Pgl_GLEAN_10025149|Pgl_GLEAN_10025150-Pgl_GLEAN_10025149|intergenic_region|Pgl_GLEAN_10025150-Pgl_GLEAN_10025149|||n.2423307G>A||||||
chr1_2423324	chr1	2423324	A	G	=G|intergenic_region|MODIFIER|Pgl_GLEAN_10025150-Pgl_GLEAN_10025149|Pgl_GLEAN_10025150-Pgl_GLEAN_10025149|intergenic_region|Pgl_GLEAN_10025150-Pgl_GLEAN_10025149|||n.2423324A>G||||||
chr1_2423369	chr1	2423369	C	T	=T|intergenic_region|MODIFIER|Pgl_GLEAN_10025150-Pgl_GLEAN_10025149|Pgl_GLEAN_10025150-Pgl_GLEAN_10025149|intergenic_region|Pgl_GLEAN_10025150-Pgl_GLEAN_10025149|||n.2423369C>T||||||
chr1_2423399	chr1	2423399	G	A	=A|intergenic_region|MODIFIER|Pgl_GLEAN_10025150-Pgl_GLEAN_10025149|Pgl_GLEAN_10025150-Pgl_GLEAN_10025149|intergenic_region|Pgl_GLEAN_10025150-Pgl_GLEAN_10025149|||n.2423399G>A||||||
chr1_2423430	chr1	2423430	C	T	=T|intergenic_region|MODIFIER|Pgl_GLEAN_10025150-Pgl_GLEAN_10025149|Pgl_GLEAN_10025150-Pgl_GLEAN_10025149|intergenic_region|Pgl_GLEAN_10025150-Pgl_GLEAN_10025149|||n.2423430C>T||||||
chr1_2423492	chr1	2423492	C	T	=T|intergenic_region|MODIFIER|Pgl_GLEAN_10025150-Pgl_GLEAN_10025149|Pgl_GLEAN_10025150-Pgl_GLEAN_10025149|intergenic_region|Pgl_GLEAN_10025150-Pgl_GLEAN_10025149|||n.2423492C>T||||||
chr1_2423548	chr1	2423548	C	A	=A|intergenic_region|MODIFIER|Pgl_GLEAN_10025150-Pgl_GLEAN_10025149|Pgl_GLEAN_10025150-Pgl_GLEAN_10025149|intergenic_region|Pgl_GLEAN_10025150-Pgl_GLEAN_10025149|||n.2423548C>A||||||
chr1_2572976	chr1	2572976	C	T	=T|synonymous_variant|LOW|Pgl_GLEAN_10025144|Pgl_GLEAN_10025144|transcript|TRANSCRIPT_Pgl_GLEAN_10025144|protein_coding|1/1|c.102C>T|p.Leu34Leu|102/507|102/507|34/168||	T|non_coding_transcript_variant|MODIFIER|Pgl_GLEAN_10025144|Pgl_GLEAN_10025144|transcript|Pgl_GLEAN_10025144mrna.1|protein_coding||||||||WARNING_TRANSCRIPT_NO_START_CODON
chr1_2573149	chr1	2573149	A	G	=G|missense_variant|MODERATE|Pgl_GLEAN_10025144|Pgl_GLEAN_10025144|transcript|TRANSCRIPT_Pgl_GLEAN_10025144|protein_coding|1/1|c.275A>G|p.Lys92Arg|275/507|275/507|92/168||	G|non_coding_transcript_variant|MODIFIER|Pgl_GLEAN_10025144|Pgl_GLEAN_10025144|transcript|Pgl_GLEAN_10025144mrna.1|protein_coding||||||||WARNING_TRANSCRIPT_NO_START_CODON
chr1_2573168	chr1	2573168	C	G	=G|synonymous_variant|LOW|Pgl_GLEAN_10025144|Pgl_GLEAN_10025144|transcript|TRANSCRIPT_Pgl_GLEAN_10025144|protein_coding|1/1|c.294C>G|p.Thr98Thr|294/507|294/507|98/168||	G|non_coding_transcript_variant|MODIFIER|Pgl_GLEAN_10025144|Pgl_GLEAN_10025144|transcript|Pgl_GLEAN_10025144mrna.1|protein_coding||||||||WARNING_TRANSCRIPT_NO_START_CODON
chr1_2659681	chr1	2659681	A	C	=C|missense_variant|MODERATE|Pgl_GLEAN_10025138|Pgl_GLEAN_10025138|transcript|TRANSCRIPT_Pgl_GLEAN_10025138|protein_coding|2/5|c.222T>G|p.His74Gln|222/1809|222/1809|74/602||	C|non_coding_transcript_variant|MODIFIER|Pgl_GLEAN_10025138|Pgl_GLEAN_10025138|transcript|Pgl_GLEAN_10025138mrna.1|protein_coding||||||||WARNING_TRANSCRIPT_NO_START_CODON
chr1_2659741	chr1	2659741	T	C	=C|synonymous_variant|LOW|Pgl_GLEAN_10025138|Pgl_GLEAN_10025138|transcript|TRANSCRIPT_Pgl_GLEAN_10025138|protein_coding|2/5|c.162A>G|p.Glu54Glu|162/1809|162/1809|54/602||	C|non_coding_transcript_variant|MODIFIER|Pgl_GLEAN_10025138|Pgl_GLEAN_10025138|transcript|Pgl_GLEAN_10025138mrna.1|protein_coding||||||||WARNING_TRANSCRIPT_NO_START_CODON
chr1_2659810	chr1	2659810	C	A	=A|splice_region_variant&synonymous_variant|LOW|Pgl_GLEAN_10025138|Pgl_GLEAN_10025138|transcript|TRANSCRIPT_Pgl_GLEAN_10025138|protein_coding|2/5|c.93G>T|p.Ala31Ala|93/1809|93/1809|31/602||	A|non_coding_transcript_variant|MODIFIER|Pgl_GLEAN_10025138|Pgl_GLEAN_10025138|transcript|Pgl_GLEAN_10025138mrna.1|protein_coding||||||||WARNING_TRANSCRIPT_NO_START_CODON
chr1_2660519	chr1	2660519	T	C	=C|intron_variant|MODIFIER|Pgl_GLEAN_10025138|Pgl_GLEAN_10025138|transcript|TRANSCRIPT_Pgl_GLEAN_10025138|protein_coding|1/4|c.92-708A>G||||||	C|non_coding_transcript_variant|MODIFIER|Pgl_GLEAN_10025138|Pgl_GLEAN_10025138|transcript|Pgl_GLEAN_10025138mrna.1|protein_coding||||||||WARNING_TRANSCRIPT_NO_START_CODON
chr1_2660534	chr1	2660534	G	C	=C|intron_variant|MODIFIER|Pgl_GLEAN_10025138|Pgl_GLEAN_10025138|transcript|TRANSCRIPT_Pgl_GLEAN_10025138|protein_coding|1/4|c.91+715C>G||||||	C|non_coding_transcript_variant|MODIFIER|Pgl_GLEAN_10025138|Pgl_GLEAN_10025138|transcript|Pgl_GLEAN_10025138mrna.1|protein_coding||||||||WARNING_TRANSCRIPT_NO_START_CODON
chr1_2660543	chr1	2660543	T	C	=C|intron_variant|MODIFIER|Pgl_GLEAN_10025138|Pgl_GLEAN_10025138|transcript|TRANSCRIPT_Pgl_GLEAN_10025138|protein_coding|1/4|c.91+706A>G||||||	C|non_coding_transcript_variant|MODIFIER|Pgl_GLEAN_10025138|Pgl_GLEAN_10025138|transcript|Pgl_GLEAN_10025138mrna.1|protein_coding||||||||WARNING_TRANSCRIPT_NO_START_CODON
chr1_2660559	chr1	2660559	A	G	=G|intron_variant|MODIFIER|Pgl_GLEAN_10025138|Pgl_GLEAN_10025138|transcript|TRANSCRIPT_Pgl_GLEAN_10025138|protein_coding|1/4|c.91+690T>C||||||	G|non_coding_transcript_variant|MODIFIER|Pgl_GLEAN_10025138|Pgl_GLEAN_10025138|transcript|Pgl_GLEAN_10025138mrna.1|protein_coding||||||||WARNING_TRANSCRIPT_NO_START_CODON
chr1_2660568	chr1	2660568	T	A	=A|intron_variant|MODIFIER|Pgl_GLEAN_10025138|Pgl_GLEAN_10025138|transcript|TRANSCRIPT_Pgl_GLEAN_10025138|protein_coding|1/4|c.91+681A>T||||||	A|non_coding_transcript_variant|MODIFIER|Pgl_GLEAN_10025138|Pgl_GLEAN_10025138|transcript|Pgl_GLEAN_10025138mrna.1|protein_coding||||||||WARNING_TRANSCRIPT_NO_START_CODON
chr1_2660710	chr1	2660710	G	A	=A|intron_variant|MODIFIER|Pgl_GLEAN_10025138|Pgl_GLEAN_10025138|transcript|TRANSCRIPT_Pgl_GLEAN_10025138|protein_coding|1/4|c.91+539C>T||||||	A|non_coding_transcript_variant|MODIFIER|Pgl_GLEAN_10025138|Pgl_GLEAN_10025138|transcript|Pgl_GLEAN_10025138mrna.1|protein_coding||||||||WARNING_TRANSCRIPT_NO_START_CODON
chr1_2660839	chr1	2660839	G	A	=A|intron_variant|MODIFIER|Pgl_GLEAN_10025138|Pgl_GLEAN_10025138|transcript|TRANSCRIPT_Pgl_GLEAN_10025138|protein_coding|1/4|c.91+410C>T||||||	A|non_coding_transcript_variant|MODIFIER|Pgl_GLEAN_10025138|Pgl_GLEAN_10025138|transcript|Pgl_GLEAN_10025138mrna.1|protein_coding||||||||WARNING_TRANSCRIPT_NO_START_CODON
chr1_2661154	chr1	2661154	T	C	=C|intron_variant|MODIFIER|Pgl_GLEAN_10025138|Pgl_GLEAN_10025138|transcript|TRANSCRIPT_Pgl_GLEAN_10025138|protein_coding|1/4|c.91+95A>G||||||	C|non_coding_transcript_variant|MODIFIER|Pgl_GLEAN_10025138|Pgl_GLEAN_10025138|transcript|Pgl_GLEAN_10025138mrna.1|protein_coding||||||||WARNING_TRANSCRIPT_NO_START_CODON
chr1_2661234	chr1	2661234	T	G	=G|intron_variant|MODIFIER|Pgl_GLEAN_10025138|Pgl_GLEAN_10025138|transcript|TRANSCRIPT_Pgl_GLEAN_10025138|protein_coding|1/4|c.91+15A>C||||||	G|non_coding_transcript_variant|MODIFIER|Pgl_GLEAN_10025138|Pgl_GLEAN_10025138|transcript|Pgl_GLEAN_10025138mrna.1|protein_coding||||||||WARNING_TRANSCRIPT_NO_START_CODON
chr1_2661318	chr1	2661318	C	G	=G|missense_variant|MODERATE|Pgl_GLEAN_10025138|Pgl_GLEAN_10025138|transcript|TRANSCRIPT_Pgl_GLEAN_10025138|protein_coding|1/5|c.22G>C|p.Val8Leu|22/1809|22/1809|8/602||	G|non_coding_transcript_variant|MODIFIER|Pgl_GLEAN_10025138|Pgl_GLEAN_10025138|transcript|Pgl_GLEAN_10025138mrna.1|protein_coding||||||||WARNING_TRANSCRIPT_NO_START_CODON
chr1_2661322	chr1	2661322	C	G	=G|synonymous_variant|LOW|Pgl_GLEAN_10025138|Pgl_GLEAN_10025138|transcript|TRANSCRIPT_Pgl_GLEAN_10025138|protein_coding|1/5|c.18G>C|p.Gly6Gly|18/1809|18/1809|6/602||	G|non_coding_transcript_variant|MODIFIER|Pgl_GLEAN_10025138|Pgl_GLEAN_10025138|transcript|Pgl_GLEAN_10025138mrna.1|protein_coding||||||||WARNING_TRANSCRIPT_NO_START_CODON
chr1_2763468	chr1	2763468	A	T	=T|intron_variant|MODIFIER|Pgl_GLEAN_10025131|Pgl_GLEAN_10025131|transcript|TRANSCRIPT_Pgl_GLEAN_10025131|protein_coding|1/11|c.279-243T>A||||||	T|non_coding_transcript_variant|MODIFIER|Pgl_GLEAN_10025131|Pgl_GLEAN_10025131|transcript|Pgl_GLEAN_10025131mrna.1|protein_coding||||||||WARNING_TRANSCRIPT_NO_START_CODON
chr1_2763479	chr1	2763479	T	C	=C|intron_variant|MODIFIER|Pgl_GLEAN_10025131|Pgl_GLEAN_10025131|transcript|TRANSCRIPT_Pgl_GLEAN_10025131|protein_coding|1/11|c.279-254A>G||||||	C|non_coding_transcript_variant|MODIFIER|Pgl_GLEAN_10025131|Pgl_GLEAN_10025131|transcript|Pgl_GLEAN_10025131mrna.1|protein_coding||||||||WARNING_TRANSCRIPT_NO_START_CODON
chr1_2763490	chr1	2763490	T	C	=C|intron_variant|MODIFIER|Pgl_GLEAN_10025131|Pgl_GLEAN_10025131|transcript|TRANSCRIPT_Pgl_GLEAN_10025131|protein_coding|1/11|c.279-265A>G||||||	C|non_coding_transcript_variant|MODIFIER|Pgl_GLEAN_10025131|Pgl_GLEAN_10025131|transcript|Pgl_GLEAN_10025131mrna.1|protein_coding||||||||WARNING_TRANSCRIPT_NO_START_CODON
chr1_2763507	chr1	2763507	T	C	=C|intron_variant|MODIFIER|Pgl_GLEAN_10025131|Pgl_GLEAN_10025131|transcript|TRANSCRIPT_Pgl_GLEAN_10025131|protein_coding|1/11|c.279-282A>G||||||	C|non_coding_transcript_variant|MODIFIER|Pgl_GLEAN_10025131|Pgl_GLEAN_10025131|transcript|Pgl_GLEAN_10025131mrna.1|protein_coding||||||||WARNING_TRANSCRIPT_NO_START_CODON
chr1_2763583	chr1	2763583	C	T	=T|intron_variant|MODIFIER|Pgl_GLEAN_10025131|Pgl_GLEAN_10025131|transcript|TRANSCRIPT_Pgl_GLEAN_10025131|protein_coding|1/11|c.279-358G>A||||||	T|non_coding_transcript_variant|MODIFIER|Pgl_GLEAN_10025131|Pgl_GLEAN_10025131|transcript|Pgl_GLEAN_10025131mrna.1|protein_coding||||||||WARNING_TRANSCRIPT_NO_START_CODON
chr1_2763591	chr1	2763591	G	A	=A|intron_variant|MODIFIER|Pgl_GLEAN_10025131|Pgl_GLEAN_10025131|transcript|TRANSCRIPT_Pgl_GLEAN_10025131|protein_coding|1/11|c.278+358C>T||||||	A|non_coding_transcript_variant|MODIFIER|Pgl_GLEAN_10025131|Pgl_GLEAN_10025131|transcript|Pgl_GLEAN_10025131mrna.1|protein_coding||||||||WARNING_TRANSCRIPT_NO_START_CODON
chr1_2763608	chr1	2763608	C	T	=T|intron_variant|MODIFIER|Pgl_GLEAN_10025131|Pgl_GLEAN_10025131|transcript|TRANSCRIPT_Pgl_GLEAN_10025131|protein_coding|1/11|c.278+341G>A||||||	T|non_coding_transcript_variant|MODIFIER|Pgl_GLEAN_10025131|Pgl_GLEAN_10025131|transcript|Pgl_GLEAN_10025131mrna.1|protein_coding||||||||WARNING_TRANSCRIPT_NO_START_CODON
chr1_2763626	chr1	2763626	A	G	=G|intron_variant|MODIFIER|Pgl_GLEAN_10025131|Pgl_GLEAN_10025131|transcript|TRANSCRIPT_Pgl_GLEAN_10025131|protein_coding|1/11|c.278+323T>C||||||	G|non_coding_transcript_variant|MODIFIER|Pgl_GLEAN_10025131|Pgl_GLEAN_10025131|transcript|Pgl_GLEAN_10025131mrna.1|protein_coding||||||||WARNING_TRANSCRIPT_NO_START_CODON
chr1_2763636	chr1	2763636	C	T	=T|intron_variant|MODIFIER|Pgl_GLEAN_10025131|Pgl_GLEAN_10025131|transcript|TRANSCRIPT_Pgl_GLEAN_10025131|protein_coding|1/11|c.278+313G>A||||||	T|non_coding_transcript_variant|MODIFIER|Pgl_GLEAN_10025131|Pgl_GLEAN_10025131|transcript|Pgl_GLEAN_10025131mrna.1|protein_coding||||||||WARNING_TRANSCRIPT_NO_START_CODON
chr1_2763658	chr1	2763658	G	T	=T|intron_variant|MODIFIER|Pgl_GLEAN_10025131|Pgl_GLEAN_10025131|transcript|TRANSCRIPT_Pgl_GLEAN_10025131|protein_coding|1/11|c.278+291C>A||||||	T|non_coding_transcript_variant|MODIFIER|Pgl_GLEAN_10025131|Pgl_GLEAN_10025131|transcript|Pgl_GLEAN_10025131mrna.1|protein_coding||||||||WARNING_TRANSCRIPT_NO_START_CODON
chr1_2763716	chr1	2763716	C	G	=G|intron_variant|MODIFIER|Pgl_GLEAN_10025131|Pgl_GLEAN_10025131|transcript|TRANSCRIPT_Pgl_GLEAN_10025131|protein_coding|1/11|c.278+233G>C||||||	G|non_coding_transcript_variant|MODIFIER|Pgl_GLEAN_10025131|Pgl_GLEAN_10025131|transcript|Pgl_GLEAN_10025131mrna.1|protein_coding||||||||WARNING_TRANSCRIPT_NO_START_CODON
chr1_2763747	chr1	2763747	C	G	=G|intron_variant|MODIFIER|Pgl_GLEAN_10025131|Pgl_GLEAN_10025131|transcript|TRANSCRIPT_Pgl_GLEAN_10025131|protein_coding|1/11|c.278+202G>C||||||	G|non_coding_transcript_variant|MODIFIER|Pgl_GLEAN_10025131|Pgl_GLEAN_10025131|transcript|Pgl_GLEAN_10025131mrna.1|protein_coding||||||||WARNING_TRANSCRIPT_NO_START_CODON
chr1_2763784	chr1	2763784	C	T	=T|intron_variant|MODIFIER|Pgl_GLEAN_10025131|Pgl_GLEAN_10025131|transcript|TRANSCRIPT_Pgl_GLEAN_10025131|protein_coding|1/11|c.278+165G>A||||||	T|non_coding_transcript_variant|MODIFIER|Pgl_GLEAN_10025131|Pgl_GLEAN_10025131|transcript|Pgl_GLEAN_10025131mrna.1|protein_coding||||||||WARNING_TRANSCRIPT_NO_START_CODON
chr1_2763851	chr1	2763851	A	G	=G|intron_variant|MODIFIER|Pgl_GLEAN_10025131|Pgl_GLEAN_10025131|transcript|TRANSCRIPT_Pgl_GLEAN_10025131|protein_coding|1/11|c.278+98T>C||||||	G|non_coding_transcript_variant|MODIFIER|Pgl_GLEAN_10025131|Pgl_GLEAN_10025131|transcript|Pgl_GLEAN_10025131mrna.1|protein_coding||||||||WARNING_TRANSCRIPT_NO_START_CODON
chr1_2763865	chr1	2763865	T	C	=C|intron_variant|MODIFIER|Pgl_GLEAN_10025131|Pgl_GLEAN_10025131|transcript|TRANSCRIPT_Pgl_GLEAN_10025131|protein_coding|1/11|c.278+84A>G||||||	C|non_coding_transcript_variant|MODIFIER|Pgl_GLEAN_10025131|Pgl_GLEAN_10025131|transcript|Pgl_GLEAN_10025131mrna.1|protein_coding||||||||WARNING_TRANSCRIPT_NO_START_CODON
chr1_2768632	chr1	2768632	G	C	=C|intron_variant|MODIFIER|Pgl_GLEAN_10025130|Pgl_GLEAN_10025130|transcript|TRANSCRIPT_Pgl_GLEAN_10025130|protein_coding|1/1|c.303-487C>G||||||	C|non_coding_transcript_variant|MODIFIER|Pgl_GLEAN_10025130|Pgl_GLEAN_10025130|transcript|Pgl_GLEAN_10025130mrna.1|protein_coding||||||||WARNING_TRANSCRIPT_NO_START_CODON
chr1_2768682	chr1	2768682	A	G	=G|intron_variant|MODIFIER|Pgl_GLEAN_10025130|Pgl_GLEAN_10025130|transcript|TRANSCRIPT_Pgl_GLEAN_10025130|protein_coding|1/1|c.302+494T>C||||||	G|non_coding_transcript_variant|MODIFIER|Pgl_GLEAN_10025130|Pgl_GLEAN_10025130|transcript|Pgl_GLEAN_10025130mrna.1|protein_coding||||||||WARNING_TRANSCRIPT_NO_START_CODON
chr1_2768723	chr1	2768723	T	A	=A|intron_variant|MODIFIER|Pgl_GLEAN_10025130|Pgl_GLEAN_10025130|transcript|TRANSCRIPT_Pgl_GLEAN_10025130|protein_coding|1/1|c.302+453A>T||||||	A|non_coding_transcript_variant|MODIFIER|Pgl_GLEAN_10025130|Pgl_GLEAN_10025130|transcript|Pgl_GLEAN_10025130mrna.1|protein_coding||||||||WARNING_TRANSCRIPT_NO_START_CODON
chr1_2768724	chr1	2768724	T	G	=G|intron_variant|MODIFIER|Pgl_GLEAN_10025130|Pgl_GLEAN_10025130|transcript|TRANSCRIPT_Pgl_GLEAN_10025130|protein_coding|1/1|c.302+452A>C||||||	G|non_coding_transcript_variant|MODIFIER|Pgl_GLEAN_10025130|Pgl_GLEAN_10025130|transcript|Pgl_GLEAN_10025130mrna.1|protein_coding||||||||WARNING_TRANSCRIPT_NO_START_CODON
chr1_2801398	chr1	2801398	A	C	=C|intron_variant|MODIFIER|Pgl_GLEAN_10025128|Pgl_GLEAN_10025128|transcript|TRANSCRIPT_Pgl_GLEAN_10025128|protein_coding|1/3|c.520+262A>C||||||	C|non_coding_transcript_variant|MODIFIER|Pgl_GLEAN_10025128|Pgl_GLEAN_10025128|transcript|Pgl_GLEAN_10025128mrna.1|protein_coding||||||||WARNING_TRANSCRIPT_NO_START_CODON
chr1_2801496	chr1	2801496	T	A	=A|intron_variant|MODIFIER|Pgl_GLEAN_10025128|Pgl_GLEAN_10025128|transcript|TRANSCRIPT_Pgl_GLEAN_10025128|protein_coding|1/3|c.520+360T>A||||||	A|non_coding_transcript_variant|MODIFIER|Pgl_GLEAN_10025128|Pgl_GLEAN_10025128|transcript|Pgl_GLEAN_10025128mrna.1|protein_coding||||||||WARNING_TRANSCRIPT_NO_START_CODON
chr1_2801515	chr1	2801515	T	C	=C|intron_variant|MODIFIER|Pgl_GLEAN_10025128|Pgl_GLEAN_10025128|transcript|TRANSCRIPT_Pgl_GLEAN_10025128|protein_coding|1/3|c.520+379T>C||||||	C|non_coding_transcript_variant|MODIFIER|Pgl_GLEAN_10025128|Pgl_GLEAN_10025128|transcript|Pgl_GLEAN_10025128mrna.1|protein_coding||||||||WARNING_TRANSCRIPT_NO_START_CODON
chr1_2801567	chr1	2801567	C	T	=T|intron_variant|MODIFIER|Pgl_GLEAN_10025128|Pgl_GLEAN_10025128|transcript|TRANSCRIPT_Pgl_GLEAN_10025128|protein_coding|1/3|c.520+431C>T||||||	T|non_coding_transcript_variant|MODIFIER|Pgl_GLEAN_10025128|Pgl_GLEAN_10025128|transcript|Pgl_GLEAN_10025128mrna.1|protein_coding||||||||WARNING_TRANSCRIPT_NO_START_CODON
chr1_2826792	chr1	2826792	T	C	=C|intron_variant|MODIFIER|Pgl_GLEAN_10025127|Pgl_GLEAN_10025127|transcript|TRANSCRIPT_Pgl_GLEAN_10025127|protein_coding|1/1|c.360+64T>C||||||	C|non_coding_transcript_variant|MODIFIER|Pgl_GLEAN_10025127|Pgl_GLEAN_10025127|transcript|Pgl_GLEAN_10025127mrna.1|protein_coding||||||||WARNING_TRANSCRIPT_NO_START_CODON
chr1_2826794	chr1	2826794	A	T	=T|intron_variant|MODIFIER|Pgl_GLEAN_10025127|Pgl_GLEAN_10025127|transcript|TRANSCRIPT_Pgl_GLEAN_10025127|protein_coding|1/1|c.360+66A>T||||||	T|non_coding_transcript_variant|MODIFIER|Pgl_GLEAN_10025127|Pgl_GLEAN_10025127|transcript|Pgl_GLEAN_10025127mrna.1|protein_coding||||||||WARNING_TRANSCRIPT_NO_START_CODON
chr1_2826806	chr1	2826806	G	A	=A|intron_variant|MODIFIER|Pgl_GLEAN_10025127|Pgl_GLEAN_10025127|transcript|TRANSCRIPT_Pgl_GLEAN_10025127|protein_coding|1/1|c.360+78G>A||||||	A|non_coding_transcript_variant|MODIFIER|Pgl_GLEAN_10025127|Pgl_GLEAN_10025127|transcript|Pgl_GLEAN_10025127mrna.1|protein_coding||||||||WARNING_TRANSCRIPT_NO_START_CODON
chr1_2826816	chr1	2826816	A	T	=T|intron_variant|MODIFIER|Pgl_GLEAN_10025127|Pgl_GLEAN_10025127|transcript|TRANSCRIPT_Pgl_GLEAN_10025127|protein_coding|1/1|c.360+88A>T||||||	T|non_coding_transcript_variant|MODIFIER|Pgl_GLEAN_10025127|Pgl_GLEAN_10025127|transcript|Pgl_GLEAN_10025127mrna.1|protein_coding||||||||WARNING_TRANSCRIPT_NO_START_CODON
chr1_2826867	chr1	2826867	A	G	=G|intron_variant|MODIFIER|Pgl_GLEAN_10025127|Pgl_GLEAN_10025127|transcript|TRANSCRIPT_Pgl_GLEAN_10025127|protein_coding|1/1|c.360+139A>G||||||	G|non_coding_transcript_variant|MODIFIER|Pgl_GLEAN_10025127|Pgl_GLEAN_10025127|transcript|Pgl_GLEAN_10025127mrna.1|protein_coding||||||||WARNING_TRANSCRIPT_NO_START_CODON
chr1_2826895	chr1	2826895	G	C	=C|intron_variant|MODIFIER|Pgl_GLEAN_10025127|Pgl_GLEAN_10025127|transcript|TRANSCRIPT_Pgl_GLEAN_10025127|protein_coding|1/1|c.360+167G>C||||||	C|non_coding_transcript_variant|MODIFIER|Pgl_GLEAN_10025127|Pgl_GLEAN_10025127|transcript|Pgl_GLEAN_10025127mrna.1|protein_coding||||||||WARNING_TRANSCRIPT_NO_START_CODON
chr1_2826918	chr1	2826918	T	C	=C|intron_variant|MODIFIER|Pgl_GLEAN_10025127|Pgl_GLEAN_10025127|transcript|TRANSCRIPT_Pgl_GLEAN_10025127|protein_coding|1/1|c.360+190T>C||||||	C|non_coding_transcript_variant|MODIFIER|Pgl_GLEAN_10025127|Pgl_GLEAN_10025127|transcript|Pgl_GLEAN_10025127mrna.1|protein_coding||||||||WARNING_TRANSCRIPT_NO_START_CODON
chr1_2826934	chr1	2826934	A	C	=C|intron_variant|MODIFIER|Pgl_GLEAN_10025127|Pgl_GLEAN_10025127|transcript|TRANSCRIPT_Pgl_GLEAN_10025127|protein_coding|1/1|c.360+206A>C||||||	C|non_coding_transcript_variant|MODIFIER|Pgl_GLEAN_10025127|Pgl_GLEAN_10025127|transcript|Pgl_GLEAN_10025127mrna.1|protein_coding||||||||WARNING_TRANSCRIPT_NO_START_CODON
chr1_2826991	chr1	2826991	T	G	=G|intron_variant|MODIFIER|Pgl_GLEAN_10025127|Pgl_GLEAN_10025127|transcript|TRANSCRIPT_Pgl_GLEAN_10025127|protein_coding|1/1|c.360+263T>G||||||	G|non_coding_transcript_variant|MODIFIER|Pgl_GLEAN_10025127|Pgl_GLEAN_10025127|transcript|Pgl_GLEAN_10025127mrna.1|protein_coding||||||||WARNING_TRANSCRIPT_NO_START_CODON
chr1_2827125	chr1	2827125	A	G	=G|intron_variant|MODIFIER|Pgl_GLEAN_10025127|Pgl_GLEAN_10025127|transcript|TRANSCRIPT_Pgl_GLEAN_10025127|protein_coding|1/1|c.360+397A>G||||||	G|non_coding_transcript_variant|MODIFIER|Pgl_GLEAN_10025127|Pgl_GLEAN_10025127|transcript|Pgl_GLEAN_10025127mrna.1|protein_coding||||||||WARNING_TRANSCRIPT_NO_START_CODON
chr1_2827157	chr1	2827157	C	A	=A|intron_variant|MODIFIER|Pgl_GLEAN_10025127|Pgl_GLEAN_10025127|transcript|TRANSCRIPT_Pgl_GLEAN_10025127|protein_coding|1/1|c.360+429C>A||||||	A|non_coding_transcript_variant|MODIFIER|Pgl_GLEAN_10025127|Pgl_GLEAN_10025127|transcript|Pgl_GLEAN_10025127mrna.1|protein_coding||||||||WARNING_TRANSCRIPT_NO_START_CODON
chr1_2827177	chr1	2827177	A	C	=C|intron_variant|MODIFIER|Pgl_GLEAN_10025127|Pgl_GLEAN_10025127|transcript|TRANSCRIPT_Pgl_GLEAN_10025127|protein_coding|1/1|c.360+449A>C||||||	C|non_coding_transcript_variant|MODIFIER|Pgl_GLEAN_10025127|Pgl_GLEAN_10025127|transcript|Pgl_GLEAN_10025127mrna.1|protein_coding||||||||WARNING_TRANSCRIPT_NO_START_CODON
chr1_2827187	chr1	2827187	C	T	=T|intron_variant|MODIFIER|Pgl_GLEAN_10025127|Pgl_GLEAN_10025127|transcript|TRANSCRIPT_Pgl_GLEAN_10025127|protein_coding|1/1|c.361-458C>T||||||	T|non_coding_transcript_variant|MODIFIER|Pgl_GLEAN_10025127|Pgl_GLEAN_10025127|transcript|Pgl_GLEAN_10025127mrna.1|protein_coding||||||||WARNING_TRANSCRIPT_NO_START_CODON
chr1_2827346	chr1	2827346	A	T	=T|intron_variant|MODIFIER|Pgl_GLEAN_10025127|Pgl_GLEAN_10025127|transcript|TRANSCRIPT_Pgl_GLEAN_10025127|protein_coding|1/1|c.361-299A>T||||||	T|non_coding_transcript_variant|MODIFIER|Pgl_GLEAN_10025127|Pgl_GLEAN_10025127|transcript|Pgl_GLEAN_10025127mrna.1|protein_coding||||||||WARNING_TRANSCRIPT_NO_START_CODON
chr1_2827352	chr1	2827352	G	A	=A|intron_variant|MODIFIER|Pgl_GLEAN_10025127|Pgl_GLEAN_10025127|transcript|TRANSCRIPT_Pgl_GLEAN_10025127|protein_coding|1/1|c.361-293G>A||||||	A|non_coding_transcript_variant|MODIFIER|Pgl_GLEAN_10025127|Pgl_GLEAN_10025127|transcript|Pgl_GLEAN_10025127mrna.1|protein_coding||||||||WARNING_TRANSCRIPT_NO_START_CODON
chr1_3220173	chr1	3220173	A	G	=G|intron_variant|MODIFIER|Pgl_GLEAN_10000398|Pgl_GLEAN_10000398|transcript|TRANSCRIPT_Pgl_GLEAN_10000398|protein_coding|1/3|c.54+74A>G||||||	G|non_coding_transcript_variant|MODIFIER|Pgl_GLEAN_10000398|Pgl_GLEAN_10000398|transcript|Pgl_GLEAN_10000398mrna.1|protein_coding||||||||WARNING_TRANSCRIPT_NO_START_CODON
chr1_3220278	chr1	3220278	A	G	=G|missense_variant|MODERATE|Pgl_GLEAN_10000398|Pgl_GLEAN_10000398|transcript|TRANSCRIPT_Pgl_GLEAN_10000398|protein_coding|2/4|c.64A>G|p.Arg22Gly|64/423|64/423|22/140||	G|non_coding_transcript_variant|MODIFIER|Pgl_GLEAN_10000398|Pgl_GLEAN_10000398|transcript|Pgl_GLEAN_10000398mrna.1|protein_coding||||||||WARNING_TRANSCRIPT_NO_START_CODON
chr1_3457990	chr1	3457990	T	C	=C|missense_variant|MODERATE|Pgl_GLEAN_10001827|Pgl_GLEAN_10001827|transcript|TRANSCRIPT_Pgl_GLEAN_10001827|protein_coding|2/3|c.518A>G|p.Glu173Gly|518/987|518/987|173/328||	C|non_coding_transcript_variant|MODIFIER|Pgl_GLEAN_10001827|Pgl_GLEAN_10001827|transcript|Pgl_GLEAN_10001827mrna.1|protein_coding||||||||WARNING_TRANSCRIPT_NO_START_CODON
chr1_3458136	chr1	3458136	A	G	=G|synonymous_variant|LOW|Pgl_GLEAN_10001827|Pgl_GLEAN_10001827|transcript|TRANSCRIPT_Pgl_GLEAN_10001827|protein_coding|2/3|c.372T>C|p.Ser124Ser|372/987|372/987|124/328||	G|non_coding_transcript_variant|MODIFIER|Pgl_GLEAN_10001827|Pgl_GLEAN_10001827|transcript|Pgl_GLEAN_10001827mrna.1|protein_coding||||||||WARNING_TRANSCRIPT_NO_START_CODON
chr1_3458311	chr1	3458311	A	G	=G|missense_variant|MODERATE|Pgl_GLEAN_10001827|Pgl_GLEAN_10001827|transcript|TRANSCRIPT_Pgl_GLEAN_10001827|protein_coding|2/3|c.197T>C|p.Leu66Pro|197/987|197/987|66/328||	G|non_coding_transcript_variant|MODIFIER|Pgl_GLEAN_10001827|Pgl_GLEAN_10001827|transcript|Pgl_GLEAN_10001827mrna.1|protein_coding||||||||WARNING_TRANSCRIPT_NO_START_CODON
chr1_3458394	chr1	3458394	G	C	=C|missense_variant|MODERATE|Pgl_GLEAN_10001827|Pgl_GLEAN_10001827|transcript|TRANSCRIPT_Pgl_GLEAN_10001827|protein_coding|2/3|c.114C>G|p.Asp38Glu|114/987|114/987|38/328||	C|non_coding_transcript_variant|MODIFIER|Pgl_GLEAN_10001827|Pgl_GLEAN_10001827|transcript|Pgl_GLEAN_10001827mrna.1|protein_coding||||||||WARNING_TRANSCRIPT_NO_START_CODON
chr1_3458510	chr1	3458510	A	C	=C|intron_variant|MODIFIER|Pgl_GLEAN_10001827|Pgl_GLEAN_10001827|transcript|TRANSCRIPT_Pgl_GLEAN_10001827|protein_coding|1/2|c.60-62T>G||||||	C|non_coding_transcript_variant|MODIFIER|Pgl_GLEAN_10001827|Pgl_GLEAN_10001827|transcript|Pgl_GLEAN_10001827mrna.1|protein_coding||||||||WARNING_TRANSCRIPT_NO_START_CODON
chr1_3532065	chr1	3532065	T	C	=C|intron_variant|MODIFIER|Pgl_GLEAN_10006821|Pgl_GLEAN_10006821|transcript|TRANSCRIPT_Pgl_GLEAN_10006821|protein_coding|1/16|c.164-405A>G||||||	C|non_coding_transcript_variant|MODIFIER|Pgl_GLEAN_10006821|Pgl_GLEAN_10006821|transcript|Pgl_GLEAN_10006821mrna.1|protein_coding||||||||WARNING_TRANSCRIPT_NO_START_CODON
chr1_3532131	chr1	3532131	C	T	=T|intron_variant|MODIFIER|Pgl_GLEAN_10006821|Pgl_GLEAN_10006821|transcript|TRANSCRIPT_Pgl_GLEAN_10006821|protein_coding|1/16|c.164-471G>A||||||	T|non_coding_transcript_variant|MODIFIER|Pgl_GLEAN_10006821|Pgl_GLEAN_10006821|transcript|Pgl_GLEAN_10006821mrna.1|protein_coding||||||||WARNING_TRANSCRIPT_NO_START_CODON
chr1_3532514	chr1	3532514	G	A	=A|intron_variant|MODIFIER|Pgl_GLEAN_10006821|Pgl_GLEAN_10006821|transcript|TRANSCRIPT_Pgl_GLEAN_10006821|protein_coding|1/16|c.163+242C>T||||||	A|non_coding_transcript_variant|MODIFIER|Pgl_GLEAN_10006821|Pgl_GLEAN_10006821|transcript|Pgl_GLEAN_10006821mrna.1|protein_coding||||||||WARNING_TRANSCRIPT_NO_START_CODON
chr1_3532573	chr1	3532573	A	G	=G|intron_variant|MODIFIER|Pgl_GLEAN_10006821|Pgl_GLEAN_10006821|transcript|TRANSCRIPT_Pgl_GLEAN_10006821|protein_coding|1/16|c.163+183T>C||||||	G|non_coding_transcript_variant|MODIFIER|Pgl_GLEAN_10006821|Pgl_GLEAN_10006821|transcript|Pgl_GLEAN_10006821mrna.1|protein_coding||||||||WARNING_TRANSCRIPT_NO_START_CODON
chr1_3532627	chr1	3532627	T	C	=C|intron_variant|MODIFIER|Pgl_GLEAN_10006821|Pgl_GLEAN_10006821|transcript|TRANSCRIPT_Pgl_GLEAN_10006821|protein_coding|1/16|c.163+129A>G||||||	C|non_coding_transcript_variant|MODIFIER|Pgl_GLEAN_10006821|Pgl_GLEAN_10006821|transcript|Pgl_GLEAN_10006821mrna.1|protein_coding||||||||WARNING_TRANSCRIPT_NO_START_CODON
chr1_3532705	chr1	3532705	T	C	=C|intron_variant|MODIFIER|Pgl_GLEAN_10006821|Pgl_GLEAN_10006821|transcript|TRANSCRIPT_Pgl_GLEAN_10006821|protein_coding|1/16|c.163+51A>G||||||	C|non_coding_transcript_variant|MODIFIER|Pgl_GLEAN_10006821|Pgl_GLEAN_10006821|transcript|Pgl_GLEAN_10006821mrna.1|protein_coding||||||||WARNING_TRANSCRIPT_NO_START_CODON
chr1_3532802	chr1	3532802	C	T	=T|synonymous_variant|LOW|Pgl_GLEAN_10006821|Pgl_GLEAN_10006821|transcript|TRANSCRIPT_Pgl_GLEAN_10006821|protein_coding|1/17|c.117G>A|p.Gly39Gly|117/2601|117/2601|39/866||	T|non_coding_transcript_variant|MODIFIER|Pgl_GLEAN_10006821|Pgl_GLEAN_10006821|transcript|Pgl_GLEAN_10006821mrna.1|protein_coding||||||||WARNING_TRANSCRIPT_NO_START_CODON
chr1_3532814	chr1	3532814	G	C	=C|synonymous_variant|LOW|Pgl_GLEAN_10006821|Pgl_GLEAN_10006821|transcript|TRANSCRIPT_Pgl_GLEAN_10006821|protein_coding|1/17|c.105C>G|p.Gly35Gly|105/2601|105/2601|35/866||	C|non_coding_transcript_variant|MODIFIER|Pgl_GLEAN_10006821|Pgl_GLEAN_10006821|transcript|Pgl_GLEAN_10006821mrna.1|protein_coding||||||||WARNING_TRANSCRIPT_NO_START_CODON
chr1_3532825	chr1	3532825	C	T	=T|missense_variant|MODERATE|Pgl_GLEAN_10006821|Pgl_GLEAN_10006821|transcript|TRANSCRIPT_Pgl_GLEAN_10006821|protein_coding|1/17|c.94G>A|p.Glu32Lys|94/2601|94/2601|32/866||	T|non_coding_transcript_variant|MODIFIER|Pgl_GLEAN_10006821|Pgl_GLEAN_10006821|transcript|Pgl_GLEAN_10006821mrna.1|protein_coding||||||||WARNING_TRANSCRIPT_NO_START_CODON
chr1_3532899	chr1	3532899	T	C	=C|missense_variant|MODERATE|Pgl_GLEAN_10006821|Pgl_GLEAN_10006821|transcript|TRANSCRIPT_Pgl_GLEAN_10006821|protein_coding|1/17|c.20A>G|p.Gln7Arg|20/2601|20/2601|7/866||	C|non_coding_transcript_variant|MODIFIER|Pgl_GLEAN_10006821|Pgl_GLEAN_10006821|transcript|Pgl_GLEAN_10006821mrna.1|protein_coding||||||||WARNING_TRANSCRIPT_NO_START_CODON
chr1_3540735	chr1	3540735	A	G	=G|missense_variant|MODERATE|Pgl_GLEAN_10006820|Pgl_GLEAN_10006820|transcript|TRANSCRIPT_Pgl_GLEAN_10006820|protein_coding|1/1|c.1262T>C|p.Leu421Ser|1262/2019|1262/2019|421/672||	G|non_coding_transcript_variant|MODIFIER|Pgl_GLEAN_10006820|Pgl_GLEAN_10006820|transcript|Pgl_GLEAN_10006820mrna.1|protein_coding||||||||WARNING_TRANSCRIPT_NO_START_CODON
chr1_3540835	chr1	3540835	T	C	=C|missense_variant|MODERATE|Pgl_GLEAN_10006820|Pgl_GLEAN_10006820|transcript|TRANSCRIPT_Pgl_GLEAN_10006820|protein_coding|1/1|c.1162A>G|p.Met388Val|1162/2019|1162/2019|388/672||	C|non_coding_transcript_variant|MODIFIER|Pgl_GLEAN_10006820|Pgl_GLEAN_10006820|transcript|Pgl_GLEAN_10006820mrna.1|protein_coding||||||||WARNING_TRANSCRIPT_NO_START_CODON
chr1_3540937	chr1	3540937	G	C	=C|missense_variant|MODERATE|Pgl_GLEAN_10006820|Pgl_GLEAN_10006820|transcript|TRANSCRIPT_Pgl_GLEAN_10006820|protein_coding|1/1|c.1060C>G|p.Leu354Val|1060/2019|1060/2019|354/672||	C|non_coding_transcript_variant|MODIFIER|Pgl_GLEAN_10006820|Pgl_GLEAN_10006820|transcript|Pgl_GLEAN_10006820mrna.1|protein_coding||||||||WARNING_TRANSCRIPT_NO_START_CODON
chr1_3540944	chr1	3540944	A	G	=G|synonymous_variant|LOW|Pgl_GLEAN_10006820|Pgl_GLEAN_10006820|transcript|TRANSCRIPT_Pgl_GLEAN_10006820|protein_coding|1/1|c.1053T>C|p.Asn351Asn|1053/2019|1053/2019|351/672||	G|non_coding_transcript_variant|MODIFIER|Pgl_GLEAN_10006820|Pgl_GLEAN_10006820|transcript|Pgl_GLEAN_10006820mrna.1|protein_coding||||||||WARNING_TRANSCRIPT_NO_START_CODON
chr1_3540973	chr1	3540973	G	A	=A|synonymous_variant|LOW|Pgl_GLEAN_10006820|Pgl_GLEAN_10006820|transcript|TRANSCRIPT_Pgl_GLEAN_10006820|protein_coding|1/1|c.1024C>T|p.Leu342Leu|1024/2019|1024/2019|342/672||	A|non_coding_transcript_variant|MODIFIER|Pgl_GLEAN_10006820|Pgl_GLEAN_10006820|transcript|Pgl_GLEAN_10006820mrna.1|protein_coding||||||||WARNING_TRANSCRIPT_NO_START_CODON
chr1_3540984	chr1	3540984	G	A	=A|missense_variant|MODERATE|Pgl_GLEAN_10006820|Pgl_GLEAN_10006820|transcript|TRANSCRIPT_Pgl_GLEAN_10006820|protein_coding|1/1|c.1013C>T|p.Ser338Leu|1013/2019|1013/2019|338/672||	A|non_coding_transcript_variant|MODIFIER|Pgl_GLEAN_10006820|Pgl_GLEAN_10006820|transcript|Pgl_GLEAN_10006820mrna.1|protein_coding||||||||WARNING_TRANSCRIPT_NO_START_CODON
chr1_3540992	chr1	3540992	G	A	=A|synonymous_variant|LOW|Pgl_GLEAN_10006820|Pgl_GLEAN_10006820|transcript|TRANSCRIPT_Pgl_GLEAN_10006820|protein_coding|1/1|c.1005C>T|p.His335His|1005/2019|1005/2019|335/672||	A|non_coding_transcript_variant|MODIFIER|Pgl_GLEAN_10006820|Pgl_GLEAN_10006820|transcript|Pgl_GLEAN_10006820mrna.1|protein_coding||||||||WARNING_TRANSCRIPT_NO_START_CODON
chr1_3541087	chr1	3541087	T	A	=A|missense_variant|MODERATE|Pgl_GLEAN_10006820|Pgl_GLEAN_10006820|transcript|TRANSCRIPT_Pgl_GLEAN_10006820|protein_coding|1/1|c.910A>T|p.Ile304Phe|910/2019|910/2019|304/672||	A|non_coding_transcript_variant|MODIFIER|Pgl_GLEAN_10006820|Pgl_GLEAN_10006820|transcript|Pgl_GLEAN_10006820mrna.1|protein_coding||||||||WARNING_TRANSCRIPT_NO_START_CODON
chr1_3541112	chr1	3541112	G	A	=A|synonymous_variant|LOW|Pgl_GLEAN_10006820|Pgl_GLEAN_10006820|transcript|TRANSCRIPT_Pgl_GLEAN_10006820|protein_coding|1/1|c.885C>T|p.Ile295Ile|885/2019|885/2019|295/672||	A|non_coding_transcript_variant|MODIFIER|Pgl_GLEAN_10006820|Pgl_GLEAN_10006820|transcript|Pgl_GLEAN_10006820mrna.1|protein_coding||||||||WARNING_TRANSCRIPT_NO_START_CODON
chr1_3541119	chr1	3541119	G	T	=T|missense_variant|MODERATE|Pgl_GLEAN_10006820|Pgl_GLEAN_10006820|transcript|TRANSCRIPT_Pgl_GLEAN_10006820|protein_coding|1/1|c.878C>A|p.Ala293Glu|878/2019|878/2019|293/672||	T|non_coding_transcript_variant|MODIFIER|Pgl_GLEAN_10006820|Pgl_GLEAN_10006820|transcript|Pgl_GLEAN_10006820mrna.1|protein_coding||||||||WARNING_TRANSCRIPT_NO_START_CODON
chr1_3541137	chr1	3541137	G	T	=T|missense_variant|MODERATE|Pgl_GLEAN_10006820|Pgl_GLEAN_10006820|transcript|TRANSCRIPT_Pgl_GLEAN_10006820|protein_coding|1/1|c.860C>A|p.Ala287Asp|860/2019|860/2019|287/672||	T|non_coding_transcript_variant|MODIFIER|Pgl_GLEAN_10006820|Pgl_GLEAN_10006820|transcript|Pgl_GLEAN_10006820mrna.1|protein_coding||||||||WARNING_TRANSCRIPT_NO_START_CODON
chr1_3541150	chr1	3541150	T	G	=G|missense_variant|MODERATE|Pgl_GLEAN_10006820|Pgl_GLEAN_10006820|transcript|TRANSCRIPT_Pgl_GLEAN_10006820|protein_coding|1/1|c.847A>C|p.Ile283Leu|847/2019|847/2019|283/672||	G|non_coding_transcript_variant|MODIFIER|Pgl_GLEAN_10006820|Pgl_GLEAN_10006820|transcript|Pgl_GLEAN_10006820mrna.1|protein_coding||||||||WARNING_TRANSCRIPT_NO_START_CODON
chr1_3541250	chr1	3541250	A	G	=G|synonymous_variant|LOW|Pgl_GLEAN_10006820|Pgl_GLEAN_10006820|transcript|TRANSCRIPT_Pgl_GLEAN_10006820|protein_coding|1/1|c.747T>C|p.Ala249Ala|747/2019|747/2019|249/672||	G|non_coding_transcript_variant|MODIFIER|Pgl_GLEAN_10006820|Pgl_GLEAN_10006820|transcript|Pgl_GLEAN_10006820mrna.1|protein_coding||||||||WARNING_TRANSCRIPT_NO_START_CODON
chr1_3541256	chr1	3541256	A	G	=G|synonymous_variant|LOW|Pgl_GLEAN_10006820|Pgl_GLEAN_10006820|transcript|TRANSCRIPT_Pgl_GLEAN_10006820|protein_coding|1/1|c.741T>C|p.Ser247Ser|741/2019|741/2019|247/672||	G|non_coding_transcript_variant|MODIFIER|Pgl_GLEAN_10006820|Pgl_GLEAN_10006820|transcript|Pgl_GLEAN_10006820mrna.1|protein_coding||||||||WARNING_TRANSCRIPT_NO_START_CODON
chr1_3541339	chr1	3541339	T	C	=C|missense_variant|MODERATE|Pgl_GLEAN_10006820|Pgl_GLEAN_10006820|transcript|TRANSCRIPT_Pgl_GLEAN_10006820|protein_coding|1/1|c.658A>G|p.Lys220Glu|658/2019|658/2019|220/672||	C|non_coding_transcript_variant|MODIFIER|Pgl_GLEAN_10006820|Pgl_GLEAN_10006820|transcript|Pgl_GLEAN_10006820mrna.1|protein_coding||||||||WARNING_TRANSCRIPT_NO_START_CODON
chr1_3541351	chr1	3541351	T	C	=C|missense_variant|MODERATE|Pgl_GLEAN_10006820|Pgl_GLEAN_10006820|transcript|TRANSCRIPT_Pgl_GLEAN_10006820|protein_coding|1/1|c.646A>G|p.Ile216Val|646/2019|646/2019|216/672||	C|non_coding_transcript_variant|MODIFIER|Pgl_GLEAN_10006820|Pgl_GLEAN_10006820|transcript|Pgl_GLEAN_10006820mrna.1|protein_coding||||||||WARNING_TRANSCRIPT_NO_START_CODON
chr1_3541378	chr1	3541378	T	C	=C|missense_variant|MODERATE|Pgl_GLEAN_10006820|Pgl_GLEAN_10006820|transcript|TRANSCRIPT_Pgl_GLEAN_10006820|protein_coding|1/1|c.619A>G|p.Thr207Ala|619/2019|619/2019|207/672||	C|non_coding_transcript_variant|MODIFIER|Pgl_GLEAN_10006820|Pgl_GLEAN_10006820|transcript|Pgl_GLEAN_10006820mrna.1|protein_coding||||||||WARNING_TRANSCRIPT_NO_START_CODON
chr1_3541772	chr1	3541772	G	A	=A|synonymous_variant|LOW|Pgl_GLEAN_10006820|Pgl_GLEAN_10006820|transcript|TRANSCRIPT_Pgl_GLEAN_10006820|protein_coding|1/1|c.225C>T|p.Arg75Arg|225/2019|225/2019|75/672||	A|non_coding_transcript_variant|MODIFIER|Pgl_GLEAN_10006820|Pgl_GLEAN_10006820|transcript|Pgl_GLEAN_10006820mrna.1|protein_coding||||||||WARNING_TRANSCRIPT_NO_START_CODON
chr1_3541868	chr1	3541868	G	T	=T|synonymous_variant|LOW|Pgl_GLEAN_10006820|Pgl_GLEAN_10006820|transcript|TRANSCRIPT_Pgl_GLEAN_10006820|protein_coding|1/1|c.129C>A|p.Gly43Gly|129/2019|129/2019|43/672||	T|non_coding_transcript_variant|MODIFIER|Pgl_GLEAN_10006820|Pgl_GLEAN_10006820|transcript|Pgl_GLEAN_10006820mrna.1|protein_coding||||||||WARNING_TRANSCRIPT_NO_START_CODON
chr1_3541876	chr1	3541876	G	T	=T|missense_variant|MODERATE|Pgl_GLEAN_10006820|Pgl_GLEAN_10006820|transcript|TRANSCRIPT_Pgl_GLEAN_10006820|protein_coding|1/1|c.121C>A|p.Leu41Ile|121/2019|121/2019|41/672||	T|non_coding_transcript_variant|MODIFIER|Pgl_GLEAN_10006820|Pgl_GLEAN_10006820|transcript|Pgl_GLEAN_10006820mrna.1|protein_coding||||||||WARNING_TRANSCRIPT_NO_START_CODON
chr1_3541900	chr1	3541900	C	T	=T|missense_variant|MODERATE|Pgl_GLEAN_10006820|Pgl_GLEAN_10006820|transcript|TRANSCRIPT_Pgl_GLEAN_10006820|protein_coding|1/1|c.97G>A|p.Gly33Ser|97/2019|97/2019|33/672||	T|non_coding_transcript_variant|MODIFIER|Pgl_GLEAN_10006820|Pgl_GLEAN_10006820|transcript|Pgl_GLEAN_10006820mrna.1|protein_coding||||||||WARNING_TRANSCRIPT_NO_START_CODON
chr1_3541929	chr1	3541929	G	C	=C|missense_variant|MODERATE|Pgl_GLEAN_10006820|Pgl_GLEAN_10006820|transcript|TRANSCRIPT_Pgl_GLEAN_10006820|protein_coding|1/1|c.68C>G|p.Ala23Gly|68/2019|68/2019|23/672||	C|non_coding_transcript_variant|MODIFIER|Pgl_GLEAN_10006820|Pgl_GLEAN_10006820|transcript|Pgl_GLEAN_10006820mrna.1|protein_coding||||||||WARNING_TRANSCRIPT_NO_START_CODON
chr1_3541980	chr1	3541980	A	G	=G|missense_variant|MODERATE|Pgl_GLEAN_10006820|Pgl_GLEAN_10006820|transcript|TRANSCRIPT_Pgl_GLEAN_10006820|protein_coding|1/1|c.17T>C|p.Met6Thr|17/2019|17/2019|6/672||	G|non_coding_transcript_variant|MODIFIER|Pgl_GLEAN_10006820|Pgl_GLEAN_10006820|transcript|Pgl_GLEAN_10006820mrna.1|protein_coding||||||||WARNING_TRANSCRIPT_NO_START_CODON
chr1_3754747	chr1	3754747	T	C	=C|missense_variant|MODERATE|Pgl_GLEAN_10006810|Pgl_GLEAN_10006810|transcript|TRANSCRIPT_Pgl_GLEAN_10006810|protein_coding|1/6|c.329T>C|p.Leu110Pro|329/1092|329/1092|110/363||	C|non_coding_transcript_variant|MODIFIER|Pgl_GLEAN_10006810|Pgl_GLEAN_10006810|transcript|Pgl_GLEAN_10006810mrna.1|protein_coding||||||||WARNING_TRANSCRIPT_NO_START_CODON
chr1_3754751	chr1	3754751	C	A	=A|missense_variant|MODERATE|Pgl_GLEAN_10006810|Pgl_GLEAN_10006810|transcript|TRANSCRIPT_Pgl_GLEAN_10006810|protein_coding|1/6|c.333C>A|p.Asp111Glu|333/1092|333/1092|111/363||	A|non_coding_transcript_variant|MODIFIER|Pgl_GLEAN_10006810|Pgl_GLEAN_10006810|transcript|Pgl_GLEAN_10006810mrna.1|protein_coding||||||||WARNING_TRANSCRIPT_NO_START_CODON
chr1_3754843	chr1	3754843	G	A	=A|intron_variant|MODIFIER|Pgl_GLEAN_10006810|Pgl_GLEAN_10006810|transcript|TRANSCRIPT_Pgl_GLEAN_10006810|protein_coding|1/5|c.369+56G>A||||||	A|non_coding_transcript_variant|MODIFIER|Pgl_GLEAN_10006810|Pgl_GLEAN_10006810|transcript|Pgl_GLEAN_10006810mrna.1|protein_coding||||||||WARNING_TRANSCRIPT_NO_START_CODON
chr1_3754873	chr1	3754873	C	T	=T|intron_variant|MODIFIER|Pgl_GLEAN_10006810|Pgl_GLEAN_10006810|transcript|TRANSCRIPT_Pgl_GLEAN_10006810|protein_coding|1/5|c.370-56C>T||||||	T|non_coding_transcript_variant|MODIFIER|Pgl_GLEAN_10006810|Pgl_GLEAN_10006810|transcript|Pgl_GLEAN_10006810mrna.1|protein_coding||||||||WARNING_TRANSCRIPT_NO_START_CODON
chr1_3754907	chr1	3754907	A	G	=G|intron_variant|MODIFIER|Pgl_GLEAN_10006810|Pgl_GLEAN_10006810|transcript|TRANSCRIPT_Pgl_GLEAN_10006810|protein_coding|1/5|c.370-22A>G||||||	G|non_coding_transcript_variant|MODIFIER|Pgl_GLEAN_10006810|Pgl_GLEAN_10006810|transcript|Pgl_GLEAN_10006810mrna.1|protein_coding||||||||WARNING_TRANSCRIPT_NO_START_CODON
chr1_3754933	chr1	3754933	T	C	=C|missense_variant|MODERATE|Pgl_GLEAN_10006810|Pgl_GLEAN_10006810|transcript|TRANSCRIPT_Pgl_GLEAN_10006810|protein_coding|2/6|c.374T>C|p.Val125Ala|374/1092|374/1092|125/363||	C|non_coding_transcript_variant|MODIFIER|Pgl_GLEAN_10006810|Pgl_GLEAN_10006810|transcript|Pgl_GLEAN_10006810mrna.1|protein_coding||||||||WARNING_TRANSCRIPT_NO_START_CODON
chr1_3754985	chr1	3754985	A	T	=T|splice_region_variant&intron_variant|LOW|Pgl_GLEAN_10006810|Pgl_GLEAN_10006810|transcript|TRANSCRIPT_Pgl_GLEAN_10006810|protein_coding|2/5|c.422+4A>T||||||	T|non_coding_transcript_variant|MODIFIER|Pgl_GLEAN_10006810|Pgl_GLEAN_10006810|transcript|Pgl_GLEAN_10006810mrna.1|protein_coding||||||||WARNING_TRANSCRIPT_NO_START_CODON
chr1_3755007	chr1	3755007	A	C	=C|intron_variant|MODIFIER|Pgl_GLEAN_10006810|Pgl_GLEAN_10006810|transcript|TRANSCRIPT_Pgl_GLEAN_10006810|protein_coding|2/5|c.422+26A>C||||||	C|non_coding_transcript_variant|MODIFIER|Pgl_GLEAN_10006810|Pgl_GLEAN_10006810|transcript|Pgl_GLEAN_10006810mrna.1|protein_coding||||||||WARNING_TRANSCRIPT_NO_START_CODON
chr1_3755027	chr1	3755027	C	T	=T|intron_variant|MODIFIER|Pgl_GLEAN_10006810|Pgl_GLEAN_10006810|transcript|TRANSCRIPT_Pgl_GLEAN_10006810|protein_coding|2/5|c.422+46C>T||||||	T|non_coding_transcript_variant|MODIFIER|Pgl_GLEAN_10006810|Pgl_GLEAN_10006810|transcript|Pgl_GLEAN_10006810mrna.1|protein_coding||||||||WARNING_TRANSCRIPT_NO_START_CODON
chr1_3755063	chr1	3755063	A	G	=G|intron_variant|MODIFIER|Pgl_GLEAN_10006810|Pgl_GLEAN_10006810|transcript|TRANSCRIPT_Pgl_GLEAN_10006810|protein_coding|2/5|c.422+82A>G||||||	G|non_coding_transcript_variant|MODIFIER|Pgl_GLEAN_10006810|Pgl_GLEAN_10006810|transcript|Pgl_GLEAN_10006810mrna.1|protein_coding||||||||WARNING_TRANSCRIPT_NO_START_CODON
chr1_3755082	chr1	3755082	C	T	=T|intron_variant|MODIFIER|Pgl_GLEAN_10006810|Pgl_GLEAN_10006810|transcript|TRANSCRIPT_Pgl_GLEAN_10006810|protein_coding|2/5|c.422+101C>T||||||	T|non_coding_transcript_variant|MODIFIER|Pgl_GLEAN_10006810|Pgl_GLEAN_10006810|transcript|Pgl_GLEAN_10006810mrna.1|protein_coding||||||||WARNING_TRANSCRIPT_NO_START_CODON
chr1_3755109	chr1	3755109	G	A	=A|intron_variant|MODIFIER|Pgl_GLEAN_10006810|Pgl_GLEAN_10006810|transcript|TRANSCRIPT_Pgl_GLEAN_10006810|protein_coding|2/5|c.422+128G>A||||||	A|non_coding_transcript_variant|MODIFIER|Pgl_GLEAN_10006810|Pgl_GLEAN_10006810|transcript|Pgl_GLEAN_10006810mrna.1|protein_coding||||||||WARNING_TRANSCRIPT_NO_START_CODON
chr1_3755116	chr1	3755116	C	T	=T|intron_variant|MODIFIER|Pgl_GLEAN_10006810|Pgl_GLEAN_10006810|transcript|TRANSCRIPT_Pgl_GLEAN_10006810|protein_coding|2/5|c.422+135C>T||||||	T|non_coding_transcript_variant|MODIFIER|Pgl_GLEAN_10006810|Pgl_GLEAN_10006810|transcript|Pgl_GLEAN_10006810mrna.1|protein_coding||||||||WARNING_TRANSCRIPT_NO_START_CODON
chr1_3755167	chr1	3755167	T	C	=C|intron_variant|MODIFIER|Pgl_GLEAN_10006810|Pgl_GLEAN_10006810|transcript|TRANSCRIPT_Pgl_GLEAN_10006810|protein_coding|2/5|c.422+186T>C||||||	C|non_coding_transcript_variant|MODIFIER|Pgl_GLEAN_10006810|Pgl_GLEAN_10006810|transcript|Pgl_GLEAN_10006810mrna.1|protein_coding||||||||WARNING_TRANSCRIPT_NO_START_CODON
chr1_3755172	chr1	3755172	T	A	=A|intron_variant|MODIFIER|Pgl_GLEAN_10006810|Pgl_GLEAN_10006810|transcript|TRANSCRIPT_Pgl_GLEAN_10006810|protein_coding|2/5|c.422+191T>A||||||	A|non_coding_transcript_variant|MODIFIER|Pgl_GLEAN_10006810|Pgl_GLEAN_10006810|transcript|Pgl_GLEAN_10006810mrna.1|protein_coding||||||||WARNING_TRANSCRIPT_NO_START_CODON
chr1_3755231	chr1	3755231	A	G	=G|intron_variant|MODIFIER|Pgl_GLEAN_10006810|Pgl_GLEAN_10006810|transcript|TRANSCRIPT_Pgl_GLEAN_10006810|protein_coding|2/5|c.422+250A>G||||||	G|non_coding_transcript_variant|MODIFIER|Pgl_GLEAN_10006810|Pgl_GLEAN_10006810|transcript|Pgl_GLEAN_10006810mrna.1|protein_coding||||||||WARNING_TRANSCRIPT_NO_START_CODON
chr1_3770832	chr1	3770832	A	T	=T|intron_variant|MODIFIER|Pgl_GLEAN_10006809|Pgl_GLEAN_10006809|transcript|TRANSCRIPT_Pgl_GLEAN_10006809|protein_coding|1/9|c.122-15T>A||||||	T|non_coding_transcript_variant|MODIFIER|Pgl_GLEAN_10006809|Pgl_GLEAN_10006809|transcript|Pgl_GLEAN_10006809mrna.1|protein_coding||||||||WARNING_TRANSCRIPT_NO_START_CODON
chr1_3771038	chr1	3771038	A	G	=G|intron_variant|MODIFIER|Pgl_GLEAN_10006809|Pgl_GLEAN_10006809|transcript|TRANSCRIPT_Pgl_GLEAN_10006809|protein_coding|1/9|c.122-221T>C||||||	G|non_coding_transcript_variant|MODIFIER|Pgl_GLEAN_10006809|Pgl_GLEAN_10006809|transcript|Pgl_GLEAN_10006809mrna.1|protein_coding||||||||WARNING_TRANSCRIPT_NO_START_CODON
chr1_3771065	chr1	3771065	T	C	=C|intron_variant|MODIFIER|Pgl_GLEAN_10006809|Pgl_GLEAN_10006809|transcript|TRANSCRIPT_Pgl_GLEAN_10006809|protein_coding|1/9|c.122-248A>G||||||	C|non_coding_transcript_variant|MODIFIER|Pgl_GLEAN_10006809|Pgl_GLEAN_10006809|transcript|Pgl_GLEAN_10006809mrna.1|protein_coding||||||||WARNING_TRANSCRIPT_NO_START_CODON
chr1_3771110	chr1	3771110	A	G	=G|intron_variant|MODIFIER|Pgl_GLEAN_10006809|Pgl_GLEAN_10006809|transcript|TRANSCRIPT_Pgl_GLEAN_10006809|protein_coding|1/9|c.121+237T>C||||||	G|non_coding_transcript_variant|MODIFIER|Pgl_GLEAN_10006809|Pgl_GLEAN_10006809|transcript|Pgl_GLEAN_10006809mrna.1|protein_coding||||||||WARNING_TRANSCRIPT_NO_START_CODON
chr1_3771124	chr1	3771124	A	G	=G|intron_variant|MODIFIER|Pgl_GLEAN_10006809|Pgl_GLEAN_10006809|transcript|TRANSCRIPT_Pgl_GLEAN_10006809|protein_coding|1/9|c.121+223T>C||||||	G|non_coding_transcript_variant|MODIFIER|Pgl_GLEAN_10006809|Pgl_GLEAN_10006809|transcript|Pgl_GLEAN_10006809mrna.1|protein_coding||||||||WARNING_TRANSCRIPT_NO_START_CODON
chr1_3771169	chr1	3771169	C	T	=T|intron_variant|MODIFIER|Pgl_GLEAN_10006809|Pgl_GLEAN_10006809|transcript|TRANSCRIPT_Pgl_GLEAN_10006809|protein_coding|1/9|c.121+178G>A||||||	T|non_coding_transcript_variant|MODIFIER|Pgl_GLEAN_10006809|Pgl_GLEAN_10006809|transcript|Pgl_GLEAN_10006809mrna.1|protein_coding||||||||WARNING_TRANSCRIPT_NO_START_CODON
chr1_3771180	chr1	3771180	C	G	=G|intron_variant|MODIFIER|Pgl_GLEAN_10006809|Pgl_GLEAN_10006809|transcript|TRANSCRIPT_Pgl_GLEAN_10006809|protein_coding|1/9|c.121+167G>C||||||	G|non_coding_transcript_variant|MODIFIER|Pgl_GLEAN_10006809|Pgl_GLEAN_10006809|transcript|Pgl_GLEAN_10006809mrna.1|protein_coding||||||||WARNING_TRANSCRIPT_NO_START_CODON
chr1_3771191	chr1	3771191	A	C	=C|intron_variant|MODIFIER|Pgl_GLEAN_10006809|Pgl_GLEAN_10006809|transcript|TRANSCRIPT_Pgl_GLEAN_10006809|protein_coding|1/9|c.121+156T>G||||||	C|non_coding_transcript_variant|MODIFIER|Pgl_GLEAN_10006809|Pgl_GLEAN_10006809|transcript|Pgl_GLEAN_10006809mrna.1|protein_coding||||||||WARNING_TRANSCRIPT_NO_START_CODON
chr1_3803427	chr1	3803427	T	G	=G|intron_variant|MODIFIER|Pgl_GLEAN_10006808|Pgl_GLEAN_10006808|transcript|TRANSCRIPT_Pgl_GLEAN_10006808|protein_coding|1/6|c.434+466A>C||||||	G|non_coding_transcript_variant|MODIFIER|Pgl_GLEAN_10006808|Pgl_GLEAN_10006808|transcript|Pgl_GLEAN_10006808mrna.1|protein_coding||||||||WARNING_TRANSCRIPT_NO_START_CODON
chr1_3803473	chr1	3803473	C	A	=A|intron_variant|MODIFIER|Pgl_GLEAN_10006808|Pgl_GLEAN_10006808|transcript|TRANSCRIPT_Pgl_GLEAN_10006808|protein_coding|1/6|c.434+420G>T||||||	A|non_coding_transcript_variant|MODIFIER|Pgl_GLEAN_10006808|Pgl_GLEAN_10006808|transcript|Pgl_GLEAN_10006808mrna.1|protein_coding||||||||WARNING_TRANSCRIPT_NO_START_CODON
chr1_3803501	chr1	3803501	A	G	=G|intron_variant|MODIFIER|Pgl_GLEAN_10006808|Pgl_GLEAN_10006808|transcript|TRANSCRIPT_Pgl_GLEAN_10006808|protein_coding|1/6|c.434+392T>C||||||	G|non_coding_transcript_variant|MODIFIER|Pgl_GLEAN_10006808|Pgl_GLEAN_10006808|transcript|Pgl_GLEAN_10006808mrna.1|protein_coding||||||||WARNING_TRANSCRIPT_NO_START_CODON
chr1_3803682	chr1	3803682	A	G	=G|intron_variant|MODIFIER|Pgl_GLEAN_10006808|Pgl_GLEAN_10006808|transcript|TRANSCRIPT_Pgl_GLEAN_10006808|protein_coding|1/6|c.434+211T>C||||||	G|non_coding_transcript_variant|MODIFIER|Pgl_GLEAN_10006808|Pgl_GLEAN_10006808|transcript|Pgl_GLEAN_10006808mrna.1|protein_coding||||||||WARNING_TRANSCRIPT_NO_START_CODON
chr1_3803788	chr1	3803788	A	C	=C|intron_variant|MODIFIER|Pgl_GLEAN_10006808|Pgl_GLEAN_10006808|transcript|TRANSCRIPT_Pgl_GLEAN_10006808|protein_coding|1/6|c.434+105T>G||||||	C|non_coding_transcript_variant|MODIFIER|Pgl_GLEAN_10006808|Pgl_GLEAN_10006808|transcript|Pgl_GLEAN_10006808mrna.1|protein_coding||||||||WARNING_TRANSCRIPT_NO_START_CODON
chr1_3803811	chr1	3803811	G	A	=A|intron_variant|MODIFIER|Pgl_GLEAN_10006808|Pgl_GLEAN_10006808|transcript|TRANSCRIPT_Pgl_GLEAN_10006808|protein_coding|1/6|c.434+82C>T||||||	A|non_coding_transcript_variant|MODIFIER|Pgl_GLEAN_10006808|Pgl_GLEAN_10006808|transcript|Pgl_GLEAN_10006808mrna.1|protein_coding||||||||WARNING_TRANSCRIPT_NO_START_CODON
chr1_3803819	chr1	3803819	C	A	=A|intron_variant|MODIFIER|Pgl_GLEAN_10006808|Pgl_GLEAN_10006808|transcript|TRANSCRIPT_Pgl_GLEAN_10006808|protein_coding|1/6|c.434+74G>T||||||	A|non_coding_transcript_variant|MODIFIER|Pgl_GLEAN_10006808|Pgl_GLEAN_10006808|transcript|Pgl_GLEAN_10006808mrna.1|protein_coding||||||||WARNING_TRANSCRIPT_NO_START_CODON
chr1_3803910	chr1	3803910	G	A	=A|synonymous_variant|LOW|Pgl_GLEAN_10006808|Pgl_GLEAN_10006808|transcript|TRANSCRIPT_Pgl_GLEAN_10006808|protein_coding|1/7|c.417C>T|p.His139His|417/1254|417/1254|139/417||	A|non_coding_transcript_variant|MODIFIER|Pgl_GLEAN_10006808|Pgl_GLEAN_10006808|transcript|Pgl_GLEAN_10006808mrna.1|protein_coding||||||||WARNING_TRANSCRIPT_NO_START_CODON
chr1_3803982	chr1	3803982	T	C	=C|synonymous_variant|LOW|Pgl_GLEAN_10006808|Pgl_GLEAN_10006808|transcript|TRANSCRIPT_Pgl_GLEAN_10006808|protein_coding|1/7|c.345A>G|p.Thr115Thr|345/1254|345/1254|115/417||	C|non_coding_transcript_variant|MODIFIER|Pgl_GLEAN_10006808|Pgl_GLEAN_10006808|transcript|Pgl_GLEAN_10006808mrna.1|protein_coding||||||||WARNING_TRANSCRIPT_NO_START_CODON
chr1_3804050	chr1	3804050	T	G	=G|missense_variant|MODERATE|Pgl_GLEAN_10006808|Pgl_GLEAN_10006808|transcript|TRANSCRIPT_Pgl_GLEAN_10006808|protein_coding|1/7|c.277A>C|p.Asn93His|277/1254|277/1254|93/417||	G|non_coding_transcript_variant|MODIFIER|Pgl_GLEAN_10006808|Pgl_GLEAN_10006808|transcript|Pgl_GLEAN_10006808mrna.1|protein_coding||||||||WARNING_TRANSCRIPT_NO_START_CODON
chr1_3804083	chr1	3804083	C	G	=G|missense_variant|MODERATE|Pgl_GLEAN_10006808|Pgl_GLEAN_10006808|transcript|TRANSCRIPT_Pgl_GLEAN_10006808|protein_coding|1/7|c.244G>C|p.Glu82Gln|244/1254|244/1254|82/417||	G|non_coding_transcript_variant|MODIFIER|Pgl_GLEAN_10006808|Pgl_GLEAN_10006808|transcript|Pgl_GLEAN_10006808mrna.1|protein_coding||||||||WARNING_TRANSCRIPT_NO_START_CODON
chr1_3804179	chr1	3804179	T	A	=A|missense_variant|MODERATE|Pgl_GLEAN_10006808|Pgl_GLEAN_10006808|transcript|TRANSCRIPT_Pgl_GLEAN_10006808|protein_coding|1/7|c.148A>T|p.Thr50Ser|148/1254|148/1254|50/417||	A|non_coding_transcript_variant|MODIFIER|Pgl_GLEAN_10006808|Pgl_GLEAN_10006808|transcript|Pgl_GLEAN_10006808mrna.1|protein_coding||||||||WARNING_TRANSCRIPT_NO_START_CODON
chr1_3857188	chr1	3857188	T	C	=C|synonymous_variant|LOW|Pgl_GLEAN_10006806|Pgl_GLEAN_10006806|transcript|TRANSCRIPT_Pgl_GLEAN_10006806|protein_coding|1/1|c.523T>C|p.Leu175Leu|523/915|523/915|175/304||	C|non_coding_transcript_variant|MODIFIER|Pgl_GLEAN_10006806|Pgl_GLEAN_10006806|transcript|Pgl_GLEAN_10006806mrna.1|protein_coding||||||||WARNING_TRANSCRIPT_NO_START_CODON
chr1_3857202	chr1	3857202	T	C	=C|synonymous_variant|LOW|Pgl_GLEAN_10006806|Pgl_GLEAN_10006806|transcript|TRANSCRIPT_Pgl_GLEAN_10006806|protein_coding|1/1|c.537T>C|p.Phe179Phe|537/915|537/915|179/304||	C|non_coding_transcript_variant|MODIFIER|Pgl_GLEAN_10006806|Pgl_GLEAN_10006806|transcript|Pgl_GLEAN_10006806mrna.1|protein_coding||||||||WARNING_TRANSCRIPT_NO_START_CODON
chr1_3857203	chr1	3857203	G	A	=A|missense_variant|MODERATE|Pgl_GLEAN_10006806|Pgl_GLEAN_10006806|transcript|TRANSCRIPT_Pgl_GLEAN_10006806|protein_coding|1/1|c.538G>A|p.Ala180Thr|538/915|538/915|180/304||	A|non_coding_transcript_variant|MODIFIER|Pgl_GLEAN_10006806|Pgl_GLEAN_10006806|transcript|Pgl_GLEAN_10006806mrna.1|protein_coding||||||||WARNING_TRANSCRIPT_NO_START_CODON
chr1_3857226	chr1	3857226	G	A	=A|stop_gained|HIGH|Pgl_GLEAN_10006806|Pgl_GLEAN_10006806|transcript|TRANSCRIPT_Pgl_GLEAN_10006806|protein_coding|1/1|c.561G>A|p.Trp187*|561/915|561/915|187/304||	A|non_coding_transcript_variant|MODIFIER|Pgl_GLEAN_10006806|Pgl_GLEAN_10006806|transcript|Pgl_GLEAN_10006806mrna.1|protein_coding||||||||WARNING_TRANSCRIPT_NO_START_CODON
chr1_3857325	chr1	3857325	T	C	=C|synonymous_variant|LOW|Pgl_GLEAN_10006806|Pgl_GLEAN_10006806|transcript|TRANSCRIPT_Pgl_GLEAN_10006806|protein_coding|1/1|c.660T>C|p.Ser220Ser|660/915|660/915|220/304||	C|non_coding_transcript_variant|MODIFIER|Pgl_GLEAN_10006806|Pgl_GLEAN_10006806|transcript|Pgl_GLEAN_10006806mrna.1|protein_coding||||||||WARNING_TRANSCRIPT_NO_START_CODON
chr1_3857386	chr1	3857386	G	A	=A|missense_variant|MODERATE|Pgl_GLEAN_10006806|Pgl_GLEAN_10006806|transcript|TRANSCRIPT_Pgl_GLEAN_10006806|protein_coding|1/1|c.721G>A|p.Ala241Thr|721/915|721/915|241/304||	A|non_coding_transcript_variant|MODIFIER|Pgl_GLEAN_10006806|Pgl_GLEAN_10006806|transcript|Pgl_GLEAN_10006806mrna.1|protein_coding||||||||WARNING_TRANSCRIPT_NO_START_CODON
chr1_3857526	chr1	3857526	C	T	=T|synonymous_variant|LOW|Pgl_GLEAN_10006806|Pgl_GLEAN_10006806|transcript|TRANSCRIPT_Pgl_GLEAN_10006806|protein_coding|1/1|c.861C>T|p.Tyr287Tyr|861/915|861/915|287/304||	T|non_coding_transcript_variant|MODIFIER|Pgl_GLEAN_10006806|Pgl_GLEAN_10006806|transcript|Pgl_GLEAN_10006806mrna.1|protein_coding||||||||WARNING_TRANSCRIPT_NO_START_CODON
chr1_3857538	chr1	3857538	C	T	=T|synonymous_variant|LOW|Pgl_GLEAN_10006806|Pgl_GLEAN_10006806|transcript|TRANSCRIPT_Pgl_GLEAN_10006806|protein_coding|1/1|c.873C>T|p.Asn291Asn|873/915|873/915|291/304||	T|non_coding_transcript_variant|MODIFIER|Pgl_GLEAN_10006806|Pgl_GLEAN_10006806|transcript|Pgl_GLEAN_10006806mrna.1|protein_coding||||||||WARNING_TRANSCRIPT_NO_START_CODON
chr1_4026528	chr1	4026528	C	G	=G|intergenic_region|MODIFIER|Pgl_GLEAN_10006805-Pgl_GLEAN_10010212|Pgl_GLEAN_10006805-Pgl_GLEAN_10010212|intergenic_region|Pgl_GLEAN_10006805-Pgl_GLEAN_10010212|||n.4026528C>G||||||
chr1_4026533	chr1	4026533	C	T	=T|intergenic_region|MODIFIER|Pgl_GLEAN_10006805-Pgl_GLEAN_10010212|Pgl_GLEAN_10006805-Pgl_GLEAN_10010212|intergenic_region|Pgl_GLEAN_10006805-Pgl_GLEAN_10010212|||n.4026533C>T||||||
chr1_4026542	chr1	4026542	A	T	=T|intergenic_region|MODIFIER|Pgl_GLEAN_10006805-Pgl_GLEAN_10010212|Pgl_GLEAN_10006805-Pgl_GLEAN_10010212|intergenic_region|Pgl_GLEAN_10006805-Pgl_GLEAN_10010212|||n.4026542A>T||||||
chr1_4026609	chr1	4026609	A	G	=G|intergenic_region|MODIFIER|Pgl_GLEAN_10006805-Pgl_GLEAN_10010212|Pgl_GLEAN_10006805-Pgl_GLEAN_10010212|intergenic_region|Pgl_GLEAN_10006805-Pgl_GLEAN_10010212|||n.4026609A>G||||||
chr1_4026616	chr1	4026616	T	A	=A|intergenic_region|MODIFIER|Pgl_GLEAN_10006805-Pgl_GLEAN_10010212|Pgl_GLEAN_10006805-Pgl_GLEAN_10010212|intergenic_region|Pgl_GLEAN_10006805-Pgl_GLEAN_10010212|||n.4026616T>A||||||
chr1_4026718	chr1	4026718	T	C	=C|intergenic_region|MODIFIER|Pgl_GLEAN_10006805-Pgl_GLEAN_10010212|Pgl_GLEAN_10006805-Pgl_GLEAN_10010212|intergenic_region|Pgl_GLEAN_10006805-Pgl_GLEAN_10010212|||n.4026718T>C||||||
chr1_4027010	chr1	4027010	T	C	=C|intergenic_region|MODIFIER|Pgl_GLEAN_10006805-Pgl_GLEAN_10010212|Pgl_GLEAN_10006805-Pgl_GLEAN_10010212|intergenic_region|Pgl_GLEAN_10006805-Pgl_GLEAN_10010212|||n.4027010T>C||||||
chr1_4027048	chr1	4027048	T	C	=C|intergenic_region|MODIFIER|Pgl_GLEAN_10006805-Pgl_GLEAN_10010212|Pgl_GLEAN_10006805-Pgl_GLEAN_10010212|intergenic_region|Pgl_GLEAN_10006805-Pgl_GLEAN_10010212|||n.4027048T>C||||||
chr1_4027108	chr1	4027108	C	T	=T|intergenic_region|MODIFIER|Pgl_GLEAN_10006805-Pgl_GLEAN_10010212|Pgl_GLEAN_10006805-Pgl_GLEAN_10010212|intergenic_region|Pgl_GLEAN_10006805-Pgl_GLEAN_10010212|||n.4027108C>T||||||
chr1_4027125	chr1	4027125	A	G	=G|intergenic_region|MODIFIER|Pgl_GLEAN_10006805-Pgl_GLEAN_10010212|Pgl_GLEAN_10006805-Pgl_GLEAN_10010212|intergenic_region|Pgl_GLEAN_10006805-Pgl_GLEAN_10010212|||n.4027125A>G||||||
chr1_4027180	chr1	4027180	G	C	=C|intergenic_region|MODIFIER|Pgl_GLEAN_10006805-Pgl_GLEAN_10010212|Pgl_GLEAN_10006805-Pgl_GLEAN_10010212|intergenic_region|Pgl_GLEAN_10006805-Pgl_GLEAN_10010212|||n.4027180G>C||||||
chr1_4027189	chr1	4027189	A	G	=G|intergenic_region|MODIFIER|Pgl_GLEAN_10006805-Pgl_GLEAN_10010212|Pgl_GLEAN_10006805-Pgl_GLEAN_10010212|intergenic_region|Pgl_GLEAN_10006805-Pgl_GLEAN_10010212|||n.4027189A>G||||||
chr1_4027240	chr1	4027240	C	T	=T|intergenic_region|MODIFIER|Pgl_GLEAN_10006805-Pgl_GLEAN_10010212|Pgl_GLEAN_10006805-Pgl_GLEAN_10010212|intergenic_region|Pgl_GLEAN_10006805-Pgl_GLEAN_10010212|||n.4027240C>T||||||
chr1_4027244	chr1	4027244	G	C	=C|intergenic_region|MODIFIER|Pgl_GLEAN_10006805-Pgl_GLEAN_10010212|Pgl_GLEAN_10006805-Pgl_GLEAN_10010212|intergenic_region|Pgl_GLEAN_10006805-Pgl_GLEAN_10010212|||n.4027244G>C||||||
chr1_4027272	chr1	4027272	G	A	=A|intergenic_region|MODIFIER|Pgl_GLEAN_10006805-Pgl_GLEAN_10010212|Pgl_GLEAN_10006805-Pgl_GLEAN_10010212|intergenic_region|Pgl_GLEAN_10006805-Pgl_GLEAN_10010212|||n.4027272G>A||||||
chr1_4027315	chr1	4027315	T	C	=C|intergenic_region|MODIFIER|Pgl_GLEAN_10006805-Pgl_GLEAN_10010212|Pgl_GLEAN_10006805-Pgl_GLEAN_10010212|intergenic_region|Pgl_GLEAN_10006805-Pgl_GLEAN_10010212|||n.4027315T>C||||||
chr1_4027409	chr1	4027409	A	G	=G|intergenic_region|MODIFIER|Pgl_GLEAN_10006805-Pgl_GLEAN_10010212|Pgl_GLEAN_10006805-Pgl_GLEAN_10010212|intergenic_region|Pgl_GLEAN_10006805-Pgl_GLEAN_10010212|||n.4027409A>G||||||
chr1_4027410	chr1	4027410	C	T	=T|intergenic_region|MODIFIER|Pgl_GLEAN_10006805-Pgl_GLEAN_10010212|Pgl_GLEAN_10006805-Pgl_GLEAN_10010212|intergenic_region|Pgl_GLEAN_10006805-Pgl_GLEAN_10010212|||n.4027410C>T||||||
chr1_4027534	chr1	4027534	T	A	=A|intergenic_region|MODIFIER|Pgl_GLEAN_10006805-Pgl_GLEAN_10010212|Pgl_GLEAN_10006805-Pgl_GLEAN_10010212|intergenic_region|Pgl_GLEAN_10006805-Pgl_GLEAN_10010212|||n.4027534T>A||||||
chr1_4027548	chr1	4027548	A	C	=C|intergenic_region|MODIFIER|Pgl_GLEAN_10006805-Pgl_GLEAN_10010212|Pgl_GLEAN_10006805-Pgl_GLEAN_10010212|intergenic_region|Pgl_GLEAN_10006805-Pgl_GLEAN_10010212|||n.4027548A>C||||||
chr1_4027561	chr1	4027561	C	T	=T|intergenic_region|MODIFIER|Pgl_GLEAN_10006805-Pgl_GLEAN_10010212|Pgl_GLEAN_10006805-Pgl_GLEAN_10010212|intergenic_region|Pgl_GLEAN_10006805-Pgl_GLEAN_10010212|||n.4027561C>T||||||
chr1_4036597	chr1	4036597	G	A	=A|intron_variant|MODIFIER|Pgl_GLEAN_10010213|Pgl_GLEAN_10010213|transcript|TRANSCRIPT_Pgl_GLEAN_10010213|protein_coding|1/1|c.232-168C>T||||||	A|non_coding_transcript_variant|MODIFIER|Pgl_GLEAN_10010213|Pgl_GLEAN_10010213|transcript|Pgl_GLEAN_10010213mrna.1|protein_coding||||||||WARNING_TRANSCRIPT_NO_START_CODON
chr1_4036608	chr1	4036608	A	T	=T|intron_variant|MODIFIER|Pgl_GLEAN_10010213|Pgl_GLEAN_10010213|transcript|TRANSCRIPT_Pgl_GLEAN_10010213|protein_coding|1/1|c.232-179T>A||||||	T|non_coding_transcript_variant|MODIFIER|Pgl_GLEAN_10010213|Pgl_GLEAN_10010213|transcript|Pgl_GLEAN_10010213mrna.1|protein_coding||||||||WARNING_TRANSCRIPT_NO_START_CODON
chr1_4036617	chr1	4036617	C	T	=T|intron_variant|MODIFIER|Pgl_GLEAN_10010213|Pgl_GLEAN_10010213|transcript|TRANSCRIPT_Pgl_GLEAN_10010213|protein_coding|1/1|c.232-188G>A||||||	T|non_coding_transcript_variant|MODIFIER|Pgl_GLEAN_10010213|Pgl_GLEAN_10010213|transcript|Pgl_GLEAN_10010213mrna.1|protein_coding||||||||WARNING_TRANSCRIPT_NO_START_CODON
chr1_4036652	chr1	4036652	T	C	=C|intron_variant|MODIFIER|Pgl_GLEAN_10010213|Pgl_GLEAN_10010213|transcript|TRANSCRIPT_Pgl_GLEAN_10010213|protein_coding|1/1|c.232-223A>G||||||	C|non_coding_transcript_variant|MODIFIER|Pgl_GLEAN_10010213|Pgl_GLEAN_10010213|transcript|Pgl_GLEAN_10010213mrna.1|protein_coding||||||||WARNING_TRANSCRIPT_NO_START_CODON
chr1_4036671	chr1	4036671	C	A	=A|intron_variant|MODIFIER|Pgl_GLEAN_10010213|Pgl_GLEAN_10010213|transcript|TRANSCRIPT_Pgl_GLEAN_10010213|protein_coding|1/1|c.232-242G>T||||||	A|non_coding_transcript_variant|MODIFIER|Pgl_GLEAN_10010213|Pgl_GLEAN_10010213|transcript|Pgl_GLEAN_10010213mrna.1|protein_coding||||||||WARNING_TRANSCRIPT_NO_START_CODON
chr1_4036672	chr1	4036672	C	A	=A|intron_variant|MODIFIER|Pgl_GLEAN_10010213|Pgl_GLEAN_10010213|transcript|TRANSCRIPT_Pgl_GLEAN_10010213|protein_coding|1/1|c.232-243G>T||||||	A|non_coding_transcript_variant|MODIFIER|Pgl_GLEAN_10010213|Pgl_GLEAN_10010213|transcript|Pgl_GLEAN_10010213mrna.1|protein_coding||||||||WARNING_TRANSCRIPT_NO_START_CODON
chr1_4036693	chr1	4036693	T	A	=A|intron_variant|MODIFIER|Pgl_GLEAN_10010213|Pgl_GLEAN_10010213|transcript|TRANSCRIPT_Pgl_GLEAN_10010213|protein_coding|1/1|c.232-264A>T||||||	A|non_coding_transcript_variant|MODIFIER|Pgl_GLEAN_10010213|Pgl_GLEAN_10010213|transcript|Pgl_GLEAN_10010213mrna.1|protein_coding||||||||WARNING_TRANSCRIPT_NO_START_CODON
chr1_4036704	chr1	4036704	C	T	=T|intron_variant|MODIFIER|Pgl_GLEAN_10010213|Pgl_GLEAN_10010213|transcript|TRANSCRIPT_Pgl_GLEAN_10010213|protein_coding|1/1|c.232-275G>A||||||	T|non_coding_transcript_variant|MODIFIER|Pgl_GLEAN_10010213|Pgl_GLEAN_10010213|transcript|Pgl_GLEAN_10010213mrna.1|protein_coding||||||||WARNING_TRANSCRIPT_NO_START_CODON
chr1_4036705	chr1	4036705	A	C	=C|intron_variant|MODIFIER|Pgl_GLEAN_10010213|Pgl_GLEAN_10010213|transcript|TRANSCRIPT_Pgl_GLEAN_10010213|protein_coding|1/1|c.232-276T>G||||||	C|non_coding_transcript_variant|MODIFIER|Pgl_GLEAN_10010213|Pgl_GLEAN_10010213|transcript|Pgl_GLEAN_10010213mrna.1|protein_coding||||||||WARNING_TRANSCRIPT_NO_START_CODON
chr1_4036723	chr1	4036723	T	C	=C|intron_variant|MODIFIER|Pgl_GLEAN_10010213|Pgl_GLEAN_10010213|transcript|TRANSCRIPT_Pgl_GLEAN_10010213|protein_coding|1/1|c.232-294A>G||||||	C|non_coding_transcript_variant|MODIFIER|Pgl_GLEAN_10010213|Pgl_GLEAN_10010213|transcript|Pgl_GLEAN_10010213mrna.1|protein_coding||||||||WARNING_TRANSCRIPT_NO_START_CODON
chr1_4036766	chr1	4036766	A	C	=C|intron_variant|MODIFIER|Pgl_GLEAN_10010213|Pgl_GLEAN_10010213|transcript|TRANSCRIPT_Pgl_GLEAN_10010213|protein_coding|1/1|c.232-337T>G||||||	C|non_coding_transcript_variant|MODIFIER|Pgl_GLEAN_10010213|Pgl_GLEAN_10010213|transcript|Pgl_GLEAN_10010213mrna.1|protein_coding||||||||WARNING_TRANSCRIPT_NO_START_CODON
chr1_4036818	chr1	4036818	G	C	=C|intron_variant|MODIFIER|Pgl_GLEAN_10010213|Pgl_GLEAN_10010213|transcript|TRANSCRIPT_Pgl_GLEAN_10010213|protein_coding|1/1|c.232-389C>G||||||	C|non_coding_transcript_variant|MODIFIER|Pgl_GLEAN_10010213|Pgl_GLEAN_10010213|transcript|Pgl_GLEAN_10010213mrna.1|protein_coding||||||||WARNING_TRANSCRIPT_NO_START_CODON
chr1_4036825	chr1	4036825	C	T	=T|intron_variant|MODIFIER|Pgl_GLEAN_10010213|Pgl_GLEAN_10010213|transcript|TRANSCRIPT_Pgl_GLEAN_10010213|protein_coding|1/1|c.232-396G>A||||||	T|non_coding_transcript_variant|MODIFIER|Pgl_GLEAN_10010213|Pgl_GLEAN_10010213|transcript|Pgl_GLEAN_10010213mrna.1|protein_coding||||||||WARNING_TRANSCRIPT_NO_START_CODON
chr1_4036859	chr1	4036859	G	A	=A|intron_variant|MODIFIER|Pgl_GLEAN_10010213|Pgl_GLEAN_10010213|transcript|TRANSCRIPT_Pgl_GLEAN_10010213|protein_coding|1/1|c.232-430C>T||||||	A|non_coding_transcript_variant|MODIFIER|Pgl_GLEAN_10010213|Pgl_GLEAN_10010213|transcript|Pgl_GLEAN_10010213mrna.1|protein_coding||||||||WARNING_TRANSCRIPT_NO_START_CODON
chr1_4036873	chr1	4036873	G	A	=A|intron_variant|MODIFIER|Pgl_GLEAN_10010213|Pgl_GLEAN_10010213|transcript|TRANSCRIPT_Pgl_GLEAN_10010213|protein_coding|1/1|c.232-444C>T||||||	A|non_coding_transcript_variant|MODIFIER|Pgl_GLEAN_10010213|Pgl_GLEAN_10010213|transcript|Pgl_GLEAN_10010213mrna.1|protein_coding||||||||WARNING_TRANSCRIPT_NO_START_CODON
chr1_4036898	chr1	4036898	C	A	=A|intron_variant|MODIFIER|Pgl_GLEAN_10010213|Pgl_GLEAN_10010213|transcript|TRANSCRIPT_Pgl_GLEAN_10010213|protein_coding|1/1|c.232-469G>T||||||	A|non_coding_transcript_variant|MODIFIER|Pgl_GLEAN_10010213|Pgl_GLEAN_10010213|transcript|Pgl_GLEAN_10010213mrna.1|protein_coding||||||||WARNING_TRANSCRIPT_NO_START_CODON
chr1_4036929	chr1	4036929	C	A	=A|intron_variant|MODIFIER|Pgl_GLEAN_10010213|Pgl_GLEAN_10010213|transcript|TRANSCRIPT_Pgl_GLEAN_10010213|protein_coding|1/1|c.232-500G>T||||||	A|non_coding_transcript_variant|MODIFIER|Pgl_GLEAN_10010213|Pgl_GLEAN_10010213|transcript|Pgl_GLEAN_10010213mrna.1|protein_coding||||||||WARNING_TRANSCRIPT_NO_START_CODON
chr1_4037025	chr1	4037025	T	C	=C|intron_variant|MODIFIER|Pgl_GLEAN_10010213|Pgl_GLEAN_10010213|transcript|TRANSCRIPT_Pgl_GLEAN_10010213|protein_coding|1/1|c.231+424A>G||||||	C|non_coding_transcript_variant|MODIFIER|Pgl_GLEAN_10010213|Pgl_GLEAN_10010213|transcript|Pgl_GLEAN_10010213mrna.1|protein_coding||||||||WARNING_TRANSCRIPT_NO_START_CODON
chr1_4037031	chr1	4037031	G	T	=T|intron_variant|MODIFIER|Pgl_GLEAN_10010213|Pgl_GLEAN_10010213|transcript|TRANSCRIPT_Pgl_GLEAN_10010213|protein_coding|1/1|c.231+418C>A||||||	T|non_coding_transcript_variant|MODIFIER|Pgl_GLEAN_10010213|Pgl_GLEAN_10010213|transcript|Pgl_GLEAN_10010213mrna.1|protein_coding||||||||WARNING_TRANSCRIPT_NO_START_CODON
chr1_4039355	chr1	4039355	C	A	=A|intergenic_region|MODIFIER|Pgl_GLEAN_10010213-Pgl_GLEAN_10010214|Pgl_GLEAN_10010213-Pgl_GLEAN_10010214|intergenic_region|Pgl_GLEAN_10010213-Pgl_GLEAN_10010214|||n.4039355C>A||||||
chr1_4039367	chr1	4039367	T	A	=A|intergenic_region|MODIFIER|Pgl_GLEAN_10010213-Pgl_GLEAN_10010214|Pgl_GLEAN_10010213-Pgl_GLEAN_10010214|intergenic_region|Pgl_GLEAN_10010213-Pgl_GLEAN_10010214|||n.4039367T>A||||||
chr1_4039376	chr1	4039376	A	G	=G|intergenic_region|MODIFIER|Pgl_GLEAN_10010213-Pgl_GLEAN_10010214|Pgl_GLEAN_10010213-Pgl_GLEAN_10010214|intergenic_region|Pgl_GLEAN_10010213-Pgl_GLEAN_10010214|||n.4039376A>G||||||
chr1_4039400	chr1	4039400	G	A	=A|intergenic_region|MODIFIER|Pgl_GLEAN_10010213-Pgl_GLEAN_10010214|Pgl_GLEAN_10010213-Pgl_GLEAN_10010214|intergenic_region|Pgl_GLEAN_10010213-Pgl_GLEAN_10010214|||n.4039400G>A||||||
chr1_4039476	chr1	4039476	T	C	=C|intergenic_region|MODIFIER|Pgl_GLEAN_10010213-Pgl_GLEAN_10010214|Pgl_GLEAN_10010213-Pgl_GLEAN_10010214|intergenic_region|Pgl_GLEAN_10010213-Pgl_GLEAN_10010214|||n.4039476T>C||||||
chr1_4039484	chr1	4039484	G	A	=A|intergenic_region|MODIFIER|Pgl_GLEAN_10010213-Pgl_GLEAN_10010214|Pgl_GLEAN_10010213-Pgl_GLEAN_10010214|intergenic_region|Pgl_GLEAN_10010213-Pgl_GLEAN_10010214|||n.4039484G>A||||||
chr1_4082207	chr1	4082207	G	A	=A|intergenic_region|MODIFIER|Pgl_GLEAN_10010213-Pgl_GLEAN_10010214|Pgl_GLEAN_10010213-Pgl_GLEAN_10010214|intergenic_region|Pgl_GLEAN_10010213-Pgl_GLEAN_10010214|||n.4082207G>A||||||
chr1_4406972	chr1	4406972	G	C	=C|upstream_gene_variant|MODIFIER|Pgl_GLEAN_10010218|Pgl_GLEAN_10010218|transcript|TRANSCRIPT_Pgl_GLEAN_10010218|protein_coding||c.-725C>G|||||725|	C|upstream_gene_variant|MODIFIER|Pgl_GLEAN_10010219|Pgl_GLEAN_10010219|transcript|TRANSCRIPT_Pgl_GLEAN_10010219|protein_coding||c.-81G>C|||||81|	C|upstream_gene_variant|MODIFIER|Pgl_GLEAN_10010219|Pgl_GLEAN_10010219|transcript|Pgl_GLEAN_10010219mrna.1|protein_coding||c.-1448G>C|||||81|WARNING_TRANSCRIPT_NO_START_CODON	C|downstream_gene_variant|MODIFIER|Pgl_GLEAN_10010218|Pgl_GLEAN_10010218|transcript|Pgl_GLEAN_10010218mrna.1|protein_coding||c.*1135G>C|||||725|WARNING_TRANSCRIPT_NO_START_CODON	C|intergenic_region|MODIFIER|Pgl_GLEAN_10010218-Pgl_GLEAN_10010219|Pgl_GLEAN_10010218-Pgl_GLEAN_10010219|intergenic_region|Pgl_GLEAN_10010218-Pgl_GLEAN_10010219|||n.4406972G>C||||||
chr1_4407130	chr1	4407130	G	T	=T|upstream_gene_variant|MODIFIER|Pgl_GLEAN_10010218|Pgl_GLEAN_10010218|transcript|TRANSCRIPT_Pgl_GLEAN_10010218|protein_coding||c.-883C>A|||||883|	T|downstream_gene_variant|MODIFIER|Pgl_GLEAN_10010218|Pgl_GLEAN_10010218|transcript|Pgl_GLEAN_10010218mrna.1|protein_coding||c.*1293G>T|||||883|WARNING_TRANSCRIPT_NO_START_CODON	T|intron_variant|MODIFIER|Pgl_GLEAN_10010219|Pgl_GLEAN_10010219|transcript|TRANSCRIPT_Pgl_GLEAN_10010219|protein_coding|1/1|c.14+64G>T||||||	T|non_coding_transcript_variant|MODIFIER|Pgl_GLEAN_10010219|Pgl_GLEAN_10010219|transcript|Pgl_GLEAN_10010219mrna.1|protein_coding||||||||WARNING_TRANSCRIPT_NO_START_CODON
chr1_4407133	chr1	4407133	C	G	=G|upstream_gene_variant|MODIFIER|Pgl_GLEAN_10010218|Pgl_GLEAN_10010218|transcript|TRANSCRIPT_Pgl_GLEAN_10010218|protein_coding||c.-886G>C|||||886|	G|downstream_gene_variant|MODIFIER|Pgl_GLEAN_10010218|Pgl_GLEAN_10010218|transcript|Pgl_GLEAN_10010218mrna.1|protein_coding||c.*1296C>G|||||886|WARNING_TRANSCRIPT_NO_START_CODON	G|intron_variant|MODIFIER|Pgl_GLEAN_10010219|Pgl_GLEAN_10010219|transcript|TRANSCRIPT_Pgl_GLEAN_10010219|protein_coding|1/1|c.14+67C>G||||||	G|non_coding_transcript_variant|MODIFIER|Pgl_GLEAN_10010219|Pgl_GLEAN_10010219|transcript|Pgl_GLEAN_10010219mrna.1|protein_coding||||||||WARNING_TRANSCRIPT_NO_START_CODON
chr1_4412627	chr1	4412627	A	C	=C|intron_variant|MODIFIER|Pgl_GLEAN_10010220|Pgl_GLEAN_10010220|transcript|TRANSCRIPT_Pgl_GLEAN_10010220|protein_coding|1/1|c.323+320A>C||||||	C|non_coding_transcript_variant|MODIFIER|Pgl_GLEAN_10010220|Pgl_GLEAN_10010220|transcript|Pgl_GLEAN_10010220mrna.1|protein_coding||||||||WARNING_TRANSCRIPT_NO_START_CODON
chr1_4412629	chr1	4412629	T	A	=A|intron_variant|MODIFIER|Pgl_GLEAN_10010220|Pgl_GLEAN_10010220|transcript|TRANSCRIPT_Pgl_GLEAN_10010220|protein_coding|1/1|c.323+322T>A||||||	A|non_coding_transcript_variant|MODIFIER|Pgl_GLEAN_10010220|Pgl_GLEAN_10010220|transcript|Pgl_GLEAN_10010220mrna.1|protein_coding||||||||WARNING_TRANSCRIPT_NO_START_CODON
chr1_4412659	chr1	4412659	C	A	=A|intron_variant|MODIFIER|Pgl_GLEAN_10010220|Pgl_GLEAN_10010220|transcript|TRANSCRIPT_Pgl_GLEAN_10010220|protein_coding|1/1|c.323+352C>A||||||	A|non_coding_transcript_variant|MODIFIER|Pgl_GLEAN_10010220|Pgl_GLEAN_10010220|transcript|Pgl_GLEAN_10010220mrna.1|protein_coding||||||||WARNING_TRANSCRIPT_NO_START_CODON
chr1_4412688	chr1	4412688	C	T	=T|intron_variant|MODIFIER|Pgl_GLEAN_10010220|Pgl_GLEAN_10010220|transcript|TRANSCRIPT_Pgl_GLEAN_10010220|protein_coding|1/1|c.323+381C>T||||||	T|non_coding_transcript_variant|MODIFIER|Pgl_GLEAN_10010220|Pgl_GLEAN_10010220|transcript|Pgl_GLEAN_10010220mrna.1|protein_coding||||||||WARNING_TRANSCRIPT_NO_START_CODON
chr1_4481088	chr1	4481088	A	T	=T|intron_variant|MODIFIER|Pgl_GLEAN_10000794|Pgl_GLEAN_10000794|transcript|TRANSCRIPT_Pgl_GLEAN_10000794|protein_coding|1/1|c.318-380T>A||||||	T|non_coding_transcript_variant|MODIFIER|Pgl_GLEAN_10000794|Pgl_GLEAN_10000794|transcript|Pgl_GLEAN_10000794mrna.1|protein_coding||||||||WARNING_TRANSCRIPT_NO_START_CODON
chr1_4481139	chr1	4481139	T	A	=A|intron_variant|MODIFIER|Pgl_GLEAN_10000794|Pgl_GLEAN_10000794|transcript|TRANSCRIPT_Pgl_GLEAN_10000794|protein_coding|1/1|c.318-431A>T||||||	A|non_coding_transcript_variant|MODIFIER|Pgl_GLEAN_10000794|Pgl_GLEAN_10000794|transcript|Pgl_GLEAN_10000794mrna.1|protein_coding||||||||WARNING_TRANSCRIPT_NO_START_CODON
chr1_4481154	chr1	4481154	C	A	=A|intron_variant|MODIFIER|Pgl_GLEAN_10000794|Pgl_GLEAN_10000794|transcript|TRANSCRIPT_Pgl_GLEAN_10000794|protein_coding|1/1|c.318-446G>T||||||	A|non_coding_transcript_variant|MODIFIER|Pgl_GLEAN_10000794|Pgl_GLEAN_10000794|transcript|Pgl_GLEAN_10000794mrna.1|protein_coding||||||||WARNING_TRANSCRIPT_NO_START_CODON
chr1_4528918	chr1	4528918	A	C	=C|intron_variant|MODIFIER|Pgl_GLEAN_10000798|Pgl_GLEAN_10000798|transcript|TRANSCRIPT_Pgl_GLEAN_10000798|protein_coding|1/1|c.379-52T>G||||||	C|non_coding_transcript_variant|MODIFIER|Pgl_GLEAN_10000798|Pgl_GLEAN_10000798|transcript|Pgl_GLEAN_10000798mrna.1|protein_coding||||||||WARNING_TRANSCRIPT_NO_START_CODON
chr1_4529014	chr1	4529014	C	T	=T|missense_variant&splice_region_variant|MODERATE|Pgl_GLEAN_10000798|Pgl_GLEAN_10000798|transcript|TRANSCRIPT_Pgl_GLEAN_10000798|protein_coding|1/2|c.376G>A|p.Glu126Lys|376/633|376/633|126/210||	T|non_coding_transcript_variant|MODIFIER|Pgl_GLEAN_10000798|Pgl_GLEAN_10000798|transcript|Pgl_GLEAN_10000798mrna.1|protein_coding||||||||WARNING_TRANSCRIPT_NO_START_CODON
chr1_4529043	chr1	4529043	C	T	=T|stop_gained|HIGH|Pgl_GLEAN_10000798|Pgl_GLEAN_10000798|transcript|TRANSCRIPT_Pgl_GLEAN_10000798|protein_coding|1/2|c.347G>A|p.Trp116*|347/633|347/633|116/210||	T|non_coding_transcript_variant|MODIFIER|Pgl_GLEAN_10000798|Pgl_GLEAN_10000798|transcript|Pgl_GLEAN_10000798mrna.1|protein_coding||||||||WARNING_TRANSCRIPT_NO_START_CODON
chr1_4529045	chr1	4529045	A	C	=C|synonymous_variant|LOW|Pgl_GLEAN_10000798|Pgl_GLEAN_10000798|transcript|TRANSCRIPT_Pgl_GLEAN_10000798|protein_coding|1/2|c.345T>G|p.Pro115Pro|345/633|345/633|115/210||	C|non_coding_transcript_variant|MODIFIER|Pgl_GLEAN_10000798|Pgl_GLEAN_10000798|transcript|Pgl_GLEAN_10000798mrna.1|protein_coding||||||||WARNING_TRANSCRIPT_NO_START_CODON
chr1_4529075	chr1	4529075	A	G	=G|synonymous_variant|LOW|Pgl_GLEAN_10000798|Pgl_GLEAN_10000798|transcript|TRANSCRIPT_Pgl_GLEAN_10000798|protein_coding|1/2|c.315T>C|p.Asp105Asp|315/633|315/633|105/210||	G|non_coding_transcript_variant|MODIFIER|Pgl_GLEAN_10000798|Pgl_GLEAN_10000798|transcript|Pgl_GLEAN_10000798mrna.1|protein_coding||||||||WARNING_TRANSCRIPT_NO_START_CODON
chr1_4529079	chr1	4529079	G	A	=A|missense_variant|MODERATE|Pgl_GLEAN_10000798|Pgl_GLEAN_10000798|transcript|TRANSCRIPT_Pgl_GLEAN_10000798|protein_coding|1/2|c.311C>T|p.Thr104Ile|311/633|311/633|104/210||	A|non_coding_transcript_variant|MODIFIER|Pgl_GLEAN_10000798|Pgl_GLEAN_10000798|transcript|Pgl_GLEAN_10000798mrna.1|protein_coding||||||||WARNING_TRANSCRIPT_NO_START_CODON
chr1_4548890	chr1	4548890	C	A	=A|intron_variant|MODIFIER|Pgl_GLEAN_10000799|Pgl_GLEAN_10000799|transcript|TRANSCRIPT_Pgl_GLEAN_10000799|protein_coding|1/1|c.297+287G>T||||||	A|non_coding_transcript_variant|MODIFIER|Pgl_GLEAN_10000799|Pgl_GLEAN_10000799|transcript|Pgl_GLEAN_10000799mrna.1|protein_coding||||||||WARNING_TRANSCRIPT_NO_START_CODON
chr1_4548931	chr1	4548931	T	A	=A|intron_variant|MODIFIER|Pgl_GLEAN_10000799|Pgl_GLEAN_10000799|transcript|TRANSCRIPT_Pgl_GLEAN_10000799|protein_coding|1/1|c.297+246A>T||||||	A|non_coding_transcript_variant|MODIFIER|Pgl_GLEAN_10000799|Pgl_GLEAN_10000799|transcript|Pgl_GLEAN_10000799mrna.1|protein_coding||||||||WARNING_TRANSCRIPT_NO_START_CODON
chr1_4548959	chr1	4548959	G	C	=C|intron_variant|MODIFIER|Pgl_GLEAN_10000799|Pgl_GLEAN_10000799|transcript|TRANSCRIPT_Pgl_GLEAN_10000799|protein_coding|1/1|c.297+218C>G||||||	C|non_coding_transcript_variant|MODIFIER|Pgl_GLEAN_10000799|Pgl_GLEAN_10000799|transcript|Pgl_GLEAN_10000799mrna.1|protein_coding||||||||WARNING_TRANSCRIPT_NO_START_CODON
chr1_4549006	chr1	4549006	T	G	=G|intron_variant|MODIFIER|Pgl_GLEAN_10000799|Pgl_GLEAN_10000799|transcript|TRANSCRIPT_Pgl_GLEAN_10000799|protein_coding|1/1|c.297+171A>C||||||	G|non_coding_transcript_variant|MODIFIER|Pgl_GLEAN_10000799|Pgl_GLEAN_10000799|transcript|Pgl_GLEAN_10000799mrna.1|protein_coding||||||||WARNING_TRANSCRIPT_NO_START_CODON
chr1_4622374	chr1	4622374	A	G	=G|intergenic_region|MODIFIER|Pgl_GLEAN_10000801-Pgl_GLEAN_10000922|Pgl_GLEAN_10000801-Pgl_GLEAN_10000922|intergenic_region|Pgl_GLEAN_10000801-Pgl_GLEAN_10000922|||n.4622374A>G||||||
chr1_4622444	chr1	4622444	A	G	=G|intergenic_region|MODIFIER|Pgl_GLEAN_10000801-Pgl_GLEAN_10000922|Pgl_GLEAN_10000801-Pgl_GLEAN_10000922|intergenic_region|Pgl_GLEAN_10000801-Pgl_GLEAN_10000922|||n.4622444A>G||||||
chr1_4623745	chr1	4623745	T	C	=C|intergenic_region|MODIFIER|Pgl_GLEAN_10000801-Pgl_GLEAN_10000922|Pgl_GLEAN_10000801-Pgl_GLEAN_10000922|intergenic_region|Pgl_GLEAN_10000801-Pgl_GLEAN_10000922|||n.4623745T>C||||||
chr1_4623761	chr1	4623761	A	G	=G|intergenic_region|MODIFIER|Pgl_GLEAN_10000801-Pgl_GLEAN_10000922|Pgl_GLEAN_10000801-Pgl_GLEAN_10000922|intergenic_region|Pgl_GLEAN_10000801-Pgl_GLEAN_10000922|||n.4623761A>G||||||
chr1_4623837	chr1	4623837	A	G	=G|intergenic_region|MODIFIER|Pgl_GLEAN_10000801-Pgl_GLEAN_10000922|Pgl_GLEAN_10000801-Pgl_GLEAN_10000922|intergenic_region|Pgl_GLEAN_10000801-Pgl_GLEAN_10000922|||n.4623837A>G||||||
chr1_4623866	chr1	4623866	A	G	=G|intergenic_region|MODIFIER|Pgl_GLEAN_10000801-Pgl_GLEAN_10000922|Pgl_GLEAN_10000801-Pgl_GLEAN_10000922|intergenic_region|Pgl_GLEAN_10000801-Pgl_GLEAN_10000922|||n.4623866A>G||||||
chr1_4680606	chr1	4680606	C	T	=T|intergenic_region|MODIFIER|Pgl_GLEAN_10000921-Pgl_GLEAN_10018242|Pgl_GLEAN_10000921-Pgl_GLEAN_10018242|intergenic_region|Pgl_GLEAN_10000921-Pgl_GLEAN_10018242|||n.4680606C>T||||||
chr1_4680652	chr1	4680652	C	G	=G|intergenic_region|MODIFIER|Pgl_GLEAN_10000921-Pgl_GLEAN_10018242|Pgl_GLEAN_10000921-Pgl_GLEAN_10018242|intergenic_region|Pgl_GLEAN_10000921-Pgl_GLEAN_10018242|||n.4680652C>G||||||
chr1_4680656	chr1	4680656	A	G	=G|intergenic_region|MODIFIER|Pgl_GLEAN_10000921-Pgl_GLEAN_10018242|Pgl_GLEAN_10000921-Pgl_GLEAN_10018242|intergenic_region|Pgl_GLEAN_10000921-Pgl_GLEAN_10018242|||n.4680656A>G||||||
chr1_4680805	chr1	4680805	T	G	=G|intergenic_region|MODIFIER|Pgl_GLEAN_10000921-Pgl_GLEAN_10018242|Pgl_GLEAN_10000921-Pgl_GLEAN_10018242|intergenic_region|Pgl_GLEAN_10000921-Pgl_GLEAN_10018242|||n.4680805T>G||||||
chr1_4732365	chr1	4732365	G	A	=A|intergenic_region|MODIFIER|Pgl_GLEAN_10000921-Pgl_GLEAN_10018242|Pgl_GLEAN_10000921-Pgl_GLEAN_10018242|intergenic_region|Pgl_GLEAN_10000921-Pgl_GLEAN_10018242|||n.4732365G>A||||||
chr1_4732368	chr1	4732368	C	G	=G|intergenic_region|MODIFIER|Pgl_GLEAN_10000921-Pgl_GLEAN_10018242|Pgl_GLEAN_10000921-Pgl_GLEAN_10018242|intergenic_region|Pgl_GLEAN_10000921-Pgl_GLEAN_10018242|||n.4732368C>G||||||
chr1_4732454	chr1	4732454	T	A	=A|intergenic_region|MODIFIER|Pgl_GLEAN_10000921-Pgl_GLEAN_10018242|Pgl_GLEAN_10000921-Pgl_GLEAN_10018242|intergenic_region|Pgl_GLEAN_10000921-Pgl_GLEAN_10018242|||n.4732454T>A||||||
chr1_4735485	chr1	4735485	G	A	=A|downstream_gene_variant|MODIFIER|Pgl_GLEAN_10018242|Pgl_GLEAN_10018242|transcript|TRANSCRIPT_Pgl_GLEAN_10018242|protein_coding||c.*979G>A|||||979|	A|downstream_gene_variant|MODIFIER|Pgl_GLEAN_10018242|Pgl_GLEAN_10018242|transcript|Pgl_GLEAN_10018242mrna.1|protein_coding||c.*1932G>A|||||979|WARNING_TRANSCRIPT_NO_START_CODON	A|intron_variant|MODIFIER|Pgl_GLEAN_10018241|Pgl_GLEAN_10018241|transcript|TRANSCRIPT_Pgl_GLEAN_10018241|protein_coding|1/2|c.770+95G>A||||||	A|non_coding_transcript_variant|MODIFIER|Pgl_GLEAN_10018241|Pgl_GLEAN_10018241|transcript|Pgl_GLEAN_10018241mrna.1|protein_coding||||||||WARNING_TRANSCRIPT_NO_START_CODON
chr1_4770228	chr1	4770228	G	T	=T|intergenic_region|MODIFIER|Pgl_GLEAN_10018240-Pgl_GLEAN_10018239|Pgl_GLEAN_10018240-Pgl_GLEAN_10018239|intergenic_region|Pgl_GLEAN_10018240-Pgl_GLEAN_10018239|||n.4770228G>T||||||
chr1_4770247	chr1	4770247	C	A	=A|intergenic_region|MODIFIER|Pgl_GLEAN_10018240-Pgl_GLEAN_10018239|Pgl_GLEAN_10018240-Pgl_GLEAN_10018239|intergenic_region|Pgl_GLEAN_10018240-Pgl_GLEAN_10018239|||n.4770247C>A||||||
chr1_4770305	chr1	4770305	T	C	=C|intergenic_region|MODIFIER|Pgl_GLEAN_10018240-Pgl_GLEAN_10018239|Pgl_GLEAN_10018240-Pgl_GLEAN_10018239|intergenic_region|Pgl_GLEAN_10018240-Pgl_GLEAN_10018239|||n.4770305T>C||||||
chr1_4770325	chr1	4770325	G	C	=C|intergenic_region|MODIFIER|Pgl_GLEAN_10018240-Pgl_GLEAN_10018239|Pgl_GLEAN_10018240-Pgl_GLEAN_10018239|intergenic_region|Pgl_GLEAN_10018240-Pgl_GLEAN_10018239|||n.4770325G>C||||||
chr1_4770346	chr1	4770346	G	T	=T|intergenic_region|MODIFIER|Pgl_GLEAN_10018240-Pgl_GLEAN_10018239|Pgl_GLEAN_10018240-Pgl_GLEAN_10018239|intergenic_region|Pgl_GLEAN_10018240-Pgl_GLEAN_10018239|||n.4770346G>T||||||
chr1_4770357	chr1	4770357	T	G	=G|intergenic_region|MODIFIER|Pgl_GLEAN_10018240-Pgl_GLEAN_10018239|Pgl_GLEAN_10018240-Pgl_GLEAN_10018239|intergenic_region|Pgl_GLEAN_10018240-Pgl_GLEAN_10018239|||n.4770357T>G||||||
chr1_4770365	chr1	4770365	T	C	=C|intergenic_region|MODIFIER|Pgl_GLEAN_10018240-Pgl_GLEAN_10018239|Pgl_GLEAN_10018240-Pgl_GLEAN_10018239|intergenic_region|Pgl_GLEAN_10018240-Pgl_GLEAN_10018239|||n.4770365T>C||||||
chr1_4770369	chr1	4770369	G	C	=C|intergenic_region|MODIFIER|Pgl_GLEAN_10018240-Pgl_GLEAN_10018239|Pgl_GLEAN_10018240-Pgl_GLEAN_10018239|intergenic_region|Pgl_GLEAN_10018240-Pgl_GLEAN_10018239|||n.4770369G>C||||||
chr1_4773244	chr1	4773244	G	A	=A|intergenic_region|MODIFIER|Pgl_GLEAN_10018240-Pgl_GLEAN_10018239|Pgl_GLEAN_10018240-Pgl_GLEAN_10018239|intergenic_region|Pgl_GLEAN_10018240-Pgl_GLEAN_10018239|||n.4773244G>A||||||
chr1_4773249	chr1	4773249	C	A	=A|intergenic_region|MODIFIER|Pgl_GLEAN_10018240-Pgl_GLEAN_10018239|Pgl_GLEAN_10018240-Pgl_GLEAN_10018239|intergenic_region|Pgl_GLEAN_10018240-Pgl_GLEAN_10018239|||n.4773249C>A||||||
chr1_4773285	chr1	4773285	C	A	=A|intergenic_region|MODIFIER|Pgl_GLEAN_10018240-Pgl_GLEAN_10018239|Pgl_GLEAN_10018240-Pgl_GLEAN_10018239|intergenic_region|Pgl_GLEAN_10018240-Pgl_GLEAN_10018239|||n.4773285C>A||||||
chr1_4773378	chr1	4773378	C	T	=T|intergenic_region|MODIFIER|Pgl_GLEAN_10018240-Pgl_GLEAN_10018239|Pgl_GLEAN_10018240-Pgl_GLEAN_10018239|intergenic_region|Pgl_GLEAN_10018240-Pgl_GLEAN_10018239|||n.4773378C>T||||||
chr1_4773385	chr1	4773385	T	C	=C|intergenic_region|MODIFIER|Pgl_GLEAN_10018240-Pgl_GLEAN_10018239|Pgl_GLEAN_10018240-Pgl_GLEAN_10018239|intergenic_region|Pgl_GLEAN_10018240-Pgl_GLEAN_10018239|||n.4773385T>C||||||
chr1_4773412	chr1	4773412	T	A	=A|intergenic_region|MODIFIER|Pgl_GLEAN_10018240-Pgl_GLEAN_10018239|Pgl_GLEAN_10018240-Pgl_GLEAN_10018239|intergenic_region|Pgl_GLEAN_10018240-Pgl_GLEAN_10018239|||n.4773412T>A||||||
chr1_4773440	chr1	4773440	G	T	=T|intergenic_region|MODIFIER|Pgl_GLEAN_10018240-Pgl_GLEAN_10018239|Pgl_GLEAN_10018240-Pgl_GLEAN_10018239|intergenic_region|Pgl_GLEAN_10018240-Pgl_GLEAN_10018239|||n.4773440G>T||||||
chr1_4773453	chr1	4773453	C	T	=T|intergenic_region|MODIFIER|Pgl_GLEAN_10018240-Pgl_GLEAN_10018239|Pgl_GLEAN_10018240-Pgl_GLEAN_10018239|intergenic_region|Pgl_GLEAN_10018240-Pgl_GLEAN_10018239|||n.4773453C>T||||||
chr1_4773466	chr1	4773466	T	G	=G|intergenic_region|MODIFIER|Pgl_GLEAN_10018240-Pgl_GLEAN_10018239|Pgl_GLEAN_10018240-Pgl_GLEAN_10018239|intergenic_region|Pgl_GLEAN_10018240-Pgl_GLEAN_10018239|||n.4773466T>G||||||
chr1_4773531	chr1	4773531	T	G	=G|intergenic_region|MODIFIER|Pgl_GLEAN_10018240-Pgl_GLEAN_10018239|Pgl_GLEAN_10018240-Pgl_GLEAN_10018239|intergenic_region|Pgl_GLEAN_10018240-Pgl_GLEAN_10018239|||n.4773531T>G||||||
chr1_4773550	chr1	4773550	C	T	=T|intergenic_region|MODIFIER|Pgl_GLEAN_10018240-Pgl_GLEAN_10018239|Pgl_GLEAN_10018240-Pgl_GLEAN_10018239|intergenic_region|Pgl_GLEAN_10018240-Pgl_GLEAN_10018239|||n.4773550C>T||||||
chr1_4808376	chr1	4808376	A	G	=G|intron_variant|MODIFIER|Pgl_GLEAN_10018239|Pgl_GLEAN_10018239|transcript|TRANSCRIPT_Pgl_GLEAN_10018239|protein_coding|3/28|c.343-419T>C||||||	G|non_coding_transcript_variant|MODIFIER|Pgl_GLEAN_10018239|Pgl_GLEAN_10018239|transcript|Pgl_GLEAN_10018239mrna.1|protein_coding||||||||WARNING_TRANSCRIPT_NO_START_CODON
chr1_4808401	chr1	4808401	G	A	=A|intron_variant|MODIFIER|Pgl_GLEAN_10018239|Pgl_GLEAN_10018239|transcript|TRANSCRIPT_Pgl_GLEAN_10018239|protein_coding|3/28|c.343-444C>T||||||	A|non_coding_transcript_variant|MODIFIER|Pgl_GLEAN_10018239|Pgl_GLEAN_10018239|transcript|Pgl_GLEAN_10018239mrna.1|protein_coding||||||||WARNING_TRANSCRIPT_NO_START_CODON
chr1_4808473	chr1	4808473	A	C	=C|intron_variant|MODIFIER|Pgl_GLEAN_10018239|Pgl_GLEAN_10018239|transcript|TRANSCRIPT_Pgl_GLEAN_10018239|protein_coding|3/28|c.343-516T>G||||||	C|non_coding_transcript_variant|MODIFIER|Pgl_GLEAN_10018239|Pgl_GLEAN_10018239|transcript|Pgl_GLEAN_10018239mrna.1|protein_coding||||||||WARNING_TRANSCRIPT_NO_START_CODON
chr1_4808494	chr1	4808494	C	A	=A|intron_variant|MODIFIER|Pgl_GLEAN_10018239|Pgl_GLEAN_10018239|transcript|TRANSCRIPT_Pgl_GLEAN_10018239|protein_coding|3/28|c.342+502G>T||||||	A|non_coding_transcript_variant|MODIFIER|Pgl_GLEAN_10018239|Pgl_GLEAN_10018239|transcript|Pgl_GLEAN_10018239mrna.1|protein_coding||||||||WARNING_TRANSCRIPT_NO_START_CODON
chr1_4808504	chr1	4808504	C	T	=T|intron_variant|MODIFIER|Pgl_GLEAN_10018239|Pgl_GLEAN_10018239|transcript|TRANSCRIPT_Pgl_GLEAN_10018239|protein_coding|3/28|c.342+492G>A||||||	T|non_coding_transcript_variant|MODIFIER|Pgl_GLEAN_10018239|Pgl_GLEAN_10018239|transcript|Pgl_GLEAN_10018239mrna.1|protein_coding||||||||WARNING_TRANSCRIPT_NO_START_CODON
chr1_4808537	chr1	4808537	G	T	=T|intron_variant|MODIFIER|Pgl_GLEAN_10018239|Pgl_GLEAN_10018239|transcript|TRANSCRIPT_Pgl_GLEAN_10018239|protein_coding|3/28|c.342+459C>A||||||	T|non_coding_transcript_variant|MODIFIER|Pgl_GLEAN_10018239|Pgl_GLEAN_10018239|transcript|Pgl_GLEAN_10018239mrna.1|protein_coding||||||||WARNING_TRANSCRIPT_NO_START_CODON
chr1_4808548	chr1	4808548	A	G	=G|intron_variant|MODIFIER|Pgl_GLEAN_10018239|Pgl_GLEAN_10018239|transcript|TRANSCRIPT_Pgl_GLEAN_10018239|protein_coding|3/28|c.342+448T>C||||||	G|non_coding_transcript_variant|MODIFIER|Pgl_GLEAN_10018239|Pgl_GLEAN_10018239|transcript|Pgl_GLEAN_10018239mrna.1|protein_coding||||||||WARNING_TRANSCRIPT_NO_START_CODON
chr1_4808557	chr1	4808557	T	C	=C|intron_variant|MODIFIER|Pgl_GLEAN_10018239|Pgl_GLEAN_10018239|transcript|TRANSCRIPT_Pgl_GLEAN_10018239|protein_coding|3/28|c.342+439A>G||||||	C|non_coding_transcript_variant|MODIFIER|Pgl_GLEAN_10018239|Pgl_GLEAN_10018239|transcript|Pgl_GLEAN_10018239mrna.1|protein_coding||||||||WARNING_TRANSCRIPT_NO_START_CODON
chr1_4808578	chr1	4808578	A	G	=G|intron_variant|MODIFIER|Pgl_GLEAN_10018239|Pgl_GLEAN_10018239|transcript|TRANSCRIPT_Pgl_GLEAN_10018239|protein_coding|3/28|c.342+418T>C||||||	G|non_coding_transcript_variant|MODIFIER|Pgl_GLEAN_10018239|Pgl_GLEAN_10018239|transcript|Pgl_GLEAN_10018239mrna.1|protein_coding||||||||WARNING_TRANSCRIPT_NO_START_CODON
chr1_4808617	chr1	4808617	G	A	=A|intron_variant|MODIFIER|Pgl_GLEAN_10018239|Pgl_GLEAN_10018239|transcript|TRANSCRIPT_Pgl_GLEAN_10018239|protein_coding|3/28|c.342+379C>T||||||	A|non_coding_transcript_variant|MODIFIER|Pgl_GLEAN_10018239|Pgl_GLEAN_10018239|transcript|Pgl_GLEAN_10018239mrna.1|protein_coding||||||||WARNING_TRANSCRIPT_NO_START_CODON
chr1_4808642	chr1	4808642	C	A	=A|intron_variant|MODIFIER|Pgl_GLEAN_10018239|Pgl_GLEAN_10018239|transcript|TRANSCRIPT_Pgl_GLEAN_10018239|protein_coding|3/28|c.342+354G>T||||||	A|non_coding_transcript_variant|MODIFIER|Pgl_GLEAN_10018239|Pgl_GLEAN_10018239|transcript|Pgl_GLEAN_10018239mrna.1|protein_coding||||||||WARNING_TRANSCRIPT_NO_START_CODON
chr1_4808646	chr1	4808646	A	C	=C|intron_variant|MODIFIER|Pgl_GLEAN_10018239|Pgl_GLEAN_10018239|transcript|TRANSCRIPT_Pgl_GLEAN_10018239|protein_coding|3/28|c.342+350T>G||||||	C|non_coding_transcript_variant|MODIFIER|Pgl_GLEAN_10018239|Pgl_GLEAN_10018239|transcript|Pgl_GLEAN_10018239mrna.1|protein_coding||||||||WARNING_TRANSCRIPT_NO_START_CODON
chr1_4808662	chr1	4808662	T	A	=A|intron_variant|MODIFIER|Pgl_GLEAN_10018239|Pgl_GLEAN_10018239|transcript|TRANSCRIPT_Pgl_GLEAN_10018239|protein_coding|3/28|c.342+334A>T||||||	A|non_coding_transcript_variant|MODIFIER|Pgl_GLEAN_10018239|Pgl_GLEAN_10018239|transcript|Pgl_GLEAN_10018239mrna.1|protein_coding||||||||WARNING_TRANSCRIPT_NO_START_CODON
chr1_4808663	chr1	4808663	T	C	=C|intron_variant|MODIFIER|Pgl_GLEAN_10018239|Pgl_GLEAN_10018239|transcript|TRANSCRIPT_Pgl_GLEAN_10018239|protein_coding|3/28|c.342+333A>G||||||	C|non_coding_transcript_variant|MODIFIER|Pgl_GLEAN_10018239|Pgl_GLEAN_10018239|transcript|Pgl_GLEAN_10018239mrna.1|protein_coding||||||||WARNING_TRANSCRIPT_NO_START_CODON
chr1_4808675	chr1	4808675	C	A	=A|intron_variant|MODIFIER|Pgl_GLEAN_10018239|Pgl_GLEAN_10018239|transcript|TRANSCRIPT_Pgl_GLEAN_10018239|protein_coding|3/28|c.342+321G>T||||||	A|non_coding_transcript_variant|MODIFIER|Pgl_GLEAN_10018239|Pgl_GLEAN_10018239|transcript|Pgl_GLEAN_10018239mrna.1|protein_coding||||||||WARNING_TRANSCRIPT_NO_START_CODON
chr1_4808699	chr1	4808699	G	T	=T|intron_variant|MODIFIER|Pgl_GLEAN_10018239|Pgl_GLEAN_10018239|transcript|TRANSCRIPT_Pgl_GLEAN_10018239|protein_coding|3/28|c.342+297C>A||||||	T|non_coding_transcript_variant|MODIFIER|Pgl_GLEAN_10018239|Pgl_GLEAN_10018239|transcript|Pgl_GLEAN_10018239mrna.1|protein_coding||||||||WARNING_TRANSCRIPT_NO_START_CODON
chr1_4808728	chr1	4808728	C	T	=T|intron_variant|MODIFIER|Pgl_GLEAN_10018239|Pgl_GLEAN_10018239|transcript|TRANSCRIPT_Pgl_GLEAN_10018239|protein_coding|3/28|c.342+268G>A||||||	T|non_coding_transcript_variant|MODIFIER|Pgl_GLEAN_10018239|Pgl_GLEAN_10018239|transcript|Pgl_GLEAN_10018239mrna.1|protein_coding||||||||WARNING_TRANSCRIPT_NO_START_CODON
chr1_4808755	chr1	4808755	C	T	=T|intron_variant|MODIFIER|Pgl_GLEAN_10018239|Pgl_GLEAN_10018239|transcript|TRANSCRIPT_Pgl_GLEAN_10018239|protein_coding|3/28|c.342+241G>A||||||	T|non_coding_transcript_variant|MODIFIER|Pgl_GLEAN_10018239|Pgl_GLEAN_10018239|transcript|Pgl_GLEAN_10018239mrna.1|protein_coding||||||||WARNING_TRANSCRIPT_NO_START_CODON
chr1_4808791	chr1	4808791	A	G	=G|intron_variant|MODIFIER|Pgl_GLEAN_10018239|Pgl_GLEAN_10018239|transcript|TRANSCRIPT_Pgl_GLEAN_10018239|protein_coding|3/28|c.342+205T>C||||||	G|non_coding_transcript_variant|MODIFIER|Pgl_GLEAN_10018239|Pgl_GLEAN_10018239|transcript|Pgl_GLEAN_10018239mrna.1|protein_coding||||||||WARNING_TRANSCRIPT_NO_START_CODON
chr1_4808799	chr1	4808799	A	G	=G|intron_variant|MODIFIER|Pgl_GLEAN_10018239|Pgl_GLEAN_10018239|transcript|TRANSCRIPT_Pgl_GLEAN_10018239|protein_coding|3/28|c.342+197T>C||||||	G|non_coding_transcript_variant|MODIFIER|Pgl_GLEAN_10018239|Pgl_GLEAN_10018239|transcript|Pgl_GLEAN_10018239mrna.1|protein_coding||||||||WARNING_TRANSCRIPT_NO_START_CODON
chr1_4808802	chr1	4808802	T	C	=C|intron_variant|MODIFIER|Pgl_GLEAN_10018239|Pgl_GLEAN_10018239|transcript|TRANSCRIPT_Pgl_GLEAN_10018239|protein_coding|3/28|c.342+194A>G||||||	C|non_coding_transcript_variant|MODIFIER|Pgl_GLEAN_10018239|Pgl_GLEAN_10018239|transcript|Pgl_GLEAN_10018239mrna.1|protein_coding||||||||WARNING_TRANSCRIPT_NO_START_CODON
chr1_4808814	chr1	4808814	A	G	=G|intron_variant|MODIFIER|Pgl_GLEAN_10018239|Pgl_GLEAN_10018239|transcript|TRANSCRIPT_Pgl_GLEAN_10018239|protein_coding|3/28|c.342+182T>C||||||	G|non_coding_transcript_variant|MODIFIER|Pgl_GLEAN_10018239|Pgl_GLEAN_10018239|transcript|Pgl_GLEAN_10018239mrna.1|protein_coding||||||||WARNING_TRANSCRIPT_NO_START_CODON
chr1_4808944	chr1	4808944	C	T	=T|intron_variant|MODIFIER|Pgl_GLEAN_10018239|Pgl_GLEAN_10018239|transcript|TRANSCRIPT_Pgl_GLEAN_10018239|protein_coding|3/28|c.342+52G>A||||||	T|non_coding_transcript_variant|MODIFIER|Pgl_GLEAN_10018239|Pgl_GLEAN_10018239|transcript|Pgl_GLEAN_10018239mrna.1|protein_coding||||||||WARNING_TRANSCRIPT_NO_START_CODON
chr1_4808955	chr1	4808955	A	G	=G|intron_variant|MODIFIER|Pgl_GLEAN_10018239|Pgl_GLEAN_10018239|transcript|TRANSCRIPT_Pgl_GLEAN_10018239|protein_coding|3/28|c.342+41T>C||||||	G|non_coding_transcript_variant|MODIFIER|Pgl_GLEAN_10018239|Pgl_GLEAN_10018239|transcript|Pgl_GLEAN_10018239mrna.1|protein_coding||||||||WARNING_TRANSCRIPT_NO_START_CODON
chr1_4808966	chr1	4808966	T	C	=C|intron_variant|MODIFIER|Pgl_GLEAN_10018239|Pgl_GLEAN_10018239|transcript|TRANSCRIPT_Pgl_GLEAN_10018239|protein_coding|3/28|c.342+30A>G||||||	C|non_coding_transcript_variant|MODIFIER|Pgl_GLEAN_10018239|Pgl_GLEAN_10018239|transcript|Pgl_GLEAN_10018239mrna.1|protein_coding||||||||WARNING_TRANSCRIPT_NO_START_CODON
chr1_4808980	chr1	4808980	T	C	=C|intron_variant|MODIFIER|Pgl_GLEAN_10018239|Pgl_GLEAN_10018239|transcript|TRANSCRIPT_Pgl_GLEAN_10018239|protein_coding|3/28|c.342+16A>G||||||	C|non_coding_transcript_variant|MODIFIER|Pgl_GLEAN_10018239|Pgl_GLEAN_10018239|transcript|Pgl_GLEAN_10018239mrna.1|protein_coding||||||||WARNING_TRANSCRIPT_NO_START_CODON
chr1_4808985	chr1	4808985	G	T	=T|intron_variant|MODIFIER|Pgl_GLEAN_10018239|Pgl_GLEAN_10018239|transcript|TRANSCRIPT_Pgl_GLEAN_10018239|protein_coding|3/28|c.342+11C>A||||||	T|non_coding_transcript_variant|MODIFIER|Pgl_GLEAN_10018239|Pgl_GLEAN_10018239|transcript|Pgl_GLEAN_10018239mrna.1|protein_coding||||||||WARNING_TRANSCRIPT_NO_START_CODON
chr1_4808999	chr1	4808999	C	T	=T|synonymous_variant|LOW|Pgl_GLEAN_10018239|Pgl_GLEAN_10018239|transcript|TRANSCRIPT_Pgl_GLEAN_10018239|protein_coding|3/29|c.339G>A|p.Ser113Ser|339/3552|339/3552|113/1183||	T|non_coding_transcript_variant|MODIFIER|Pgl_GLEAN_10018239|Pgl_GLEAN_10018239|transcript|Pgl_GLEAN_10018239mrna.1|protein_coding||||||||WARNING_TRANSCRIPT_NO_START_CODON
chr1_4809081	chr1	4809081	G	A	=A|missense_variant|MODERATE|Pgl_GLEAN_10018239|Pgl_GLEAN_10018239|transcript|TRANSCRIPT_Pgl_GLEAN_10018239|protein_coding|3/29|c.257C>T|p.Ala86Val|257/3552|257/3552|86/1183||	A|non_coding_transcript_variant|MODIFIER|Pgl_GLEAN_10018239|Pgl_GLEAN_10018239|transcript|Pgl_GLEAN_10018239mrna.1|protein_coding||||||||WARNING_TRANSCRIPT_NO_START_CODON
chr1_4809086	chr1	4809086	G	A	=A|synonymous_variant|LOW|Pgl_GLEAN_10018239|Pgl_GLEAN_10018239|transcript|TRANSCRIPT_Pgl_GLEAN_10018239|protein_coding|3/29|c.252C>T|p.Ala84Ala|252/3552|252/3552|84/1183||	A|non_coding_transcript_variant|MODIFIER|Pgl_GLEAN_10018239|Pgl_GLEAN_10018239|transcript|Pgl_GLEAN_10018239mrna.1|protein_coding||||||||WARNING_TRANSCRIPT_NO_START_CODON
chr1_4809168	chr1	4809168	G	A	=A|intron_variant|MODIFIER|Pgl_GLEAN_10018239|Pgl_GLEAN_10018239|transcript|TRANSCRIPT_Pgl_GLEAN_10018239|protein_coding|2/28|c.223+21C>T||||||	A|non_coding_transcript_variant|MODIFIER|Pgl_GLEAN_10018239|Pgl_GLEAN_10018239|transcript|Pgl_GLEAN_10018239mrna.1|protein_coding||||||||WARNING_TRANSCRIPT_NO_START_CODON
chr1_4810861	chr1	4810861	T	C	=C|intergenic_region|MODIFIER|Pgl_GLEAN_10018239-Pgl_GLEAN_10018238|Pgl_GLEAN_10018239-Pgl_GLEAN_10018238|intergenic_region|Pgl_GLEAN_10018239-Pgl_GLEAN_10018238|||n.4810861T>C||||||
chr1_4810927	chr1	4810927	A	G	=G|intergenic_region|MODIFIER|Pgl_GLEAN_10018239-Pgl_GLEAN_10018238|Pgl_GLEAN_10018239-Pgl_GLEAN_10018238|intergenic_region|Pgl_GLEAN_10018239-Pgl_GLEAN_10018238|||n.4810927A>G||||||
chr1_4810948	chr1	4810948	G	A	=A|intergenic_region|MODIFIER|Pgl_GLEAN_10018239-Pgl_GLEAN_10018238|Pgl_GLEAN_10018239-Pgl_GLEAN_10018238|intergenic_region|Pgl_GLEAN_10018239-Pgl_GLEAN_10018238|||n.4810948G>A||||||
chr1_4810953	chr1	4810953	T	A	=A|intergenic_region|MODIFIER|Pgl_GLEAN_10018239-Pgl_GLEAN_10018238|Pgl_GLEAN_10018239-Pgl_GLEAN_10018238|intergenic_region|Pgl_GLEAN_10018239-Pgl_GLEAN_10018238|||n.4810953T>A||||||
chr1_4811070	chr1	4811070	T	C	=C|intergenic_region|MODIFIER|Pgl_GLEAN_10018239-Pgl_GLEAN_10018238|Pgl_GLEAN_10018239-Pgl_GLEAN_10018238|intergenic_region|Pgl_GLEAN_10018239-Pgl_GLEAN_10018238|||n.4811070T>C||||||
chr1_5079054	chr1	5079054	C	A	=A|synonymous_variant|LOW|Pgl_GLEAN_10018234|Pgl_GLEAN_10018234|transcript|TRANSCRIPT_Pgl_GLEAN_10018234|protein_coding|1/2|c.118C>A|p.Arg40Arg|118/462|118/462|40/153||	A|non_coding_transcript_variant|MODIFIER|Pgl_GLEAN_10018234|Pgl_GLEAN_10018234|transcript|Pgl_GLEAN_10018234mrna.1|protein_coding||||||||WARNING_TRANSCRIPT_NO_START_CODON
chr1_5079066	chr1	5079066	G	T	=T|stop_gained|HIGH|Pgl_GLEAN_10018234|Pgl_GLEAN_10018234|transcript|TRANSCRIPT_Pgl_GLEAN_10018234|protein_coding|1/2|c.130G>T|p.Glu44*|130/462|130/462|44/153||	T|non_coding_transcript_variant|MODIFIER|Pgl_GLEAN_10018234|Pgl_GLEAN_10018234|transcript|Pgl_GLEAN_10018234mrna.1|protein_coding||||||||WARNING_TRANSCRIPT_NO_START_CODON;LOF=(Pgl_GLEAN_10018234|Pgl_GLEAN_10018234|2|0	50);NMD=(Pgl_GLEAN_10018234|Pgl_GLEAN_10018234|2|0	50)
chr1_5079076	chr1	5079076	T	C	=C|missense_variant|MODERATE|Pgl_GLEAN_10018234|Pgl_GLEAN_10018234|transcript|TRANSCRIPT_Pgl_GLEAN_10018234|protein_coding|1/2|c.140T>C|p.Leu47Ser|140/462|140/462|47/153||	C|non_coding_transcript_variant|MODIFIER|Pgl_GLEAN_10018234|Pgl_GLEAN_10018234|transcript|Pgl_GLEAN_10018234mrna.1|protein_coding||||||||WARNING_TRANSCRIPT_NO_START_CODON
chr1_5079129	chr1	5079129	C	T	=T|missense_variant|MODERATE|Pgl_GLEAN_10018234|Pgl_GLEAN_10018234|transcript|TRANSCRIPT_Pgl_GLEAN_10018234|protein_coding|1/2|c.193C>T|p.His65Tyr|193/462|193/462|65/153||	T|non_coding_transcript_variant|MODIFIER|Pgl_GLEAN_10018234|Pgl_GLEAN_10018234|transcript|Pgl_GLEAN_10018234mrna.1|protein_coding||||||||WARNING_TRANSCRIPT_NO_START_CODON
chr1_5079138	chr1	5079138	A	T	=T|missense_variant|MODERATE|Pgl_GLEAN_10018234|Pgl_GLEAN_10018234|transcript|TRANSCRIPT_Pgl_GLEAN_10018234|protein_coding|1/2|c.202A>T|p.Met68Leu|202/462|202/462|68/153||	T|non_coding_transcript_variant|MODIFIER|Pgl_GLEAN_10018234|Pgl_GLEAN_10018234|transcript|Pgl_GLEAN_10018234mrna.1|protein_coding||||||||WARNING_TRANSCRIPT_NO_START_CODON
chr1_5079170	chr1	5079170	C	G	=G|synonymous_variant|LOW|Pgl_GLEAN_10018234|Pgl_GLEAN_10018234|transcript|TRANSCRIPT_Pgl_GLEAN_10018234|protein_coding|1/2|c.234C>G|p.Thr78Thr|234/462|234/462|78/153||	G|non_coding_transcript_variant|MODIFIER|Pgl_GLEAN_10018234|Pgl_GLEAN_10018234|transcript|Pgl_GLEAN_10018234mrna.1|protein_coding||||||||WARNING_TRANSCRIPT_NO_START_CODON
chr1_5079171	chr1	5079171	A	C	=C|missense_variant|MODERATE|Pgl_GLEAN_10018234|Pgl_GLEAN_10018234|transcript|TRANSCRIPT_Pgl_GLEAN_10018234|protein_coding|1/2|c.235A>C|p.Ile79Leu|235/462|235/462|79/153||	C|non_coding_transcript_variant|MODIFIER|Pgl_GLEAN_10018234|Pgl_GLEAN_10018234|transcript|Pgl_GLEAN_10018234mrna.1|protein_coding||||||||WARNING_TRANSCRIPT_NO_START_CODON
chr1_5079182	chr1	5079182	A	C	=C|synonymous_variant|LOW|Pgl_GLEAN_10018234|Pgl_GLEAN_10018234|transcript|TRANSCRIPT_Pgl_GLEAN_10018234|protein_coding|1/2|c.246A>C|p.Ala82Ala|246/462|246/462|82/153||	C|non_coding_transcript_variant|MODIFIER|Pgl_GLEAN_10018234|Pgl_GLEAN_10018234|transcript|Pgl_GLEAN_10018234mrna.1|protein_coding||||||||WARNING_TRANSCRIPT_NO_START_CODON
chr1_5079219	chr1	5079219	A	G	=G|missense_variant|MODERATE|Pgl_GLEAN_10018234|Pgl_GLEAN_10018234|transcript|TRANSCRIPT_Pgl_GLEAN_10018234|protein_coding|1/2|c.283A>G|p.Met95Val|283/462|283/462|95/153||	G|non_coding_transcript_variant|MODIFIER|Pgl_GLEAN_10018234|Pgl_GLEAN_10018234|transcript|Pgl_GLEAN_10018234mrna.1|protein_coding||||||||WARNING_TRANSCRIPT_NO_START_CODON
chr1_5079230	chr1	5079230	C	A	=A|missense_variant|MODERATE|Pgl_GLEAN_10018234|Pgl_GLEAN_10018234|transcript|TRANSCRIPT_Pgl_GLEAN_10018234|protein_coding|1/2|c.294C>A|p.Phe98Leu|294/462|294/462|98/153||	A|non_coding_transcript_variant|MODIFIER|Pgl_GLEAN_10018234|Pgl_GLEAN_10018234|transcript|Pgl_GLEAN_10018234mrna.1|protein_coding||||||||WARNING_TRANSCRIPT_NO_START_CODON
chr1_5079306	chr1	5079306	G	A	=A|missense_variant|MODERATE|Pgl_GLEAN_10018234|Pgl_GLEAN_10018234|transcript|TRANSCRIPT_Pgl_GLEAN_10018234|protein_coding|1/2|c.370G>A|p.Asp124Asn|370/462|370/462|124/153||	A|non_coding_transcript_variant|MODIFIER|Pgl_GLEAN_10018234|Pgl_GLEAN_10018234|transcript|Pgl_GLEAN_10018234mrna.1|protein_coding||||||||WARNING_TRANSCRIPT_NO_START_CODON
chr1_5079361	chr1	5079361	A	T	=T|missense_variant|MODERATE|Pgl_GLEAN_10018234|Pgl_GLEAN_10018234|transcript|TRANSCRIPT_Pgl_GLEAN_10018234|protein_coding|1/2|c.425A>T|p.His142Leu|425/462|425/462|142/153||	T|non_coding_transcript_variant|MODIFIER|Pgl_GLEAN_10018234|Pgl_GLEAN_10018234|transcript|Pgl_GLEAN_10018234mrna.1|protein_coding||||||||WARNING_TRANSCRIPT_NO_START_CODON
chr1_5079442	chr1	5079442	T	C	=C|intron_variant|MODIFIER|Pgl_GLEAN_10018234|Pgl_GLEAN_10018234|transcript|TRANSCRIPT_Pgl_GLEAN_10018234|protein_coding|1/1|c.450+56T>C||||||	C|non_coding_transcript_variant|MODIFIER|Pgl_GLEAN_10018234|Pgl_GLEAN_10018234|transcript|Pgl_GLEAN_10018234mrna.1|protein_coding||||||||WARNING_TRANSCRIPT_NO_START_CODON
chr1_5079509	chr1	5079509	T	G	=G|intron_variant|MODIFIER|Pgl_GLEAN_10018234|Pgl_GLEAN_10018234|transcript|TRANSCRIPT_Pgl_GLEAN_10018234|protein_coding|1/1|c.450+123T>G||||||	G|non_coding_transcript_variant|MODIFIER|Pgl_GLEAN_10018234|Pgl_GLEAN_10018234|transcript|Pgl_GLEAN_10018234mrna.1|protein_coding||||||||WARNING_TRANSCRIPT_NO_START_CODON
chr1_5079514	chr1	5079514	C	A	=A|intron_variant|MODIFIER|Pgl_GLEAN_10018234|Pgl_GLEAN_10018234|transcript|TRANSCRIPT_Pgl_GLEAN_10018234|protein_coding|1/1|c.450+128C>A||||||	A|non_coding_transcript_variant|MODIFIER|Pgl_GLEAN_10018234|Pgl_GLEAN_10018234|transcript|Pgl_GLEAN_10018234mrna.1|protein_coding||||||||WARNING_TRANSCRIPT_NO_START_CODON
chr1_5079546	chr1	5079546	T	C	=C|intron_variant|MODIFIER|Pgl_GLEAN_10018234|Pgl_GLEAN_10018234|transcript|TRANSCRIPT_Pgl_GLEAN_10018234|protein_coding|1/1|c.450+160T>C||||||	C|non_coding_transcript_variant|MODIFIER|Pgl_GLEAN_10018234|Pgl_GLEAN_10018234|transcript|Pgl_GLEAN_10018234mrna.1|protein_coding||||||||WARNING_TRANSCRIPT_NO_START_CODON
chr1_5079563	chr1	5079563	T	A	=A|intron_variant|MODIFIER|Pgl_GLEAN_10018234|Pgl_GLEAN_10018234|transcript|TRANSCRIPT_Pgl_GLEAN_10018234|protein_coding|1/1|c.450+177T>A||||||	A|non_coding_transcript_variant|MODIFIER|Pgl_GLEAN_10018234|Pgl_GLEAN_10018234|transcript|Pgl_GLEAN_10018234mrna.1|protein_coding||||||||WARNING_TRANSCRIPT_NO_START_CODON
chr1_5079602	chr1	5079602	C	T	=T|intron_variant|MODIFIER|Pgl_GLEAN_10018234|Pgl_GLEAN_10018234|transcript|TRANSCRIPT_Pgl_GLEAN_10018234|protein_coding|1/1|c.450+216C>T||||||	T|non_coding_transcript_variant|MODIFIER|Pgl_GLEAN_10018234|Pgl_GLEAN_10018234|transcript|Pgl_GLEAN_10018234mrna.1|protein_coding||||||||WARNING_TRANSCRIPT_NO_START_CODON
chr1_5079657	chr1	5079657	C	T	=T|intron_variant|MODIFIER|Pgl_GLEAN_10018234|Pgl_GLEAN_10018234|transcript|TRANSCRIPT_Pgl_GLEAN_10018234|protein_coding|1/1|c.450+271C>T||||||	T|non_coding_transcript_variant|MODIFIER|Pgl_GLEAN_10018234|Pgl_GLEAN_10018234|transcript|Pgl_GLEAN_10018234mrna.1|protein_coding||||||||WARNING_TRANSCRIPT_NO_START_CODON
chr1_5079749	chr1	5079749	T	A	=A|intron_variant|MODIFIER|Pgl_GLEAN_10018234|Pgl_GLEAN_10018234|transcript|TRANSCRIPT_Pgl_GLEAN_10018234|protein_coding|1/1|c.451-194T>A||||||	A|non_coding_transcript_variant|MODIFIER|Pgl_GLEAN_10018234|Pgl_GLEAN_10018234|transcript|Pgl_GLEAN_10018234mrna.1|protein_coding||||||||WARNING_TRANSCRIPT_NO_START_CODON
chr1_5079805	chr1	5079805	A	C	=C|intron_variant|MODIFIER|Pgl_GLEAN_10018234|Pgl_GLEAN_10018234|transcript|TRANSCRIPT_Pgl_GLEAN_10018234|protein_coding|1/1|c.451-138A>C||||||	C|non_coding_transcript_variant|MODIFIER|Pgl_GLEAN_10018234|Pgl_GLEAN_10018234|transcript|Pgl_GLEAN_10018234mrna.1|protein_coding||||||||WARNING_TRANSCRIPT_NO_START_CODON
chr1_5120141	chr1	5120141	A	C	=C|intron_variant|MODIFIER|Pgl_GLEAN_10018233|Pgl_GLEAN_10018233|transcript|TRANSCRIPT_Pgl_GLEAN_10018233|protein_coding|1/1|c.234-352T>G||||||	C|non_coding_transcript_variant|MODIFIER|Pgl_GLEAN_10018233|Pgl_GLEAN_10018233|transcript|Pgl_GLEAN_10018233mrna.1|protein_coding||||||||WARNING_TRANSCRIPT_NO_START_CODON
chr1_5120166	chr1	5120166	C	A	=A|intron_variant|MODIFIER|Pgl_GLEAN_10018233|Pgl_GLEAN_10018233|transcript|TRANSCRIPT_Pgl_GLEAN_10018233|protein_coding|1/1|c.234-377G>T||||||	A|non_coding_transcript_variant|MODIFIER|Pgl_GLEAN_10018233|Pgl_GLEAN_10018233|transcript|Pgl_GLEAN_10018233mrna.1|protein_coding||||||||WARNING_TRANSCRIPT_NO_START_CODON
chr1_5120177	chr1	5120177	A	G	=G|intron_variant|MODIFIER|Pgl_GLEAN_10018233|Pgl_GLEAN_10018233|transcript|TRANSCRIPT_Pgl_GLEAN_10018233|protein_coding|1/1|c.234-388T>C||||||	G|non_coding_transcript_variant|MODIFIER|Pgl_GLEAN_10018233|Pgl_GLEAN_10018233|transcript|Pgl_GLEAN_10018233mrna.1|protein_coding||||||||WARNING_TRANSCRIPT_NO_START_CODON
chr1_5120201	chr1	5120201	G	A	=A|intron_variant|MODIFIER|Pgl_GLEAN_10018233|Pgl_GLEAN_10018233|transcript|TRANSCRIPT_Pgl_GLEAN_10018233|protein_coding|1/1|c.234-412C>T||||||	A|non_coding_transcript_variant|MODIFIER|Pgl_GLEAN_10018233|Pgl_GLEAN_10018233|transcript|Pgl_GLEAN_10018233mrna.1|protein_coding||||||||WARNING_TRANSCRIPT_NO_START_CODON
chr1_5120268	chr1	5120268	C	T	=T|intron_variant|MODIFIER|Pgl_GLEAN_10018233|Pgl_GLEAN_10018233|transcript|TRANSCRIPT_Pgl_GLEAN_10018233|protein_coding|1/1|c.234-479G>A||||||	T|non_coding_transcript_variant|MODIFIER|Pgl_GLEAN_10018233|Pgl_GLEAN_10018233|transcript|Pgl_GLEAN_10018233mrna.1|protein_coding||||||||WARNING_TRANSCRIPT_NO_START_CODON
chr1_5120269	chr1	5120269	C	A	=A|intron_variant|MODIFIER|Pgl_GLEAN_10018233|Pgl_GLEAN_10018233|transcript|TRANSCRIPT_Pgl_GLEAN_10018233|protein_coding|1/1|c.234-480G>T||||||	A|non_coding_transcript_variant|MODIFIER|Pgl_GLEAN_10018233|Pgl_GLEAN_10018233|transcript|Pgl_GLEAN_10018233mrna.1|protein_coding||||||||WARNING_TRANSCRIPT_NO_START_CODON
chr1_5145040	chr1	5145040	G	C	=C|missense_variant|MODERATE|Pgl_GLEAN_10018232|Pgl_GLEAN_10018232|transcript|TRANSCRIPT_Pgl_GLEAN_10018232|protein_coding|1/1|c.438C>G|p.Asp146Glu|438/810|438/810|146/269||	C|non_coding_transcript_variant|MODIFIER|Pgl_GLEAN_10018232|Pgl_GLEAN_10018232|transcript|Pgl_GLEAN_10018232mrna.1|protein_coding||||||||WARNING_TRANSCRIPT_NO_START_CODON
chr1_5145172	chr1	5145172	T	C	=C|synonymous_variant|LOW|Pgl_GLEAN_10018232|Pgl_GLEAN_10018232|transcript|TRANSCRIPT_Pgl_GLEAN_10018232|protein_coding|1/1|c.306A>G|p.Arg102Arg|306/810|306/810|102/269||	C|non_coding_transcript_variant|MODIFIER|Pgl_GLEAN_10018232|Pgl_GLEAN_10018232|transcript|Pgl_GLEAN_10018232mrna.1|protein_coding||||||||WARNING_TRANSCRIPT_NO_START_CODON
chr1_5274373	chr1	5274373	C	T	=T|synonymous_variant|LOW|Pgl_GLEAN_10018224|Pgl_GLEAN_10018224|transcript|TRANSCRIPT_Pgl_GLEAN_10018224|protein_coding|1/2|c.100C>T|p.Leu34Leu|100/366|100/366|34/121||	T|non_coding_transcript_variant|MODIFIER|Pgl_GLEAN_10018224|Pgl_GLEAN_10018224|transcript|Pgl_GLEAN_10018224mrna.1|protein_coding||||||||WARNING_TRANSCRIPT_NO_START_CODON
chr1_5274384	chr1	5274384	G	A	=A|synonymous_variant|LOW|Pgl_GLEAN_10018224|Pgl_GLEAN_10018224|transcript|TRANSCRIPT_Pgl_GLEAN_10018224|protein_coding|1/2|c.111G>A|p.Ser37Ser|111/366|111/366|37/121||	A|non_coding_transcript_variant|MODIFIER|Pgl_GLEAN_10018224|Pgl_GLEAN_10018224|transcript|Pgl_GLEAN_10018224mrna.1|protein_coding||||||||WARNING_TRANSCRIPT_NO_START_CODON
chr1_5274390	chr1	5274390	C	T	=T|synonymous_variant|LOW|Pgl_GLEAN_10018224|Pgl_GLEAN_10018224|transcript|TRANSCRIPT_Pgl_GLEAN_10018224|protein_coding|1/2|c.117C>T|p.Asn39Asn|117/366|117/366|39/121||	T|non_coding_transcript_variant|MODIFIER|Pgl_GLEAN_10018224|Pgl_GLEAN_10018224|transcript|Pgl_GLEAN_10018224mrna.1|protein_coding||||||||WARNING_TRANSCRIPT_NO_START_CODON
chr1_5274552	chr1	5274552	A	G	=G|missense_variant|MODERATE|Pgl_GLEAN_10018224|Pgl_GLEAN_10018224|transcript|TRANSCRIPT_Pgl_GLEAN_10018224|protein_coding|1/2|c.279A>G|p.Ile93Met|279/366|279/366|93/121||	G|non_coding_transcript_variant|MODIFIER|Pgl_GLEAN_10018224|Pgl_GLEAN_10018224|transcript|Pgl_GLEAN_10018224mrna.1|protein_coding||||||||WARNING_TRANSCRIPT_NO_START_CODON
chr1_5274582	chr1	5274582	C	A	=A|intron_variant|MODIFIER|Pgl_GLEAN_10018224|Pgl_GLEAN_10018224|transcript|TRANSCRIPT_Pgl_GLEAN_10018224|protein_coding|1/1|c.294+15C>A||||||	A|non_coding_transcript_variant|MODIFIER|Pgl_GLEAN_10018224|Pgl_GLEAN_10018224|transcript|Pgl_GLEAN_10018224mrna.1|protein_coding||||||||WARNING_TRANSCRIPT_NO_START_CODON
chr1_5274632	chr1	5274632	G	C	=C|intron_variant|MODIFIER|Pgl_GLEAN_10018224|Pgl_GLEAN_10018224|transcript|TRANSCRIPT_Pgl_GLEAN_10018224|protein_coding|1/1|c.294+65G>C||||||	C|non_coding_transcript_variant|MODIFIER|Pgl_GLEAN_10018224|Pgl_GLEAN_10018224|transcript|Pgl_GLEAN_10018224mrna.1|protein_coding||||||||WARNING_TRANSCRIPT_NO_START_CODON
chr1_5274635	chr1	5274635	A	C	=C|intron_variant|MODIFIER|Pgl_GLEAN_10018224|Pgl_GLEAN_10018224|transcript|TRANSCRIPT_Pgl_GLEAN_10018224|protein_coding|1/1|c.294+68A>C||||||	C|non_coding_transcript_variant|MODIFIER|Pgl_GLEAN_10018224|Pgl_GLEAN_10018224|transcript|Pgl_GLEAN_10018224mrna.1|protein_coding||||||||WARNING_TRANSCRIPT_NO_START_CODON
chr1_5274736	chr1	5274736	G	A	=A|intron_variant|MODIFIER|Pgl_GLEAN_10018224|Pgl_GLEAN_10018224|transcript|TRANSCRIPT_Pgl_GLEAN_10018224|protein_coding|1/1|c.294+169G>A||||||	A|non_coding_transcript_variant|MODIFIER|Pgl_GLEAN_10018224|Pgl_GLEAN_10018224|transcript|Pgl_GLEAN_10018224mrna.1|protein_coding||||||||WARNING_TRANSCRIPT_NO_START_CODON
chr1_5274746	chr1	5274746	C	G	=G|intron_variant|MODIFIER|Pgl_GLEAN_10018224|Pgl_GLEAN_10018224|transcript|TRANSCRIPT_Pgl_GLEAN_10018224|protein_coding|1/1|c.294+179C>G||||||	G|non_coding_transcript_variant|MODIFIER|Pgl_GLEAN_10018224|Pgl_GLEAN_10018224|transcript|Pgl_GLEAN_10018224mrna.1|protein_coding||||||||WARNING_TRANSCRIPT_NO_START_CODON
chr1_5274749	chr1	5274749	A	G	=G|intron_variant|MODIFIER|Pgl_GLEAN_10018224|Pgl_GLEAN_10018224|transcript|TRANSCRIPT_Pgl_GLEAN_10018224|protein_coding|1/1|c.294+182A>G||||||	G|non_coding_transcript_variant|MODIFIER|Pgl_GLEAN_10018224|Pgl_GLEAN_10018224|transcript|Pgl_GLEAN_10018224mrna.1|protein_coding||||||||WARNING_TRANSCRIPT_NO_START_CODON
chr1_5274784	chr1	5274784	A	G	=G|intron_variant|MODIFIER|Pgl_GLEAN_10018224|Pgl_GLEAN_10018224|transcript|TRANSCRIPT_Pgl_GLEAN_10018224|protein_coding|1/1|c.294+217A>G||||||	G|non_coding_transcript_variant|MODIFIER|Pgl_GLEAN_10018224|Pgl_GLEAN_10018224|transcript|Pgl_GLEAN_10018224mrna.1|protein_coding||||||||WARNING_TRANSCRIPT_NO_START_CODON
chr1_5274797	chr1	5274797	C	T	=T|intron_variant|MODIFIER|Pgl_GLEAN_10018224|Pgl_GLEAN_10018224|transcript|TRANSCRIPT_Pgl_GLEAN_10018224|protein_coding|1/1|c.294+230C>T||||||	T|non_coding_transcript_variant|MODIFIER|Pgl_GLEAN_10018224|Pgl_GLEAN_10018224|transcript|Pgl_GLEAN_10018224mrna.1|protein_coding||||||||WARNING_TRANSCRIPT_NO_START_CODON
chr1_5274809	chr1	5274809	A	G	=G|intron_variant|MODIFIER|Pgl_GLEAN_10018224|Pgl_GLEAN_10018224|transcript|TRANSCRIPT_Pgl_GLEAN_10018224|protein_coding|1/1|c.294+242A>G||||||	G|non_coding_transcript_variant|MODIFIER|Pgl_GLEAN_10018224|Pgl_GLEAN_10018224|transcript|Pgl_GLEAN_10018224mrna.1|protein_coding||||||||WARNING_TRANSCRIPT_NO_START_CODON
chr1_5274857	chr1	5274857	C	T	=T|intron_variant|MODIFIER|Pgl_GLEAN_10018224|Pgl_GLEAN_10018224|transcript|TRANSCRIPT_Pgl_GLEAN_10018224|protein_coding|1/1|c.295-279C>T||||||	T|non_coding_transcript_variant|MODIFIER|Pgl_GLEAN_10018224|Pgl_GLEAN_10018224|transcript|Pgl_GLEAN_10018224mrna.1|protein_coding||||||||WARNING_TRANSCRIPT_NO_START_CODON
chr1_5274858	chr1	5274858	C	G	=G|intron_variant|MODIFIER|Pgl_GLEAN_10018224|Pgl_GLEAN_10018224|transcript|TRANSCRIPT_Pgl_GLEAN_10018224|protein_coding|1/1|c.295-278C>G||||||	G|non_coding_transcript_variant|MODIFIER|Pgl_GLEAN_10018224|Pgl_GLEAN_10018224|transcript|Pgl_GLEAN_10018224mrna.1|protein_coding||||||||WARNING_TRANSCRIPT_NO_START_CODON
chr1_5274872	chr1	5274872	C	T	=T|intron_variant|MODIFIER|Pgl_GLEAN_10018224|Pgl_GLEAN_10018224|transcript|TRANSCRIPT_Pgl_GLEAN_10018224|protein_coding|1/1|c.295-264C>T||||||	T|non_coding_transcript_variant|MODIFIER|Pgl_GLEAN_10018224|Pgl_GLEAN_10018224|transcript|Pgl_GLEAN_10018224mrna.1|protein_coding||||||||WARNING_TRANSCRIPT_NO_START_CODON
chr1_5274890	chr1	5274890	A	C	=C|intron_variant|MODIFIER|Pgl_GLEAN_10018224|Pgl_GLEAN_10018224|transcript|TRANSCRIPT_Pgl_GLEAN_10018224|protein_coding|1/1|c.295-246A>C||||||	C|non_coding_transcript_variant|MODIFIER|Pgl_GLEAN_10018224|Pgl_GLEAN_10018224|transcript|Pgl_GLEAN_10018224mrna.1|protein_coding||||||||WARNING_TRANSCRIPT_NO_START_CODON
chr1_5274895	chr1	5274895	A	T	=T|intron_variant|MODIFIER|Pgl_GLEAN_10018224|Pgl_GLEAN_10018224|transcript|TRANSCRIPT_Pgl_GLEAN_10018224|protein_coding|1/1|c.295-241A>T||||||	T|non_coding_transcript_variant|MODIFIER|Pgl_GLEAN_10018224|Pgl_GLEAN_10018224|transcript|Pgl_GLEAN_10018224mrna.1|protein_coding||||||||WARNING_TRANSCRIPT_NO_START_CODON
chr1_5274901	chr1	5274901	C	T	=T|intron_variant|MODIFIER|Pgl_GLEAN_10018224|Pgl_GLEAN_10018224|transcript|TRANSCRIPT_Pgl_GLEAN_10018224|protein_coding|1/1|c.295-235C>T||||||	T|non_coding_transcript_variant|MODIFIER|Pgl_GLEAN_10018224|Pgl_GLEAN_10018224|transcript|Pgl_GLEAN_10018224mrna.1|protein_coding||||||||WARNING_TRANSCRIPT_NO_START_CODON
chr1_5274955	chr1	5274955	G	A	=A|intron_variant|MODIFIER|Pgl_GLEAN_10018224|Pgl_GLEAN_10018224|transcript|TRANSCRIPT_Pgl_GLEAN_10018224|protein_coding|1/1|c.295-181G>A||||||	A|non_coding_transcript_variant|MODIFIER|Pgl_GLEAN_10018224|Pgl_GLEAN_10018224|transcript|Pgl_GLEAN_10018224mrna.1|protein_coding||||||||WARNING_TRANSCRIPT_NO_START_CODON
chr1_5274997	chr1	5274997	G	A	=A|intron_variant|MODIFIER|Pgl_GLEAN_10018224|Pgl_GLEAN_10018224|transcript|TRANSCRIPT_Pgl_GLEAN_10018224|protein_coding|1/1|c.295-139G>A||||||	A|non_coding_transcript_variant|MODIFIER|Pgl_GLEAN_10018224|Pgl_GLEAN_10018224|transcript|Pgl_GLEAN_10018224mrna.1|protein_coding||||||||WARNING_TRANSCRIPT_NO_START_CODON
chr1_5275059	chr1	5275059	T	C	=C|intron_variant|MODIFIER|Pgl_GLEAN_10018224|Pgl_GLEAN_10018224|transcript|TRANSCRIPT_Pgl_GLEAN_10018224|protein_coding|1/1|c.295-77T>C||||||	C|non_coding_transcript_variant|MODIFIER|Pgl_GLEAN_10018224|Pgl_GLEAN_10018224|transcript|Pgl_GLEAN_10018224mrna.1|protein_coding||||||||WARNING_TRANSCRIPT_NO_START_CODON
chr1_5275071	chr1	5275071	C	T	=T|intron_variant|MODIFIER|Pgl_GLEAN_10018224|Pgl_GLEAN_10018224|transcript|TRANSCRIPT_Pgl_GLEAN_10018224|protein_coding|1/1|c.295-65C>T||||||	T|non_coding_transcript_variant|MODIFIER|Pgl_GLEAN_10018224|Pgl_GLEAN_10018224|transcript|Pgl_GLEAN_10018224mrna.1|protein_coding||||||||WARNING_TRANSCRIPT_NO_START_CODON
chr1_5275098	chr1	5275098	T	C	=C|intron_variant|MODIFIER|Pgl_GLEAN_10018224|Pgl_GLEAN_10018224|transcript|TRANSCRIPT_Pgl_GLEAN_10018224|protein_coding|1/1|c.295-38T>C||||||	C|non_coding_transcript_variant|MODIFIER|Pgl_GLEAN_10018224|Pgl_GLEAN_10018224|transcript|Pgl_GLEAN_10018224mrna.1|protein_coding||||||||WARNING_TRANSCRIPT_NO_START_CODON
chr1_5275102	chr1	5275102	G	A	=A|intron_variant|MODIFIER|Pgl_GLEAN_10018224|Pgl_GLEAN_10018224|transcript|TRANSCRIPT_Pgl_GLEAN_10018224|protein_coding|1/1|c.295-34G>A||||||	A|non_coding_transcript_variant|MODIFIER|Pgl_GLEAN_10018224|Pgl_GLEAN_10018224|transcript|Pgl_GLEAN_10018224mrna.1|protein_coding||||||||WARNING_TRANSCRIPT_NO_START_CODON
chr1_5275126	chr1	5275126	G	A	=A|intron_variant|MODIFIER|Pgl_GLEAN_10018224|Pgl_GLEAN_10018224|transcript|TRANSCRIPT_Pgl_GLEAN_10018224|protein_coding|1/1|c.295-10G>A||||||	A|non_coding_transcript_variant|MODIFIER|Pgl_GLEAN_10018224|Pgl_GLEAN_10018224|transcript|Pgl_GLEAN_10018224mrna.1|protein_coding||||||||WARNING_TRANSCRIPT_NO_START_CODON
chr1_5275201	chr1	5275201	T	G	=G|missense_variant|MODERATE|Pgl_GLEAN_10018224|Pgl_GLEAN_10018224|transcript|TRANSCRIPT_Pgl_GLEAN_10018224|protein_coding|2/2|c.360T>G|p.Asp120Glu|360/366|360/366|120/121||	G|non_coding_transcript_variant|MODIFIER|Pgl_GLEAN_10018224|Pgl_GLEAN_10018224|transcript|Pgl_GLEAN_10018224mrna.1|protein_coding||||||||WARNING_TRANSCRIPT_NO_START_CODON
chr1_5275220	chr1	5275220	C	T	=T|downstream_gene_variant|MODIFIER|Pgl_GLEAN_10018224|Pgl_GLEAN_10018224|transcript|TRANSCRIPT_Pgl_GLEAN_10018224|protein_coding||c.*13C>T|||||13|	T|downstream_gene_variant|MODIFIER|Pgl_GLEAN_10018224|Pgl_GLEAN_10018224|transcript|Pgl_GLEAN_10018224mrna.1|protein_coding||c.*946C>T|||||13|WARNING_TRANSCRIPT_NO_START_CODON	T|intergenic_region|MODIFIER|Pgl_GLEAN_10018224-Pgl_GLEAN_10018223|Pgl_GLEAN_10018224-Pgl_GLEAN_10018223|intergenic_region|Pgl_GLEAN_10018224-Pgl_GLEAN_10018223|||n.5275220C>T||||||
chr1_5275240	chr1	5275240	G	A	=A|downstream_gene_variant|MODIFIER|Pgl_GLEAN_10018224|Pgl_GLEAN_10018224|transcript|TRANSCRIPT_Pgl_GLEAN_10018224|protein_coding||c.*33G>A|||||33|	A|downstream_gene_variant|MODIFIER|Pgl_GLEAN_10018224|Pgl_GLEAN_10018224|transcript|Pgl_GLEAN_10018224mrna.1|protein_coding||c.*966G>A|||||33|WARNING_TRANSCRIPT_NO_START_CODON	A|intergenic_region|MODIFIER|Pgl_GLEAN_10018224-Pgl_GLEAN_10018223|Pgl_GLEAN_10018224-Pgl_GLEAN_10018223|intergenic_region|Pgl_GLEAN_10018224-Pgl_GLEAN_10018223|||n.5275240G>A||||||
chr1_5275260	chr1	5275260	G	A	=A|downstream_gene_variant|MODIFIER|Pgl_GLEAN_10018224|Pgl_GLEAN_10018224|transcript|TRANSCRIPT_Pgl_GLEAN_10018224|protein_coding||c.*53G>A|||||53|	A|downstream_gene_variant|MODIFIER|Pgl_GLEAN_10018224|Pgl_GLEAN_10018224|transcript|Pgl_GLEAN_10018224mrna.1|protein_coding||c.*986G>A|||||53|WARNING_TRANSCRIPT_NO_START_CODON	A|intergenic_region|MODIFIER|Pgl_GLEAN_10018224-Pgl_GLEAN_10018223|Pgl_GLEAN_10018224-Pgl_GLEAN_10018223|intergenic_region|Pgl_GLEAN_10018224-Pgl_GLEAN_10018223|||n.5275260G>A||||||
chr1_5275272	chr1	5275272	T	A	=A|downstream_gene_variant|MODIFIER|Pgl_GLEAN_10018224|Pgl_GLEAN_10018224|transcript|TRANSCRIPT_Pgl_GLEAN_10018224|protein_coding||c.*65T>A|||||65|	A|downstream_gene_variant|MODIFIER|Pgl_GLEAN_10018224|Pgl_GLEAN_10018224|transcript|Pgl_GLEAN_10018224mrna.1|protein_coding||c.*998T>A|||||65|WARNING_TRANSCRIPT_NO_START_CODON	A|intergenic_region|MODIFIER|Pgl_GLEAN_10018224-Pgl_GLEAN_10018223|Pgl_GLEAN_10018224-Pgl_GLEAN_10018223|intergenic_region|Pgl_GLEAN_10018224-Pgl_GLEAN_10018223|||n.5275272T>A||||||
chr1_5275306	chr1	5275306	C	T	=T|downstream_gene_variant|MODIFIER|Pgl_GLEAN_10018224|Pgl_GLEAN_10018224|transcript|TRANSCRIPT_Pgl_GLEAN_10018224|protein_coding||c.*99C>T|||||99|	T|downstream_gene_variant|MODIFIER|Pgl_GLEAN_10018224|Pgl_GLEAN_10018224|transcript|Pgl_GLEAN_10018224mrna.1|protein_coding||c.*1032C>T|||||99|WARNING_TRANSCRIPT_NO_START_CODON	T|intergenic_region|MODIFIER|Pgl_GLEAN_10018224-Pgl_GLEAN_10018223|Pgl_GLEAN_10018224-Pgl_GLEAN_10018223|intergenic_region|Pgl_GLEAN_10018224-Pgl_GLEAN_10018223|||n.5275306C>T||||||
chr1_5275336	chr1	5275336	T	A	=A|downstream_gene_variant|MODIFIER|Pgl_GLEAN_10018224|Pgl_GLEAN_10018224|transcript|TRANSCRIPT_Pgl_GLEAN_10018224|protein_coding||c.*129T>A|||||129|	A|downstream_gene_variant|MODIFIER|Pgl_GLEAN_10018224|Pgl_GLEAN_10018224|transcript|Pgl_GLEAN_10018224mrna.1|protein_coding||c.*1062T>A|||||129|WARNING_TRANSCRIPT_NO_START_CODON	A|intergenic_region|MODIFIER|Pgl_GLEAN_10018224-Pgl_GLEAN_10018223|Pgl_GLEAN_10018224-Pgl_GLEAN_10018223|intergenic_region|Pgl_GLEAN_10018224-Pgl_GLEAN_10018223|||n.5275336T>A||||||
chr1_5360726	chr1	5360726	T	C	=C|synonymous_variant|LOW|Pgl_GLEAN_10018220|Pgl_GLEAN_10018220|transcript|TRANSCRIPT_Pgl_GLEAN_10018220|protein_coding|2/5|c.189T>C|p.Asp63Asp|189/1278|189/1278|63/425||	C|non_coding_transcript_variant|MODIFIER|Pgl_GLEAN_10018220|Pgl_GLEAN_10018220|transcript|Pgl_GLEAN_10018220mrna.1|protein_coding||||||||WARNING_TRANSCRIPT_NO_START_CODON
chr1_5469630	chr1	5469630	A	T	=T|intron_variant|MODIFIER|Pgl_GLEAN_10018215|Pgl_GLEAN_10018215|transcript|TRANSCRIPT_Pgl_GLEAN_10018215|protein_coding|1/1|c.447+85A>T||||||	T|non_coding_transcript_variant|MODIFIER|Pgl_GLEAN_10018215|Pgl_GLEAN_10018215|transcript|Pgl_GLEAN_10018215mrna.1|protein_coding||||||||WARNING_TRANSCRIPT_NO_START_CODON
chr1_5469639	chr1	5469639	C	T	=T|intron_variant|MODIFIER|Pgl_GLEAN_10018215|Pgl_GLEAN_10018215|transcript|TRANSCRIPT_Pgl_GLEAN_10018215|protein_coding|1/1|c.447+94C>T||||||	T|non_coding_transcript_variant|MODIFIER|Pgl_GLEAN_10018215|Pgl_GLEAN_10018215|transcript|Pgl_GLEAN_10018215mrna.1|protein_coding||||||||WARNING_TRANSCRIPT_NO_START_CODON
chr1_5469679	chr1	5469679	A	G	=G|intron_variant|MODIFIER|Pgl_GLEAN_10018215|Pgl_GLEAN_10018215|transcript|TRANSCRIPT_Pgl_GLEAN_10018215|protein_coding|1/1|c.447+134A>G||||||	G|non_coding_transcript_variant|MODIFIER|Pgl_GLEAN_10018215|Pgl_GLEAN_10018215|transcript|Pgl_GLEAN_10018215mrna.1|protein_coding||||||||WARNING_TRANSCRIPT_NO_START_CODON
chr1_5469874	chr1	5469874	G	C	=C|intron_variant|MODIFIER|Pgl_GLEAN_10018215|Pgl_GLEAN_10018215|transcript|TRANSCRIPT_Pgl_GLEAN_10018215|protein_coding|1/1|c.447+329G>C||||||	C|non_coding_transcript_variant|MODIFIER|Pgl_GLEAN_10018215|Pgl_GLEAN_10018215|transcript|Pgl_GLEAN_10018215mrna.1|protein_coding||||||||WARNING_TRANSCRIPT_NO_START_CODON
chr1_5469885	chr1	5469885	A	G	=G|intron_variant|MODIFIER|Pgl_GLEAN_10018215|Pgl_GLEAN_10018215|transcript|TRANSCRIPT_Pgl_GLEAN_10018215|protein_coding|1/1|c.447+340A>G||||||	G|non_coding_transcript_variant|MODIFIER|Pgl_GLEAN_10018215|Pgl_GLEAN_10018215|transcript|Pgl_GLEAN_10018215mrna.1|protein_coding||||||||WARNING_TRANSCRIPT_NO_START_CODON
chr1_5469899	chr1	5469899	C	G	=G|intron_variant|MODIFIER|Pgl_GLEAN_10018215|Pgl_GLEAN_10018215|transcript|TRANSCRIPT_Pgl_GLEAN_10018215|protein_coding|1/1|c.447+354C>G||||||	G|non_coding_transcript_variant|MODIFIER|Pgl_GLEAN_10018215|Pgl_GLEAN_10018215|transcript|Pgl_GLEAN_10018215mrna.1|protein_coding||||||||WARNING_TRANSCRIPT_NO_START_CODON
chr1_5469909	chr1	5469909	A	G	=G|intron_variant|MODIFIER|Pgl_GLEAN_10018215|Pgl_GLEAN_10018215|transcript|TRANSCRIPT_Pgl_GLEAN_10018215|protein_coding|1/1|c.447+364A>G||||||	G|non_coding_transcript_variant|MODIFIER|Pgl_GLEAN_10018215|Pgl_GLEAN_10018215|transcript|Pgl_GLEAN_10018215mrna.1|protein_coding||||||||WARNING_TRANSCRIPT_NO_START_CODON
chr1_5469930	chr1	5469930	A	G	=G|intron_variant|MODIFIER|Pgl_GLEAN_10018215|Pgl_GLEAN_10018215|transcript|TRANSCRIPT_Pgl_GLEAN_10018215|protein_coding|1/1|c.447+385A>G||||||	G|non_coding_transcript_variant|MODIFIER|Pgl_GLEAN_10018215|Pgl_GLEAN_10018215|transcript|Pgl_GLEAN_10018215mrna.1|protein_coding||||||||WARNING_TRANSCRIPT_NO_START_CODON
chr1_5474155	chr1	5474155	G	A	=A|intron_variant|MODIFIER|Pgl_GLEAN_10018214|Pgl_GLEAN_10018214|transcript|TRANSCRIPT_Pgl_GLEAN_10018214|protein_coding|2/2|c.282+68G>A||||||	A|non_coding_transcript_variant|MODIFIER|Pgl_GLEAN_10018214|Pgl_GLEAN_10018214|transcript|Pgl_GLEAN_10018214mrna.1|protein_coding||||||||WARNING_TRANSCRIPT_NO_START_CODON
chr1_5474163	chr1	5474163	T	A	=A|intron_variant|MODIFIER|Pgl_GLEAN_10018214|Pgl_GLEAN_10018214|transcript|TRANSCRIPT_Pgl_GLEAN_10018214|protein_coding|2/2|c.282+76T>A||||||	A|non_coding_transcript_variant|MODIFIER|Pgl_GLEAN_10018214|Pgl_GLEAN_10018214|transcript|Pgl_GLEAN_10018214mrna.1|protein_coding||||||||WARNING_TRANSCRIPT_NO_START_CODON
chr1_5474231	chr1	5474231	G	T	=T|intron_variant|MODIFIER|Pgl_GLEAN_10018214|Pgl_GLEAN_10018214|transcript|TRANSCRIPT_Pgl_GLEAN_10018214|protein_coding|2/2|c.282+144G>T||||||	T|non_coding_transcript_variant|MODIFIER|Pgl_GLEAN_10018214|Pgl_GLEAN_10018214|transcript|Pgl_GLEAN_10018214mrna.1|protein_coding||||||||WARNING_TRANSCRIPT_NO_START_CODON
chr1_5474236	chr1	5474236	C	T	=T|intron_variant|MODIFIER|Pgl_GLEAN_10018214|Pgl_GLEAN_10018214|transcript|TRANSCRIPT_Pgl_GLEAN_10018214|protein_coding|2/2|c.282+149C>T||||||	T|non_coding_transcript_variant|MODIFIER|Pgl_GLEAN_10018214|Pgl_GLEAN_10018214|transcript|Pgl_GLEAN_10018214mrna.1|protein_coding||||||||WARNING_TRANSCRIPT_NO_START_CODON
chr1_5474367	chr1	5474367	C	T	=T|intron_variant|MODIFIER|Pgl_GLEAN_10018214|Pgl_GLEAN_10018214|transcript|TRANSCRIPT_Pgl_GLEAN_10018214|protein_coding|2/2|c.283-166C>T||||||	T|non_coding_transcript_variant|MODIFIER|Pgl_GLEAN_10018214|Pgl_GLEAN_10018214|transcript|Pgl_GLEAN_10018214mrna.1|protein_coding||||||||WARNING_TRANSCRIPT_NO_START_CODON
chr1_5474369	chr1	5474369	C	T	=T|intron_variant|MODIFIER|Pgl_GLEAN_10018214|Pgl_GLEAN_10018214|transcript|TRANSCRIPT_Pgl_GLEAN_10018214|protein_coding|2/2|c.283-164C>T||||||	T|non_coding_transcript_variant|MODIFIER|Pgl_GLEAN_10018214|Pgl_GLEAN_10018214|transcript|Pgl_GLEAN_10018214mrna.1|protein_coding||||||||WARNING_TRANSCRIPT_NO_START_CODON
chr1_5474483	chr1	5474483	C	G	=G|intron_variant|MODIFIER|Pgl_GLEAN_10018214|Pgl_GLEAN_10018214|transcript|TRANSCRIPT_Pgl_GLEAN_10018214|protein_coding|2/2|c.283-50C>G||||||	G|non_coding_transcript_variant|MODIFIER|Pgl_GLEAN_10018214|Pgl_GLEAN_10018214|transcript|Pgl_GLEAN_10018214mrna.1|protein_coding||||||||WARNING_TRANSCRIPT_NO_START_CODON
chr1_5474489	chr1	5474489	C	T	=T|intron_variant|MODIFIER|Pgl_GLEAN_10018214|Pgl_GLEAN_10018214|transcript|TRANSCRIPT_Pgl_GLEAN_10018214|protein_coding|2/2|c.283-44C>T||||||	T|non_coding_transcript_variant|MODIFIER|Pgl_GLEAN_10018214|Pgl_GLEAN_10018214|transcript|Pgl_GLEAN_10018214mrna.1|protein_coding||||||||WARNING_TRANSCRIPT_NO_START_CODON
chr1_5474536	chr1	5474536	C	T	=T|missense_variant|MODERATE|Pgl_GLEAN_10018214|Pgl_GLEAN_10018214|transcript|TRANSCRIPT_Pgl_GLEAN_10018214|protein_coding|3/3|c.286C>T|p.Pro96Ser|286/411|286/411|96/136||	T|non_coding_transcript_variant|MODIFIER|Pgl_GLEAN_10018214|Pgl_GLEAN_10018214|transcript|Pgl_GLEAN_10018214mrna.1|protein_coding||||||||WARNING_TRANSCRIPT_NO_START_CODON
chr1_5474538	chr1	5474538	T	C	=C|synonymous_variant|LOW|Pgl_GLEAN_10018214|Pgl_GLEAN_10018214|transcript|TRANSCRIPT_Pgl_GLEAN_10018214|protein_coding|3/3|c.288T>C|p.Pro96Pro|288/411|288/411|96/136||	C|non_coding_transcript_variant|MODIFIER|Pgl_GLEAN_10018214|Pgl_GLEAN_10018214|transcript|Pgl_GLEAN_10018214mrna.1|protein_coding||||||||WARNING_TRANSCRIPT_NO_START_CODON
chr1_5474549	chr1	5474549	T	C	=C|missense_variant|MODERATE|Pgl_GLEAN_10018214|Pgl_GLEAN_10018214|transcript|TRANSCRIPT_Pgl_GLEAN_10018214|protein_coding|3/3|c.299T>C|p.Leu100Pro|299/411|299/411|100/136||	C|non_coding_transcript_variant|MODIFIER|Pgl_GLEAN_10018214|Pgl_GLEAN_10018214|transcript|Pgl_GLEAN_10018214mrna.1|protein_coding||||||||WARNING_TRANSCRIPT_NO_START_CODON
chr1_5474583	chr1	5474583	T	C	=C|synonymous_variant|LOW|Pgl_GLEAN_10018214|Pgl_GLEAN_10018214|transcript|TRANSCRIPT_Pgl_GLEAN_10018214|protein_coding|3/3|c.333T>C|p.Asp111Asp|333/411|333/411|111/136||	C|non_coding_transcript_variant|MODIFIER|Pgl_GLEAN_10018214|Pgl_GLEAN_10018214|transcript|Pgl_GLEAN_10018214mrna.1|protein_coding||||||||WARNING_TRANSCRIPT_NO_START_CODON
chr1_5474586	chr1	5474586	A	G	=G|synonymous_variant|LOW|Pgl_GLEAN_10018214|Pgl_GLEAN_10018214|transcript|TRANSCRIPT_Pgl_GLEAN_10018214|protein_coding|3/3|c.336A>G|p.Gly112Gly|336/411|336/411|112/136||	G|non_coding_transcript_variant|MODIFIER|Pgl_GLEAN_10018214|Pgl_GLEAN_10018214|transcript|Pgl_GLEAN_10018214mrna.1|protein_coding||||||||WARNING_TRANSCRIPT_NO_START_CODON
chr1_5474649	chr1	5474649	G	A	=A|synonymous_variant|LOW|Pgl_GLEAN_10018214|Pgl_GLEAN_10018214|transcript|TRANSCRIPT_Pgl_GLEAN_10018214|protein_coding|3/3|c.399G>A|p.Thr133Thr|399/411|399/411|133/136||	A|non_coding_transcript_variant|MODIFIER|Pgl_GLEAN_10018214|Pgl_GLEAN_10018214|transcript|Pgl_GLEAN_10018214mrna.1|protein_coding||||||||WARNING_TRANSCRIPT_NO_START_CODON
chr1_5474702	chr1	5474702	C	T	=T|downstream_gene_variant|MODIFIER|Pgl_GLEAN_10018214|Pgl_GLEAN_10018214|transcript|TRANSCRIPT_Pgl_GLEAN_10018214|protein_coding||c.*41C>T|||||41|	T|downstream_gene_variant|MODIFIER|Pgl_GLEAN_10018214|Pgl_GLEAN_10018214|transcript|Pgl_GLEAN_10018214mrna.1|protein_coding||c.*1188C>T|||||41|WARNING_TRANSCRIPT_NO_START_CODON	T|intergenic_region|MODIFIER|Pgl_GLEAN_10018214-Pgl_GLEAN_10018213|Pgl_GLEAN_10018214-Pgl_GLEAN_10018213|intergenic_region|Pgl_GLEAN_10018214-Pgl_GLEAN_10018213|||n.5474702C>T||||||
chr1_5474762	chr1	5474762	C	T	=T|downstream_gene_variant|MODIFIER|Pgl_GLEAN_10018214|Pgl_GLEAN_10018214|transcript|TRANSCRIPT_Pgl_GLEAN_10018214|protein_coding||c.*101C>T|||||101|	T|downstream_gene_variant|MODIFIER|Pgl_GLEAN_10018214|Pgl_GLEAN_10018214|transcript|Pgl_GLEAN_10018214mrna.1|protein_coding||c.*1248C>T|||||101|WARNING_TRANSCRIPT_NO_START_CODON	T|intergenic_region|MODIFIER|Pgl_GLEAN_10018214-Pgl_GLEAN_10018213|Pgl_GLEAN_10018214-Pgl_GLEAN_10018213|intergenic_region|Pgl_GLEAN_10018214-Pgl_GLEAN_10018213|||n.5474762C>T||||||
chr1_5507306	chr1	5507306	A	G	=G|upstream_gene_variant|MODIFIER|Pgl_GLEAN_10018212|Pgl_GLEAN_10018212|transcript|Pgl_GLEAN_10018212mrna.1|protein_coding||c.-1023A>G|||||142|WARNING_TRANSCRIPT_NO_START_CODON	G|downstream_gene_variant|MODIFIER|Pgl_GLEAN_10018212|Pgl_GLEAN_10018212|transcript|TRANSCRIPT_Pgl_GLEAN_10018212|protein_coding||c.*142T>C|||||142|	G|intergenic_region|MODIFIER|Pgl_GLEAN_10018213-Pgl_GLEAN_10018212|Pgl_GLEAN_10018213-Pgl_GLEAN_10018212|intergenic_region|Pgl_GLEAN_10018213-Pgl_GLEAN_10018212|||n.5507306A>G||||||
chr1_5507375	chr1	5507375	A	T	=T|upstream_gene_variant|MODIFIER|Pgl_GLEAN_10018212|Pgl_GLEAN_10018212|transcript|Pgl_GLEAN_10018212mrna.1|protein_coding||c.-954A>T|||||73|WARNING_TRANSCRIPT_NO_START_CODON	T|downstream_gene_variant|MODIFIER|Pgl_GLEAN_10018212|Pgl_GLEAN_10018212|transcript|TRANSCRIPT_Pgl_GLEAN_10018212|protein_coding||c.*73T>A|||||73|	T|intergenic_region|MODIFIER|Pgl_GLEAN_10018213-Pgl_GLEAN_10018212|Pgl_GLEAN_10018213-Pgl_GLEAN_10018212|intergenic_region|Pgl_GLEAN_10018213-Pgl_GLEAN_10018212|||n.5507375A>T||||||
chr1_5507422	chr1	5507422	G	A	=A|upstream_gene_variant|MODIFIER|Pgl_GLEAN_10018212|Pgl_GLEAN_10018212|transcript|Pgl_GLEAN_10018212mrna.1|protein_coding||c.-907G>A|||||26|WARNING_TRANSCRIPT_NO_START_CODON	A|downstream_gene_variant|MODIFIER|Pgl_GLEAN_10018212|Pgl_GLEAN_10018212|transcript|TRANSCRIPT_Pgl_GLEAN_10018212|protein_coding||c.*26C>T|||||26|	A|intergenic_region|MODIFIER|Pgl_GLEAN_10018213-Pgl_GLEAN_10018212|Pgl_GLEAN_10018213-Pgl_GLEAN_10018212|intergenic_region|Pgl_GLEAN_10018213-Pgl_GLEAN_10018212|||n.5507422G>A||||||
chr1_5507515	chr1	5507515	G	A	=A|intron_variant|MODIFIER|Pgl_GLEAN_10018212|Pgl_GLEAN_10018212|transcript|TRANSCRIPT_Pgl_GLEAN_10018212|protein_coding|1/1|c.427-62C>T||||||	A|non_coding_transcript_variant|MODIFIER|Pgl_GLEAN_10018212|Pgl_GLEAN_10018212|transcript|Pgl_GLEAN_10018212mrna.1|protein_coding||||||||WARNING_TRANSCRIPT_NO_START_CODON
chr1_5507519	chr1	5507519	A	G	=G|intron_variant|MODIFIER|Pgl_GLEAN_10018212|Pgl_GLEAN_10018212|transcript|TRANSCRIPT_Pgl_GLEAN_10018212|protein_coding|1/1|c.427-66T>C||||||	G|non_coding_transcript_variant|MODIFIER|Pgl_GLEAN_10018212|Pgl_GLEAN_10018212|transcript|Pgl_GLEAN_10018212mrna.1|protein_coding||||||||WARNING_TRANSCRIPT_NO_START_CODON
chr1_5507535	chr1	5507535	A	G	=G|intron_variant|MODIFIER|Pgl_GLEAN_10018212|Pgl_GLEAN_10018212|transcript|TRANSCRIPT_Pgl_GLEAN_10018212|protein_coding|1/1|c.427-82T>C||||||	G|non_coding_transcript_variant|MODIFIER|Pgl_GLEAN_10018212|Pgl_GLEAN_10018212|transcript|Pgl_GLEAN_10018212mrna.1|protein_coding||||||||WARNING_TRANSCRIPT_NO_START_CODON
chr1_5507593	chr1	5507593	A	G	=G|intron_variant|MODIFIER|Pgl_GLEAN_10018212|Pgl_GLEAN_10018212|transcript|TRANSCRIPT_Pgl_GLEAN_10018212|protein_coding|1/1|c.427-140T>C||||||	G|non_coding_transcript_variant|MODIFIER|Pgl_GLEAN_10018212|Pgl_GLEAN_10018212|transcript|Pgl_GLEAN_10018212mrna.1|protein_coding||||||||WARNING_TRANSCRIPT_NO_START_CODON
chr1_5507622	chr1	5507622	A	T	=T|intron_variant|MODIFIER|Pgl_GLEAN_10018212|Pgl_GLEAN_10018212|transcript|TRANSCRIPT_Pgl_GLEAN_10018212|protein_coding|1/1|c.427-169T>A||||||	T|non_coding_transcript_variant|MODIFIER|Pgl_GLEAN_10018212|Pgl_GLEAN_10018212|transcript|Pgl_GLEAN_10018212mrna.1|protein_coding||||||||WARNING_TRANSCRIPT_NO_START_CODON
chr1_5507641	chr1	5507641	A	G	=G|intron_variant|MODIFIER|Pgl_GLEAN_10018212|Pgl_GLEAN_10018212|transcript|TRANSCRIPT_Pgl_GLEAN_10018212|protein_coding|1/1|c.427-188T>C||||||	G|non_coding_transcript_variant|MODIFIER|Pgl_GLEAN_10018212|Pgl_GLEAN_10018212|transcript|Pgl_GLEAN_10018212mrna.1|protein_coding||||||||WARNING_TRANSCRIPT_NO_START_CODON
chr1_5507651	chr1	5507651	A	G	=G|intron_variant|MODIFIER|Pgl_GLEAN_10018212|Pgl_GLEAN_10018212|transcript|TRANSCRIPT_Pgl_GLEAN_10018212|protein_coding|1/1|c.427-198T>C||||||	G|non_coding_transcript_variant|MODIFIER|Pgl_GLEAN_10018212|Pgl_GLEAN_10018212|transcript|Pgl_GLEAN_10018212mrna.1|protein_coding||||||||WARNING_TRANSCRIPT_NO_START_CODON
chr1_5507671	chr1	5507671	C	T	=T|intron_variant|MODIFIER|Pgl_GLEAN_10018212|Pgl_GLEAN_10018212|transcript|TRANSCRIPT_Pgl_GLEAN_10018212|protein_coding|1/1|c.427-218G>A||||||	T|non_coding_transcript_variant|MODIFIER|Pgl_GLEAN_10018212|Pgl_GLEAN_10018212|transcript|Pgl_GLEAN_10018212mrna.1|protein_coding||||||||WARNING_TRANSCRIPT_NO_START_CODON
chr1_5507722	chr1	5507722	G	C	=C|intron_variant|MODIFIER|Pgl_GLEAN_10018212|Pgl_GLEAN_10018212|transcript|TRANSCRIPT_Pgl_GLEAN_10018212|protein_coding|1/1|c.426+182C>G||||||	C|non_coding_transcript_variant|MODIFIER|Pgl_GLEAN_10018212|Pgl_GLEAN_10018212|transcript|Pgl_GLEAN_10018212mrna.1|protein_coding||||||||WARNING_TRANSCRIPT_NO_START_CODON
chr1_5507726	chr1	5507726	A	C	=C|intron_variant|MODIFIER|Pgl_GLEAN_10018212|Pgl_GLEAN_10018212|transcript|TRANSCRIPT_Pgl_GLEAN_10018212|protein_coding|1/1|c.426+178T>G||||||	C|non_coding_transcript_variant|MODIFIER|Pgl_GLEAN_10018212|Pgl_GLEAN_10018212|transcript|Pgl_GLEAN_10018212mrna.1|protein_coding||||||||WARNING_TRANSCRIPT_NO_START_CODON
chr1_5507742	chr1	5507742	A	G	=G|intron_variant|MODIFIER|Pgl_GLEAN_10018212|Pgl_GLEAN_10018212|transcript|TRANSCRIPT_Pgl_GLEAN_10018212|protein_coding|1/1|c.426+162T>C||||||	G|non_coding_transcript_variant|MODIFIER|Pgl_GLEAN_10018212|Pgl_GLEAN_10018212|transcript|Pgl_GLEAN_10018212mrna.1|protein_coding||||||||WARNING_TRANSCRIPT_NO_START_CODON
chr1_5507759	chr1	5507759	G	T	=T|intron_variant|MODIFIER|Pgl_GLEAN_10018212|Pgl_GLEAN_10018212|transcript|TRANSCRIPT_Pgl_GLEAN_10018212|protein_coding|1/1|c.426+145C>A||||||	T|non_coding_transcript_variant|MODIFIER|Pgl_GLEAN_10018212|Pgl_GLEAN_10018212|transcript|Pgl_GLEAN_10018212mrna.1|protein_coding||||||||WARNING_TRANSCRIPT_NO_START_CODON
chr1_5507762	chr1	5507762	T	A	=A|intron_variant|MODIFIER|Pgl_GLEAN_10018212|Pgl_GLEAN_10018212|transcript|TRANSCRIPT_Pgl_GLEAN_10018212|protein_coding|1/1|c.426+142A>T||||||	A|non_coding_transcript_variant|MODIFIER|Pgl_GLEAN_10018212|Pgl_GLEAN_10018212|transcript|Pgl_GLEAN_10018212mrna.1|protein_coding||||||||WARNING_TRANSCRIPT_NO_START_CODON
chr1_5507895	chr1	5507895	T	G	=G|intron_variant|MODIFIER|Pgl_GLEAN_10018212|Pgl_GLEAN_10018212|transcript|TRANSCRIPT_Pgl_GLEAN_10018212|protein_coding|1/1|c.426+9A>C||||||	G|non_coding_transcript_variant|MODIFIER|Pgl_GLEAN_10018212|Pgl_GLEAN_10018212|transcript|Pgl_GLEAN_10018212mrna.1|protein_coding||||||||WARNING_TRANSCRIPT_NO_START_CODON
chr1_5507951	chr1	5507951	G	A	=A|synonymous_variant|LOW|Pgl_GLEAN_10018212|Pgl_GLEAN_10018212|transcript|TRANSCRIPT_Pgl_GLEAN_10018212|protein_coding|1/2|c.379C>T|p.Leu127Leu|379/432|379/432|127/143||	A|non_coding_transcript_variant|MODIFIER|Pgl_GLEAN_10018212|Pgl_GLEAN_10018212|transcript|Pgl_GLEAN_10018212mrna.1|protein_coding||||||||WARNING_TRANSCRIPT_NO_START_CODON
chr1_5507954	chr1	5507954	G	C	=C|missense_variant|MODERATE|Pgl_GLEAN_10018212|Pgl_GLEAN_10018212|transcript|TRANSCRIPT_Pgl_GLEAN_10018212|protein_coding|1/2|c.376C>G|p.Leu126Val|376/432|376/432|126/143||	C|non_coding_transcript_variant|MODIFIER|Pgl_GLEAN_10018212|Pgl_GLEAN_10018212|transcript|Pgl_GLEAN_10018212mrna.1|protein_coding||||||||WARNING_TRANSCRIPT_NO_START_CODON
chr1_5507970	chr1	5507970	G	A	=A|synonymous_variant|LOW|Pgl_GLEAN_10018212|Pgl_GLEAN_10018212|transcript|TRANSCRIPT_Pgl_GLEAN_10018212|protein_coding|1/2|c.360C>T|p.Asn120Asn|360/432|360/432|120/143||	A|non_coding_transcript_variant|MODIFIER|Pgl_GLEAN_10018212|Pgl_GLEAN_10018212|transcript|Pgl_GLEAN_10018212mrna.1|protein_coding||||||||WARNING_TRANSCRIPT_NO_START_CODON
chr1_5507978	chr1	5507978	G	C	=C|missense_variant|MODERATE|Pgl_GLEAN_10018212|Pgl_GLEAN_10018212|transcript|TRANSCRIPT_Pgl_GLEAN_10018212|protein_coding|1/2|c.352C>G|p.Pro118Ala|352/432|352/432|118/143||	C|non_coding_transcript_variant|MODIFIER|Pgl_GLEAN_10018212|Pgl_GLEAN_10018212|transcript|Pgl_GLEAN_10018212mrna.1|protein_coding||||||||WARNING_TRANSCRIPT_NO_START_CODON
chr1_5507984	chr1	5507984	A	T	=T|missense_variant|MODERATE|Pgl_GLEAN_10018212|Pgl_GLEAN_10018212|transcript|TRANSCRIPT_Pgl_GLEAN_10018212|protein_coding|1/2|c.346T>A|p.Ser116Thr|346/432|346/432|116/143||	T|non_coding_transcript_variant|MODIFIER|Pgl_GLEAN_10018212|Pgl_GLEAN_10018212|transcript|Pgl_GLEAN_10018212mrna.1|protein_coding||||||||WARNING_TRANSCRIPT_NO_START_CODON
chr1_5553602	chr1	5553602	C	T	=T|intron_variant|MODIFIER|Pgl_GLEAN_10018211|Pgl_GLEAN_10018211|transcript|TRANSCRIPT_Pgl_GLEAN_10018211|protein_coding|1/5|c.427-271G>A||||||	T|non_coding_transcript_variant|MODIFIER|Pgl_GLEAN_10018211|Pgl_GLEAN_10018211|transcript|Pgl_GLEAN_10018211mrna.1|protein_coding||||||||WARNING_TRANSCRIPT_NO_START_CODON
chr1_5553633	chr1	5553633	A	C	=C|intron_variant|MODIFIER|Pgl_GLEAN_10018211|Pgl_GLEAN_10018211|transcript|TRANSCRIPT_Pgl_GLEAN_10018211|protein_coding|1/5|c.427-302T>G||||||	C|non_coding_transcript_variant|MODIFIER|Pgl_GLEAN_10018211|Pgl_GLEAN_10018211|transcript|Pgl_GLEAN_10018211mrna.1|protein_coding||||||||WARNING_TRANSCRIPT_NO_START_CODON
chr1_5553645	chr1	5553645	A	G	=G|intron_variant|MODIFIER|Pgl_GLEAN_10018211|Pgl_GLEAN_10018211|transcript|TRANSCRIPT_Pgl_GLEAN_10018211|protein_coding|1/5|c.427-314T>C||||||	G|non_coding_transcript_variant|MODIFIER|Pgl_GLEAN_10018211|Pgl_GLEAN_10018211|transcript|Pgl_GLEAN_10018211mrna.1|protein_coding||||||||WARNING_TRANSCRIPT_NO_START_CODON
chr1_5553650	chr1	5553650	T	G	=G|intron_variant|MODIFIER|Pgl_GLEAN_10018211|Pgl_GLEAN_10018211|transcript|TRANSCRIPT_Pgl_GLEAN_10018211|protein_coding|1/5|c.427-319A>C||||||	G|non_coding_transcript_variant|MODIFIER|Pgl_GLEAN_10018211|Pgl_GLEAN_10018211|transcript|Pgl_GLEAN_10018211mrna.1|protein_coding||||||||WARNING_TRANSCRIPT_NO_START_CODON
chr1_5553674	chr1	5553674	A	C	=C|intron_variant|MODIFIER|Pgl_GLEAN_10018211|Pgl_GLEAN_10018211|transcript|TRANSCRIPT_Pgl_GLEAN_10018211|protein_coding|1/5|c.427-343T>G||||||	C|non_coding_transcript_variant|MODIFIER|Pgl_GLEAN_10018211|Pgl_GLEAN_10018211|transcript|Pgl_GLEAN_10018211mrna.1|protein_coding||||||||WARNING_TRANSCRIPT_NO_START_CODON
chr1_5553721	chr1	5553721	C	A	=A|intron_variant|MODIFIER|Pgl_GLEAN_10018211|Pgl_GLEAN_10018211|transcript|TRANSCRIPT_Pgl_GLEAN_10018211|protein_coding|1/5|c.427-390G>T||||||	A|non_coding_transcript_variant|MODIFIER|Pgl_GLEAN_10018211|Pgl_GLEAN_10018211|transcript|Pgl_GLEAN_10018211mrna.1|protein_coding||||||||WARNING_TRANSCRIPT_NO_START_CODON
chr1_5553734	chr1	5553734	T	G	=G|intron_variant|MODIFIER|Pgl_GLEAN_10018211|Pgl_GLEAN_10018211|transcript|TRANSCRIPT_Pgl_GLEAN_10018211|protein_coding|1/5|c.427-403A>C||||||	G|non_coding_transcript_variant|MODIFIER|Pgl_GLEAN_10018211|Pgl_GLEAN_10018211|transcript|Pgl_GLEAN_10018211mrna.1|protein_coding||||||||WARNING_TRANSCRIPT_NO_START_CODON
chr1_5553778	chr1	5553778	C	A	=A|intron_variant|MODIFIER|Pgl_GLEAN_10018211|Pgl_GLEAN_10018211|transcript|TRANSCRIPT_Pgl_GLEAN_10018211|protein_coding|1/5|c.426+441G>T||||||	A|non_coding_transcript_variant|MODIFIER|Pgl_GLEAN_10018211|Pgl_GLEAN_10018211|transcript|Pgl_GLEAN_10018211mrna.1|protein_coding||||||||WARNING_TRANSCRIPT_NO_START_CODON
chr1_5553848	chr1	5553848	C	T	=T|intron_variant|MODIFIER|Pgl_GLEAN_10018211|Pgl_GLEAN_10018211|transcript|TRANSCRIPT_Pgl_GLEAN_10018211|protein_coding|1/5|c.426+371G>A||||||	T|non_coding_transcript_variant|MODIFIER|Pgl_GLEAN_10018211|Pgl_GLEAN_10018211|transcript|Pgl_GLEAN_10018211mrna.1|protein_coding||||||||WARNING_TRANSCRIPT_NO_START_CODON
chr1_5553867	chr1	5553867	C	A	=A|intron_variant|MODIFIER|Pgl_GLEAN_10018211|Pgl_GLEAN_10018211|transcript|TRANSCRIPT_Pgl_GLEAN_10018211|protein_coding|1/5|c.426+352G>T||||||	A|non_coding_transcript_variant|MODIFIER|Pgl_GLEAN_10018211|Pgl_GLEAN_10018211|transcript|Pgl_GLEAN_10018211mrna.1|protein_coding||||||||WARNING_TRANSCRIPT_NO_START_CODON
chr1_5553900	chr1	5553900	A	G	=G|intron_variant|MODIFIER|Pgl_GLEAN_10018211|Pgl_GLEAN_10018211|transcript|TRANSCRIPT_Pgl_GLEAN_10018211|protein_coding|1/5|c.426+319T>C||||||	G|non_coding_transcript_variant|MODIFIER|Pgl_GLEAN_10018211|Pgl_GLEAN_10018211|transcript|Pgl_GLEAN_10018211mrna.1|protein_coding||||||||WARNING_TRANSCRIPT_NO_START_CODON
chr1_5553904	chr1	5553904	A	G	=G|intron_variant|MODIFIER|Pgl_GLEAN_10018211|Pgl_GLEAN_10018211|transcript|TRANSCRIPT_Pgl_GLEAN_10018211|protein_coding|1/5|c.426+315T>C||||||	G|non_coding_transcript_variant|MODIFIER|Pgl_GLEAN_10018211|Pgl_GLEAN_10018211|transcript|Pgl_GLEAN_10018211mrna.1|protein_coding||||||||WARNING_TRANSCRIPT_NO_START_CODON
chr1_5553932	chr1	5553932	A	C	=C|intron_variant|MODIFIER|Pgl_GLEAN_10018211|Pgl_GLEAN_10018211|transcript|TRANSCRIPT_Pgl_GLEAN_10018211|protein_coding|1/5|c.426+287T>G||||||	C|non_coding_transcript_variant|MODIFIER|Pgl_GLEAN_10018211|Pgl_GLEAN_10018211|transcript|Pgl_GLEAN_10018211mrna.1|protein_coding||||||||WARNING_TRANSCRIPT_NO_START_CODON
chr1_5838470	chr1	5838470	G	T	=T|missense_variant|MODERATE|Pgl_GLEAN_10005615|Pgl_GLEAN_10005615|transcript|TRANSCRIPT_Pgl_GLEAN_10005615|protein_coding|4/7|c.613C>A|p.Gln205Lys|613/2805|613/2805|205/934||	T|non_coding_transcript_variant|MODIFIER|Pgl_GLEAN_10005615|Pgl_GLEAN_10005615|transcript|Pgl_GLEAN_10005615mrna.1|protein_coding||||||||WARNING_TRANSCRIPT_NO_START_CODON
chr1_5838495	chr1	5838495	T	G	=G|intron_variant|MODIFIER|Pgl_GLEAN_10005615|Pgl_GLEAN_10005615|transcript|TRANSCRIPT_Pgl_GLEAN_10005615|protein_coding|3/6|c.598-10A>C||||||	G|non_coding_transcript_variant|MODIFIER|Pgl_GLEAN_10005615|Pgl_GLEAN_10005615|transcript|Pgl_GLEAN_10005615mrna.1|protein_coding||||||||WARNING_TRANSCRIPT_NO_START_CODON
chr1_5838526	chr1	5838526	T	G	=G|intron_variant|MODIFIER|Pgl_GLEAN_10005615|Pgl_GLEAN_10005615|transcript|TRANSCRIPT_Pgl_GLEAN_10005615|protein_coding|3/6|c.598-41A>C||||||	G|non_coding_transcript_variant|MODIFIER|Pgl_GLEAN_10005615|Pgl_GLEAN_10005615|transcript|Pgl_GLEAN_10005615mrna.1|protein_coding||||||||WARNING_TRANSCRIPT_NO_START_CODON
chr1_5838746	chr1	5838746	T	C	=C|missense_variant|MODERATE|Pgl_GLEAN_10005615|Pgl_GLEAN_10005615|transcript|TRANSCRIPT_Pgl_GLEAN_10005615|protein_coding|3/7|c.454A>G|p.Lys152Glu|454/2805|454/2805|152/934||	C|non_coding_transcript_variant|MODIFIER|Pgl_GLEAN_10005615|Pgl_GLEAN_10005615|transcript|Pgl_GLEAN_10005615mrna.1|protein_coding||||||||WARNING_TRANSCRIPT_NO_START_CODON
chr1_5838772	chr1	5838772	T	A	=A|missense_variant|MODERATE|Pgl_GLEAN_10005615|Pgl_GLEAN_10005615|transcript|TRANSCRIPT_Pgl_GLEAN_10005615|protein_coding|3/7|c.428A>T|p.Gln143Leu|428/2805|428/2805|143/934||	A|non_coding_transcript_variant|MODIFIER|Pgl_GLEAN_10005615|Pgl_GLEAN_10005615|transcript|Pgl_GLEAN_10005615mrna.1|protein_coding||||||||WARNING_TRANSCRIPT_NO_START_CODON
chr1_5838873	chr1	5838873	T	A	=A|missense_variant|MODERATE|Pgl_GLEAN_10005615|Pgl_GLEAN_10005615|transcript|TRANSCRIPT_Pgl_GLEAN_10005615|protein_coding|3/7|c.327A>T|p.Lys109Asn|327/2805|327/2805|109/934||	A|non_coding_transcript_variant|MODIFIER|Pgl_GLEAN_10005615|Pgl_GLEAN_10005615|transcript|Pgl_GLEAN_10005615mrna.1|protein_coding||||||||WARNING_TRANSCRIPT_NO_START_CODON
chr1_5838876	chr1	5838876	T	C	=C|synonymous_variant|LOW|Pgl_GLEAN_10005615|Pgl_GLEAN_10005615|transcript|TRANSCRIPT_Pgl_GLEAN_10005615|protein_coding|3/7|c.324A>G|p.Pro108Pro|324/2805|324/2805|108/934||	C|non_coding_transcript_variant|MODIFIER|Pgl_GLEAN_10005615|Pgl_GLEAN_10005615|transcript|Pgl_GLEAN_10005615mrna.1|protein_coding||||||||WARNING_TRANSCRIPT_NO_START_CODON
chr1_5838931	chr1	5838931	C	A	=A|intron_variant|MODIFIER|Pgl_GLEAN_10005615|Pgl_GLEAN_10005615|transcript|TRANSCRIPT_Pgl_GLEAN_10005615|protein_coding|2/6|c.317-48G>T||||||	A|non_coding_transcript_variant|MODIFIER|Pgl_GLEAN_10005615|Pgl_GLEAN_10005615|transcript|Pgl_GLEAN_10005615mrna.1|protein_coding||||||||WARNING_TRANSCRIPT_NO_START_CODON
chr1_5862828	chr1	5862828	C	T	=T|intergenic_region|MODIFIER|Pgl_GLEAN_10005616-Pgl_GLEAN_10005617|Pgl_GLEAN_10005616-Pgl_GLEAN_10005617|intergenic_region|Pgl_GLEAN_10005616-Pgl_GLEAN_10005617|||n.5862828C>T||||||
chr1_5862832	chr1	5862832	C	T	=T|intergenic_region|MODIFIER|Pgl_GLEAN_10005616-Pgl_GLEAN_10005617|Pgl_GLEAN_10005616-Pgl_GLEAN_10005617|intergenic_region|Pgl_GLEAN_10005616-Pgl_GLEAN_10005617|||n.5862832C>T||||||
chr1_5862839	chr1	5862839	G	C	=C|intergenic_region|MODIFIER|Pgl_GLEAN_10005616-Pgl_GLEAN_10005617|Pgl_GLEAN_10005616-Pgl_GLEAN_10005617|intergenic_region|Pgl_GLEAN_10005616-Pgl_GLEAN_10005617|||n.5862839G>C||||||
chr1_5862868	chr1	5862868	G	C	=C|intergenic_region|MODIFIER|Pgl_GLEAN_10005616-Pgl_GLEAN_10005617|Pgl_GLEAN_10005616-Pgl_GLEAN_10005617|intergenic_region|Pgl_GLEAN_10005616-Pgl_GLEAN_10005617|||n.5862868G>C||||||
chr1_5862872	chr1	5862872	A	G	=G|intergenic_region|MODIFIER|Pgl_GLEAN_10005616-Pgl_GLEAN_10005617|Pgl_GLEAN_10005616-Pgl_GLEAN_10005617|intergenic_region|Pgl_GLEAN_10005616-Pgl_GLEAN_10005617|||n.5862872A>G||||||
chr1_5862880	chr1	5862880	C	G	=G|intergenic_region|MODIFIER|Pgl_GLEAN_10005616-Pgl_GLEAN_10005617|Pgl_GLEAN_10005616-Pgl_GLEAN_10005617|intergenic_region|Pgl_GLEAN_10005616-Pgl_GLEAN_10005617|||n.5862880C>G||||||
chr1_5862885	chr1	5862885	C	G	=G|intergenic_region|MODIFIER|Pgl_GLEAN_10005616-Pgl_GLEAN_10005617|Pgl_GLEAN_10005616-Pgl_GLEAN_10005617|intergenic_region|Pgl_GLEAN_10005616-Pgl_GLEAN_10005617|||n.5862885C>G||||||
chr1_5862904	chr1	5862904	G	A	=A|intergenic_region|MODIFIER|Pgl_GLEAN_10005616-Pgl_GLEAN_10005617|Pgl_GLEAN_10005616-Pgl_GLEAN_10005617|intergenic_region|Pgl_GLEAN_10005616-Pgl_GLEAN_10005617|||n.5862904G>A||||||
chr1_5933605	chr1	5933605	T	G	=G|intergenic_region|MODIFIER|Pgl_GLEAN_10005617-Pgl_GLEAN_10002763|Pgl_GLEAN_10005617-Pgl_GLEAN_10002763|intergenic_region|Pgl_GLEAN_10005617-Pgl_GLEAN_10002763|||n.5933605T>G||||||
chr1_5933684	chr1	5933684	C	T	=T|intergenic_region|MODIFIER|Pgl_GLEAN_10005617-Pgl_GLEAN_10002763|Pgl_GLEAN_10005617-Pgl_GLEAN_10002763|intergenic_region|Pgl_GLEAN_10005617-Pgl_GLEAN_10002763|||n.5933684C>T||||||
chr1_5933925	chr1	5933925	G	A	=A|intergenic_region|MODIFIER|Pgl_GLEAN_10005617-Pgl_GLEAN_10002763|Pgl_GLEAN_10005617-Pgl_GLEAN_10002763|intergenic_region|Pgl_GLEAN_10005617-Pgl_GLEAN_10002763|||n.5933925G>A||||||
chr1_5933945	chr1	5933945	C	T	=T|intergenic_region|MODIFIER|Pgl_GLEAN_10005617-Pgl_GLEAN_10002763|Pgl_GLEAN_10005617-Pgl_GLEAN_10002763|intergenic_region|Pgl_GLEAN_10005617-Pgl_GLEAN_10002763|||n.5933945C>T||||||
chr1_5943118	chr1	5943118	T	A	=A|missense_variant|MODERATE|Pgl_GLEAN_10002763|Pgl_GLEAN_10002763|transcript|TRANSCRIPT_Pgl_GLEAN_10002763|protein_coding|1/1|c.695A>T|p.His232Leu|695/1521|695/1521|232/506||	A|non_coding_transcript_variant|MODIFIER|Pgl_GLEAN_10002763|Pgl_GLEAN_10002763|transcript|Pgl_GLEAN_10002763mrna.1|protein_coding||||||||WARNING_TRANSCRIPT_NO_START_CODON
chr1_5962878	chr1	5962878	G	A	=A|missense_variant|MODERATE|Pgl_GLEAN_10002765|Pgl_GLEAN_10002765|transcript|TRANSCRIPT_Pgl_GLEAN_10002765|protein_coding|1/1|c.422G>A|p.Gly141Glu|422/984|422/984|141/327||	A|non_coding_transcript_variant|MODIFIER|Pgl_GLEAN_10002765|Pgl_GLEAN_10002765|transcript|Pgl_GLEAN_10002765mrna.1|protein_coding||||||||WARNING_TRANSCRIPT_NO_START_CODON
chr1_5962898	chr1	5962898	C	T	=T|missense_variant|MODERATE|Pgl_GLEAN_10002765|Pgl_GLEAN_10002765|transcript|TRANSCRIPT_Pgl_GLEAN_10002765|protein_coding|1/1|c.442C>T|p.Arg148Cys|442/984|442/984|148/327||	T|non_coding_transcript_variant|MODIFIER|Pgl_GLEAN_10002765|Pgl_GLEAN_10002765|transcript|Pgl_GLEAN_10002765mrna.1|protein_coding||||||||WARNING_TRANSCRIPT_NO_START_CODON
chr1_5962911	chr1	5962911	A	G	=G|missense_variant|MODERATE|Pgl_GLEAN_10002765|Pgl_GLEAN_10002765|transcript|TRANSCRIPT_Pgl_GLEAN_10002765|protein_coding|1/1|c.455A>G|p.Asn152Ser|455/984|455/984|152/327||	G|non_coding_transcript_variant|MODIFIER|Pgl_GLEAN_10002765|Pgl_GLEAN_10002765|transcript|Pgl_GLEAN_10002765mrna.1|protein_coding||||||||WARNING_TRANSCRIPT_NO_START_CODON
chr1_5962912	chr1	5962912	C	T	=T|synonymous_variant|LOW|Pgl_GLEAN_10002765|Pgl_GLEAN_10002765|transcript|TRANSCRIPT_Pgl_GLEAN_10002765|protein_coding|1/1|c.456C>T|p.Asn152Asn|456/984|456/984|152/327||	T|non_coding_transcript_variant|MODIFIER|Pgl_GLEAN_10002765|Pgl_GLEAN_10002765|transcript|Pgl_GLEAN_10002765mrna.1|protein_coding||||||||WARNING_TRANSCRIPT_NO_START_CODON
chr1_5962922	chr1	5962922	G	A	=A|missense_variant|MODERATE|Pgl_GLEAN_10002765|Pgl_GLEAN_10002765|transcript|TRANSCRIPT_Pgl_GLEAN_10002765|protein_coding|1/1|c.466G>A|p.Ala156Thr|466/984|466/984|156/327||	A|non_coding_transcript_variant|MODIFIER|Pgl_GLEAN_10002765|Pgl_GLEAN_10002765|transcript|Pgl_GLEAN_10002765mrna.1|protein_coding||||||||WARNING_TRANSCRIPT_NO_START_CODON
chr1_5962930	chr1	5962930	T	C	=C|synonymous_variant|LOW|Pgl_GLEAN_10002765|Pgl_GLEAN_10002765|transcript|TRANSCRIPT_Pgl_GLEAN_10002765|protein_coding|1/1|c.474T>C|p.Tyr158Tyr|474/984|474/984|158/327||	C|non_coding_transcript_variant|MODIFIER|Pgl_GLEAN_10002765|Pgl_GLEAN_10002765|transcript|Pgl_GLEAN_10002765mrna.1|protein_coding||||||||WARNING_TRANSCRIPT_NO_START_CODON
chr1_5962952	chr1	5962952	G	A	=A|missense_variant|MODERATE|Pgl_GLEAN_10002765|Pgl_GLEAN_10002765|transcript|TRANSCRIPT_Pgl_GLEAN_10002765|protein_coding|1/1|c.496G>A|p.Ala166Thr|496/984|496/984|166/327||	A|non_coding_transcript_variant|MODIFIER|Pgl_GLEAN_10002765|Pgl_GLEAN_10002765|transcript|Pgl_GLEAN_10002765mrna.1|protein_coding||||||||WARNING_TRANSCRIPT_NO_START_CODON
chr1_5962957	chr1	5962957	T	C	=C|synonymous_variant|LOW|Pgl_GLEAN_10002765|Pgl_GLEAN_10002765|transcript|TRANSCRIPT_Pgl_GLEAN_10002765|protein_coding|1/1|c.501T>C|p.Ser167Ser|501/984|501/984|167/327||	C|non_coding_transcript_variant|MODIFIER|Pgl_GLEAN_10002765|Pgl_GLEAN_10002765|transcript|Pgl_GLEAN_10002765mrna.1|protein_coding||||||||WARNING_TRANSCRIPT_NO_START_CODON
chr1_5962971	chr1	5962971	G	C	=C|missense_variant|MODERATE|Pgl_GLEAN_10002765|Pgl_GLEAN_10002765|transcript|TRANSCRIPT_Pgl_GLEAN_10002765|protein_coding|1/1|c.515G>C|p.Gly172Ala|515/984|515/984|172/327||	C|non_coding_transcript_variant|MODIFIER|Pgl_GLEAN_10002765|Pgl_GLEAN_10002765|transcript|Pgl_GLEAN_10002765mrna.1|protein_coding||||||||WARNING_TRANSCRIPT_NO_START_CODON
chr1_5963038	chr1	5963038	T	C	=C|synonymous_variant|LOW|Pgl_GLEAN_10002765|Pgl_GLEAN_10002765|transcript|TRANSCRIPT_Pgl_GLEAN_10002765|protein_coding|1/1|c.582T>C|p.His194His|582/984|582/984|194/327||	C|non_coding_transcript_variant|MODIFIER|Pgl_GLEAN_10002765|Pgl_GLEAN_10002765|transcript|Pgl_GLEAN_10002765mrna.1|protein_coding||||||||WARNING_TRANSCRIPT_NO_START_CODON
chr1_5963043	chr1	5963043	C	T	=T|missense_variant|MODERATE|Pgl_GLEAN_10002765|Pgl_GLEAN_10002765|transcript|TRANSCRIPT_Pgl_GLEAN_10002765|protein_coding|1/1|c.587C>T|p.Ala196Val|587/984|587/984|196/327||	T|non_coding_transcript_variant|MODIFIER|Pgl_GLEAN_10002765|Pgl_GLEAN_10002765|transcript|Pgl_GLEAN_10002765mrna.1|protein_coding||||||||WARNING_TRANSCRIPT_NO_START_CODON
chr1_5963056	chr1	5963056	G	A	=A|synonymous_variant|LOW|Pgl_GLEAN_10002765|Pgl_GLEAN_10002765|transcript|TRANSCRIPT_Pgl_GLEAN_10002765|protein_coding|1/1|c.600G>A|p.Leu200Leu|600/984|600/984|200/327||	A|non_coding_transcript_variant|MODIFIER|Pgl_GLEAN_10002765|Pgl_GLEAN_10002765|transcript|Pgl_GLEAN_10002765mrna.1|protein_coding||||||||WARNING_TRANSCRIPT_NO_START_CODON
chr1_5963092	chr1	5963092	C	A	=A|synonymous_variant|LOW|Pgl_GLEAN_10002765|Pgl_GLEAN_10002765|transcript|TRANSCRIPT_Pgl_GLEAN_10002765|protein_coding|1/1|c.636C>A|p.Thr212Thr|636/984|636/984|212/327||	A|non_coding_transcript_variant|MODIFIER|Pgl_GLEAN_10002765|Pgl_GLEAN_10002765|transcript|Pgl_GLEAN_10002765mrna.1|protein_coding||||||||WARNING_TRANSCRIPT_NO_START_CODON
chr1_5963235	chr1	5963235	A	G	=G|missense_variant|MODERATE|Pgl_GLEAN_10002765|Pgl_GLEAN_10002765|transcript|TRANSCRIPT_Pgl_GLEAN_10002765|protein_coding|1/1|c.779A>G|p.Gln260Arg|779/984|779/984|260/327||	G|non_coding_transcript_variant|MODIFIER|Pgl_GLEAN_10002765|Pgl_GLEAN_10002765|transcript|Pgl_GLEAN_10002765mrna.1|protein_coding||||||||WARNING_TRANSCRIPT_NO_START_CODON
chr1_5963242	chr1	5963242	G	A	=A|missense_variant|MODERATE|Pgl_GLEAN_10002765|Pgl_GLEAN_10002765|transcript|TRANSCRIPT_Pgl_GLEAN_10002765|protein_coding|1/1|c.786G>A|p.Met262Ile|786/984|786/984|262/327||	A|non_coding_transcript_variant|MODIFIER|Pgl_GLEAN_10002765|Pgl_GLEAN_10002765|transcript|Pgl_GLEAN_10002765mrna.1|protein_coding||||||||WARNING_TRANSCRIPT_NO_START_CODON
chr1_5963255	chr1	5963255	G	T	=T|stop_gained|HIGH|Pgl_GLEAN_10002765|Pgl_GLEAN_10002765|transcript|TRANSCRIPT_Pgl_GLEAN_10002765|protein_coding|1/1|c.799G>T|p.Glu267*|799/984|799/984|267/327||	T|non_coding_transcript_variant|MODIFIER|Pgl_GLEAN_10002765|Pgl_GLEAN_10002765|transcript|Pgl_GLEAN_10002765mrna.1|protein_coding||||||||WARNING_TRANSCRIPT_NO_START_CODON
chr1_5963267	chr1	5963267	C	T	=T|stop_gained|HIGH|Pgl_GLEAN_10002765|Pgl_GLEAN_10002765|transcript|TRANSCRIPT_Pgl_GLEAN_10002765|protein_coding|1/1|c.811C>T|p.Gln271*|811/984|811/984|271/327||	T|non_coding_transcript_variant|MODIFIER|Pgl_GLEAN_10002765|Pgl_GLEAN_10002765|transcript|Pgl_GLEAN_10002765mrna.1|protein_coding||||||||WARNING_TRANSCRIPT_NO_START_CODON
chr1_5963306	chr1	5963306	C	T	=T|missense_variant|MODERATE|Pgl_GLEAN_10002765|Pgl_GLEAN_10002765|transcript|TRANSCRIPT_Pgl_GLEAN_10002765|protein_coding|1/1|c.850C>T|p.Pro284Ser|850/984|850/984|284/327||	T|non_coding_transcript_variant|MODIFIER|Pgl_GLEAN_10002765|Pgl_GLEAN_10002765|transcript|Pgl_GLEAN_10002765mrna.1|protein_coding||||||||WARNING_TRANSCRIPT_NO_START_CODON
chr1_5963317	chr1	5963317	T	C	=C|synonymous_variant|LOW|Pgl_GLEAN_10002765|Pgl_GLEAN_10002765|transcript|TRANSCRIPT_Pgl_GLEAN_10002765|protein_coding|1/1|c.861T>C|p.Ser287Ser|861/984|861/984|287/327||	C|non_coding_transcript_variant|MODIFIER|Pgl_GLEAN_10002765|Pgl_GLEAN_10002765|transcript|Pgl_GLEAN_10002765mrna.1|protein_coding||||||||WARNING_TRANSCRIPT_NO_START_CODON
chr1_5963322	chr1	5963322	A	T	=T|missense_variant|MODERATE|Pgl_GLEAN_10002765|Pgl_GLEAN_10002765|transcript|TRANSCRIPT_Pgl_GLEAN_10002765|protein_coding|1/1|c.866A>T|p.His289Leu|866/984|866/984|289/327||	T|non_coding_transcript_variant|MODIFIER|Pgl_GLEAN_10002765|Pgl_GLEAN_10002765|transcript|Pgl_GLEAN_10002765mrna.1|protein_coding||||||||WARNING_TRANSCRIPT_NO_START_CODON
chr1_5963374	chr1	5963374	C	A	=A|missense_variant|MODERATE|Pgl_GLEAN_10002765|Pgl_GLEAN_10002765|transcript|TRANSCRIPT_Pgl_GLEAN_10002765|protein_coding|1/1|c.918C>A|p.Asp306Glu|918/984|918/984|306/327||	A|non_coding_transcript_variant|MODIFIER|Pgl_GLEAN_10002765|Pgl_GLEAN_10002765|transcript|Pgl_GLEAN_10002765mrna.1|protein_coding||||||||WARNING_TRANSCRIPT_NO_START_CODON
chr1_5963401	chr1	5963401	T	A	=A|missense_variant|MODERATE|Pgl_GLEAN_10002765|Pgl_GLEAN_10002765|transcript|TRANSCRIPT_Pgl_GLEAN_10002765|protein_coding|1/1|c.945T>A|p.Asp315Glu|945/984|945/984|315/327||	A|non_coding_transcript_variant|MODIFIER|Pgl_GLEAN_10002765|Pgl_GLEAN_10002765|transcript|Pgl_GLEAN_10002765mrna.1|protein_coding||||||||WARNING_TRANSCRIPT_NO_START_CODON
chr1_5963412	chr1	5963412	G	A	=A|missense_variant|MODERATE|Pgl_GLEAN_10002765|Pgl_GLEAN_10002765|transcript|TRANSCRIPT_Pgl_GLEAN_10002765|protein_coding|1/1|c.956G>A|p.Arg319Lys|956/984|956/984|319/327||	A|non_coding_transcript_variant|MODIFIER|Pgl_GLEAN_10002765|Pgl_GLEAN_10002765|transcript|Pgl_GLEAN_10002765mrna.1|protein_coding||||||||WARNING_TRANSCRIPT_NO_START_CODON
chr1_5963426	chr1	5963426	A	G	=G|missense_variant|MODERATE|Pgl_GLEAN_10002765|Pgl_GLEAN_10002765|transcript|TRANSCRIPT_Pgl_GLEAN_10002765|protein_coding|1/1|c.970A>G|p.Lys324Glu|970/984|970/984|324/327||	G|non_coding_transcript_variant|MODIFIER|Pgl_GLEAN_10002765|Pgl_GLEAN_10002765|transcript|Pgl_GLEAN_10002765mrna.1|protein_coding||||||||WARNING_TRANSCRIPT_NO_START_CODON
chr1_5973244	chr1	5973244	G	T	=T|synonymous_variant|LOW|Pgl_GLEAN_10002766|Pgl_GLEAN_10002766|transcript|TRANSCRIPT_Pgl_GLEAN_10002766|protein_coding|1/3|c.222G>T|p.Arg74Arg|222/2058|222/2058|74/685||	T|non_coding_transcript_variant|MODIFIER|Pgl_GLEAN_10002766|Pgl_GLEAN_10002766|transcript|Pgl_GLEAN_10002766mrna.1|protein_coding||||||||WARNING_TRANSCRIPT_NO_START_CODON
chr1_5973262	chr1	5973262	T	C	=C|synonymous_variant|LOW|Pgl_GLEAN_10002766|Pgl_GLEAN_10002766|transcript|TRANSCRIPT_Pgl_GLEAN_10002766|protein_coding|1/3|c.240T>C|p.Gly80Gly|240/2058|240/2058|80/685||	C|non_coding_transcript_variant|MODIFIER|Pgl_GLEAN_10002766|Pgl_GLEAN_10002766|transcript|Pgl_GLEAN_10002766mrna.1|protein_coding||||||||WARNING_TRANSCRIPT_NO_START_CODON
chr1_5973283	chr1	5973283	G	A	=A|synonymous_variant|LOW|Pgl_GLEAN_10002766|Pgl_GLEAN_10002766|transcript|TRANSCRIPT_Pgl_GLEAN_10002766|protein_coding|1/3|c.261G>A|p.Gly87Gly|261/2058|261/2058|87/685||	A|non_coding_transcript_variant|MODIFIER|Pgl_GLEAN_10002766|Pgl_GLEAN_10002766|transcript|Pgl_GLEAN_10002766mrna.1|protein_coding||||||||WARNING_TRANSCRIPT_NO_START_CODON
chr1_5973310	chr1	5973310	G	T	=T|synonymous_variant|LOW|Pgl_GLEAN_10002766|Pgl_GLEAN_10002766|transcript|TRANSCRIPT_Pgl_GLEAN_10002766|protein_coding|1/3|c.288G>T|p.Thr96Thr|288/2058|288/2058|96/685||	T|non_coding_transcript_variant|MODIFIER|Pgl_GLEAN_10002766|Pgl_GLEAN_10002766|transcript|Pgl_GLEAN_10002766mrna.1|protein_coding||||||||WARNING_TRANSCRIPT_NO_START_CODON
chr1_5973408	chr1	5973408	A	T	=T|missense_variant|MODERATE|Pgl_GLEAN_10002766|Pgl_GLEAN_10002766|transcript|TRANSCRIPT_Pgl_GLEAN_10002766|protein_coding|1/3|c.386A>T|p.Glu129Val|386/2058|386/2058|129/685||	T|non_coding_transcript_variant|MODIFIER|Pgl_GLEAN_10002766|Pgl_GLEAN_10002766|transcript|Pgl_GLEAN_10002766mrna.1|protein_coding||||||||WARNING_TRANSCRIPT_NO_START_CODON
chr1_5973433	chr1	5973433	A	G	=G|synonymous_variant|LOW|Pgl_GLEAN_10002766|Pgl_GLEAN_10002766|transcript|TRANSCRIPT_Pgl_GLEAN_10002766|protein_coding|1/3|c.411A>G|p.Glu137Glu|411/2058|411/2058|137/685||	G|non_coding_transcript_variant|MODIFIER|Pgl_GLEAN_10002766|Pgl_GLEAN_10002766|transcript|Pgl_GLEAN_10002766mrna.1|protein_coding||||||||WARNING_TRANSCRIPT_NO_START_CODON
chr1_5973460	chr1	5973460	C	T	=T|synonymous_variant|LOW|Pgl_GLEAN_10002766|Pgl_GLEAN_10002766|transcript|TRANSCRIPT_Pgl_GLEAN_10002766|protein_coding|1/3|c.438C>T|p.Gly146Gly|438/2058|438/2058|146/685||	T|non_coding_transcript_variant|MODIFIER|Pgl_GLEAN_10002766|Pgl_GLEAN_10002766|transcript|Pgl_GLEAN_10002766mrna.1|protein_coding||||||||WARNING_TRANSCRIPT_NO_START_CODON
chr1_5973465	chr1	5973465	T	G	=G|missense_variant|MODERATE|Pgl_GLEAN_10002766|Pgl_GLEAN_10002766|transcript|TRANSCRIPT_Pgl_GLEAN_10002766|protein_coding|1/3|c.443T>G|p.Leu148Trp|443/2058|443/2058|148/685||	G|non_coding_transcript_variant|MODIFIER|Pgl_GLEAN_10002766|Pgl_GLEAN_10002766|transcript|Pgl_GLEAN_10002766mrna.1|protein_coding||||||||WARNING_TRANSCRIPT_NO_START_CODON
chr1_5973481	chr1	5973481	C	T	=T|synonymous_variant|LOW|Pgl_GLEAN_10002766|Pgl_GLEAN_10002766|transcript|TRANSCRIPT_Pgl_GLEAN_10002766|protein_coding|1/3|c.459C>T|p.Pro153Pro|459/2058|459/2058|153/685||	T|non_coding_transcript_variant|MODIFIER|Pgl_GLEAN_10002766|Pgl_GLEAN_10002766|transcript|Pgl_GLEAN_10002766mrna.1|protein_coding||||||||WARNING_TRANSCRIPT_NO_START_CODON
chr1_5973499	chr1	5973499	G	T	=T|synonymous_variant|LOW|Pgl_GLEAN_10002766|Pgl_GLEAN_10002766|transcript|TRANSCRIPT_Pgl_GLEAN_10002766|protein_coding|1/3|c.477G>T|p.Arg159Arg|477/2058|477/2058|159/685||	T|non_coding_transcript_variant|MODIFIER|Pgl_GLEAN_10002766|Pgl_GLEAN_10002766|transcript|Pgl_GLEAN_10002766mrna.1|protein_coding||||||||WARNING_TRANSCRIPT_NO_START_CODON
chr1_5973500	chr1	5973500	C	T	=T|missense_variant|MODERATE|Pgl_GLEAN_10002766|Pgl_GLEAN_10002766|transcript|TRANSCRIPT_Pgl_GLEAN_10002766|protein_coding|1/3|c.478C>T|p.Leu160Phe|478/2058|478/2058|160/685||	T|non_coding_transcript_variant|MODIFIER|Pgl_GLEAN_10002766|Pgl_GLEAN_10002766|transcript|Pgl_GLEAN_10002766mrna.1|protein_coding||||||||WARNING_TRANSCRIPT_NO_START_CODON
chr1_5973517	chr1	5973517	T	C	=C|synonymous_variant|LOW|Pgl_GLEAN_10002766|Pgl_GLEAN_10002766|transcript|TRANSCRIPT_Pgl_GLEAN_10002766|protein_coding|1/3|c.495T>C|p.Ser165Ser|495/2058|495/2058|165/685||	C|non_coding_transcript_variant|MODIFIER|Pgl_GLEAN_10002766|Pgl_GLEAN_10002766|transcript|Pgl_GLEAN_10002766mrna.1|protein_coding||||||||WARNING_TRANSCRIPT_NO_START_CODON
chr1_5973525	chr1	5973525	A	G	=G|missense_variant|MODERATE|Pgl_GLEAN_10002766|Pgl_GLEAN_10002766|transcript|TRANSCRIPT_Pgl_GLEAN_10002766|protein_coding|1/3|c.503A>G|p.Lys168Arg|503/2058|503/2058|168/685||	G|non_coding_transcript_variant|MODIFIER|Pgl_GLEAN_10002766|Pgl_GLEAN_10002766|transcript|Pgl_GLEAN_10002766mrna.1|protein_coding||||||||WARNING_TRANSCRIPT_NO_START_CODON
chr1_5973529	chr1	5973529	C	T	=T|synonymous_variant|LOW|Pgl_GLEAN_10002766|Pgl_GLEAN_10002766|transcript|TRANSCRIPT_Pgl_GLEAN_10002766|protein_coding|1/3|c.507C>T|p.His169His|507/2058|507/2058|169/685||	T|non_coding_transcript_variant|MODIFIER|Pgl_GLEAN_10002766|Pgl_GLEAN_10002766|transcript|Pgl_GLEAN_10002766mrna.1|protein_coding||||||||WARNING_TRANSCRIPT_NO_START_CODON
chr1_5973539	chr1	5973539	A	G	=G|missense_variant|MODERATE|Pgl_GLEAN_10002766|Pgl_GLEAN_10002766|transcript|TRANSCRIPT_Pgl_GLEAN_10002766|protein_coding|1/3|c.517A>G|p.Thr173Ala|517/2058|517/2058|173/685||	G|non_coding_transcript_variant|MODIFIER|Pgl_GLEAN_10002766|Pgl_GLEAN_10002766|transcript|Pgl_GLEAN_10002766mrna.1|protein_coding||||||||WARNING_TRANSCRIPT_NO_START_CODON
chr1_5973559	chr1	5973559	G	A	=A|synonymous_variant|LOW|Pgl_GLEAN_10002766|Pgl_GLEAN_10002766|transcript|TRANSCRIPT_Pgl_GLEAN_10002766|protein_coding|1/3|c.537G>A|p.Ser179Ser|537/2058|537/2058|179/685||	A|non_coding_transcript_variant|MODIFIER|Pgl_GLEAN_10002766|Pgl_GLEAN_10002766|transcript|Pgl_GLEAN_10002766mrna.1|protein_coding||||||||WARNING_TRANSCRIPT_NO_START_CODON
chr1_5973604	chr1	5973604	T	A	=A|synonymous_variant|LOW|Pgl_GLEAN_10002766|Pgl_GLEAN_10002766|transcript|TRANSCRIPT_Pgl_GLEAN_10002766|protein_coding|1/3|c.582T>A|p.Pro194Pro|582/2058|582/2058|194/685||	A|non_coding_transcript_variant|MODIFIER|Pgl_GLEAN_10002766|Pgl_GLEAN_10002766|transcript|Pgl_GLEAN_10002766mrna.1|protein_coding||||||||WARNING_TRANSCRIPT_NO_START_CODON
chr1_5973613	chr1	5973613	A	C	=C|synonymous_variant|LOW|Pgl_GLEAN_10002766|Pgl_GLEAN_10002766|transcript|TRANSCRIPT_Pgl_GLEAN_10002766|protein_coding|1/3|c.591A>C|p.Ser197Ser|591/2058|591/2058|197/685||	C|non_coding_transcript_variant|MODIFIER|Pgl_GLEAN_10002766|Pgl_GLEAN_10002766|transcript|Pgl_GLEAN_10002766mrna.1|protein_coding||||||||WARNING_TRANSCRIPT_NO_START_CODON
chr1_5973622	chr1	5973622	T	C	=C|synonymous_variant|LOW|Pgl_GLEAN_10002766|Pgl_GLEAN_10002766|transcript|TRANSCRIPT_Pgl_GLEAN_10002766|protein_coding|1/3|c.600T>C|p.Asn200Asn|600/2058|600/2058|200/685||	C|non_coding_transcript_variant|MODIFIER|Pgl_GLEAN_10002766|Pgl_GLEAN_10002766|transcript|Pgl_GLEAN_10002766mrna.1|protein_coding||||||||WARNING_TRANSCRIPT_NO_START_CODON
chr1_5973637	chr1	5973637	T	G	=G|synonymous_variant|LOW|Pgl_GLEAN_10002766|Pgl_GLEAN_10002766|transcript|TRANSCRIPT_Pgl_GLEAN_10002766|protein_coding|1/3|c.615T>G|p.Val205Val|615/2058|615/2058|205/685||	G|non_coding_transcript_variant|MODIFIER|Pgl_GLEAN_10002766|Pgl_GLEAN_10002766|transcript|Pgl_GLEAN_10002766mrna.1|protein_coding||||||||WARNING_TRANSCRIPT_NO_START_CODON
chr1_5973748	chr1	5973748	C	A	=A|synonymous_variant|LOW|Pgl_GLEAN_10002766|Pgl_GLEAN_10002766|transcript|TRANSCRIPT_Pgl_GLEAN_10002766|protein_coding|1/3|c.726C>A|p.Ile242Ile|726/2058|726/2058|242/685||	A|non_coding_transcript_variant|MODIFIER|Pgl_GLEAN_10002766|Pgl_GLEAN_10002766|transcript|Pgl_GLEAN_10002766mrna.1|protein_coding||||||||WARNING_TRANSCRIPT_NO_START_CODON
chr1_5973768	chr1	5973768	T	C	=C|missense_variant|MODERATE|Pgl_GLEAN_10002766|Pgl_GLEAN_10002766|transcript|TRANSCRIPT_Pgl_GLEAN_10002766|protein_coding|1/3|c.746T>C|p.Leu249Ser|746/2058|746/2058|249/685||	C|non_coding_transcript_variant|MODIFIER|Pgl_GLEAN_10002766|Pgl_GLEAN_10002766|transcript|Pgl_GLEAN_10002766mrna.1|protein_coding||||||||WARNING_TRANSCRIPT_NO_START_CODON
chr1_5973784	chr1	5973784	T	A	=A|synonymous_variant|LOW|Pgl_GLEAN_10002766|Pgl_GLEAN_10002766|transcript|TRANSCRIPT_Pgl_GLEAN_10002766|protein_coding|1/3|c.762T>A|p.Thr254Thr|762/2058|762/2058|254/685||	A|non_coding_transcript_variant|MODIFIER|Pgl_GLEAN_10002766|Pgl_GLEAN_10002766|transcript|Pgl_GLEAN_10002766mrna.1|protein_coding||||||||WARNING_TRANSCRIPT_NO_START_CODON
chr1_5973850	chr1	5973850	C	T	=T|synonymous_variant|LOW|Pgl_GLEAN_10002766|Pgl_GLEAN_10002766|transcript|TRANSCRIPT_Pgl_GLEAN_10002766|protein_coding|1/3|c.828C>T|p.Ser276Ser|828/2058|828/2058|276/685||	T|non_coding_transcript_variant|MODIFIER|Pgl_GLEAN_10002766|Pgl_GLEAN_10002766|transcript|Pgl_GLEAN_10002766mrna.1|protein_coding||||||||WARNING_TRANSCRIPT_NO_START_CODON
chr1_5973868	chr1	5973868	T	A	=A|missense_variant|MODERATE|Pgl_GLEAN_10002766|Pgl_GLEAN_10002766|transcript|TRANSCRIPT_Pgl_GLEAN_10002766|protein_coding|1/3|c.846T>A|p.Ser282Arg|846/2058|846/2058|282/685||	A|non_coding_transcript_variant|MODIFIER|Pgl_GLEAN_10002766|Pgl_GLEAN_10002766|transcript|Pgl_GLEAN_10002766mrna.1|protein_coding||||||||WARNING_TRANSCRIPT_NO_START_CODON
chr1_5973957	chr1	5973957	C	T	=T|missense_variant|MODERATE|Pgl_GLEAN_10002766|Pgl_GLEAN_10002766|transcript|TRANSCRIPT_Pgl_GLEAN_10002766|protein_coding|1/3|c.935C>T|p.Thr312Ile|935/2058|935/2058|312/685||	T|non_coding_transcript_variant|MODIFIER|Pgl_GLEAN_10002766|Pgl_GLEAN_10002766|transcript|Pgl_GLEAN_10002766mrna.1|protein_coding||||||||WARNING_TRANSCRIPT_NO_START_CODON
chr1_5973969	chr1	5973969	A	G	=G|missense_variant|MODERATE|Pgl_GLEAN_10002766|Pgl_GLEAN_10002766|transcript|TRANSCRIPT_Pgl_GLEAN_10002766|protein_coding|1/3|c.947A>G|p.Asn316Ser|947/2058|947/2058|316/685||	G|non_coding_transcript_variant|MODIFIER|Pgl_GLEAN_10002766|Pgl_GLEAN_10002766|transcript|Pgl_GLEAN_10002766mrna.1|protein_coding||||||||WARNING_TRANSCRIPT_NO_START_CODON
chr1_5973976	chr1	5973976	A	G	=G|synonymous_variant|LOW|Pgl_GLEAN_10002766|Pgl_GLEAN_10002766|transcript|TRANSCRIPT_Pgl_GLEAN_10002766|protein_coding|1/3|c.954A>G|p.Thr318Thr|954/2058|954/2058|318/685||	G|non_coding_transcript_variant|MODIFIER|Pgl_GLEAN_10002766|Pgl_GLEAN_10002766|transcript|Pgl_GLEAN_10002766mrna.1|protein_coding||||||||WARNING_TRANSCRIPT_NO_START_CODON
chr1_5973981	chr1	5973981	A	G	=G|missense_variant|MODERATE|Pgl_GLEAN_10002766|Pgl_GLEAN_10002766|transcript|TRANSCRIPT_Pgl_GLEAN_10002766|protein_coding|1/3|c.959A>G|p.Glu320Gly|959/2058|959/2058|320/685||	G|non_coding_transcript_variant|MODIFIER|Pgl_GLEAN_10002766|Pgl_GLEAN_10002766|transcript|Pgl_GLEAN_10002766mrna.1|protein_coding||||||||WARNING_TRANSCRIPT_NO_START_CODON
chr1_5982206	chr1	5982206	T	G	=G|intergenic_region|MODIFIER|Pgl_GLEAN_10002766-Pgl_GLEAN_10002767|Pgl_GLEAN_10002766-Pgl_GLEAN_10002767|intergenic_region|Pgl_GLEAN_10002766-Pgl_GLEAN_10002767|||n.5982206T>G||||||
chr1_6003998	chr1	6003998	G	A	=A|upstream_gene_variant|MODIFIER|Pgl_GLEAN_10002768|Pgl_GLEAN_10002768|transcript|TRANSCRIPT_Pgl_GLEAN_10002768|protein_coding||c.-18G>A|||||18|	A|upstream_gene_variant|MODIFIER|Pgl_GLEAN_10002768|Pgl_GLEAN_10002768|transcript|Pgl_GLEAN_10002768mrna.1|protein_coding||c.-989G>A|||||18|WARNING_TRANSCRIPT_NO_START_CODON	A|intergenic_region|MODIFIER|Pgl_GLEAN_10002767-Pgl_GLEAN_10002768|Pgl_GLEAN_10002767-Pgl_GLEAN_10002768|intergenic_region|Pgl_GLEAN_10002767-Pgl_GLEAN_10002768|||n.6003998G>A||||||
chr1_6004003	chr1	6004003	C	T	=T|upstream_gene_variant|MODIFIER|Pgl_GLEAN_10002768|Pgl_GLEAN_10002768|transcript|TRANSCRIPT_Pgl_GLEAN_10002768|protein_coding||c.-13C>T|||||13|	T|upstream_gene_variant|MODIFIER|Pgl_GLEAN_10002768|Pgl_GLEAN_10002768|transcript|Pgl_GLEAN_10002768mrna.1|protein_coding||c.-984C>T|||||13|WARNING_TRANSCRIPT_NO_START_CODON	T|intergenic_region|MODIFIER|Pgl_GLEAN_10002767-Pgl_GLEAN_10002768|Pgl_GLEAN_10002767-Pgl_GLEAN_10002768|intergenic_region|Pgl_GLEAN_10002767-Pgl_GLEAN_10002768|||n.6004003C>T||||||
chr1_6004012	chr1	6004012	G	A	=A|upstream_gene_variant|MODIFIER|Pgl_GLEAN_10002768|Pgl_GLEAN_10002768|transcript|TRANSCRIPT_Pgl_GLEAN_10002768|protein_coding||c.-4G>A|||||4|	A|upstream_gene_variant|MODIFIER|Pgl_GLEAN_10002768|Pgl_GLEAN_10002768|transcript|Pgl_GLEAN_10002768mrna.1|protein_coding||c.-975G>A|||||4|WARNING_TRANSCRIPT_NO_START_CODON	A|intergenic_region|MODIFIER|Pgl_GLEAN_10002767-Pgl_GLEAN_10002768|Pgl_GLEAN_10002767-Pgl_GLEAN_10002768|intergenic_region|Pgl_GLEAN_10002767-Pgl_GLEAN_10002768|||n.6004012G>A||||||
chr1_6004016	chr1	6004016	A	G	=G|start_lost|HIGH|Pgl_GLEAN_10002768|Pgl_GLEAN_10002768|transcript|TRANSCRIPT_Pgl_GLEAN_10002768|protein_coding|1/1|c.1A>G|p.Met1?|1/972|1/972|1/323||	G|non_coding_transcript_variant|MODIFIER|Pgl_GLEAN_10002768|Pgl_GLEAN_10002768|transcript|Pgl_GLEAN_10002768mrna.1|protein_coding||||||||WARNING_TRANSCRIPT_NO_START_CODON;LOF=(Pgl_GLEAN_10002768|Pgl_GLEAN_10002768|2|0	50)
chr1_6004075	chr1	6004075	T	C	=C|synonymous_variant|LOW|Pgl_GLEAN_10002768|Pgl_GLEAN_10002768|transcript|TRANSCRIPT_Pgl_GLEAN_10002768|protein_coding|1/1|c.60T>C|p.Gly20Gly|60/972|60/972|20/323||	C|non_coding_transcript_variant|MODIFIER|Pgl_GLEAN_10002768|Pgl_GLEAN_10002768|transcript|Pgl_GLEAN_10002768mrna.1|protein_coding||||||||WARNING_TRANSCRIPT_NO_START_CODON
chr1_6004080	chr1	6004080	A	T	=T|missense_variant|MODERATE|Pgl_GLEAN_10002768|Pgl_GLEAN_10002768|transcript|TRANSCRIPT_Pgl_GLEAN_10002768|protein_coding|1/1|c.65A>T|p.Lys22Met|65/972|65/972|22/323||	T|non_coding_transcript_variant|MODIFIER|Pgl_GLEAN_10002768|Pgl_GLEAN_10002768|transcript|Pgl_GLEAN_10002768mrna.1|protein_coding||||||||WARNING_TRANSCRIPT_NO_START_CODON
chr1_6004171	chr1	6004171	C	A	=A|missense_variant|MODERATE|Pgl_GLEAN_10002768|Pgl_GLEAN_10002768|transcript|TRANSCRIPT_Pgl_GLEAN_10002768|protein_coding|1/1|c.156C>A|p.Asp52Glu|156/972|156/972|52/323||	A|non_coding_transcript_variant|MODIFIER|Pgl_GLEAN_10002768|Pgl_GLEAN_10002768|transcript|Pgl_GLEAN_10002768mrna.1|protein_coding||||||||WARNING_TRANSCRIPT_NO_START_CODON
chr1_6004174	chr1	6004174	T	C	=C|synonymous_variant|LOW|Pgl_GLEAN_10002768|Pgl_GLEAN_10002768|transcript|TRANSCRIPT_Pgl_GLEAN_10002768|protein_coding|1/1|c.159T>C|p.Val53Val|159/972|159/972|53/323||	C|non_coding_transcript_variant|MODIFIER|Pgl_GLEAN_10002768|Pgl_GLEAN_10002768|transcript|Pgl_GLEAN_10002768mrna.1|protein_coding||||||||WARNING_TRANSCRIPT_NO_START_CODON
chr1_6004334	chr1	6004334	A	G	=G|missense_variant|MODERATE|Pgl_GLEAN_10002768|Pgl_GLEAN_10002768|transcript|TRANSCRIPT_Pgl_GLEAN_10002768|protein_coding|1/1|c.319A>G|p.Lys107Glu|319/972|319/972|107/323||	G|non_coding_transcript_variant|MODIFIER|Pgl_GLEAN_10002768|Pgl_GLEAN_10002768|transcript|Pgl_GLEAN_10002768mrna.1|protein_coding||||||||WARNING_TRANSCRIPT_NO_START_CODON
chr1_6004346	chr1	6004346	G	C	=C|missense_variant|MODERATE|Pgl_GLEAN_10002768|Pgl_GLEAN_10002768|transcript|TRANSCRIPT_Pgl_GLEAN_10002768|protein_coding|1/1|c.331G>C|p.Val111Leu|331/972|331/972|111/323||	C|non_coding_transcript_variant|MODIFIER|Pgl_GLEAN_10002768|Pgl_GLEAN_10002768|transcript|Pgl_GLEAN_10002768mrna.1|protein_coding||||||||WARNING_TRANSCRIPT_NO_START_CODON
chr1_6033647	chr1	6033647	T	C	=C|intron_variant|MODIFIER|Pgl_GLEAN_10002769|Pgl_GLEAN_10002769|transcript|TRANSCRIPT_Pgl_GLEAN_10002769|protein_coding|1/7|c.33+521A>G||||||	C|non_coding_transcript_variant|MODIFIER|Pgl_GLEAN_10002769|Pgl_GLEAN_10002769|transcript|Pgl_GLEAN_10002769mrna.1|protein_coding||||||||WARNING_TRANSCRIPT_NO_START_CODON
chr1_6033654	chr1	6033654	A	C	=C|intron_variant|MODIFIER|Pgl_GLEAN_10002769|Pgl_GLEAN_10002769|transcript|TRANSCRIPT_Pgl_GLEAN_10002769|protein_coding|1/7|c.33+514T>G||||||	C|non_coding_transcript_variant|MODIFIER|Pgl_GLEAN_10002769|Pgl_GLEAN_10002769|transcript|Pgl_GLEAN_10002769mrna.1|protein_coding||||||||WARNING_TRANSCRIPT_NO_START_CODON
chr1_6033669	chr1	6033669	C	T	=T|intron_variant|MODIFIER|Pgl_GLEAN_10002769|Pgl_GLEAN_10002769|transcript|TRANSCRIPT_Pgl_GLEAN_10002769|protein_coding|1/7|c.33+499G>A||||||	T|non_coding_transcript_variant|MODIFIER|Pgl_GLEAN_10002769|Pgl_GLEAN_10002769|transcript|Pgl_GLEAN_10002769mrna.1|protein_coding||||||||WARNING_TRANSCRIPT_NO_START_CODON
chr1_6033677	chr1	6033677	G	C	=C|intron_variant|MODIFIER|Pgl_GLEAN_10002769|Pgl_GLEAN_10002769|transcript|TRANSCRIPT_Pgl_GLEAN_10002769|protein_coding|1/7|c.33+491C>G||||||	C|non_coding_transcript_variant|MODIFIER|Pgl_GLEAN_10002769|Pgl_GLEAN_10002769|transcript|Pgl_GLEAN_10002769mrna.1|protein_coding||||||||WARNING_TRANSCRIPT_NO_START_CODON
chr1_6033703	chr1	6033703	C	T	=T|intron_variant|MODIFIER|Pgl_GLEAN_10002769|Pgl_GLEAN_10002769|transcript|TRANSCRIPT_Pgl_GLEAN_10002769|protein_coding|1/7|c.33+465G>A||||||	T|non_coding_transcript_variant|MODIFIER|Pgl_GLEAN_10002769|Pgl_GLEAN_10002769|transcript|Pgl_GLEAN_10002769mrna.1|protein_coding||||||||WARNING_TRANSCRIPT_NO_START_CODON
chr1_6033724	chr1	6033724	G	A	=A|intron_variant|MODIFIER|Pgl_GLEAN_10002769|Pgl_GLEAN_10002769|transcript|TRANSCRIPT_Pgl_GLEAN_10002769|protein_coding|1/7|c.33+444C>T||||||	A|non_coding_transcript_variant|MODIFIER|Pgl_GLEAN_10002769|Pgl_GLEAN_10002769|transcript|Pgl_GLEAN_10002769mrna.1|protein_coding||||||||WARNING_TRANSCRIPT_NO_START_CODON
chr1_6033740	chr1	6033740	C	A	=A|intron_variant|MODIFIER|Pgl_GLEAN_10002769|Pgl_GLEAN_10002769|transcript|TRANSCRIPT_Pgl_GLEAN_10002769|protein_coding|1/7|c.33+428G>T||||||	A|non_coding_transcript_variant|MODIFIER|Pgl_GLEAN_10002769|Pgl_GLEAN_10002769|transcript|Pgl_GLEAN_10002769mrna.1|protein_coding||||||||WARNING_TRANSCRIPT_NO_START_CODON
chr1_6033756	chr1	6033756	A	G	=G|intron_variant|MODIFIER|Pgl_GLEAN_10002769|Pgl_GLEAN_10002769|transcript|TRANSCRIPT_Pgl_GLEAN_10002769|protein_coding|1/7|c.33+412T>C||||||	G|non_coding_transcript_variant|MODIFIER|Pgl_GLEAN_10002769|Pgl_GLEAN_10002769|transcript|Pgl_GLEAN_10002769mrna.1|protein_coding||||||||WARNING_TRANSCRIPT_NO_START_CODON
chr1_6033759	chr1	6033759	C	T	=T|intron_variant|MODIFIER|Pgl_GLEAN_10002769|Pgl_GLEAN_10002769|transcript|TRANSCRIPT_Pgl_GLEAN_10002769|protein_coding|1/7|c.33+409G>A||||||	T|non_coding_transcript_variant|MODIFIER|Pgl_GLEAN_10002769|Pgl_GLEAN_10002769|transcript|Pgl_GLEAN_10002769mrna.1|protein_coding||||||||WARNING_TRANSCRIPT_NO_START_CODON
chr1_6033767	chr1	6033767	G	A	=A|intron_variant|MODIFIER|Pgl_GLEAN_10002769|Pgl_GLEAN_10002769|transcript|TRANSCRIPT_Pgl_GLEAN_10002769|protein_coding|1/7|c.33+401C>T||||||	A|non_coding_transcript_variant|MODIFIER|Pgl_GLEAN_10002769|Pgl_GLEAN_10002769|transcript|Pgl_GLEAN_10002769mrna.1|protein_coding||||||||WARNING_TRANSCRIPT_NO_START_CODON
chr1_6033770	chr1	6033770	G	C	=C|intron_variant|MODIFIER|Pgl_GLEAN_10002769|Pgl_GLEAN_10002769|transcript|TRANSCRIPT_Pgl_GLEAN_10002769|protein_coding|1/7|c.33+398C>G||||||	C|non_coding_transcript_variant|MODIFIER|Pgl_GLEAN_10002769|Pgl_GLEAN_10002769|transcript|Pgl_GLEAN_10002769mrna.1|protein_coding||||||||WARNING_TRANSCRIPT_NO_START_CODON
chr1_6033826	chr1	6033826	C	G	=G|intron_variant|MODIFIER|Pgl_GLEAN_10002769|Pgl_GLEAN_10002769|transcript|TRANSCRIPT_Pgl_GLEAN_10002769|protein_coding|1/7|c.33+342G>C||||||	G|non_coding_transcript_variant|MODIFIER|Pgl_GLEAN_10002769|Pgl_GLEAN_10002769|transcript|Pgl_GLEAN_10002769mrna.1|protein_coding||||||||WARNING_TRANSCRIPT_NO_START_CODON
chr1_6033873	chr1	6033873	C	G	=G|intron_variant|MODIFIER|Pgl_GLEAN_10002769|Pgl_GLEAN_10002769|transcript|TRANSCRIPT_Pgl_GLEAN_10002769|protein_coding|1/7|c.33+295G>C||||||	G|non_coding_transcript_variant|MODIFIER|Pgl_GLEAN_10002769|Pgl_GLEAN_10002769|transcript|Pgl_GLEAN_10002769mrna.1|protein_coding||||||||WARNING_TRANSCRIPT_NO_START_CODON
chr1_6033967	chr1	6033967	C	G	=G|intron_variant|MODIFIER|Pgl_GLEAN_10002769|Pgl_GLEAN_10002769|transcript|TRANSCRIPT_Pgl_GLEAN_10002769|protein_coding|1/7|c.33+201G>C||||||	G|non_coding_transcript_variant|MODIFIER|Pgl_GLEAN_10002769|Pgl_GLEAN_10002769|transcript|Pgl_GLEAN_10002769mrna.1|protein_coding||||||||WARNING_TRANSCRIPT_NO_START_CODON
chr1_6033982	chr1	6033982	G	C	=C|intron_variant|MODIFIER|Pgl_GLEAN_10002769|Pgl_GLEAN_10002769|transcript|TRANSCRIPT_Pgl_GLEAN_10002769|protein_coding|1/7|c.33+186C>G||||||	C|non_coding_transcript_variant|MODIFIER|Pgl_GLEAN_10002769|Pgl_GLEAN_10002769|transcript|Pgl_GLEAN_10002769mrna.1|protein_coding||||||||WARNING_TRANSCRIPT_NO_START_CODON
chr1_6040649	chr1	6040649	T	C	=C|missense_variant|MODERATE|Pgl_GLEAN_10002770|Pgl_GLEAN_10002770|transcript|TRANSCRIPT_Pgl_GLEAN_10002770|protein_coding|2/6|c.116A>G|p.Asp39Gly|116/1119|116/1119|39/372||	C|non_coding_transcript_variant|MODIFIER|Pgl_GLEAN_10002770|Pgl_GLEAN_10002770|transcript|Pgl_GLEAN_10002770mrna.1|protein_coding||||||||WARNING_TRANSCRIPT_NO_START_CODON
chr1_6048470	chr1	6048470	C	T	=T|intron_variant|MODIFIER|Pgl_GLEAN_10002771|Pgl_GLEAN_10002771|transcript|TRANSCRIPT_Pgl_GLEAN_10002771|protein_coding|1/6|c.198+309G>A||||||	T|non_coding_transcript_variant|MODIFIER|Pgl_GLEAN_10002771|Pgl_GLEAN_10002771|transcript|Pgl_GLEAN_10002771mrna.1|protein_coding||||||||WARNING_TRANSCRIPT_NO_START_CODON
chr1_6048504	chr1	6048504	G	A	=A|intron_variant|MODIFIER|Pgl_GLEAN_10002771|Pgl_GLEAN_10002771|transcript|TRANSCRIPT_Pgl_GLEAN_10002771|protein_coding|1/6|c.198+275C>T||||||	A|non_coding_transcript_variant|MODIFIER|Pgl_GLEAN_10002771|Pgl_GLEAN_10002771|transcript|Pgl_GLEAN_10002771mrna.1|protein_coding||||||||WARNING_TRANSCRIPT_NO_START_CODON
chr1_6048564	chr1	6048564	A	G	=G|intron_variant|MODIFIER|Pgl_GLEAN_10002771|Pgl_GLEAN_10002771|transcript|TRANSCRIPT_Pgl_GLEAN_10002771|protein_coding|1/6|c.198+215T>C||||||	G|non_coding_transcript_variant|MODIFIER|Pgl_GLEAN_10002771|Pgl_GLEAN_10002771|transcript|Pgl_GLEAN_10002771mrna.1|protein_coding||||||||WARNING_TRANSCRIPT_NO_START_CODON
chr1_6048641	chr1	6048641	T	A	=A|intron_variant|MODIFIER|Pgl_GLEAN_10002771|Pgl_GLEAN_10002771|transcript|TRANSCRIPT_Pgl_GLEAN_10002771|protein_coding|1/6|c.198+138A>T||||||	A|non_coding_transcript_variant|MODIFIER|Pgl_GLEAN_10002771|Pgl_GLEAN_10002771|transcript|Pgl_GLEAN_10002771mrna.1|protein_coding||||||||WARNING_TRANSCRIPT_NO_START_CODON
chr1_6048642	chr1	6048642	C	A	=A|intron_variant|MODIFIER|Pgl_GLEAN_10002771|Pgl_GLEAN_10002771|transcript|TRANSCRIPT_Pgl_GLEAN_10002771|protein_coding|1/6|c.198+137G>T||||||	A|non_coding_transcript_variant|MODIFIER|Pgl_GLEAN_10002771|Pgl_GLEAN_10002771|transcript|Pgl_GLEAN_10002771mrna.1|protein_coding||||||||WARNING_TRANSCRIPT_NO_START_CODON
chr1_6048687	chr1	6048687	G	T	=T|intron_variant|MODIFIER|Pgl_GLEAN_10002771|Pgl_GLEAN_10002771|transcript|TRANSCRIPT_Pgl_GLEAN_10002771|protein_coding|1/6|c.198+92C>A||||||	T|non_coding_transcript_variant|MODIFIER|Pgl_GLEAN_10002771|Pgl_GLEAN_10002771|transcript|Pgl_GLEAN_10002771mrna.1|protein_coding||||||||WARNING_TRANSCRIPT_NO_START_CODON
chr1_6048723	chr1	6048723	C	A	=A|intron_variant|MODIFIER|Pgl_GLEAN_10002771|Pgl_GLEAN_10002771|transcript|TRANSCRIPT_Pgl_GLEAN_10002771|protein_coding|1/6|c.198+56G>T||||||	A|non_coding_transcript_variant|MODIFIER|Pgl_GLEAN_10002771|Pgl_GLEAN_10002771|transcript|Pgl_GLEAN_10002771mrna.1|protein_coding||||||||WARNING_TRANSCRIPT_NO_START_CODON
chr1_6048756	chr1	6048756	A	G	=G|intron_variant|MODIFIER|Pgl_GLEAN_10002771|Pgl_GLEAN_10002771|transcript|TRANSCRIPT_Pgl_GLEAN_10002771|protein_coding|1/6|c.198+23T>C||||||	G|non_coding_transcript_variant|MODIFIER|Pgl_GLEAN_10002771|Pgl_GLEAN_10002771|transcript|Pgl_GLEAN_10002771mrna.1|protein_coding||||||||WARNING_TRANSCRIPT_NO_START_CODON
chr1_6048774	chr1	6048774	T	C	=C|splice_region_variant&intron_variant|LOW|Pgl_GLEAN_10002771|Pgl_GLEAN_10002771|transcript|TRANSCRIPT_Pgl_GLEAN_10002771|protein_coding|1/6|c.198+5A>G||||||	C|non_coding_transcript_variant|MODIFIER|Pgl_GLEAN_10002771|Pgl_GLEAN_10002771|transcript|Pgl_GLEAN_10002771mrna.1|protein_coding||||||||WARNING_TRANSCRIPT_NO_START_CODON
chr1_6048801	chr1	6048801	T	C	=C|missense_variant|MODERATE|Pgl_GLEAN_10002771|Pgl_GLEAN_10002771|transcript|TRANSCRIPT_Pgl_GLEAN_10002771|protein_coding|1/7|c.176A>G|p.Lys59Arg|176/1251|176/1251|59/416||	C|non_coding_transcript_variant|MODIFIER|Pgl_GLEAN_10002771|Pgl_GLEAN_10002771|transcript|Pgl_GLEAN_10002771mrna.1|protein_coding||||||||WARNING_TRANSCRIPT_NO_START_CODON
chr1_6048810	chr1	6048810	C	A	=A|missense_variant|MODERATE|Pgl_GLEAN_10002771|Pgl_GLEAN_10002771|transcript|TRANSCRIPT_Pgl_GLEAN_10002771|protein_coding|1/7|c.167G>T|p.Arg56Leu|167/1251|167/1251|56/416||	A|non_coding_transcript_variant|MODIFIER|Pgl_GLEAN_10002771|Pgl_GLEAN_10002771|transcript|Pgl_GLEAN_10002771mrna.1|protein_coding||||||||WARNING_TRANSCRIPT_NO_START_CODON
chr1_6048812	chr1	6048812	C	A	=A|missense_variant|MODERATE|Pgl_GLEAN_10002771|Pgl_GLEAN_10002771|transcript|TRANSCRIPT_Pgl_GLEAN_10002771|protein_coding|1/7|c.165G>T|p.Arg55Ser|165/1251|165/1251|55/416||	A|non_coding_transcript_variant|MODIFIER|Pgl_GLEAN_10002771|Pgl_GLEAN_10002771|transcript|Pgl_GLEAN_10002771mrna.1|protein_coding||||||||WARNING_TRANSCRIPT_NO_START_CODON
chr1_6048828	chr1	6048828	A	G	=G|missense_variant|MODERATE|Pgl_GLEAN_10002771|Pgl_GLEAN_10002771|transcript|TRANSCRIPT_Pgl_GLEAN_10002771|protein_coding|1/7|c.149T>C|p.Val50Ala|149/1251|149/1251|50/416||	G|non_coding_transcript_variant|MODIFIER|Pgl_GLEAN_10002771|Pgl_GLEAN_10002771|transcript|Pgl_GLEAN_10002771mrna.1|protein_coding||||||||WARNING_TRANSCRIPT_NO_START_CODON
chr1_6048861	chr1	6048861	G	C	=C|missense_variant|MODERATE|Pgl_GLEAN_10002771|Pgl_GLEAN_10002771|transcript|TRANSCRIPT_Pgl_GLEAN_10002771|protein_coding|1/7|c.116C>G|p.Ala39Gly|116/1251|116/1251|39/416||	C|non_coding_transcript_variant|MODIFIER|Pgl_GLEAN_10002771|Pgl_GLEAN_10002771|transcript|Pgl_GLEAN_10002771mrna.1|protein_coding||||||||WARNING_TRANSCRIPT_NO_START_CODON
chr1_6048868	chr1	6048868	T	C	=C|missense_variant|MODERATE|Pgl_GLEAN_10002771|Pgl_GLEAN_10002771|transcript|TRANSCRIPT_Pgl_GLEAN_10002771|protein_coding|1/7|c.109A>G|p.Thr37Ala|109/1251|109/1251|37/416||	C|non_coding_transcript_variant|MODIFIER|Pgl_GLEAN_10002771|Pgl_GLEAN_10002771|transcript|Pgl_GLEAN_10002771mrna.1|protein_coding||||||||WARNING_TRANSCRIPT_NO_START_CODON
chr1_6048887	chr1	6048887	C	A	=A|synonymous_variant|LOW|Pgl_GLEAN_10002771|Pgl_GLEAN_10002771|transcript|TRANSCRIPT_Pgl_GLEAN_10002771|protein_coding|1/7|c.90G>T|p.Ala30Ala|90/1251|90/1251|30/416||	A|non_coding_transcript_variant|MODIFIER|Pgl_GLEAN_10002771|Pgl_GLEAN_10002771|transcript|Pgl_GLEAN_10002771mrna.1|protein_coding||||||||WARNING_TRANSCRIPT_NO_START_CODON
chr1_6048937	chr1	6048937	T	C	=C|missense_variant|MODERATE|Pgl_GLEAN_10002771|Pgl_GLEAN_10002771|transcript|TRANSCRIPT_Pgl_GLEAN_10002771|protein_coding|1/7|c.40A>G|p.Met14Val|40/1251|40/1251|14/416||	C|non_coding_transcript_variant|MODIFIER|Pgl_GLEAN_10002771|Pgl_GLEAN_10002771|transcript|Pgl_GLEAN_10002771mrna.1|protein_coding||||||||WARNING_TRANSCRIPT_NO_START_CODON
chr1_6063236	chr1	6063236	A	G	=G|missense_variant|MODERATE|Pgl_GLEAN_10002772|Pgl_GLEAN_10002772|transcript|TRANSCRIPT_Pgl_GLEAN_10002772|protein_coding|2/10|c.188T>C|p.Val63Ala|188/1074|188/1074|63/357||	G|non_coding_transcript_variant|MODIFIER|Pgl_GLEAN_10002772|Pgl_GLEAN_10002772|transcript|Pgl_GLEAN_10002772mrna.1|protein_coding||||||||WARNING_TRANSCRIPT_NO_START_CODON
chr1_6063247	chr1	6063247	G	A	=A|synonymous_variant|LOW|Pgl_GLEAN_10002772|Pgl_GLEAN_10002772|transcript|TRANSCRIPT_Pgl_GLEAN_10002772|protein_coding|2/10|c.177C>T|p.Ser59Ser|177/1074|177/1074|59/357||	A|non_coding_transcript_variant|MODIFIER|Pgl_GLEAN_10002772|Pgl_GLEAN_10002772|transcript|Pgl_GLEAN_10002772mrna.1|protein_coding||||||||WARNING_TRANSCRIPT_NO_START_CODON
chr1_6063302	chr1	6063302	T	C	=C|intron_variant|MODIFIER|Pgl_GLEAN_10002772|Pgl_GLEAN_10002772|transcript|TRANSCRIPT_Pgl_GLEAN_10002772|protein_coding|1/9|c.158-36A>G||||||	C|non_coding_transcript_variant|MODIFIER|Pgl_GLEAN_10002772|Pgl_GLEAN_10002772|transcript|Pgl_GLEAN_10002772mrna.1|protein_coding||||||||WARNING_TRANSCRIPT_NO_START_CODON
chr1_6064046	chr1	6064046	G	A	=A|intron_variant|MODIFIER|Pgl_GLEAN_10002772|Pgl_GLEAN_10002772|transcript|TRANSCRIPT_Pgl_GLEAN_10002772|protein_coding|1/9|c.157+65C>T||||||	A|non_coding_transcript_variant|MODIFIER|Pgl_GLEAN_10002772|Pgl_GLEAN_10002772|transcript|Pgl_GLEAN_10002772mrna.1|protein_coding||||||||WARNING_TRANSCRIPT_NO_START_CODON
chr1_6064057	chr1	6064057	A	G	=G|intron_variant|MODIFIER|Pgl_GLEAN_10002772|Pgl_GLEAN_10002772|transcript|TRANSCRIPT_Pgl_GLEAN_10002772|protein_coding|1/9|c.157+54T>C||||||	G|non_coding_transcript_variant|MODIFIER|Pgl_GLEAN_10002772|Pgl_GLEAN_10002772|transcript|Pgl_GLEAN_10002772mrna.1|protein_coding||||||||WARNING_TRANSCRIPT_NO_START_CODON
chr1_6064058	chr1	6064058	A	G	=G|intron_variant|MODIFIER|Pgl_GLEAN_10002772|Pgl_GLEAN_10002772|transcript|TRANSCRIPT_Pgl_GLEAN_10002772|protein_coding|1/9|c.157+53T>C||||||	G|non_coding_transcript_variant|MODIFIER|Pgl_GLEAN_10002772|Pgl_GLEAN_10002772|transcript|Pgl_GLEAN_10002772mrna.1|protein_coding||||||||WARNING_TRANSCRIPT_NO_START_CODON
chr1_6064069	chr1	6064069	A	G	=G|intron_variant|MODIFIER|Pgl_GLEAN_10002772|Pgl_GLEAN_10002772|transcript|TRANSCRIPT_Pgl_GLEAN_10002772|protein_coding|1/9|c.157+42T>C||||||	G|non_coding_transcript_variant|MODIFIER|Pgl_GLEAN_10002772|Pgl_GLEAN_10002772|transcript|Pgl_GLEAN_10002772mrna.1|protein_coding||||||||WARNING_TRANSCRIPT_NO_START_CODON
chr1_6235228	chr1	6235228	C	T	=T|missense_variant|MODERATE|Pgl_GLEAN_10024147|Pgl_GLEAN_10024147|transcript|TRANSCRIPT_Pgl_GLEAN_10024147|protein_coding|3/9|c.670G>A|p.Val224Ile|670/2661|670/2661|224/886||	T|non_coding_transcript_variant|MODIFIER|Pgl_GLEAN_10024147|Pgl_GLEAN_10024147|transcript|Pgl_GLEAN_10024147mrna.1|protein_coding||||||||WARNING_TRANSCRIPT_NO_START_CODON
chr1_6235331	chr1	6235331	T	A	=A|intron_variant|MODIFIER|Pgl_GLEAN_10024147|Pgl_GLEAN_10024147|transcript|TRANSCRIPT_Pgl_GLEAN_10024147|protein_coding|2/8|c.636-69A>T||||||	A|non_coding_transcript_variant|MODIFIER|Pgl_GLEAN_10024147|Pgl_GLEAN_10024147|transcript|Pgl_GLEAN_10024147mrna.1|protein_coding||||||||WARNING_TRANSCRIPT_NO_START_CODON
chr1_6235349	chr1	6235349	C	A	=A|intron_variant|MODIFIER|Pgl_GLEAN_10024147|Pgl_GLEAN_10024147|transcript|TRANSCRIPT_Pgl_GLEAN_10024147|protein_coding|2/8|c.636-87G>T||||||	A|non_coding_transcript_variant|MODIFIER|Pgl_GLEAN_10024147|Pgl_GLEAN_10024147|transcript|Pgl_GLEAN_10024147mrna.1|protein_coding||||||||WARNING_TRANSCRIPT_NO_START_CODON
chr1_6235380	chr1	6235380	C	G	=G|intron_variant|MODIFIER|Pgl_GLEAN_10024147|Pgl_GLEAN_10024147|transcript|TRANSCRIPT_Pgl_GLEAN_10024147|protein_coding|2/8|c.636-118G>C||||||	G|non_coding_transcript_variant|MODIFIER|Pgl_GLEAN_10024147|Pgl_GLEAN_10024147|transcript|Pgl_GLEAN_10024147mrna.1|protein_coding||||||||WARNING_TRANSCRIPT_NO_START_CODON
chr1_6235429	chr1	6235429	A	G	=G|intron_variant|MODIFIER|Pgl_GLEAN_10024147|Pgl_GLEAN_10024147|transcript|TRANSCRIPT_Pgl_GLEAN_10024147|protein_coding|2/8|c.636-167T>C||||||	G|non_coding_transcript_variant|MODIFIER|Pgl_GLEAN_10024147|Pgl_GLEAN_10024147|transcript|Pgl_GLEAN_10024147mrna.1|protein_coding||||||||WARNING_TRANSCRIPT_NO_START_CODON
chr1_6235438	chr1	6235438	C	T	=T|intron_variant|MODIFIER|Pgl_GLEAN_10024147|Pgl_GLEAN_10024147|transcript|TRANSCRIPT_Pgl_GLEAN_10024147|protein_coding|2/8|c.636-176G>A||||||	T|non_coding_transcript_variant|MODIFIER|Pgl_GLEAN_10024147|Pgl_GLEAN_10024147|transcript|Pgl_GLEAN_10024147mrna.1|protein_coding||||||||WARNING_TRANSCRIPT_NO_START_CODON
chr1_6235442	chr1	6235442	G	A	=A|intron_variant|MODIFIER|Pgl_GLEAN_10024147|Pgl_GLEAN_10024147|transcript|TRANSCRIPT_Pgl_GLEAN_10024147|protein_coding|2/8|c.636-180C>T||||||	A|non_coding_transcript_variant|MODIFIER|Pgl_GLEAN_10024147|Pgl_GLEAN_10024147|transcript|Pgl_GLEAN_10024147mrna.1|protein_coding||||||||WARNING_TRANSCRIPT_NO_START_CODON
chr1_6235526	chr1	6235526	A	G	=G|intron_variant|MODIFIER|Pgl_GLEAN_10024147|Pgl_GLEAN_10024147|transcript|TRANSCRIPT_Pgl_GLEAN_10024147|protein_coding|2/8|c.636-264T>C||||||	G|non_coding_transcript_variant|MODIFIER|Pgl_GLEAN_10024147|Pgl_GLEAN_10024147|transcript|Pgl_GLEAN_10024147mrna.1|protein_coding||||||||WARNING_TRANSCRIPT_NO_START_CODON
chr1_6235549	chr1	6235549	G	A	=A|intron_variant|MODIFIER|Pgl_GLEAN_10024147|Pgl_GLEAN_10024147|transcript|TRANSCRIPT_Pgl_GLEAN_10024147|protein_coding|2/8|c.635+266C>T||||||	A|non_coding_transcript_variant|MODIFIER|Pgl_GLEAN_10024147|Pgl_GLEAN_10024147|transcript|Pgl_GLEAN_10024147mrna.1|protein_coding||||||||WARNING_TRANSCRIPT_NO_START_CODON
chr1_6235552	chr1	6235552	A	G	=G|intron_variant|MODIFIER|Pgl_GLEAN_10024147|Pgl_GLEAN_10024147|transcript|TRANSCRIPT_Pgl_GLEAN_10024147|protein_coding|2/8|c.635+263T>C||||||	G|non_coding_transcript_variant|MODIFIER|Pgl_GLEAN_10024147|Pgl_GLEAN_10024147|transcript|Pgl_GLEAN_10024147mrna.1|protein_coding||||||||WARNING_TRANSCRIPT_NO_START_CODON
chr1_6235580	chr1	6235580	A	G	=G|intron_variant|MODIFIER|Pgl_GLEAN_10024147|Pgl_GLEAN_10024147|transcript|TRANSCRIPT_Pgl_GLEAN_10024147|protein_coding|2/8|c.635+235T>C||||||	G|non_coding_transcript_variant|MODIFIER|Pgl_GLEAN_10024147|Pgl_GLEAN_10024147|transcript|Pgl_GLEAN_10024147mrna.1|protein_coding||||||||WARNING_TRANSCRIPT_NO_START_CODON
chr1_6235594	chr1	6235594	A	C	=C|intron_variant|MODIFIER|Pgl_GLEAN_10024147|Pgl_GLEAN_10024147|transcript|TRANSCRIPT_Pgl_GLEAN_10024147|protein_coding|2/8|c.635+221T>G||||||	C|non_coding_transcript_variant|MODIFIER|Pgl_GLEAN_10024147|Pgl_GLEAN_10024147|transcript|Pgl_GLEAN_10024147mrna.1|protein_coding||||||||WARNING_TRANSCRIPT_NO_START_CODON
chr1_6235602	chr1	6235602	T	C	=C|intron_variant|MODIFIER|Pgl_GLEAN_10024147|Pgl_GLEAN_10024147|transcript|TRANSCRIPT_Pgl_GLEAN_10024147|protein_coding|2/8|c.635+213A>G||||||	C|non_coding_transcript_variant|MODIFIER|Pgl_GLEAN_10024147|Pgl_GLEAN_10024147|transcript|Pgl_GLEAN_10024147mrna.1|protein_coding||||||||WARNING_TRANSCRIPT_NO_START_CODON
chr1_6235610	chr1	6235610	T	C	=C|intron_variant|MODIFIER|Pgl_GLEAN_10024147|Pgl_GLEAN_10024147|transcript|TRANSCRIPT_Pgl_GLEAN_10024147|protein_coding|2/8|c.635+205A>G||||||	C|non_coding_transcript_variant|MODIFIER|Pgl_GLEAN_10024147|Pgl_GLEAN_10024147|transcript|Pgl_GLEAN_10024147mrna.1|protein_coding||||||||WARNING_TRANSCRIPT_NO_START_CODON
chr1_6235618	chr1	6235618	A	G	=G|intron_variant|MODIFIER|Pgl_GLEAN_10024147|Pgl_GLEAN_10024147|transcript|TRANSCRIPT_Pgl_GLEAN_10024147|protein_coding|2/8|c.635+197T>C||||||	G|non_coding_transcript_variant|MODIFIER|Pgl_GLEAN_10024147|Pgl_GLEAN_10024147|transcript|Pgl_GLEAN_10024147mrna.1|protein_coding||||||||WARNING_TRANSCRIPT_NO_START_CODON
chr1_6235640	chr1	6235640	T	G	=G|intron_variant|MODIFIER|Pgl_GLEAN_10024147|Pgl_GLEAN_10024147|transcript|TRANSCRIPT_Pgl_GLEAN_10024147|protein_coding|2/8|c.635+175A>C||||||	G|non_coding_transcript_variant|MODIFIER|Pgl_GLEAN_10024147|Pgl_GLEAN_10024147|transcript|Pgl_GLEAN_10024147mrna.1|protein_coding||||||||WARNING_TRANSCRIPT_NO_START_CODON
chr1_6235656	chr1	6235656	C	A	=A|intron_variant|MODIFIER|Pgl_GLEAN_10024147|Pgl_GLEAN_10024147|transcript|TRANSCRIPT_Pgl_GLEAN_10024147|protein_coding|2/8|c.635+159G>T||||||	A|non_coding_transcript_variant|MODIFIER|Pgl_GLEAN_10024147|Pgl_GLEAN_10024147|transcript|Pgl_GLEAN_10024147mrna.1|protein_coding||||||||WARNING_TRANSCRIPT_NO_START_CODON
chr1_6235669	chr1	6235669	G	T	=T|intron_variant|MODIFIER|Pgl_GLEAN_10024147|Pgl_GLEAN_10024147|transcript|TRANSCRIPT_Pgl_GLEAN_10024147|protein_coding|2/8|c.635+146C>A||||||	T|non_coding_transcript_variant|MODIFIER|Pgl_GLEAN_10024147|Pgl_GLEAN_10024147|transcript|Pgl_GLEAN_10024147mrna.1|protein_coding||||||||WARNING_TRANSCRIPT_NO_START_CODON
chr1_6235676	chr1	6235676	G	T	=T|intron_variant|MODIFIER|Pgl_GLEAN_10024147|Pgl_GLEAN_10024147|transcript|TRANSCRIPT_Pgl_GLEAN_10024147|protein_coding|2/8|c.635+139C>A||||||	T|non_coding_transcript_variant|MODIFIER|Pgl_GLEAN_10024147|Pgl_GLEAN_10024147|transcript|Pgl_GLEAN_10024147mrna.1|protein_coding||||||||WARNING_TRANSCRIPT_NO_START_CODON
chr1_6235767	chr1	6235767	G	A	=A|intron_variant|MODIFIER|Pgl_GLEAN_10024147|Pgl_GLEAN_10024147|transcript|TRANSCRIPT_Pgl_GLEAN_10024147|protein_coding|2/8|c.635+48C>T||||||	A|non_coding_transcript_variant|MODIFIER|Pgl_GLEAN_10024147|Pgl_GLEAN_10024147|transcript|Pgl_GLEAN_10024147mrna.1|protein_coding||||||||WARNING_TRANSCRIPT_NO_START_CODON
chr1_6235770	chr1	6235770	G	A	=A|intron_variant|MODIFIER|Pgl_GLEAN_10024147|Pgl_GLEAN_10024147|transcript|TRANSCRIPT_Pgl_GLEAN_10024147|protein_coding|2/8|c.635+45C>T||||||	A|non_coding_transcript_variant|MODIFIER|Pgl_GLEAN_10024147|Pgl_GLEAN_10024147|transcript|Pgl_GLEAN_10024147mrna.1|protein_coding||||||||WARNING_TRANSCRIPT_NO_START_CODON
chr1_6235780	chr1	6235780	C	A	=A|intron_variant|MODIFIER|Pgl_GLEAN_10024147|Pgl_GLEAN_10024147|transcript|TRANSCRIPT_Pgl_GLEAN_10024147|protein_coding|2/8|c.635+35G>T||||||	A|non_coding_transcript_variant|MODIFIER|Pgl_GLEAN_10024147|Pgl_GLEAN_10024147|transcript|Pgl_GLEAN_10024147mrna.1|protein_coding||||||||WARNING_TRANSCRIPT_NO_START_CODON
chr1_6235873	chr1	6235873	C	T	=T|missense_variant|MODERATE|Pgl_GLEAN_10024147|Pgl_GLEAN_10024147|transcript|TRANSCRIPT_Pgl_GLEAN_10024147|protein_coding|2/9|c.577G>A|p.Gly193Ser|577/2661|577/2661|193/886||	T|non_coding_transcript_variant|MODIFIER|Pgl_GLEAN_10024147|Pgl_GLEAN_10024147|transcript|Pgl_GLEAN_10024147mrna.1|protein_coding||||||||WARNING_TRANSCRIPT_NO_START_CODON
chr1_6235875	chr1	6235875	C	G	=G|missense_variant|MODERATE|Pgl_GLEAN_10024147|Pgl_GLEAN_10024147|transcript|TRANSCRIPT_Pgl_GLEAN_10024147|protein_coding|2/9|c.575G>C|p.Gly192Ala|575/2661|575/2661|192/886||	G|non_coding_transcript_variant|MODIFIER|Pgl_GLEAN_10024147|Pgl_GLEAN_10024147|transcript|Pgl_GLEAN_10024147mrna.1|protein_coding||||||||WARNING_TRANSCRIPT_NO_START_CODON
chr1_6235889	chr1	6235889	G	C	=C|missense_variant|MODERATE|Pgl_GLEAN_10024147|Pgl_GLEAN_10024147|transcript|TRANSCRIPT_Pgl_GLEAN_10024147|protein_coding|2/9|c.561C>G|p.Asp187Glu|561/2661|561/2661|187/886||	C|non_coding_transcript_variant|MODIFIER|Pgl_GLEAN_10024147|Pgl_GLEAN_10024147|transcript|Pgl_GLEAN_10024147mrna.1|protein_coding||||||||WARNING_TRANSCRIPT_NO_START_CODON
chr1_6235903	chr1	6235903	A	G	=G|missense_variant|MODERATE|Pgl_GLEAN_10024147|Pgl_GLEAN_10024147|transcript|TRANSCRIPT_Pgl_GLEAN_10024147|protein_coding|2/9|c.547T>C|p.Ser183Pro|547/2661|547/2661|183/886||	G|non_coding_transcript_variant|MODIFIER|Pgl_GLEAN_10024147|Pgl_GLEAN_10024147|transcript|Pgl_GLEAN_10024147mrna.1|protein_coding||||||||WARNING_TRANSCRIPT_NO_START_CODON
chr1_6235904	chr1	6235904	C	A	=A|synonymous_variant|LOW|Pgl_GLEAN_10024147|Pgl_GLEAN_10024147|transcript|TRANSCRIPT_Pgl_GLEAN_10024147|protein_coding|2/9|c.546G>T|p.Val182Val|546/2661|546/2661|182/886||	A|non_coding_transcript_variant|MODIFIER|Pgl_GLEAN_10024147|Pgl_GLEAN_10024147|transcript|Pgl_GLEAN_10024147mrna.1|protein_coding||||||||WARNING_TRANSCRIPT_NO_START_CODON
chr1_6270079	chr1	6270079	C	T	=T|missense_variant|MODERATE|Pgl_GLEAN_10024146|Pgl_GLEAN_10024146|transcript|TRANSCRIPT_Pgl_GLEAN_10024146|protein_coding|3/4|c.605C>T|p.Thr202Ile|605/1029|605/1029|202/342||	T|non_coding_transcript_variant|MODIFIER|Pgl_GLEAN_10024146|Pgl_GLEAN_10024146|transcript|Pgl_GLEAN_10024146mrna.1|protein_coding||||||||WARNING_TRANSCRIPT_NO_START_CODON
chr1_6270087	chr1	6270087	A	G	=G|missense_variant|MODERATE|Pgl_GLEAN_10024146|Pgl_GLEAN_10024146|transcript|TRANSCRIPT_Pgl_GLEAN_10024146|protein_coding|3/4|c.613A>G|p.Met205Val|613/1029|613/1029|205/342||	G|non_coding_transcript_variant|MODIFIER|Pgl_GLEAN_10024146|Pgl_GLEAN_10024146|transcript|Pgl_GLEAN_10024146mrna.1|protein_coding||||||||WARNING_TRANSCRIPT_NO_START_CODON
chr1_6270099	chr1	6270099	A	T	=T|missense_variant|MODERATE|Pgl_GLEAN_10024146|Pgl_GLEAN_10024146|transcript|TRANSCRIPT_Pgl_GLEAN_10024146|protein_coding|3/4|c.625A>T|p.Ile209Phe|625/1029|625/1029|209/342||	T|non_coding_transcript_variant|MODIFIER|Pgl_GLEAN_10024146|Pgl_GLEAN_10024146|transcript|Pgl_GLEAN_10024146mrna.1|protein_coding||||||||WARNING_TRANSCRIPT_NO_START_CODON
chr1_6270179	chr1	6270179	G	A	=A|intron_variant|MODIFIER|Pgl_GLEAN_10024146|Pgl_GLEAN_10024146|transcript|TRANSCRIPT_Pgl_GLEAN_10024146|protein_coding|3/3|c.668+37G>A||||||	A|non_coding_transcript_variant|MODIFIER|Pgl_GLEAN_10024146|Pgl_GLEAN_10024146|transcript|Pgl_GLEAN_10024146mrna.1|protein_coding||||||||WARNING_TRANSCRIPT_NO_START_CODON
chr1_6270180	chr1	6270180	T	G	=G|intron_variant|MODIFIER|Pgl_GLEAN_10024146|Pgl_GLEAN_10024146|transcript|TRANSCRIPT_Pgl_GLEAN_10024146|protein_coding|3/3|c.668+38T>G||||||	G|non_coding_transcript_variant|MODIFIER|Pgl_GLEAN_10024146|Pgl_GLEAN_10024146|transcript|Pgl_GLEAN_10024146mrna.1|protein_coding||||||||WARNING_TRANSCRIPT_NO_START_CODON
chr1_6270193	chr1	6270193	T	G	=G|intron_variant|MODIFIER|Pgl_GLEAN_10024146|Pgl_GLEAN_10024146|transcript|TRANSCRIPT_Pgl_GLEAN_10024146|protein_coding|3/3|c.668+51T>G||||||	G|non_coding_transcript_variant|MODIFIER|Pgl_GLEAN_10024146|Pgl_GLEAN_10024146|transcript|Pgl_GLEAN_10024146mrna.1|protein_coding||||||||WARNING_TRANSCRIPT_NO_START_CODON
chr1_6270206	chr1	6270206	C	T	=T|intron_variant|MODIFIER|Pgl_GLEAN_10024146|Pgl_GLEAN_10024146|transcript|TRANSCRIPT_Pgl_GLEAN_10024146|protein_coding|3/3|c.669-54C>T||||||	T|non_coding_transcript_variant|MODIFIER|Pgl_GLEAN_10024146|Pgl_GLEAN_10024146|transcript|Pgl_GLEAN_10024146mrna.1|protein_coding||||||||WARNING_TRANSCRIPT_NO_START_CODON
chr1_6270270	chr1	6270270	T	C	=C|missense_variant|MODERATE|Pgl_GLEAN_10024146|Pgl_GLEAN_10024146|transcript|TRANSCRIPT_Pgl_GLEAN_10024146|protein_coding|4/4|c.679T>C|p.Phe227Leu|679/1029|679/1029|227/342||	C|non_coding_transcript_variant|MODIFIER|Pgl_GLEAN_10024146|Pgl_GLEAN_10024146|transcript|Pgl_GLEAN_10024146mrna.1|protein_coding||||||||WARNING_TRANSCRIPT_NO_START_CODON
chr1_6270273	chr1	6270273	C	G	=G|missense_variant|MODERATE|Pgl_GLEAN_10024146|Pgl_GLEAN_10024146|transcript|TRANSCRIPT_Pgl_GLEAN_10024146|protein_coding|4/4|c.682C>G|p.Leu228Val|682/1029|682/1029|228/342||	G|non_coding_transcript_variant|MODIFIER|Pgl_GLEAN_10024146|Pgl_GLEAN_10024146|transcript|Pgl_GLEAN_10024146mrna.1|protein_coding||||||||WARNING_TRANSCRIPT_NO_START_CODON
chr1_6270341	chr1	6270341	G	C	=C|synonymous_variant|LOW|Pgl_GLEAN_10024146|Pgl_GLEAN_10024146|transcript|TRANSCRIPT_Pgl_GLEAN_10024146|protein_coding|4/4|c.750G>C|p.Leu250Leu|750/1029|750/1029|250/342||	C|non_coding_transcript_variant|MODIFIER|Pgl_GLEAN_10024146|Pgl_GLEAN_10024146|transcript|Pgl_GLEAN_10024146mrna.1|protein_coding||||||||WARNING_TRANSCRIPT_NO_START_CODON
chr1_6270347	chr1	6270347	A	G	=G|synonymous_variant|LOW|Pgl_GLEAN_10024146|Pgl_GLEAN_10024146|transcript|TRANSCRIPT_Pgl_GLEAN_10024146|protein_coding|4/4|c.756A>G|p.Lys252Lys|756/1029|756/1029|252/342||	G|non_coding_transcript_variant|MODIFIER|Pgl_GLEAN_10024146|Pgl_GLEAN_10024146|transcript|Pgl_GLEAN_10024146mrna.1|protein_coding||||||||WARNING_TRANSCRIPT_NO_START_CODON
chr1_6274616	chr1	6274616	C	A	=A|intron_variant|MODIFIER|Pgl_GLEAN_10024145|Pgl_GLEAN_10024145|transcript|TRANSCRIPT_Pgl_GLEAN_10024145|protein_coding|1/1|c.703-1453C>A||||||	A|non_coding_transcript_variant|MODIFIER|Pgl_GLEAN_10024145|Pgl_GLEAN_10024145|transcript|Pgl_GLEAN_10024145mrna.1|protein_coding||||||||WARNING_TRANSCRIPT_NO_START_CODON
chr1_6274618	chr1	6274618	G	A	=A|intron_variant|MODIFIER|Pgl_GLEAN_10024145|Pgl_GLEAN_10024145|transcript|TRANSCRIPT_Pgl_GLEAN_10024145|protein_coding|1/1|c.703-1451G>A||||||	A|non_coding_transcript_variant|MODIFIER|Pgl_GLEAN_10024145|Pgl_GLEAN_10024145|transcript|Pgl_GLEAN_10024145mrna.1|protein_coding||||||||WARNING_TRANSCRIPT_NO_START_CODON
chr1_6274638	chr1	6274638	G	A	=A|intron_variant|MODIFIER|Pgl_GLEAN_10024145|Pgl_GLEAN_10024145|transcript|TRANSCRIPT_Pgl_GLEAN_10024145|protein_coding|1/1|c.703-1431G>A||||||	A|non_coding_transcript_variant|MODIFIER|Pgl_GLEAN_10024145|Pgl_GLEAN_10024145|transcript|Pgl_GLEAN_10024145mrna.1|protein_coding||||||||WARNING_TRANSCRIPT_NO_START_CODON
chr1_6283159	chr1	6283159	A	G	=G|intergenic_region|MODIFIER|Pgl_GLEAN_10024145-Pgl_GLEAN_10024144|Pgl_GLEAN_10024145-Pgl_GLEAN_10024144|intergenic_region|Pgl_GLEAN_10024145-Pgl_GLEAN_10024144|||n.6283159A>G||||||
chr1_6283324	chr1	6283324	T	A	=A|intergenic_region|MODIFIER|Pgl_GLEAN_10024145-Pgl_GLEAN_10024144|Pgl_GLEAN_10024145-Pgl_GLEAN_10024144|intergenic_region|Pgl_GLEAN_10024145-Pgl_GLEAN_10024144|||n.6283324T>A||||||
chr1_6298325	chr1	6298325	T	C	=C|intergenic_region|MODIFIER|Pgl_GLEAN_10024145-Pgl_GLEAN_10024144|Pgl_GLEAN_10024145-Pgl_GLEAN_10024144|intergenic_region|Pgl_GLEAN_10024145-Pgl_GLEAN_10024144|||n.6298325T>C||||||
chr1_6298357	chr1	6298357	C	A	=A|intergenic_region|MODIFIER|Pgl_GLEAN_10024145-Pgl_GLEAN_10024144|Pgl_GLEAN_10024145-Pgl_GLEAN_10024144|intergenic_region|Pgl_GLEAN_10024145-Pgl_GLEAN_10024144|||n.6298357C>A||||||
chr1_6298805	chr1	6298805	T	C	=C|intergenic_region|MODIFIER|Pgl_GLEAN_10024145-Pgl_GLEAN_10024144|Pgl_GLEAN_10024145-Pgl_GLEAN_10024144|intergenic_region|Pgl_GLEAN_10024145-Pgl_GLEAN_10024144|||n.6298805T>C||||||
chr1_6298827	chr1	6298827	A	G	=G|intergenic_region|MODIFIER|Pgl_GLEAN_10024145-Pgl_GLEAN_10024144|Pgl_GLEAN_10024145-Pgl_GLEAN_10024144|intergenic_region|Pgl_GLEAN_10024145-Pgl_GLEAN_10024144|||n.6298827A>G||||||
chr1_6298830	chr1	6298830	T	C	=C|intergenic_region|MODIFIER|Pgl_GLEAN_10024145-Pgl_GLEAN_10024144|Pgl_GLEAN_10024145-Pgl_GLEAN_10024144|intergenic_region|Pgl_GLEAN_10024145-Pgl_GLEAN_10024144|||n.6298830T>C||||||
chr1_6298892	chr1	6298892	G	A	=A|intergenic_region|MODIFIER|Pgl_GLEAN_10024145-Pgl_GLEAN_10024144|Pgl_GLEAN_10024145-Pgl_GLEAN_10024144|intergenic_region|Pgl_GLEAN_10024145-Pgl_GLEAN_10024144|||n.6298892G>A||||||
chr1_6298958	chr1	6298958	G	A	=A|intergenic_region|MODIFIER|Pgl_GLEAN_10024145-Pgl_GLEAN_10024144|Pgl_GLEAN_10024145-Pgl_GLEAN_10024144|intergenic_region|Pgl_GLEAN_10024145-Pgl_GLEAN_10024144|||n.6298958G>A||||||
chr1_6298972	chr1	6298972	T	A	=A|intergenic_region|MODIFIER|Pgl_GLEAN_10024145-Pgl_GLEAN_10024144|Pgl_GLEAN_10024145-Pgl_GLEAN_10024144|intergenic_region|Pgl_GLEAN_10024145-Pgl_GLEAN_10024144|||n.6298972T>A||||||
chr1_6298977	chr1	6298977	C	T	=T|intergenic_region|MODIFIER|Pgl_GLEAN_10024145-Pgl_GLEAN_10024144|Pgl_GLEAN_10024145-Pgl_GLEAN_10024144|intergenic_region|Pgl_GLEAN_10024145-Pgl_GLEAN_10024144|||n.6298977C>T||||||
chr1_6307449	chr1	6307449	C	T	=T|intron_variant|MODIFIER|Pgl_GLEAN_10024144|Pgl_GLEAN_10024144|transcript|TRANSCRIPT_Pgl_GLEAN_10024144|protein_coding|1/1|c.167-416G>A||||||	T|non_coding_transcript_variant|MODIFIER|Pgl_GLEAN_10024144|Pgl_GLEAN_10024144|transcript|Pgl_GLEAN_10024144mrna.1|protein_coding||||||||WARNING_TRANSCRIPT_NO_START_CODON
chr1_6307450	chr1	6307450	G	A	=A|intron_variant|MODIFIER|Pgl_GLEAN_10024144|Pgl_GLEAN_10024144|transcript|TRANSCRIPT_Pgl_GLEAN_10024144|protein_coding|1/1|c.167-417C>T||||||	A|non_coding_transcript_variant|MODIFIER|Pgl_GLEAN_10024144|Pgl_GLEAN_10024144|transcript|Pgl_GLEAN_10024144mrna.1|protein_coding||||||||WARNING_TRANSCRIPT_NO_START_CODON
chr1_6307494	chr1	6307494	G	A	=A|intron_variant|MODIFIER|Pgl_GLEAN_10024144|Pgl_GLEAN_10024144|transcript|TRANSCRIPT_Pgl_GLEAN_10024144|protein_coding|1/1|c.166+456C>T||||||	A|non_coding_transcript_variant|MODIFIER|Pgl_GLEAN_10024144|Pgl_GLEAN_10024144|transcript|Pgl_GLEAN_10024144mrna.1|protein_coding||||||||WARNING_TRANSCRIPT_NO_START_CODON
chr1_6307498	chr1	6307498	C	T	=T|intron_variant|MODIFIER|Pgl_GLEAN_10024144|Pgl_GLEAN_10024144|transcript|TRANSCRIPT_Pgl_GLEAN_10024144|protein_coding|1/1|c.166+452G>A||||||	T|non_coding_transcript_variant|MODIFIER|Pgl_GLEAN_10024144|Pgl_GLEAN_10024144|transcript|Pgl_GLEAN_10024144mrna.1|protein_coding||||||||WARNING_TRANSCRIPT_NO_START_CODON
chr1_6307506	chr1	6307506	C	T	=T|intron_variant|MODIFIER|Pgl_GLEAN_10024144|Pgl_GLEAN_10024144|transcript|TRANSCRIPT_Pgl_GLEAN_10024144|protein_coding|1/1|c.166+444G>A||||||	T|non_coding_transcript_variant|MODIFIER|Pgl_GLEAN_10024144|Pgl_GLEAN_10024144|transcript|Pgl_GLEAN_10024144mrna.1|protein_coding||||||||WARNING_TRANSCRIPT_NO_START_CODON
chr1_6307568	chr1	6307568	G	A	=A|intron_variant|MODIFIER|Pgl_GLEAN_10024144|Pgl_GLEAN_10024144|transcript|TRANSCRIPT_Pgl_GLEAN_10024144|protein_coding|1/1|c.166+382C>T||||||	A|non_coding_transcript_variant|MODIFIER|Pgl_GLEAN_10024144|Pgl_GLEAN_10024144|transcript|Pgl_GLEAN_10024144mrna.1|protein_coding||||||||WARNING_TRANSCRIPT_NO_START_CODON
chr1_6307572	chr1	6307572	A	G	=G|intron_variant|MODIFIER|Pgl_GLEAN_10024144|Pgl_GLEAN_10024144|transcript|TRANSCRIPT_Pgl_GLEAN_10024144|protein_coding|1/1|c.166+378T>C||||||	G|non_coding_transcript_variant|MODIFIER|Pgl_GLEAN_10024144|Pgl_GLEAN_10024144|transcript|Pgl_GLEAN_10024144mrna.1|protein_coding||||||||WARNING_TRANSCRIPT_NO_START_CODON
chr1_6307607	chr1	6307607	G	T	=T|intron_variant|MODIFIER|Pgl_GLEAN_10024144|Pgl_GLEAN_10024144|transcript|TRANSCRIPT_Pgl_GLEAN_10024144|protein_coding|1/1|c.166+343C>A||||||	T|non_coding_transcript_variant|MODIFIER|Pgl_GLEAN_10024144|Pgl_GLEAN_10024144|transcript|Pgl_GLEAN_10024144mrna.1|protein_coding||||||||WARNING_TRANSCRIPT_NO_START_CODON
chr1_6307634	chr1	6307634	G	A	=A|intron_variant|MODIFIER|Pgl_GLEAN_10024144|Pgl_GLEAN_10024144|transcript|TRANSCRIPT_Pgl_GLEAN_10024144|protein_coding|1/1|c.166+316C>T||||||	A|non_coding_transcript_variant|MODIFIER|Pgl_GLEAN_10024144|Pgl_GLEAN_10024144|transcript|Pgl_GLEAN_10024144mrna.1|protein_coding||||||||WARNING_TRANSCRIPT_NO_START_CODON
chr1_6307656	chr1	6307656	C	T	=T|intron_variant|MODIFIER|Pgl_GLEAN_10024144|Pgl_GLEAN_10024144|transcript|TRANSCRIPT_Pgl_GLEAN_10024144|protein_coding|1/1|c.166+294G>A||||||	T|non_coding_transcript_variant|MODIFIER|Pgl_GLEAN_10024144|Pgl_GLEAN_10024144|transcript|Pgl_GLEAN_10024144mrna.1|protein_coding||||||||WARNING_TRANSCRIPT_NO_START_CODON
chr1_6307753	chr1	6307753	C	T	=T|intron_variant|MODIFIER|Pgl_GLEAN_10024144|Pgl_GLEAN_10024144|transcript|TRANSCRIPT_Pgl_GLEAN_10024144|protein_coding|1/1|c.166+197G>A||||||	T|non_coding_transcript_variant|MODIFIER|Pgl_GLEAN_10024144|Pgl_GLEAN_10024144|transcript|Pgl_GLEAN_10024144mrna.1|protein_coding||||||||WARNING_TRANSCRIPT_NO_START_CODON
chr1_6307766	chr1	6307766	C	T	=T|intron_variant|MODIFIER|Pgl_GLEAN_10024144|Pgl_GLEAN_10024144|transcript|TRANSCRIPT_Pgl_GLEAN_10024144|protein_coding|1/1|c.166+184G>A||||||	T|non_coding_transcript_variant|MODIFIER|Pgl_GLEAN_10024144|Pgl_GLEAN_10024144|transcript|Pgl_GLEAN_10024144mrna.1|protein_coding||||||||WARNING_TRANSCRIPT_NO_START_CODON
chr1_6307790	chr1	6307790	G	A	=A|intron_variant|MODIFIER|Pgl_GLEAN_10024144|Pgl_GLEAN_10024144|transcript|TRANSCRIPT_Pgl_GLEAN_10024144|protein_coding|1/1|c.166+160C>T||||||	A|non_coding_transcript_variant|MODIFIER|Pgl_GLEAN_10024144|Pgl_GLEAN_10024144|transcript|Pgl_GLEAN_10024144mrna.1|protein_coding||||||||WARNING_TRANSCRIPT_NO_START_CODON
chr1_6311883	chr1	6311883	G	A	=A|intron_variant|MODIFIER|Pgl_GLEAN_10024143|Pgl_GLEAN_10024143|transcript|TRANSCRIPT_Pgl_GLEAN_10024143|protein_coding|2/4|c.102+9G>A||||||	A|non_coding_transcript_variant|MODIFIER|Pgl_GLEAN_10024143|Pgl_GLEAN_10024143|transcript|Pgl_GLEAN_10024143mrna.1|protein_coding||||||||WARNING_TRANSCRIPT_NO_START_CODON
chr1_6311933	chr1	6311933	C	T	=T|intron_variant|MODIFIER|Pgl_GLEAN_10024143|Pgl_GLEAN_10024143|transcript|TRANSCRIPT_Pgl_GLEAN_10024143|protein_coding|2/4|c.102+59C>T||||||	T|non_coding_transcript_variant|MODIFIER|Pgl_GLEAN_10024143|Pgl_GLEAN_10024143|transcript|Pgl_GLEAN_10024143mrna.1|protein_coding||||||||WARNING_TRANSCRIPT_NO_START_CODON
chr1_6312019	chr1	6312019	A	G	=G|intron_variant|MODIFIER|Pgl_GLEAN_10024143|Pgl_GLEAN_10024143|transcript|TRANSCRIPT_Pgl_GLEAN_10024143|protein_coding|2/4|c.102+145A>G||||||	G|non_coding_transcript_variant|MODIFIER|Pgl_GLEAN_10024143|Pgl_GLEAN_10024143|transcript|Pgl_GLEAN_10024143mrna.1|protein_coding||||||||WARNING_TRANSCRIPT_NO_START_CODON
chr1_6312078	chr1	6312078	T	C	=C|intron_variant|MODIFIER|Pgl_GLEAN_10024143|Pgl_GLEAN_10024143|transcript|TRANSCRIPT_Pgl_GLEAN_10024143|protein_coding|2/4|c.102+204T>C||||||	C|non_coding_transcript_variant|MODIFIER|Pgl_GLEAN_10024143|Pgl_GLEAN_10024143|transcript|Pgl_GLEAN_10024143mrna.1|protein_coding||||||||WARNING_TRANSCRIPT_NO_START_CODON
chr1_6312186	chr1	6312186	A	G	=G|intron_variant|MODIFIER|Pgl_GLEAN_10024143|Pgl_GLEAN_10024143|transcript|TRANSCRIPT_Pgl_GLEAN_10024143|protein_coding|2/4|c.102+312A>G||||||	G|non_coding_transcript_variant|MODIFIER|Pgl_GLEAN_10024143|Pgl_GLEAN_10024143|transcript|Pgl_GLEAN_10024143mrna.1|protein_coding||||||||WARNING_TRANSCRIPT_NO_START_CODON
chr1_6312245	chr1	6312245	G	T	=T|intron_variant|MODIFIER|Pgl_GLEAN_10024143|Pgl_GLEAN_10024143|transcript|TRANSCRIPT_Pgl_GLEAN_10024143|protein_coding|2/4|c.103-257G>T||||||	T|non_coding_transcript_variant|MODIFIER|Pgl_GLEAN_10024143|Pgl_GLEAN_10024143|transcript|Pgl_GLEAN_10024143mrna.1|protein_coding||||||||WARNING_TRANSCRIPT_NO_START_CODON
chr1_6312302	chr1	6312302	A	C	=C|intron_variant|MODIFIER|Pgl_GLEAN_10024143|Pgl_GLEAN_10024143|transcript|TRANSCRIPT_Pgl_GLEAN_10024143|protein_coding|2/4|c.103-200A>C||||||	C|non_coding_transcript_variant|MODIFIER|Pgl_GLEAN_10024143|Pgl_GLEAN_10024143|transcript|Pgl_GLEAN_10024143mrna.1|protein_coding||||||||WARNING_TRANSCRIPT_NO_START_CODON
chr1_6312513	chr1	6312513	A	G	=G|synonymous_variant|LOW|Pgl_GLEAN_10024143|Pgl_GLEAN_10024143|transcript|TRANSCRIPT_Pgl_GLEAN_10024143|protein_coding|3/5|c.114A>G|p.Gln38Gln|114/507|114/507|38/168||	G|non_coding_transcript_variant|MODIFIER|Pgl_GLEAN_10024143|Pgl_GLEAN_10024143|transcript|Pgl_GLEAN_10024143mrna.1|protein_coding||||||||WARNING_TRANSCRIPT_NO_START_CODON
chr1_6312522	chr1	6312522	T	C	=C|synonymous_variant|LOW|Pgl_GLEAN_10024143|Pgl_GLEAN_10024143|transcript|TRANSCRIPT_Pgl_GLEAN_10024143|protein_coding|3/5|c.123T>C|p.Val41Val|123/507|123/507|41/168||	C|non_coding_transcript_variant|MODIFIER|Pgl_GLEAN_10024143|Pgl_GLEAN_10024143|transcript|Pgl_GLEAN_10024143mrna.1|protein_coding||||||||WARNING_TRANSCRIPT_NO_START_CODON
chr1_6312534	chr1	6312534	T	C	=C|synonymous_variant|LOW|Pgl_GLEAN_10024143|Pgl_GLEAN_10024143|transcript|TRANSCRIPT_Pgl_GLEAN_10024143|protein_coding|3/5|c.135T>C|p.Ile45Ile|135/507|135/507|45/168||	C|non_coding_transcript_variant|MODIFIER|Pgl_GLEAN_10024143|Pgl_GLEAN_10024143|transcript|Pgl_GLEAN_10024143mrna.1|protein_coding||||||||WARNING_TRANSCRIPT_NO_START_CODON
chr1_6535110	chr1	6535110	A	C	=C|intron_variant|MODIFIER|Pgl_GLEAN_10024140|Pgl_GLEAN_10024140|transcript|TRANSCRIPT_Pgl_GLEAN_10024140|protein_coding|1/1|c.331-690T>G||||||	C|non_coding_transcript_variant|MODIFIER|Pgl_GLEAN_10024140|Pgl_GLEAN_10024140|transcript|Pgl_GLEAN_10024140mrna.1|protein_coding||||||||WARNING_TRANSCRIPT_NO_START_CODON
chr1_6535114	chr1	6535114	A	G	=G|intron_variant|MODIFIER|Pgl_GLEAN_10024140|Pgl_GLEAN_10024140|transcript|TRANSCRIPT_Pgl_GLEAN_10024140|protein_coding|1/1|c.331-694T>C||||||	G|non_coding_transcript_variant|MODIFIER|Pgl_GLEAN_10024140|Pgl_GLEAN_10024140|transcript|Pgl_GLEAN_10024140mrna.1|protein_coding||||||||WARNING_TRANSCRIPT_NO_START_CODON
chr1_6535247	chr1	6535247	C	A	=A|intron_variant|MODIFIER|Pgl_GLEAN_10024140|Pgl_GLEAN_10024140|transcript|TRANSCRIPT_Pgl_GLEAN_10024140|protein_coding|1/1|c.331-827G>T||||||	A|non_coding_transcript_variant|MODIFIER|Pgl_GLEAN_10024140|Pgl_GLEAN_10024140|transcript|Pgl_GLEAN_10024140mrna.1|protein_coding||||||||WARNING_TRANSCRIPT_NO_START_CODON
chr1_6535250	chr1	6535250	G	C	=C|intron_variant|MODIFIER|Pgl_GLEAN_10024140|Pgl_GLEAN_10024140|transcript|TRANSCRIPT_Pgl_GLEAN_10024140|protein_coding|1/1|c.331-830C>G||||||	C|non_coding_transcript_variant|MODIFIER|Pgl_GLEAN_10024140|Pgl_GLEAN_10024140|transcript|Pgl_GLEAN_10024140mrna.1|protein_coding||||||||WARNING_TRANSCRIPT_NO_START_CODON
chr1_6535259	chr1	6535259	G	A	=A|intron_variant|MODIFIER|Pgl_GLEAN_10024140|Pgl_GLEAN_10024140|transcript|TRANSCRIPT_Pgl_GLEAN_10024140|protein_coding|1/1|c.331-839C>T||||||	A|non_coding_transcript_variant|MODIFIER|Pgl_GLEAN_10024140|Pgl_GLEAN_10024140|transcript|Pgl_GLEAN_10024140mrna.1|protein_coding||||||||WARNING_TRANSCRIPT_NO_START_CODON
chr1_6535284	chr1	6535284	G	C	=C|intron_variant|MODIFIER|Pgl_GLEAN_10024140|Pgl_GLEAN_10024140|transcript|TRANSCRIPT_Pgl_GLEAN_10024140|protein_coding|1/1|c.330+857C>G||||||	C|non_coding_transcript_variant|MODIFIER|Pgl_GLEAN_10024140|Pgl_GLEAN_10024140|transcript|Pgl_GLEAN_10024140mrna.1|protein_coding||||||||WARNING_TRANSCRIPT_NO_START_CODON
chr1_6535339	chr1	6535339	G	C	=C|intron_variant|MODIFIER|Pgl_GLEAN_10024140|Pgl_GLEAN_10024140|transcript|TRANSCRIPT_Pgl_GLEAN_10024140|protein_coding|1/1|c.330+802C>G||||||	C|non_coding_transcript_variant|MODIFIER|Pgl_GLEAN_10024140|Pgl_GLEAN_10024140|transcript|Pgl_GLEAN_10024140mrna.1|protein_coding||||||||WARNING_TRANSCRIPT_NO_START_CODON
chr1_6535342	chr1	6535342	G	A	=A|intron_variant|MODIFIER|Pgl_GLEAN_10024140|Pgl_GLEAN_10024140|transcript|TRANSCRIPT_Pgl_GLEAN_10024140|protein_coding|1/1|c.330+799C>T||||||	A|non_coding_transcript_variant|MODIFIER|Pgl_GLEAN_10024140|Pgl_GLEAN_10024140|transcript|Pgl_GLEAN_10024140mrna.1|protein_coding||||||||WARNING_TRANSCRIPT_NO_START_CODON
chr1_6535396	chr1	6535396	C	T	=T|intron_variant|MODIFIER|Pgl_GLEAN_10024140|Pgl_GLEAN_10024140|transcript|TRANSCRIPT_Pgl_GLEAN_10024140|protein_coding|1/1|c.330+745G>A||||||	T|non_coding_transcript_variant|MODIFIER|Pgl_GLEAN_10024140|Pgl_GLEAN_10024140|transcript|Pgl_GLEAN_10024140mrna.1|protein_coding||||||||WARNING_TRANSCRIPT_NO_START_CODON
chr1_6535431	chr1	6535431	A	G	=G|intron_variant|MODIFIER|Pgl_GLEAN_10024140|Pgl_GLEAN_10024140|transcript|TRANSCRIPT_Pgl_GLEAN_10024140|protein_coding|1/1|c.330+710T>C||||||	G|non_coding_transcript_variant|MODIFIER|Pgl_GLEAN_10024140|Pgl_GLEAN_10024140|transcript|Pgl_GLEAN_10024140mrna.1|protein_coding||||||||WARNING_TRANSCRIPT_NO_START_CODON
chr1_6535471	chr1	6535471	T	G	=G|intron_variant|MODIFIER|Pgl_GLEAN_10024140|Pgl_GLEAN_10024140|transcript|TRANSCRIPT_Pgl_GLEAN_10024140|protein_coding|1/1|c.330+670A>C||||||	G|non_coding_transcript_variant|MODIFIER|Pgl_GLEAN_10024140|Pgl_GLEAN_10024140|transcript|Pgl_GLEAN_10024140mrna.1|protein_coding||||||||WARNING_TRANSCRIPT_NO_START_CODON
chr1_6535552	chr1	6535552	T	A	=A|intron_variant|MODIFIER|Pgl_GLEAN_10024140|Pgl_GLEAN_10024140|transcript|TRANSCRIPT_Pgl_GLEAN_10024140|protein_coding|1/1|c.330+589A>T||||||	A|non_coding_transcript_variant|MODIFIER|Pgl_GLEAN_10024140|Pgl_GLEAN_10024140|transcript|Pgl_GLEAN_10024140mrna.1|protein_coding||||||||WARNING_TRANSCRIPT_NO_START_CODON
chr1_6535566	chr1	6535566	G	A	=A|intron_variant|MODIFIER|Pgl_GLEAN_10024140|Pgl_GLEAN_10024140|transcript|TRANSCRIPT_Pgl_GLEAN_10024140|protein_coding|1/1|c.330+575C>T||||||	A|non_coding_transcript_variant|MODIFIER|Pgl_GLEAN_10024140|Pgl_GLEAN_10024140|transcript|Pgl_GLEAN_10024140mrna.1|protein_coding||||||||WARNING_TRANSCRIPT_NO_START_CODON
chr1_6535580	chr1	6535580	A	C	=C|intron_variant|MODIFIER|Pgl_GLEAN_10024140|Pgl_GLEAN_10024140|transcript|TRANSCRIPT_Pgl_GLEAN_10024140|protein_coding|1/1|c.330+561T>G||||||	C|non_coding_transcript_variant|MODIFIER|Pgl_GLEAN_10024140|Pgl_GLEAN_10024140|transcript|Pgl_GLEAN_10024140mrna.1|protein_coding||||||||WARNING_TRANSCRIPT_NO_START_CODON
chr1_6535583	chr1	6535583	G	A	=A|intron_variant|MODIFIER|Pgl_GLEAN_10024140|Pgl_GLEAN_10024140|transcript|TRANSCRIPT_Pgl_GLEAN_10024140|protein_coding|1/1|c.330+558C>T||||||	A|non_coding_transcript_variant|MODIFIER|Pgl_GLEAN_10024140|Pgl_GLEAN_10024140|transcript|Pgl_GLEAN_10024140mrna.1|protein_coding||||||||WARNING_TRANSCRIPT_NO_START_CODON
chr1_6535594	chr1	6535594	T	C	=C|intron_variant|MODIFIER|Pgl_GLEAN_10024140|Pgl_GLEAN_10024140|transcript|TRANSCRIPT_Pgl_GLEAN_10024140|protein_coding|1/1|c.330+547A>G||||||	C|non_coding_transcript_variant|MODIFIER|Pgl_GLEAN_10024140|Pgl_GLEAN_10024140|transcript|Pgl_GLEAN_10024140mrna.1|protein_coding||||||||WARNING_TRANSCRIPT_NO_START_CODON
chr1_6535637	chr1	6535637	C	G	=G|intron_variant|MODIFIER|Pgl_GLEAN_10024140|Pgl_GLEAN_10024140|transcript|TRANSCRIPT_Pgl_GLEAN_10024140|protein_coding|1/1|c.330+504G>C||||||	G|non_coding_transcript_variant|MODIFIER|Pgl_GLEAN_10024140|Pgl_GLEAN_10024140|transcript|Pgl_GLEAN_10024140mrna.1|protein_coding||||||||WARNING_TRANSCRIPT_NO_START_CODON
chr1_6535645	chr1	6535645	C	G	=G|intron_variant|MODIFIER|Pgl_GLEAN_10024140|Pgl_GLEAN_10024140|transcript|TRANSCRIPT_Pgl_GLEAN_10024140|protein_coding|1/1|c.330+496G>C||||||	G|non_coding_transcript_variant|MODIFIER|Pgl_GLEAN_10024140|Pgl_GLEAN_10024140|transcript|Pgl_GLEAN_10024140mrna.1|protein_coding||||||||WARNING_TRANSCRIPT_NO_START_CODON
chr1_6535673	chr1	6535673	C	A	=A|intron_variant|MODIFIER|Pgl_GLEAN_10024140|Pgl_GLEAN_10024140|transcript|TRANSCRIPT_Pgl_GLEAN_10024140|protein_coding|1/1|c.330+468G>T||||||	A|non_coding_transcript_variant|MODIFIER|Pgl_GLEAN_10024140|Pgl_GLEAN_10024140|transcript|Pgl_GLEAN_10024140mrna.1|protein_coding||||||||WARNING_TRANSCRIPT_NO_START_CODON
chr1_6535674	chr1	6535674	G	A	=A|intron_variant|MODIFIER|Pgl_GLEAN_10024140|Pgl_GLEAN_10024140|transcript|TRANSCRIPT_Pgl_GLEAN_10024140|protein_coding|1/1|c.330+467C>T||||||	A|non_coding_transcript_variant|MODIFIER|Pgl_GLEAN_10024140|Pgl_GLEAN_10024140|transcript|Pgl_GLEAN_10024140mrna.1|protein_coding||||||||WARNING_TRANSCRIPT_NO_START_CODON
chr1_6535690	chr1	6535690	A	C	=C|intron_variant|MODIFIER|Pgl_GLEAN_10024140|Pgl_GLEAN_10024140|transcript|TRANSCRIPT_Pgl_GLEAN_10024140|protein_coding|1/1|c.330+451T>G||||||	C|non_coding_transcript_variant|MODIFIER|Pgl_GLEAN_10024140|Pgl_GLEAN_10024140|transcript|Pgl_GLEAN_10024140mrna.1|protein_coding||||||||WARNING_TRANSCRIPT_NO_START_CODON
chr1_6535783	chr1	6535783	T	C	=C|intron_variant|MODIFIER|Pgl_GLEAN_10024140|Pgl_GLEAN_10024140|transcript|TRANSCRIPT_Pgl_GLEAN_10024140|protein_coding|1/1|c.330+358A>G||||||	C|non_coding_transcript_variant|MODIFIER|Pgl_GLEAN_10024140|Pgl_GLEAN_10024140|transcript|Pgl_GLEAN_10024140mrna.1|protein_coding||||||||WARNING_TRANSCRIPT_NO_START_CODON
chr1_6535888	chr1	6535888	G	A	=A|intron_variant|MODIFIER|Pgl_GLEAN_10024140|Pgl_GLEAN_10024140|transcript|TRANSCRIPT_Pgl_GLEAN_10024140|protein_coding|1/1|c.330+253C>T||||||	A|non_coding_transcript_variant|MODIFIER|Pgl_GLEAN_10024140|Pgl_GLEAN_10024140|transcript|Pgl_GLEAN_10024140mrna.1|protein_coding||||||||WARNING_TRANSCRIPT_NO_START_CODON
chr1_6535916	chr1	6535916	T	C	=C|intron_variant|MODIFIER|Pgl_GLEAN_10024140|Pgl_GLEAN_10024140|transcript|TRANSCRIPT_Pgl_GLEAN_10024140|protein_coding|1/1|c.330+225A>G||||||	C|non_coding_transcript_variant|MODIFIER|Pgl_GLEAN_10024140|Pgl_GLEAN_10024140|transcript|Pgl_GLEAN_10024140mrna.1|protein_coding||||||||WARNING_TRANSCRIPT_NO_START_CODON
chr1_6535947	chr1	6535947	C	T	=T|intron_variant|MODIFIER|Pgl_GLEAN_10024140|Pgl_GLEAN_10024140|transcript|TRANSCRIPT_Pgl_GLEAN_10024140|protein_coding|1/1|c.330+194G>A||||||	T|non_coding_transcript_variant|MODIFIER|Pgl_GLEAN_10024140|Pgl_GLEAN_10024140|transcript|Pgl_GLEAN_10024140mrna.1|protein_coding||||||||WARNING_TRANSCRIPT_NO_START_CODON
chr1_6535949	chr1	6535949	G	A	=A|intron_variant|MODIFIER|Pgl_GLEAN_10024140|Pgl_GLEAN_10024140|transcript|TRANSCRIPT_Pgl_GLEAN_10024140|protein_coding|1/1|c.330+192C>T||||||	A|non_coding_transcript_variant|MODIFIER|Pgl_GLEAN_10024140|Pgl_GLEAN_10024140|transcript|Pgl_GLEAN_10024140mrna.1|protein_coding||||||||WARNING_TRANSCRIPT_NO_START_CODON
chr1_6536024	chr1	6536024	G	A	=A|intron_variant|MODIFIER|Pgl_GLEAN_10024140|Pgl_GLEAN_10024140|transcript|TRANSCRIPT_Pgl_GLEAN_10024140|protein_coding|1/1|c.330+117C>T||||||	A|non_coding_transcript_variant|MODIFIER|Pgl_GLEAN_10024140|Pgl_GLEAN_10024140|transcript|Pgl_GLEAN_10024140mrna.1|protein_coding||||||||WARNING_TRANSCRIPT_NO_START_CODON
chr1_6536036	chr1	6536036	A	G	=G|intron_variant|MODIFIER|Pgl_GLEAN_10024140|Pgl_GLEAN_10024140|transcript|TRANSCRIPT_Pgl_GLEAN_10024140|protein_coding|1/1|c.330+105T>C||||||	G|non_coding_transcript_variant|MODIFIER|Pgl_GLEAN_10024140|Pgl_GLEAN_10024140|transcript|Pgl_GLEAN_10024140mrna.1|protein_coding||||||||WARNING_TRANSCRIPT_NO_START_CODON
chr1_6536076	chr1	6536076	C	T	=T|intron_variant|MODIFIER|Pgl_GLEAN_10024140|Pgl_GLEAN_10024140|transcript|TRANSCRIPT_Pgl_GLEAN_10024140|protein_coding|1/1|c.330+65G>A||||||	T|non_coding_transcript_variant|MODIFIER|Pgl_GLEAN_10024140|Pgl_GLEAN_10024140|transcript|Pgl_GLEAN_10024140mrna.1|protein_coding||||||||WARNING_TRANSCRIPT_NO_START_CODON
chr1_6607036	chr1	6607036	C	T	=T|missense_variant|MODERATE|Pgl_GLEAN_10024139|Pgl_GLEAN_10024139|transcript|TRANSCRIPT_Pgl_GLEAN_10024139|protein_coding|3/8|c.395C>T|p.Thr132Ile|395/1341|395/1341|132/446||	T|non_coding_transcript_variant|MODIFIER|Pgl_GLEAN_10024139|Pgl_GLEAN_10024139|transcript|Pgl_GLEAN_10024139mrna.1|protein_coding||||||||WARNING_TRANSCRIPT_NO_START_CODON
chr1_6607067	chr1	6607067	G	A	=A|splice_donor_variant&intron_variant|HIGH|Pgl_GLEAN_10024139|Pgl_GLEAN_10024139|transcript|TRANSCRIPT_Pgl_GLEAN_10024139|protein_coding|3/7|c.425+1G>A||||||	A|non_coding_transcript_variant|MODIFIER|Pgl_GLEAN_10024139|Pgl_GLEAN_10024139|transcript|Pgl_GLEAN_10024139mrna.1|protein_coding||||||||WARNING_TRANSCRIPT_NO_START_CODON;LOF=(Pgl_GLEAN_10024139|Pgl_GLEAN_10024139|2|0	50)
chr1_6607195	chr1	6607195	A	G	=G|intron_variant|MODIFIER|Pgl_GLEAN_10024139|Pgl_GLEAN_10024139|transcript|TRANSCRIPT_Pgl_GLEAN_10024139|protein_coding|3/7|c.426-53A>G||||||	G|non_coding_transcript_variant|MODIFIER|Pgl_GLEAN_10024139|Pgl_GLEAN_10024139|transcript|Pgl_GLEAN_10024139mrna.1|protein_coding||||||||WARNING_TRANSCRIPT_NO_START_CODON
chr1_6607227	chr1	6607227	T	C	=C|intron_variant|MODIFIER|Pgl_GLEAN_10024139|Pgl_GLEAN_10024139|transcript|TRANSCRIPT_Pgl_GLEAN_10024139|protein_coding|3/7|c.426-21T>C||||||	C|non_coding_transcript_variant|MODIFIER|Pgl_GLEAN_10024139|Pgl_GLEAN_10024139|transcript|Pgl_GLEAN_10024139mrna.1|protein_coding||||||||WARNING_TRANSCRIPT_NO_START_CODON
chr1_6607244	chr1	6607244	A	T	=T|splice_region_variant&intron_variant|LOW|Pgl_GLEAN_10024139|Pgl_GLEAN_10024139|transcript|TRANSCRIPT_Pgl_GLEAN_10024139|protein_coding|3/7|c.426-4A>T||||||	T|non_coding_transcript_variant|MODIFIER|Pgl_GLEAN_10024139|Pgl_GLEAN_10024139|transcript|Pgl_GLEAN_10024139mrna.1|protein_coding||||||||WARNING_TRANSCRIPT_NO_START_CODON
chr1_6607429	chr1	6607429	T	A	=A|intron_variant|MODIFIER|Pgl_GLEAN_10024139|Pgl_GLEAN_10024139|transcript|TRANSCRIPT_Pgl_GLEAN_10024139|protein_coding|4/7|c.574+33T>A||||||	A|non_coding_transcript_variant|MODIFIER|Pgl_GLEAN_10024139|Pgl_GLEAN_10024139|transcript|Pgl_GLEAN_10024139mrna.1|protein_coding||||||||WARNING_TRANSCRIPT_NO_START_CODON
chr1_6607433	chr1	6607433	C	A	=A|intron_variant|MODIFIER|Pgl_GLEAN_10024139|Pgl_GLEAN_10024139|transcript|TRANSCRIPT_Pgl_GLEAN_10024139|protein_coding|4/7|c.574+37C>A||||||	A|non_coding_transcript_variant|MODIFIER|Pgl_GLEAN_10024139|Pgl_GLEAN_10024139|transcript|Pgl_GLEAN_10024139mrna.1|protein_coding||||||||WARNING_TRANSCRIPT_NO_START_CODON
chr1_6746267	chr1	6746267	C	A	=A|intron_variant|MODIFIER|Pgl_GLEAN_10024135|Pgl_GLEAN_10024135|transcript|TRANSCRIPT_Pgl_GLEAN_10024135|protein_coding|1/1|c.536+24G>T||||||	A|non_coding_transcript_variant|MODIFIER|Pgl_GLEAN_10024135|Pgl_GLEAN_10024135|transcript|Pgl_GLEAN_10024135mrna.1|protein_coding||||||||WARNING_TRANSCRIPT_NO_START_CODON
chr1_6746490	chr1	6746490	C	A	=A|missense_variant|MODERATE|Pgl_GLEAN_10024135|Pgl_GLEAN_10024135|transcript|TRANSCRIPT_Pgl_GLEAN_10024135|protein_coding|1/2|c.337G>T|p.Ala113Ser|337/2463|337/2463|113/820||	A|non_coding_transcript_variant|MODIFIER|Pgl_GLEAN_10024135|Pgl_GLEAN_10024135|transcript|Pgl_GLEAN_10024135mrna.1|protein_coding||||||||WARNING_TRANSCRIPT_NO_START_CODON
chr1_6746605	chr1	6746605	C	T	=T|missense_variant|MODERATE|Pgl_GLEAN_10024135|Pgl_GLEAN_10024135|transcript|TRANSCRIPT_Pgl_GLEAN_10024135|protein_coding|1/2|c.222G>A|p.Met74Ile|222/2463|222/2463|74/820||	T|non_coding_transcript_variant|MODIFIER|Pgl_GLEAN_10024135|Pgl_GLEAN_10024135|transcript|Pgl_GLEAN_10024135mrna.1|protein_coding||||||||WARNING_TRANSCRIPT_NO_START_CODON
chr1_6746616	chr1	6746616	C	T	=T|missense_variant|MODERATE|Pgl_GLEAN_10024135|Pgl_GLEAN_10024135|transcript|TRANSCRIPT_Pgl_GLEAN_10024135|protein_coding|1/2|c.211G>A|p.Asp71Asn|211/2463|211/2463|71/820||	T|non_coding_transcript_variant|MODIFIER|Pgl_GLEAN_10024135|Pgl_GLEAN_10024135|transcript|Pgl_GLEAN_10024135mrna.1|protein_coding||||||||WARNING_TRANSCRIPT_NO_START_CODON
chr1_6791712	chr1	6791712	A	G	=G|synonymous_variant|LOW|Pgl_GLEAN_10024133|Pgl_GLEAN_10024133|transcript|TRANSCRIPT_Pgl_GLEAN_10024133|protein_coding|1/2|c.495T>C|p.Tyr165Tyr|495/2778|495/2778|165/925||	G|non_coding_transcript_variant|MODIFIER|Pgl_GLEAN_10024133|Pgl_GLEAN_10024133|transcript|Pgl_GLEAN_10024133mrna.1|protein_coding||||||||WARNING_TRANSCRIPT_NO_START_CODON
chr1_6824544	chr1	6824544	G	T	=T|intron_variant|MODIFIER|Pgl_GLEAN_10024132|Pgl_GLEAN_10024132|transcript|TRANSCRIPT_Pgl_GLEAN_10024132|protein_coding|1/6|c.213+54G>T||||||	T|non_coding_transcript_variant|MODIFIER|Pgl_GLEAN_10024132|Pgl_GLEAN_10024132|transcript|Pgl_GLEAN_10024132mrna.1|protein_coding||||||||WARNING_TRANSCRIPT_NO_START_CODON
chr1_6824641	chr1	6824641	C	T	=T|intron_variant|MODIFIER|Pgl_GLEAN_10024132|Pgl_GLEAN_10024132|transcript|TRANSCRIPT_Pgl_GLEAN_10024132|protein_coding|1/6|c.213+151C>T||||||	T|non_coding_transcript_variant|MODIFIER|Pgl_GLEAN_10024132|Pgl_GLEAN_10024132|transcript|Pgl_GLEAN_10024132mrna.1|protein_coding||||||||WARNING_TRANSCRIPT_NO_START_CODON
chr1_6824685	chr1	6824685	T	A	=A|intron_variant|MODIFIER|Pgl_GLEAN_10024132|Pgl_GLEAN_10024132|transcript|TRANSCRIPT_Pgl_GLEAN_10024132|protein_coding|1/6|c.213+195T>A||||||	A|non_coding_transcript_variant|MODIFIER|Pgl_GLEAN_10024132|Pgl_GLEAN_10024132|transcript|Pgl_GLEAN_10024132mrna.1|protein_coding||||||||WARNING_TRANSCRIPT_NO_START_CODON
chr1_6824755	chr1	6824755	A	C	=C|intron_variant|MODIFIER|Pgl_GLEAN_10024132|Pgl_GLEAN_10024132|transcript|TRANSCRIPT_Pgl_GLEAN_10024132|protein_coding|1/6|c.213+265A>C||||||	C|non_coding_transcript_variant|MODIFIER|Pgl_GLEAN_10024132|Pgl_GLEAN_10024132|transcript|Pgl_GLEAN_10024132mrna.1|protein_coding||||||||WARNING_TRANSCRIPT_NO_START_CODON
chr1_6824819	chr1	6824819	G	A	=A|intron_variant|MODIFIER|Pgl_GLEAN_10024132|Pgl_GLEAN_10024132|transcript|TRANSCRIPT_Pgl_GLEAN_10024132|protein_coding|1/6|c.214-253G>A||||||	A|non_coding_transcript_variant|MODIFIER|Pgl_GLEAN_10024132|Pgl_GLEAN_10024132|transcript|Pgl_GLEAN_10024132mrna.1|protein_coding||||||||WARNING_TRANSCRIPT_NO_START_CODON
chr1_6824866	chr1	6824866	A	G	=G|intron_variant|MODIFIER|Pgl_GLEAN_10024132|Pgl_GLEAN_10024132|transcript|TRANSCRIPT_Pgl_GLEAN_10024132|protein_coding|1/6|c.214-206A>G||||||	G|non_coding_transcript_variant|MODIFIER|Pgl_GLEAN_10024132|Pgl_GLEAN_10024132|transcript|Pgl_GLEAN_10024132mrna.1|protein_coding||||||||WARNING_TRANSCRIPT_NO_START_CODON
chr1_6824969	chr1	6824969	G	T	=T|intron_variant|MODIFIER|Pgl_GLEAN_10024132|Pgl_GLEAN_10024132|transcript|TRANSCRIPT_Pgl_GLEAN_10024132|protein_coding|1/6|c.214-103G>T||||||	T|non_coding_transcript_variant|MODIFIER|Pgl_GLEAN_10024132|Pgl_GLEAN_10024132|transcript|Pgl_GLEAN_10024132mrna.1|protein_coding||||||||WARNING_TRANSCRIPT_NO_START_CODON
chr1_6824984	chr1	6824984	G	A	=A|intron_variant|MODIFIER|Pgl_GLEAN_10024132|Pgl_GLEAN_10024132|transcript|TRANSCRIPT_Pgl_GLEAN_10024132|protein_coding|1/6|c.214-88G>A||||||	A|non_coding_transcript_variant|MODIFIER|Pgl_GLEAN_10024132|Pgl_GLEAN_10024132|transcript|Pgl_GLEAN_10024132mrna.1|protein_coding||||||||WARNING_TRANSCRIPT_NO_START_CODON
chr1_6824989	chr1	6824989	T	C	=C|intron_variant|MODIFIER|Pgl_GLEAN_10024132|Pgl_GLEAN_10024132|transcript|TRANSCRIPT_Pgl_GLEAN_10024132|protein_coding|1/6|c.214-83T>C||||||	C|non_coding_transcript_variant|MODIFIER|Pgl_GLEAN_10024132|Pgl_GLEAN_10024132|transcript|Pgl_GLEAN_10024132mrna.1|protein_coding||||||||WARNING_TRANSCRIPT_NO_START_CODON
chr1_6825014	chr1	6825014	C	T	=T|intron_variant|MODIFIER|Pgl_GLEAN_10024132|Pgl_GLEAN_10024132|transcript|TRANSCRIPT_Pgl_GLEAN_10024132|protein_coding|1/6|c.214-58C>T||||||	T|non_coding_transcript_variant|MODIFIER|Pgl_GLEAN_10024132|Pgl_GLEAN_10024132|transcript|Pgl_GLEAN_10024132mrna.1|protein_coding||||||||WARNING_TRANSCRIPT_NO_START_CODON
chr1_6825090	chr1	6825090	A	C	=C|synonymous_variant|LOW|Pgl_GLEAN_10024132|Pgl_GLEAN_10024132|transcript|TRANSCRIPT_Pgl_GLEAN_10024132|protein_coding|2/7|c.232A>C|p.Arg78Arg|232/1536|232/1536|78/511||	C|non_coding_transcript_variant|MODIFIER|Pgl_GLEAN_10024132|Pgl_GLEAN_10024132|transcript|Pgl_GLEAN_10024132mrna.1|protein_coding||||||||WARNING_TRANSCRIPT_NO_START_CODON
chr1_6825185	chr1	6825185	C	G	=G|missense_variant|MODERATE|Pgl_GLEAN_10024132|Pgl_GLEAN_10024132|transcript|TRANSCRIPT_Pgl_GLEAN_10024132|protein_coding|2/7|c.327C>G|p.Asn109Lys|327/1536|327/1536|109/511||	G|non_coding_transcript_variant|MODIFIER|Pgl_GLEAN_10024132|Pgl_GLEAN_10024132|transcript|Pgl_GLEAN_10024132mrna.1|protein_coding||||||||WARNING_TRANSCRIPT_NO_START_CODON
chr1_6825188	chr1	6825188	G	A	=A|synonymous_variant|LOW|Pgl_GLEAN_10024132|Pgl_GLEAN_10024132|transcript|TRANSCRIPT_Pgl_GLEAN_10024132|protein_coding|2/7|c.330G>A|p.Ser110Ser|330/1536|330/1536|110/511||	A|non_coding_transcript_variant|MODIFIER|Pgl_GLEAN_10024132|Pgl_GLEAN_10024132|transcript|Pgl_GLEAN_10024132mrna.1|protein_coding||||||||WARNING_TRANSCRIPT_NO_START_CODON
chr1_6825197	chr1	6825197	A	G	=G|splice_region_variant&intron_variant|LOW|Pgl_GLEAN_10024132|Pgl_GLEAN_10024132|transcript|TRANSCRIPT_Pgl_GLEAN_10024132|protein_coding|2/6|c.336+3A>G||||||	G|non_coding_transcript_variant|MODIFIER|Pgl_GLEAN_10024132|Pgl_GLEAN_10024132|transcript|Pgl_GLEAN_10024132mrna.1|protein_coding||||||||WARNING_TRANSCRIPT_NO_START_CODON
chr1_6825227	chr1	6825227	G	C	=C|intron_variant|MODIFIER|Pgl_GLEAN_10024132|Pgl_GLEAN_10024132|transcript|TRANSCRIPT_Pgl_GLEAN_10024132|protein_coding|2/6|c.336+33G>C||||||	C|non_coding_transcript_variant|MODIFIER|Pgl_GLEAN_10024132|Pgl_GLEAN_10024132|transcript|Pgl_GLEAN_10024132mrna.1|protein_coding||||||||WARNING_TRANSCRIPT_NO_START_CODON
chr1_6825250	chr1	6825250	G	A	=A|intron_variant|MODIFIER|Pgl_GLEAN_10024132|Pgl_GLEAN_10024132|transcript|TRANSCRIPT_Pgl_GLEAN_10024132|protein_coding|2/6|c.336+56G>A||||||	A|non_coding_transcript_variant|MODIFIER|Pgl_GLEAN_10024132|Pgl_GLEAN_10024132|transcript|Pgl_GLEAN_10024132mrna.1|protein_coding||||||||WARNING_TRANSCRIPT_NO_START_CODON
chr1_6825263	chr1	6825263	C	G	=G|intron_variant|MODIFIER|Pgl_GLEAN_10024132|Pgl_GLEAN_10024132|transcript|TRANSCRIPT_Pgl_GLEAN_10024132|protein_coding|2/6|c.337-43C>G||||||	G|non_coding_transcript_variant|MODIFIER|Pgl_GLEAN_10024132|Pgl_GLEAN_10024132|transcript|Pgl_GLEAN_10024132mrna.1|protein_coding||||||||WARNING_TRANSCRIPT_NO_START_CODON
chr1_6825264	chr1	6825264	G	A	=A|intron_variant|MODIFIER|Pgl_GLEAN_10024132|Pgl_GLEAN_10024132|transcript|TRANSCRIPT_Pgl_GLEAN_10024132|protein_coding|2/6|c.337-42G>A||||||	A|non_coding_transcript_variant|MODIFIER|Pgl_GLEAN_10024132|Pgl_GLEAN_10024132|transcript|Pgl_GLEAN_10024132mrna.1|protein_coding||||||||WARNING_TRANSCRIPT_NO_START_CODON
chr1_6825285	chr1	6825285	T	C	=C|intron_variant|MODIFIER|Pgl_GLEAN_10024132|Pgl_GLEAN_10024132|transcript|TRANSCRIPT_Pgl_GLEAN_10024132|protein_coding|2/6|c.337-21T>C||||||	C|non_coding_transcript_variant|MODIFIER|Pgl_GLEAN_10024132|Pgl_GLEAN_10024132|transcript|Pgl_GLEAN_10024132mrna.1|protein_coding||||||||WARNING_TRANSCRIPT_NO_START_CODON
chr1_6825287	chr1	6825287	T	A	=A|intron_variant|MODIFIER|Pgl_GLEAN_10024132|Pgl_GLEAN_10024132|transcript|TRANSCRIPT_Pgl_GLEAN_10024132|protein_coding|2/6|c.337-19T>A||||||	A|non_coding_transcript_variant|MODIFIER|Pgl_GLEAN_10024132|Pgl_GLEAN_10024132|transcript|Pgl_GLEAN_10024132mrna.1|protein_coding||||||||WARNING_TRANSCRIPT_NO_START_CODON
chr1_6825301	chr1	6825301	T	A	=A|splice_region_variant&intron_variant|LOW|Pgl_GLEAN_10024132|Pgl_GLEAN_10024132|transcript|TRANSCRIPT_Pgl_GLEAN_10024132|protein_coding|2/6|c.337-5T>A||||||	A|non_coding_transcript_variant|MODIFIER|Pgl_GLEAN_10024132|Pgl_GLEAN_10024132|transcript|Pgl_GLEAN_10024132mrna.1|protein_coding||||||||WARNING_TRANSCRIPT_NO_START_CODON
chr1_6825366	chr1	6825366	G	A	=A|missense_variant|MODERATE|Pgl_GLEAN_10024132|Pgl_GLEAN_10024132|transcript|TRANSCRIPT_Pgl_GLEAN_10024132|protein_coding|3/7|c.397G>A|p.Gly133Ser|397/1536|397/1536|133/511||	A|non_coding_transcript_variant|MODIFIER|Pgl_GLEAN_10024132|Pgl_GLEAN_10024132|transcript|Pgl_GLEAN_10024132mrna.1|protein_coding||||||||WARNING_TRANSCRIPT_NO_START_CODON
chr1_6883340	chr1	6883340	C	T	=T|intron_variant|MODIFIER|Pgl_GLEAN_10024130|Pgl_GLEAN_10024130|transcript|TRANSCRIPT_Pgl_GLEAN_10024130|protein_coding|1/1|c.821+46G>A||||||	T|non_coding_transcript_variant|MODIFIER|Pgl_GLEAN_10024130|Pgl_GLEAN_10024130|transcript|Pgl_GLEAN_10024130mrna.1|protein_coding||||||||WARNING_TRANSCRIPT_NO_START_CODON
chr1_6883352	chr1	6883352	G	T	=T|intron_variant|MODIFIER|Pgl_GLEAN_10024130|Pgl_GLEAN_10024130|transcript|TRANSCRIPT_Pgl_GLEAN_10024130|protein_coding|1/1|c.821+34C>A||||||	T|non_coding_transcript_variant|MODIFIER|Pgl_GLEAN_10024130|Pgl_GLEAN_10024130|transcript|Pgl_GLEAN_10024130mrna.1|protein_coding||||||||WARNING_TRANSCRIPT_NO_START_CODON
chr1_6883604	chr1	6883604	A	G	=G|synonymous_variant|LOW|Pgl_GLEAN_10024130|Pgl_GLEAN_10024130|transcript|TRANSCRIPT_Pgl_GLEAN_10024130|protein_coding|1/2|c.603T>C|p.Gly201Gly|603/2835|603/2835|201/944||	G|non_coding_transcript_variant|MODIFIER|Pgl_GLEAN_10024130|Pgl_GLEAN_10024130|transcript|Pgl_GLEAN_10024130mrna.1|protein_coding||||||||WARNING_TRANSCRIPT_NO_START_CODON
chr1_6891498	chr1	6891498	G	C	=C|intron_variant|MODIFIER|Pgl_GLEAN_10024129|Pgl_GLEAN_10024129|transcript|TRANSCRIPT_Pgl_GLEAN_10024129|protein_coding|2/6|c.205-28C>G||||||	C|non_coding_transcript_variant|MODIFIER|Pgl_GLEAN_10024129|Pgl_GLEAN_10024129|transcript|Pgl_GLEAN_10024129mrna.1|protein_coding||||||||WARNING_TRANSCRIPT_NO_START_CODON
chr1_6891501	chr1	6891501	C	A	=A|intron_variant|MODIFIER|Pgl_GLEAN_10024129|Pgl_GLEAN_10024129|transcript|TRANSCRIPT_Pgl_GLEAN_10024129|protein_coding|2/6|c.205-31G>T||||||	A|non_coding_transcript_variant|MODIFIER|Pgl_GLEAN_10024129|Pgl_GLEAN_10024129|transcript|Pgl_GLEAN_10024129mrna.1|protein_coding||||||||WARNING_TRANSCRIPT_NO_START_CODON
chr1_6891590	chr1	6891590	C	T	=T|synonymous_variant|LOW|Pgl_GLEAN_10024129|Pgl_GLEAN_10024129|transcript|TRANSCRIPT_Pgl_GLEAN_10024129|protein_coding|2/7|c.171G>A|p.Gln57Gln|171/1422|171/1422|57/473||	T|non_coding_transcript_variant|MODIFIER|Pgl_GLEAN_10024129|Pgl_GLEAN_10024129|transcript|Pgl_GLEAN_10024129mrna.1|protein_coding||||||||WARNING_TRANSCRIPT_NO_START_CODON
chr1_6891594	chr1	6891594	C	A	=A|missense_variant|MODERATE|Pgl_GLEAN_10024129|Pgl_GLEAN_10024129|transcript|TRANSCRIPT_Pgl_GLEAN_10024129|protein_coding|2/7|c.167G>T|p.Gly56Val|167/1422|167/1422|56/473||	A|non_coding_transcript_variant|MODIFIER|Pgl_GLEAN_10024129|Pgl_GLEAN_10024129|transcript|Pgl_GLEAN_10024129mrna.1|protein_coding||||||||WARNING_TRANSCRIPT_NO_START_CODON
chr1_6891650	chr1	6891650	G	T	=T|synonymous_variant|LOW|Pgl_GLEAN_10024129|Pgl_GLEAN_10024129|transcript|TRANSCRIPT_Pgl_GLEAN_10024129|protein_coding|2/7|c.111C>A|p.Leu37Leu|111/1422|111/1422|37/473||	T|non_coding_transcript_variant|MODIFIER|Pgl_GLEAN_10024129|Pgl_GLEAN_10024129|transcript|Pgl_GLEAN_10024129mrna.1|protein_coding||||||||WARNING_TRANSCRIPT_NO_START_CODON
chr1_6891665	chr1	6891665	G	T	=T|synonymous_variant|LOW|Pgl_GLEAN_10024129|Pgl_GLEAN_10024129|transcript|TRANSCRIPT_Pgl_GLEAN_10024129|protein_coding|2/7|c.96C>A|p.Leu32Leu|96/1422|96/1422|32/473||	T|non_coding_transcript_variant|MODIFIER|Pgl_GLEAN_10024129|Pgl_GLEAN_10024129|transcript|Pgl_GLEAN_10024129mrna.1|protein_coding||||||||WARNING_TRANSCRIPT_NO_START_CODON
chr1_6891752	chr1	6891752	A	G	=G|splice_region_variant&intron_variant|LOW|Pgl_GLEAN_10024129|Pgl_GLEAN_10024129|transcript|TRANSCRIPT_Pgl_GLEAN_10024129|protein_coding|1/6|c.13-4T>C||||||	G|non_coding_transcript_variant|MODIFIER|Pgl_GLEAN_10024129|Pgl_GLEAN_10024129|transcript|Pgl_GLEAN_10024129mrna.1|protein_coding||||||||WARNING_TRANSCRIPT_NO_START_CODON
chr1_6891811	chr1	6891811	C	A	=A|intron_variant|MODIFIER|Pgl_GLEAN_10024129|Pgl_GLEAN_10024129|transcript|TRANSCRIPT_Pgl_GLEAN_10024129|protein_coding|1/6|c.13-63G>T||||||	A|non_coding_transcript_variant|MODIFIER|Pgl_GLEAN_10024129|Pgl_GLEAN_10024129|transcript|Pgl_GLEAN_10024129mrna.1|protein_coding||||||||WARNING_TRANSCRIPT_NO_START_CODON
chr1_6891890	chr1	6891890	A	T	=T|intron_variant|MODIFIER|Pgl_GLEAN_10024129|Pgl_GLEAN_10024129|transcript|TRANSCRIPT_Pgl_GLEAN_10024129|protein_coding|1/6|c.13-142T>A||||||	T|non_coding_transcript_variant|MODIFIER|Pgl_GLEAN_10024129|Pgl_GLEAN_10024129|transcript|Pgl_GLEAN_10024129mrna.1|protein_coding||||||||WARNING_TRANSCRIPT_NO_START_CODON
chr1_6891946	chr1	6891946	G	A	=A|intron_variant|MODIFIER|Pgl_GLEAN_10024129|Pgl_GLEAN_10024129|transcript|TRANSCRIPT_Pgl_GLEAN_10024129|protein_coding|1/6|c.13-198C>T||||||	A|non_coding_transcript_variant|MODIFIER|Pgl_GLEAN_10024129|Pgl_GLEAN_10024129|transcript|Pgl_GLEAN_10024129mrna.1|protein_coding||||||||WARNING_TRANSCRIPT_NO_START_CODON
chr1_6892096	chr1	6892096	G	A	=A|intron_variant|MODIFIER|Pgl_GLEAN_10024129|Pgl_GLEAN_10024129|transcript|TRANSCRIPT_Pgl_GLEAN_10024129|protein_coding|1/6|c.13-348C>T||||||	A|non_coding_transcript_variant|MODIFIER|Pgl_GLEAN_10024129|Pgl_GLEAN_10024129|transcript|Pgl_GLEAN_10024129mrna.1|protein_coding||||||||WARNING_TRANSCRIPT_NO_START_CODON
chr1_6892244	chr1	6892244	T	C	=C|intron_variant|MODIFIER|Pgl_GLEAN_10024129|Pgl_GLEAN_10024129|transcript|TRANSCRIPT_Pgl_GLEAN_10024129|protein_coding|1/6|c.12+323A>G||||||	C|non_coding_transcript_variant|MODIFIER|Pgl_GLEAN_10024129|Pgl_GLEAN_10024129|transcript|Pgl_GLEAN_10024129mrna.1|protein_coding||||||||WARNING_TRANSCRIPT_NO_START_CODON
chr1_6892305	chr1	6892305	T	C	=C|intron_variant|MODIFIER|Pgl_GLEAN_10024129|Pgl_GLEAN_10024129|transcript|TRANSCRIPT_Pgl_GLEAN_10024129|protein_coding|1/6|c.12+262A>G||||||	C|non_coding_transcript_variant|MODIFIER|Pgl_GLEAN_10024129|Pgl_GLEAN_10024129|transcript|Pgl_GLEAN_10024129mrna.1|protein_coding||||||||WARNING_TRANSCRIPT_NO_START_CODON
chr1_6892335	chr1	6892335	G	C	=C|intron_variant|MODIFIER|Pgl_GLEAN_10024129|Pgl_GLEAN_10024129|transcript|TRANSCRIPT_Pgl_GLEAN_10024129|protein_coding|1/6|c.12+232C>G||||||	C|non_coding_transcript_variant|MODIFIER|Pgl_GLEAN_10024129|Pgl_GLEAN_10024129|transcript|Pgl_GLEAN_10024129mrna.1|protein_coding||||||||WARNING_TRANSCRIPT_NO_START_CODON
chr1_6892336	chr1	6892336	G	A	=A|intron_variant|MODIFIER|Pgl_GLEAN_10024129|Pgl_GLEAN_10024129|transcript|TRANSCRIPT_Pgl_GLEAN_10024129|protein_coding|1/6|c.12+231C>T||||||	A|non_coding_transcript_variant|MODIFIER|Pgl_GLEAN_10024129|Pgl_GLEAN_10024129|transcript|Pgl_GLEAN_10024129mrna.1|protein_coding||||||||WARNING_TRANSCRIPT_NO_START_CODON
chr1_6892451	chr1	6892451	C	A	=A|intron_variant|MODIFIER|Pgl_GLEAN_10024129|Pgl_GLEAN_10024129|transcript|TRANSCRIPT_Pgl_GLEAN_10024129|protein_coding|1/6|c.12+116G>T||||||	A|non_coding_transcript_variant|MODIFIER|Pgl_GLEAN_10024129|Pgl_GLEAN_10024129|transcript|Pgl_GLEAN_10024129mrna.1|protein_coding||||||||WARNING_TRANSCRIPT_NO_START_CODON
chr1_6892466	chr1	6892466	A	T	=T|intron_variant|MODIFIER|Pgl_GLEAN_10024129|Pgl_GLEAN_10024129|transcript|TRANSCRIPT_Pgl_GLEAN_10024129|protein_coding|1/6|c.12+101T>A||||||	T|non_coding_transcript_variant|MODIFIER|Pgl_GLEAN_10024129|Pgl_GLEAN_10024129|transcript|Pgl_GLEAN_10024129mrna.1|protein_coding||||||||WARNING_TRANSCRIPT_NO_START_CODON
chr1_6892474	chr1	6892474	G	A	=A|intron_variant|MODIFIER|Pgl_GLEAN_10024129|Pgl_GLEAN_10024129|transcript|TRANSCRIPT_Pgl_GLEAN_10024129|protein_coding|1/6|c.12+93C>T||||||	A|non_coding_transcript_variant|MODIFIER|Pgl_GLEAN_10024129|Pgl_GLEAN_10024129|transcript|Pgl_GLEAN_10024129mrna.1|protein_coding||||||||WARNING_TRANSCRIPT_NO_START_CODON
chr1_6892581	chr1	6892581	G	A	=A|upstream_gene_variant|MODIFIER|Pgl_GLEAN_10024129|Pgl_GLEAN_10024129|transcript|TRANSCRIPT_Pgl_GLEAN_10024129|protein_coding||c.-3C>T|||||3|	A|downstream_gene_variant|MODIFIER|Pgl_GLEAN_10024129|Pgl_GLEAN_10024129|transcript|Pgl_GLEAN_10024129mrna.1|protein_coding||c.*3141G>A|||||3|WARNING_TRANSCRIPT_NO_START_CODON	A|intergenic_region|MODIFIER|Pgl_GLEAN_10024129-Pgl_GLEAN_10024128|Pgl_GLEAN_10024129-Pgl_GLEAN_10024128|intergenic_region|Pgl_GLEAN_10024129-Pgl_GLEAN_10024128|||n.6892581G>A||||||
chr1_6892600	chr1	6892600	G	A	=A|upstream_gene_variant|MODIFIER|Pgl_GLEAN_10024129|Pgl_GLEAN_10024129|transcript|TRANSCRIPT_Pgl_GLEAN_10024129|protein_coding||c.-22C>T|||||22|	A|downstream_gene_variant|MODIFIER|Pgl_GLEAN_10024129|Pgl_GLEAN_10024129|transcript|Pgl_GLEAN_10024129mrna.1|protein_coding||c.*3160G>A|||||22|WARNING_TRANSCRIPT_NO_START_CODON	A|intergenic_region|MODIFIER|Pgl_GLEAN_10024129-Pgl_GLEAN_10024128|Pgl_GLEAN_10024129-Pgl_GLEAN_10024128|intergenic_region|Pgl_GLEAN_10024129-Pgl_GLEAN_10024128|||n.6892600G>A||||||
chr1_6895712	chr1	6895712	G	A	=A|intergenic_region|MODIFIER|Pgl_GLEAN_10024129-Pgl_GLEAN_10024128|Pgl_GLEAN_10024129-Pgl_GLEAN_10024128|intergenic_region|Pgl_GLEAN_10024129-Pgl_GLEAN_10024128|||n.6895712G>A||||||
chr1_6895716	chr1	6895716	G	A	=A|intergenic_region|MODIFIER|Pgl_GLEAN_10024129-Pgl_GLEAN_10024128|Pgl_GLEAN_10024129-Pgl_GLEAN_10024128|intergenic_region|Pgl_GLEAN_10024129-Pgl_GLEAN_10024128|||n.6895716G>A||||||
chr1_6895747	chr1	6895747	T	G	=G|intergenic_region|MODIFIER|Pgl_GLEAN_10024129-Pgl_GLEAN_10024128|Pgl_GLEAN_10024129-Pgl_GLEAN_10024128|intergenic_region|Pgl_GLEAN_10024129-Pgl_GLEAN_10024128|||n.6895747T>G||||||
chr1_6895769	chr1	6895769	T	C	=C|intergenic_region|MODIFIER|Pgl_GLEAN_10024129-Pgl_GLEAN_10024128|Pgl_GLEAN_10024129-Pgl_GLEAN_10024128|intergenic_region|Pgl_GLEAN_10024129-Pgl_GLEAN_10024128|||n.6895769T>C||||||
chr1_6899640	chr1	6899640	C	G	=G|synonymous_variant|LOW|Pgl_GLEAN_10024128|Pgl_GLEAN_10024128|transcript|TRANSCRIPT_Pgl_GLEAN_10024128|protein_coding|1/1|c.948C>G|p.Ser316Ser|948/4524|948/4524|316/1507||	G|non_coding_transcript_variant|MODIFIER|Pgl_GLEAN_10024128|Pgl_GLEAN_10024128|transcript|Pgl_GLEAN_10024128mrna.1|protein_coding||||||||WARNING_TRANSCRIPT_NO_START_CODON
chr1_6899706	chr1	6899706	G	A	=A|synonymous_variant|LOW|Pgl_GLEAN_10024128|Pgl_GLEAN_10024128|transcript|TRANSCRIPT_Pgl_GLEAN_10024128|protein_coding|1/1|c.1014G>A|p.Thr338Thr|1014/4524|1014/4524|338/1507||	A|non_coding_transcript_variant|MODIFIER|Pgl_GLEAN_10024128|Pgl_GLEAN_10024128|transcript|Pgl_GLEAN_10024128mrna.1|protein_coding||||||||WARNING_TRANSCRIPT_NO_START_CODON
chr1_6914903	chr1	6914903	A	C	=C|missense_variant|MODERATE|Pgl_GLEAN_10024127|Pgl_GLEAN_10024127|transcript|TRANSCRIPT_Pgl_GLEAN_10024127|protein_coding|1/4|c.712A>C|p.Lys238Gln|712/1590|712/1590|238/529||	C|non_coding_transcript_variant|MODIFIER|Pgl_GLEAN_10024127|Pgl_GLEAN_10024127|transcript|Pgl_GLEAN_10024127mrna.1|protein_coding||||||||WARNING_TRANSCRIPT_NO_START_CODON
chr1_6915029	chr1	6915029	G	T	=T|intron_variant|MODIFIER|Pgl_GLEAN_10024127|Pgl_GLEAN_10024127|transcript|TRANSCRIPT_Pgl_GLEAN_10024127|protein_coding|1/3|c.738+100G>T||||||	T|non_coding_transcript_variant|MODIFIER|Pgl_GLEAN_10024127|Pgl_GLEAN_10024127|transcript|Pgl_GLEAN_10024127mrna.1|protein_coding||||||||WARNING_TRANSCRIPT_NO_START_CODON
chr1_6915049	chr1	6915049	G	T	=T|intron_variant|MODIFIER|Pgl_GLEAN_10024127|Pgl_GLEAN_10024127|transcript|TRANSCRIPT_Pgl_GLEAN_10024127|protein_coding|1/3|c.738+120G>T||||||	T|non_coding_transcript_variant|MODIFIER|Pgl_GLEAN_10024127|Pgl_GLEAN_10024127|transcript|Pgl_GLEAN_10024127mrna.1|protein_coding||||||||WARNING_TRANSCRIPT_NO_START_CODON
chr1_6915056	chr1	6915056	G	A	=A|intron_variant|MODIFIER|Pgl_GLEAN_10024127|Pgl_GLEAN_10024127|transcript|TRANSCRIPT_Pgl_GLEAN_10024127|protein_coding|1/3|c.738+127G>A||||||	A|non_coding_transcript_variant|MODIFIER|Pgl_GLEAN_10024127|Pgl_GLEAN_10024127|transcript|Pgl_GLEAN_10024127mrna.1|protein_coding||||||||WARNING_TRANSCRIPT_NO_START_CODON
chr1_6915129	chr1	6915129	T	C	=C|intron_variant|MODIFIER|Pgl_GLEAN_10024127|Pgl_GLEAN_10024127|transcript|TRANSCRIPT_Pgl_GLEAN_10024127|protein_coding|1/3|c.739-162T>C||||||	C|non_coding_transcript_variant|MODIFIER|Pgl_GLEAN_10024127|Pgl_GLEAN_10024127|transcript|Pgl_GLEAN_10024127mrna.1|protein_coding||||||||WARNING_TRANSCRIPT_NO_START_CODON
chr1_6915141	chr1	6915141	A	T	=T|intron_variant|MODIFIER|Pgl_GLEAN_10024127|Pgl_GLEAN_10024127|transcript|TRANSCRIPT_Pgl_GLEAN_10024127|protein_coding|1/3|c.739-150A>T||||||	T|non_coding_transcript_variant|MODIFIER|Pgl_GLEAN_10024127|Pgl_GLEAN_10024127|transcript|Pgl_GLEAN_10024127mrna.1|protein_coding||||||||WARNING_TRANSCRIPT_NO_START_CODON
chr1_6915200	chr1	6915200	A	C	=C|intron_variant|MODIFIER|Pgl_GLEAN_10024127|Pgl_GLEAN_10024127|transcript|TRANSCRIPT_Pgl_GLEAN_10024127|protein_coding|1/3|c.739-91A>C||||||	C|non_coding_transcript_variant|MODIFIER|Pgl_GLEAN_10024127|Pgl_GLEAN_10024127|transcript|Pgl_GLEAN_10024127mrna.1|protein_coding||||||||WARNING_TRANSCRIPT_NO_START_CODON
chr1_6915228	chr1	6915228	C	T	=T|intron_variant|MODIFIER|Pgl_GLEAN_10024127|Pgl_GLEAN_10024127|transcript|TRANSCRIPT_Pgl_GLEAN_10024127|protein_coding|1/3|c.739-63C>T||||||	T|non_coding_transcript_variant|MODIFIER|Pgl_GLEAN_10024127|Pgl_GLEAN_10024127|transcript|Pgl_GLEAN_10024127mrna.1|protein_coding||||||||WARNING_TRANSCRIPT_NO_START_CODON
chr1_6915331	chr1	6915331	A	T	=T|missense_variant|MODERATE|Pgl_GLEAN_10024127|Pgl_GLEAN_10024127|transcript|TRANSCRIPT_Pgl_GLEAN_10024127|protein_coding|2/4|c.779A>T|p.Lys260Met|779/1590|779/1590|260/529||	T|non_coding_transcript_variant|MODIFIER|Pgl_GLEAN_10024127|Pgl_GLEAN_10024127|transcript|Pgl_GLEAN_10024127mrna.1|protein_coding||||||||WARNING_TRANSCRIPT_NO_START_CODON
chr1_6915344	chr1	6915344	G	A	=A|synonymous_variant|LOW|Pgl_GLEAN_10024127|Pgl_GLEAN_10024127|transcript|TRANSCRIPT_Pgl_GLEAN_10024127|protein_coding|2/4|c.792G>A|p.Leu264Leu|792/1590|792/1590|264/529||	A|non_coding_transcript_variant|MODIFIER|Pgl_GLEAN_10024127|Pgl_GLEAN_10024127|transcript|Pgl_GLEAN_10024127mrna.1|protein_coding||||||||WARNING_TRANSCRIPT_NO_START_CODON
chr1_6915418	chr1	6915418	C	T	=T|intron_variant|MODIFIER|Pgl_GLEAN_10024127|Pgl_GLEAN_10024127|transcript|TRANSCRIPT_Pgl_GLEAN_10024127|protein_coding|2/3|c.848+18C>T||||||	T|non_coding_transcript_variant|MODIFIER|Pgl_GLEAN_10024127|Pgl_GLEAN_10024127|transcript|Pgl_GLEAN_10024127mrna.1|protein_coding||||||||WARNING_TRANSCRIPT_NO_START_CODON
chr1_6922071	chr1	6922071	T	C	=C|synonymous_variant|LOW|Pgl_GLEAN_10024126|Pgl_GLEAN_10024126|transcript|TRANSCRIPT_Pgl_GLEAN_10024126|protein_coding|3/8|c.285A>G|p.Leu95Leu|285/882|285/882|95/293||	C|non_coding_transcript_variant|MODIFIER|Pgl_GLEAN_10024126|Pgl_GLEAN_10024126|transcript|Pgl_GLEAN_10024126mrna.1|protein_coding||||||||WARNING_TRANSCRIPT_NO_START_CODON
chr1_6922125	chr1	6922125	C	T	=T|intron_variant|MODIFIER|Pgl_GLEAN_10024126|Pgl_GLEAN_10024126|transcript|TRANSCRIPT_Pgl_GLEAN_10024126|protein_coding|2/7|c.246-15G>A||||||	T|non_coding_transcript_variant|MODIFIER|Pgl_GLEAN_10024126|Pgl_GLEAN_10024126|transcript|Pgl_GLEAN_10024126mrna.1|protein_coding||||||||WARNING_TRANSCRIPT_NO_START_CODON
chr1_6922136	chr1	6922136	G	C	=C|intron_variant|MODIFIER|Pgl_GLEAN_10024126|Pgl_GLEAN_10024126|transcript|TRANSCRIPT_Pgl_GLEAN_10024126|protein_coding|2/7|c.246-26C>G||||||	C|non_coding_transcript_variant|MODIFIER|Pgl_GLEAN_10024126|Pgl_GLEAN_10024126|transcript|Pgl_GLEAN_10024126mrna.1|protein_coding||||||||WARNING_TRANSCRIPT_NO_START_CODON
chr1_6922197	chr1	6922197	G	T	=T|intron_variant|MODIFIER|Pgl_GLEAN_10024126|Pgl_GLEAN_10024126|transcript|TRANSCRIPT_Pgl_GLEAN_10024126|protein_coding|2/7|c.245+81C>A||||||	T|non_coding_transcript_variant|MODIFIER|Pgl_GLEAN_10024126|Pgl_GLEAN_10024126|transcript|Pgl_GLEAN_10024126mrna.1|protein_coding||||||||WARNING_TRANSCRIPT_NO_START_CODON
chr1_6922204	chr1	6922204	C	G	=G|intron_variant|MODIFIER|Pgl_GLEAN_10024126|Pgl_GLEAN_10024126|transcript|TRANSCRIPT_Pgl_GLEAN_10024126|protein_coding|2/7|c.245+74G>C||||||	G|non_coding_transcript_variant|MODIFIER|Pgl_GLEAN_10024126|Pgl_GLEAN_10024126|transcript|Pgl_GLEAN_10024126mrna.1|protein_coding||||||||WARNING_TRANSCRIPT_NO_START_CODON
chr1_6922236	chr1	6922236	A	G	=G|intron_variant|MODIFIER|Pgl_GLEAN_10024126|Pgl_GLEAN_10024126|transcript|TRANSCRIPT_Pgl_GLEAN_10024126|protein_coding|2/7|c.245+42T>C||||||	G|non_coding_transcript_variant|MODIFIER|Pgl_GLEAN_10024126|Pgl_GLEAN_10024126|transcript|Pgl_GLEAN_10024126mrna.1|protein_coding||||||||WARNING_TRANSCRIPT_NO_START_CODON
chr1_6922289	chr1	6922289	T	C	=C|synonymous_variant|LOW|Pgl_GLEAN_10024126|Pgl_GLEAN_10024126|transcript|TRANSCRIPT_Pgl_GLEAN_10024126|protein_coding|2/8|c.234A>G|p.Glu78Glu|234/882|234/882|78/293||	C|non_coding_transcript_variant|MODIFIER|Pgl_GLEAN_10024126|Pgl_GLEAN_10024126|transcript|Pgl_GLEAN_10024126mrna.1|protein_coding||||||||WARNING_TRANSCRIPT_NO_START_CODON
chr1_6922345	chr1	6922345	T	C	=C|splice_region_variant&intron_variant|LOW|Pgl_GLEAN_10024126|Pgl_GLEAN_10024126|transcript|TRANSCRIPT_Pgl_GLEAN_10024126|protein_coding|1/7|c.186-8A>G||||||	C|non_coding_transcript_variant|MODIFIER|Pgl_GLEAN_10024126|Pgl_GLEAN_10024126|transcript|Pgl_GLEAN_10024126mrna.1|protein_coding||||||||WARNING_TRANSCRIPT_NO_START_CODON
chr1_6922374	chr1	6922374	T	G	=G|intron_variant|MODIFIER|Pgl_GLEAN_10024126|Pgl_GLEAN_10024126|transcript|TRANSCRIPT_Pgl_GLEAN_10024126|protein_coding|1/7|c.186-37A>C||||||	G|non_coding_transcript_variant|MODIFIER|Pgl_GLEAN_10024126|Pgl_GLEAN_10024126|transcript|Pgl_GLEAN_10024126mrna.1|protein_coding||||||||WARNING_TRANSCRIPT_NO_START_CODON
chr1_6922441	chr1	6922441	A	C	=C|intron_variant|MODIFIER|Pgl_GLEAN_10024126|Pgl_GLEAN_10024126|transcript|TRANSCRIPT_Pgl_GLEAN_10024126|protein_coding|1/7|c.186-104T>G||||||	C|non_coding_transcript_variant|MODIFIER|Pgl_GLEAN_10024126|Pgl_GLEAN_10024126|transcript|Pgl_GLEAN_10024126mrna.1|protein_coding||||||||WARNING_TRANSCRIPT_NO_START_CODON
chr1_6922463	chr1	6922463	T	C	=C|intron_variant|MODIFIER|Pgl_GLEAN_10024126|Pgl_GLEAN_10024126|transcript|TRANSCRIPT_Pgl_GLEAN_10024126|protein_coding|1/7|c.186-126A>G||||||	C|non_coding_transcript_variant|MODIFIER|Pgl_GLEAN_10024126|Pgl_GLEAN_10024126|transcript|Pgl_GLEAN_10024126mrna.1|protein_coding||||||||WARNING_TRANSCRIPT_NO_START_CODON
chr1_6922505	chr1	6922505	C	T	=T|intron_variant|MODIFIER|Pgl_GLEAN_10024126|Pgl_GLEAN_10024126|transcript|TRANSCRIPT_Pgl_GLEAN_10024126|protein_coding|1/7|c.186-168G>A||||||	T|non_coding_transcript_variant|MODIFIER|Pgl_GLEAN_10024126|Pgl_GLEAN_10024126|transcript|Pgl_GLEAN_10024126mrna.1|protein_coding||||||||WARNING_TRANSCRIPT_NO_START_CODON
chr1_6922507	chr1	6922507	G	A	=A|intron_variant|MODIFIER|Pgl_GLEAN_10024126|Pgl_GLEAN_10024126|transcript|TRANSCRIPT_Pgl_GLEAN_10024126|protein_coding|1/7|c.186-170C>T||||||	A|non_coding_transcript_variant|MODIFIER|Pgl_GLEAN_10024126|Pgl_GLEAN_10024126|transcript|Pgl_GLEAN_10024126mrna.1|protein_coding||||||||WARNING_TRANSCRIPT_NO_START_CODON
chr1_6922579	chr1	6922579	C	T	=T|intron_variant|MODIFIER|Pgl_GLEAN_10024126|Pgl_GLEAN_10024126|transcript|TRANSCRIPT_Pgl_GLEAN_10024126|protein_coding|1/7|c.185+164G>A||||||	T|non_coding_transcript_variant|MODIFIER|Pgl_GLEAN_10024126|Pgl_GLEAN_10024126|transcript|Pgl_GLEAN_10024126mrna.1|protein_coding||||||||WARNING_TRANSCRIPT_NO_START_CODON
chr1_6922608	chr1	6922608	A	G	=G|intron_variant|MODIFIER|Pgl_GLEAN_10024126|Pgl_GLEAN_10024126|transcript|TRANSCRIPT_Pgl_GLEAN_10024126|protein_coding|1/7|c.185+135T>C||||||	G|non_coding_transcript_variant|MODIFIER|Pgl_GLEAN_10024126|Pgl_GLEAN_10024126|transcript|Pgl_GLEAN_10024126mrna.1|protein_coding||||||||WARNING_TRANSCRIPT_NO_START_CODON
chr1_6929433	chr1	6929433	G	A	=A|intron_variant|MODIFIER|Pgl_GLEAN_10024125|Pgl_GLEAN_10024125|transcript|TRANSCRIPT_Pgl_GLEAN_10024125|protein_coding|1/2|c.181+442G>A||||||	A|non_coding_transcript_variant|MODIFIER|Pgl_GLEAN_10024125|Pgl_GLEAN_10024125|transcript|Pgl_GLEAN_10024125mrna.1|protein_coding||||||||WARNING_TRANSCRIPT_NO_START_CODON
chr1_6929519	chr1	6929519	G	T	=T|intron_variant|MODIFIER|Pgl_GLEAN_10024125|Pgl_GLEAN_10024125|transcript|TRANSCRIPT_Pgl_GLEAN_10024125|protein_coding|1/2|c.181+528G>T||||||	T|non_coding_transcript_variant|MODIFIER|Pgl_GLEAN_10024125|Pgl_GLEAN_10024125|transcript|Pgl_GLEAN_10024125mrna.1|protein_coding||||||||WARNING_TRANSCRIPT_NO_START_CODON
chr1_6929575	chr1	6929575	A	G	=G|intron_variant|MODIFIER|Pgl_GLEAN_10024125|Pgl_GLEAN_10024125|transcript|TRANSCRIPT_Pgl_GLEAN_10024125|protein_coding|1/2|c.181+584A>G||||||	G|non_coding_transcript_variant|MODIFIER|Pgl_GLEAN_10024125|Pgl_GLEAN_10024125|transcript|Pgl_GLEAN_10024125mrna.1|protein_coding||||||||WARNING_TRANSCRIPT_NO_START_CODON
chr1_6929576	chr1	6929576	C	T	=T|intron_variant|MODIFIER|Pgl_GLEAN_10024125|Pgl_GLEAN_10024125|transcript|TRANSCRIPT_Pgl_GLEAN_10024125|protein_coding|1/2|c.181+585C>T||||||	T|non_coding_transcript_variant|MODIFIER|Pgl_GLEAN_10024125|Pgl_GLEAN_10024125|transcript|Pgl_GLEAN_10024125mrna.1|protein_coding||||||||WARNING_TRANSCRIPT_NO_START_CODON
chr1_6929604	chr1	6929604	T	C	=C|intron_variant|MODIFIER|Pgl_GLEAN_10024125|Pgl_GLEAN_10024125|transcript|TRANSCRIPT_Pgl_GLEAN_10024125|protein_coding|1/2|c.181+613T>C||||||	C|non_coding_transcript_variant|MODIFIER|Pgl_GLEAN_10024125|Pgl_GLEAN_10024125|transcript|Pgl_GLEAN_10024125mrna.1|protein_coding||||||||WARNING_TRANSCRIPT_NO_START_CODON
chr1_6929605	chr1	6929605	A	C	=C|intron_variant|MODIFIER|Pgl_GLEAN_10024125|Pgl_GLEAN_10024125|transcript|TRANSCRIPT_Pgl_GLEAN_10024125|protein_coding|1/2|c.181+614A>C||||||	C|non_coding_transcript_variant|MODIFIER|Pgl_GLEAN_10024125|Pgl_GLEAN_10024125|transcript|Pgl_GLEAN_10024125mrna.1|protein_coding||||||||WARNING_TRANSCRIPT_NO_START_CODON
chr1_6929675	chr1	6929675	G	A	=A|intron_variant|MODIFIER|Pgl_GLEAN_10024125|Pgl_GLEAN_10024125|transcript|TRANSCRIPT_Pgl_GLEAN_10024125|protein_coding|1/2|c.181+684G>A||||||	A|non_coding_transcript_variant|MODIFIER|Pgl_GLEAN_10024125|Pgl_GLEAN_10024125|transcript|Pgl_GLEAN_10024125mrna.1|protein_coding||||||||WARNING_TRANSCRIPT_NO_START_CODON
chr1_6929703	chr1	6929703	C	T	=T|intron_variant|MODIFIER|Pgl_GLEAN_10024125|Pgl_GLEAN_10024125|transcript|TRANSCRIPT_Pgl_GLEAN_10024125|protein_coding|1/2|c.181+712C>T||||||	T|non_coding_transcript_variant|MODIFIER|Pgl_GLEAN_10024125|Pgl_GLEAN_10024125|transcript|Pgl_GLEAN_10024125mrna.1|protein_coding||||||||WARNING_TRANSCRIPT_NO_START_CODON
chr1_6929705	chr1	6929705	A	G	=G|intron_variant|MODIFIER|Pgl_GLEAN_10024125|Pgl_GLEAN_10024125|transcript|TRANSCRIPT_Pgl_GLEAN_10024125|protein_coding|1/2|c.181+714A>G||||||	G|non_coding_transcript_variant|MODIFIER|Pgl_GLEAN_10024125|Pgl_GLEAN_10024125|transcript|Pgl_GLEAN_10024125mrna.1|protein_coding||||||||WARNING_TRANSCRIPT_NO_START_CODON
chr1_6929721	chr1	6929721	G	A	=A|intron_variant|MODIFIER|Pgl_GLEAN_10024125|Pgl_GLEAN_10024125|transcript|TRANSCRIPT_Pgl_GLEAN_10024125|protein_coding|1/2|c.181+730G>A||||||	A|non_coding_transcript_variant|MODIFIER|Pgl_GLEAN_10024125|Pgl_GLEAN_10024125|transcript|Pgl_GLEAN_10024125mrna.1|protein_coding||||||||WARNING_TRANSCRIPT_NO_START_CODON
chr1_6929756	chr1	6929756	G	A	=A|intron_variant|MODIFIER|Pgl_GLEAN_10024125|Pgl_GLEAN_10024125|transcript|TRANSCRIPT_Pgl_GLEAN_10024125|protein_coding|1/2|c.181+765G>A||||||	A|non_coding_transcript_variant|MODIFIER|Pgl_GLEAN_10024125|Pgl_GLEAN_10024125|transcript|Pgl_GLEAN_10024125mrna.1|protein_coding||||||||WARNING_TRANSCRIPT_NO_START_CODON
chr1_6929759	chr1	6929759	T	C	=C|intron_variant|MODIFIER|Pgl_GLEAN_10024125|Pgl_GLEAN_10024125|transcript|TRANSCRIPT_Pgl_GLEAN_10024125|protein_coding|1/2|c.181+768T>C||||||	C|non_coding_transcript_variant|MODIFIER|Pgl_GLEAN_10024125|Pgl_GLEAN_10024125|transcript|Pgl_GLEAN_10024125mrna.1|protein_coding||||||||WARNING_TRANSCRIPT_NO_START_CODON
chr1_6929775	chr1	6929775	A	G	=G|intron_variant|MODIFIER|Pgl_GLEAN_10024125|Pgl_GLEAN_10024125|transcript|TRANSCRIPT_Pgl_GLEAN_10024125|protein_coding|1/2|c.181+784A>G||||||	G|non_coding_transcript_variant|MODIFIER|Pgl_GLEAN_10024125|Pgl_GLEAN_10024125|transcript|Pgl_GLEAN_10024125mrna.1|protein_coding||||||||WARNING_TRANSCRIPT_NO_START_CODON
chr1_6929820	chr1	6929820	G	A	=A|intron_variant|MODIFIER|Pgl_GLEAN_10024125|Pgl_GLEAN_10024125|transcript|TRANSCRIPT_Pgl_GLEAN_10024125|protein_coding|1/2|c.181+829G>A||||||	A|non_coding_transcript_variant|MODIFIER|Pgl_GLEAN_10024125|Pgl_GLEAN_10024125|transcript|Pgl_GLEAN_10024125mrna.1|protein_coding||||||||WARNING_TRANSCRIPT_NO_START_CODON
chr1_6929862	chr1	6929862	A	G	=G|intron_variant|MODIFIER|Pgl_GLEAN_10024125|Pgl_GLEAN_10024125|transcript|TRANSCRIPT_Pgl_GLEAN_10024125|protein_coding|1/2|c.181+871A>G||||||	G|non_coding_transcript_variant|MODIFIER|Pgl_GLEAN_10024125|Pgl_GLEAN_10024125|transcript|Pgl_GLEAN_10024125mrna.1|protein_coding||||||||WARNING_TRANSCRIPT_NO_START_CODON
chr1_6929869	chr1	6929869	C	T	=T|intron_variant|MODIFIER|Pgl_GLEAN_10024125|Pgl_GLEAN_10024125|transcript|TRANSCRIPT_Pgl_GLEAN_10024125|protein_coding|1/2|c.181+878C>T||||||	T|non_coding_transcript_variant|MODIFIER|Pgl_GLEAN_10024125|Pgl_GLEAN_10024125|transcript|Pgl_GLEAN_10024125mrna.1|protein_coding||||||||WARNING_TRANSCRIPT_NO_START_CODON
chr1_6929877	chr1	6929877	C	G	=G|intron_variant|MODIFIER|Pgl_GLEAN_10024125|Pgl_GLEAN_10024125|transcript|TRANSCRIPT_Pgl_GLEAN_10024125|protein_coding|1/2|c.181+886C>G||||||	G|non_coding_transcript_variant|MODIFIER|Pgl_GLEAN_10024125|Pgl_GLEAN_10024125|transcript|Pgl_GLEAN_10024125mrna.1|protein_coding||||||||WARNING_TRANSCRIPT_NO_START_CODON
chr1_6929918	chr1	6929918	A	G	=G|intron_variant|MODIFIER|Pgl_GLEAN_10024125|Pgl_GLEAN_10024125|transcript|TRANSCRIPT_Pgl_GLEAN_10024125|protein_coding|1/2|c.181+927A>G||||||	G|non_coding_transcript_variant|MODIFIER|Pgl_GLEAN_10024125|Pgl_GLEAN_10024125|transcript|Pgl_GLEAN_10024125mrna.1|protein_coding||||||||WARNING_TRANSCRIPT_NO_START_CODON
chr1_6929927	chr1	6929927	C	T	=T|intron_variant|MODIFIER|Pgl_GLEAN_10024125|Pgl_GLEAN_10024125|transcript|TRANSCRIPT_Pgl_GLEAN_10024125|protein_coding|1/2|c.181+936C>T||||||	T|non_coding_transcript_variant|MODIFIER|Pgl_GLEAN_10024125|Pgl_GLEAN_10024125|transcript|Pgl_GLEAN_10024125mrna.1|protein_coding||||||||WARNING_TRANSCRIPT_NO_START_CODON
chr1_6929938	chr1	6929938	G	A	=A|intron_variant|MODIFIER|Pgl_GLEAN_10024125|Pgl_GLEAN_10024125|transcript|TRANSCRIPT_Pgl_GLEAN_10024125|protein_coding|1/2|c.181+947G>A||||||	A|non_coding_transcript_variant|MODIFIER|Pgl_GLEAN_10024125|Pgl_GLEAN_10024125|transcript|Pgl_GLEAN_10024125mrna.1|protein_coding||||||||WARNING_TRANSCRIPT_NO_START_CODON
chr1_6929988	chr1	6929988	C	T	=T|intron_variant|MODIFIER|Pgl_GLEAN_10024125|Pgl_GLEAN_10024125|transcript|TRANSCRIPT_Pgl_GLEAN_10024125|protein_coding|1/2|c.181+997C>T||||||	T|non_coding_transcript_variant|MODIFIER|Pgl_GLEAN_10024125|Pgl_GLEAN_10024125|transcript|Pgl_GLEAN_10024125mrna.1|protein_coding||||||||WARNING_TRANSCRIPT_NO_START_CODON
chr1_6939740	chr1	6939740	A	G	=G|missense_variant|MODERATE|Pgl_GLEAN_10024124|Pgl_GLEAN_10024124|transcript|TRANSCRIPT_Pgl_GLEAN_10024124|protein_coding|1/1|c.112A>G|p.Thr38Ala|112/276|112/276|38/91||	G|non_coding_transcript_variant|MODIFIER|Pgl_GLEAN_10024124|Pgl_GLEAN_10024124|transcript|Pgl_GLEAN_10024124mrna.1|protein_coding||||||||WARNING_TRANSCRIPT_NO_START_CODON
chr1_6939798	chr1	6939798	T	C	=C|missense_variant|MODERATE|Pgl_GLEAN_10024124|Pgl_GLEAN_10024124|transcript|TRANSCRIPT_Pgl_GLEAN_10024124|protein_coding|1/1|c.170T>C|p.Val57Ala|170/276|170/276|57/91||	C|non_coding_transcript_variant|MODIFIER|Pgl_GLEAN_10024124|Pgl_GLEAN_10024124|transcript|Pgl_GLEAN_10024124mrna.1|protein_coding||||||||WARNING_TRANSCRIPT_NO_START_CODON
chr1_6939860	chr1	6939860	C	T	=T|missense_variant|MODERATE|Pgl_GLEAN_10024124|Pgl_GLEAN_10024124|transcript|TRANSCRIPT_Pgl_GLEAN_10024124|protein_coding|1/1|c.232C>T|p.Leu78Phe|232/276|232/276|78/91||	T|non_coding_transcript_variant|MODIFIER|Pgl_GLEAN_10024124|Pgl_GLEAN_10024124|transcript|Pgl_GLEAN_10024124mrna.1|protein_coding||||||||WARNING_TRANSCRIPT_NO_START_CODON
chr1_6939882	chr1	6939882	C	T	=T|missense_variant|MODERATE|Pgl_GLEAN_10024124|Pgl_GLEAN_10024124|transcript|TRANSCRIPT_Pgl_GLEAN_10024124|protein_coding|1/1|c.254C>T|p.Ala85Val|254/276|254/276|85/91||	T|non_coding_transcript_variant|MODIFIER|Pgl_GLEAN_10024124|Pgl_GLEAN_10024124|transcript|Pgl_GLEAN_10024124mrna.1|protein_coding||||||||WARNING_TRANSCRIPT_NO_START_CODON
chr1_6939915	chr1	6939915	C	G	=G|downstream_gene_variant|MODIFIER|Pgl_GLEAN_10024124|Pgl_GLEAN_10024124|transcript|TRANSCRIPT_Pgl_GLEAN_10024124|protein_coding||c.*11C>G|||||11|	G|downstream_gene_variant|MODIFIER|Pgl_GLEAN_10024124|Pgl_GLEAN_10024124|transcript|Pgl_GLEAN_10024124mrna.1|protein_coding||c.*286C>G|||||11|WARNING_TRANSCRIPT_NO_START_CODON	G|intergenic_region|MODIFIER|Pgl_GLEAN_10024124-Pgl_GLEAN_10024123|Pgl_GLEAN_10024124-Pgl_GLEAN_10024123|intergenic_region|Pgl_GLEAN_10024124-Pgl_GLEAN_10024123|||n.6939915C>G||||||
chr1_6940000	chr1	6940000	T	C	=C|downstream_gene_variant|MODIFIER|Pgl_GLEAN_10024124|Pgl_GLEAN_10024124|transcript|TRANSCRIPT_Pgl_GLEAN_10024124|protein_coding||c.*96T>C|||||96|	C|downstream_gene_variant|MODIFIER|Pgl_GLEAN_10024124|Pgl_GLEAN_10024124|transcript|Pgl_GLEAN_10024124mrna.1|protein_coding||c.*371T>C|||||96|WARNING_TRANSCRIPT_NO_START_CODON	C|intergenic_region|MODIFIER|Pgl_GLEAN_10024124-Pgl_GLEAN_10024123|Pgl_GLEAN_10024124-Pgl_GLEAN_10024123|intergenic_region|Pgl_GLEAN_10024124-Pgl_GLEAN_10024123|||n.6940000T>C||||||
chr1_6995678	chr1	6995678	T	C	=C|synonymous_variant|LOW|Pgl_GLEAN_10024122|Pgl_GLEAN_10024122|transcript|TRANSCRIPT_Pgl_GLEAN_10024122|protein_coding|2/2|c.549A>G|p.Ser183Ser|549/2079|549/2079|183/692||	C|non_coding_transcript_variant|MODIFIER|Pgl_GLEAN_10024122|Pgl_GLEAN_10024122|transcript|Pgl_GLEAN_10024122mrna.1|protein_coding||||||||WARNING_TRANSCRIPT_NO_START_CODON
chr1_6995701	chr1	6995701	T	A	=A|missense_variant|MODERATE|Pgl_GLEAN_10024122|Pgl_GLEAN_10024122|transcript|TRANSCRIPT_Pgl_GLEAN_10024122|protein_coding|2/2|c.526A>T|p.Asn176Tyr|526/2079|526/2079|176/692||	A|non_coding_transcript_variant|MODIFIER|Pgl_GLEAN_10024122|Pgl_GLEAN_10024122|transcript|Pgl_GLEAN_10024122mrna.1|protein_coding||||||||WARNING_TRANSCRIPT_NO_START_CODON
chr1_6995720	chr1	6995720	T	C	=C|synonymous_variant|LOW|Pgl_GLEAN_10024122|Pgl_GLEAN_10024122|transcript|TRANSCRIPT_Pgl_GLEAN_10024122|protein_coding|2/2|c.507A>G|p.Leu169Leu|507/2079|507/2079|169/692||	C|non_coding_transcript_variant|MODIFIER|Pgl_GLEAN_10024122|Pgl_GLEAN_10024122|transcript|Pgl_GLEAN_10024122mrna.1|protein_coding||||||||WARNING_TRANSCRIPT_NO_START_CODON
chr1_6995729	chr1	6995729	T	G	=G|synonymous_variant|LOW|Pgl_GLEAN_10024122|Pgl_GLEAN_10024122|transcript|TRANSCRIPT_Pgl_GLEAN_10024122|protein_coding|2/2|c.498A>C|p.Pro166Pro|498/2079|498/2079|166/692||	G|non_coding_transcript_variant|MODIFIER|Pgl_GLEAN_10024122|Pgl_GLEAN_10024122|transcript|Pgl_GLEAN_10024122mrna.1|protein_coding||||||||WARNING_TRANSCRIPT_NO_START_CODON
chr1_6995738	chr1	6995738	T	C	=C|synonymous_variant|LOW|Pgl_GLEAN_10024122|Pgl_GLEAN_10024122|transcript|TRANSCRIPT_Pgl_GLEAN_10024122|protein_coding|2/2|c.489A>G|p.Leu163Leu|489/2079|489/2079|163/692||	C|non_coding_transcript_variant|MODIFIER|Pgl_GLEAN_10024122|Pgl_GLEAN_10024122|transcript|Pgl_GLEAN_10024122mrna.1|protein_coding||||||||WARNING_TRANSCRIPT_NO_START_CODON
chr1_6995836	chr1	6995836	C	T	=T|missense_variant|MODERATE|Pgl_GLEAN_10024122|Pgl_GLEAN_10024122|transcript|TRANSCRIPT_Pgl_GLEAN_10024122|protein_coding|2/2|c.391G>A|p.Val131Ile|391/2079|391/2079|131/692||	T|non_coding_transcript_variant|MODIFIER|Pgl_GLEAN_10024122|Pgl_GLEAN_10024122|transcript|Pgl_GLEAN_10024122mrna.1|protein_coding||||||||WARNING_TRANSCRIPT_NO_START_CODON
chr1_6995849	chr1	6995849	T	C	=C|splice_region_variant&intron_variant|LOW|Pgl_GLEAN_10024122|Pgl_GLEAN_10024122|transcript|TRANSCRIPT_Pgl_GLEAN_10024122|protein_coding|1/1|c.385-7A>G||||||	C|non_coding_transcript_variant|MODIFIER|Pgl_GLEAN_10024122|Pgl_GLEAN_10024122|transcript|Pgl_GLEAN_10024122mrna.1|protein_coding||||||||WARNING_TRANSCRIPT_NO_START_CODON
chr1_6995860	chr1	6995860	G	C	=C|intron_variant|MODIFIER|Pgl_GLEAN_10024122|Pgl_GLEAN_10024122|transcript|TRANSCRIPT_Pgl_GLEAN_10024122|protein_coding|1/1|c.385-18C>G||||||	C|non_coding_transcript_variant|MODIFIER|Pgl_GLEAN_10024122|Pgl_GLEAN_10024122|transcript|Pgl_GLEAN_10024122mrna.1|protein_coding||||||||WARNING_TRANSCRIPT_NO_START_CODON
chr1_6995862	chr1	6995862	T	C	=C|intron_variant|MODIFIER|Pgl_GLEAN_10024122|Pgl_GLEAN_10024122|transcript|TRANSCRIPT_Pgl_GLEAN_10024122|protein_coding|1/1|c.385-20A>G||||||	C|non_coding_transcript_variant|MODIFIER|Pgl_GLEAN_10024122|Pgl_GLEAN_10024122|transcript|Pgl_GLEAN_10024122mrna.1|protein_coding||||||||WARNING_TRANSCRIPT_NO_START_CODON
chr1_6995911	chr1	6995911	A	G	=G|intron_variant|MODIFIER|Pgl_GLEAN_10024122|Pgl_GLEAN_10024122|transcript|TRANSCRIPT_Pgl_GLEAN_10024122|protein_coding|1/1|c.385-69T>C||||||	G|non_coding_transcript_variant|MODIFIER|Pgl_GLEAN_10024122|Pgl_GLEAN_10024122|transcript|Pgl_GLEAN_10024122mrna.1|protein_coding||||||||WARNING_TRANSCRIPT_NO_START_CODON
chr1_6995914	chr1	6995914	A	G	=G|intron_variant|MODIFIER|Pgl_GLEAN_10024122|Pgl_GLEAN_10024122|transcript|TRANSCRIPT_Pgl_GLEAN_10024122|protein_coding|1/1|c.385-72T>C||||||	G|non_coding_transcript_variant|MODIFIER|Pgl_GLEAN_10024122|Pgl_GLEAN_10024122|transcript|Pgl_GLEAN_10024122mrna.1|protein_coding||||||||WARNING_TRANSCRIPT_NO_START_CODON
[truncated: 64,389 more rows]
[truncated: 2 more columns]
