# Supplementary material for: Genomic footprints of selection in early-and late-flowering pearl millet landraces
Source: Front Plant Sci. 2022 Oct 12;13:880631. doi: 10.3389/fpls.2022.880631 (PMC9597309; doi:10.3389/fpls.2022.880631)
Supplement: Supplementary file 5 [file Table_2.XLS]

## Sheet: TabS2_Gene_Annotation.txt
Gene_genotyped	Nb_of_SNP	Chromosome	Start_position	End_position	Keyword	GO	InterPro	KEGG	Swiss-Prot	TrEMBL
Pgl_GLEAN_10016106	2	2	11150766	11156521	Phytochrome	GO:0000155; two-component sensor activity; Molecular Function/GO:0004673; protein histidine kinase activity; Molecular Function/GO:0004871; signal transducer activity; Molecular Function//GO:0005515; protein binding; Molecular Function/GO:0005524; ATP binding; Molecular Function/GO:0006355	IPR000014; PAS/IPR001294; Phytochrome/IPR003018; GAF domain//IPR003594; ATPase-like, ATP-binding domain/IPR003661; Signal transduction histidine kinase, subgroup 1, dimerisation/phosphoacceptor domain/IPR005467; Signal transduction histidine kinase, core/IPR013515; Phytochrome, central region	PHY4; phytochrome 4; K12121 phytochrome B///////	P93528,PHYC_SORBI Phytochrome C OS/Sorghum bicolor GN/PHYC PE//2 SV/1//	Q6XFQ1,Q6XFQ1_MAIZE Phytochrome OS/Zea mays GN/phyC1 PE//3 SV/1//
Pgl_GLEAN_10022843	11	2	8148204	8151287	Phytochrome	GO:0004672; protein kinase activity; Molecular Function/GO:0004713; protein tyrosine kinase activity; Molecular Function/GO:0005515; protein binding; Molecular Function//GO:0005524; ATP binding; Molecular Function/GO:0006468; protein phosphorylation; Biological Process//	IPR000719; Protein kinase, catalytic domain/IPR001245; Serine-threonine/tyrosine-protein kinase catalytic domain/IPR001611; Leucine-rich repeat//IPR002290; Serine/threonine- / dual-specificity protein kinase, catalytic domain/IPR020635; Tyrosine-protein kinase, catalytic domain//	serine/threonine-protein kinase bri1, putative (EC:2.7.11.25 3.1.3.16); K13415 protein brassinosteroid insensitive 1 [EC:2.7.10.1 2.7.11.1]///////	C0LGK4,Y2165_ARATH Probable LRR receptor-like serine/threonine-protein kinase At2g16250 OS/Arabidopsis thaliana GN/At2g16250 PE//1 SV/1//	Q53U95,Q53U95_MAIZE Wound and phytochrome signaling involved receptor like kinase OS/Zea mays GN/WPK1 PE//2 SV/1//
Pgl_GLEAN_10005161	5	2	31249275	31250638	Phytochrome	GO:0006355; regulation of transcription, DNA-dependent; Biological Process///////;;;;;;;;	IPR011598; Helix-loop-helix DNA-binding/IPR024097; Basic helix-loop-helix leucine zipper transcription factor/IPR024102; Basic helix-loop-helix leucine zipper transcription factor, plant/////	PIF3; PIF3 (PHYTOCHROME INTERACTING FACTOR 3); DNA binding / protein binding / transcription factor/ transcription regulator; K12126 phytochrome-interacting factor 3///////	Q7XHI9,BH084_ARATH Transcription factor bHLH84 OS/Arabidopsis thaliana GN/BHLH84 PE//2 SV/1//	C5WSA8,C5WSA8_SORBI Putative uncharacterized protein Sb01g014580 OS/Sorghum bicolor GN/Sb01g014580 PE//4 SV/1//
Pgl_GLEAN_10006000	2	5	102264428	102267791	Phytochrome	GO:0006355; regulation of transcription, DNA-dependent; Biological Process///////;;;;;;;;	IPR011598; Helix-loop-helix DNA-binding/IPR024097; Basic helix-loop-helix leucine zipper transcription factor/IPR024102; Basic helix-loop-helix leucine zipper transcription factor, plant/////	PIF3; PIF3 (PHYTOCHROME INTERACTING FACTOR 3); DNA binding / protein binding / transcription factor/ transcription regulator; K12126 phytochrome-interacting factor 3///////	Q8GZ38,UNE10_ARATH Transcription factor UNE10 OS/Arabidopsis thaliana GN/UNE10 PE//2 SV/1//	B8BI66,B8BI66_ORYSI Putative uncharacterized protein OS/Oryza sativa subsp. indica GN/OsI_34609 PE//4 SV/1//
Pgl_GLEAN_10012134	9	4	22999543	23000433	Phytochrome	GO:0006355; regulation of transcription, DNA-dependent; Biological Process///////;;;;;;;;	IPR011598; Helix-loop-helix DNA-binding/IPR024097; Basic helix-loop-helix leucine zipper transcription factor/IPR024102; Basic helix-loop-helix leucine zipper transcription factor, plant/////	PIF3; PIF3 (PHYTOCHROME INTERACTING FACTOR 3); DNA binding / protein binding / transcription factor/ transcription regulator; K12126 phytochrome-interacting factor 3///////	Q7XHI9,BH084_ARATH Transcription factor bHLH84 OS/Arabidopsis thaliana GN/BHLH84 PE//2 SV/1//	Q2QQ32,Q2QQ32_ORYSJ Helix-loop-helix DNA-binding domain containing protein OS/Oryza sativa subsp. japonica GN/LOC_Os12g32400 PE//4 SV/1//
Pgl_GLEAN_10031896	4	3	299998919	300002083	Phytochrome	GO:0010024; phytochromobilin biosynthetic process; Biological Process/GO:0016636; oxidoreductase activity, acting on the CH-CH group of donors, iron-sulfur protein as acceptor; Molecular Function/GO:0050897; cobalt ion binding; Molecular Function//GO:0055114; oxidation-reduction process; Biological Process///;;	IPR009249; Ferredoxin-dependent bilin reductase///////	hypothetical protein; K08101 phytochromobilin:ferredoxin oxidoreductase [EC:1.3.7.4]///////	Q9SR43,PFBS_ARATH Phytochromobilin:ferredoxin oxidoreductase, chloroplastic OS/Arabidopsis thaliana GN/HY2 PE//2 SV/1//	C5XHU9,C5XHU9_SORBI Putative uncharacterized protein Sb03g045760 OS/Sorghum bicolor GN/Sb03g045760 PE//4 SV/1//
Pgl_GLEAN_10009075	3	1	226365674	226369061	Phytochrome	GO:0016787; hydrolase activity; Molecular Function///////;;;;;;;;	IPR004843; Metallophosphoesterase domain/IPR006186; Serine/threonine-specific protein phosphatase/bis(5-nucleosyl)-tetraphosphatase//////	Os01g0691700; K01090 protein phosphatase [EC:3.1.3.16]///////	Q9LHE7,FYPP3_ARATH Phytochrome-associated serine/threonine protein phosphatase 3 OS/Arabidopsis thaliana GN/FYPP3 PE//1 SV/1//	Q8RZZ3,Q8RZZ3_ORYSJ Serine/threonine-protein phosphatase OS/Oryza sativa subsp. japonica GN/P0034C09.18 PE//2 SV/1//
Pgl_GLEAN_10036409	13	6	77911134	77915246	Phytochrome	GO:0016787; hydrolase activity; Molecular Function///////;;;;;;;;	IPR004843; Metallophosphoesterase domain/IPR006186; Serine/threonine-specific protein phosphatase/bis(5-nucleosyl)-tetraphosphatase//////	hypothetical protein LOC100382798; K01090 protein phosphatase [EC:3.1.3.16]///////	Q8LSN3,FYPP_PEA Phytochrome-associated serine/threonine protein phosphatase OS/Pisum sativum GN/FYPP PE//1 SV/1//	C5XHF2,C5XHF2_SORBI Serine/threonine-protein phosphatase OS/Sorghum bicolor GN/Sb03g031760 PE//3 SV/1//
Pgl_GLEAN_10006342	12	4	6502978	6504357	Phytochrome	#N/A	IPR011598; Helix-loop-helix DNA-binding///////	PIF3; PIF3 (PHYTOCHROME INTERACTING FACTOR 3); DNA binding / protein binding / transcription factor/ transcription regulator; K12126 phytochrome-interacting factor 3///////	Q8GZM7,PIF1_ARATH Transcription factor PIF1 OS/Arabidopsis thaliana GN/PIF1 PE//1 SV/1//	C5YRB1,C5YRB1_SORBI Putative uncharacterized protein Sb08g020300 OS/Sorghum bicolor GN/Sb08g020300 PE//4 SV/1//
Pgl_GLEAN_10006343	5	4	6497769	6499783	Phytochrome	#N/A	IPR011598; Helix-loop-helix DNA-binding///////	PIF3; PIF3 (PHYTOCHROME INTERACTING FACTOR 3); DNA binding / protein binding / transcription factor/ transcription regulator; K12126 phytochrome-interacting factor 3///////	Q9SVU7,BH056_ARATH Putative transcription factor bHLH056 OS/Arabidopsis thaliana GN/BHLH56 PE//2 SV/2//	C5YRB1,C5YRB1_SORBI Putative uncharacterized protein Sb08g020300 OS/Sorghum bicolor GN/Sb08g020300 PE//4 SV/1//
Pgl_GLEAN_10007598	9	7	52122187	52123705	Phytochrome	#N/A	IPR011598; Helix-loop-helix DNA-binding///////	PIF3; PIF3 (PHYTOCHROME INTERACTING FACTOR 3); DNA binding / protein binding / transcription factor/ transcription regulator; K12126 phytochrome-interacting factor 3///////	Q93W88,BH137_ARATH Transcription factor bHLH137 OS/Arabidopsis thaliana GN/BHLH137 PE//2 SV/1//	C5X5B1,C5X5B1_SORBI Putative uncharacterized protein Sb02g029530 OS/Sorghum bicolor GN/Sb02g029530 PE//4 SV/1//
Pgl_GLEAN_10008178	3	2	112335297	112338080	Phytochrome	#N/A	IPR011598; Helix-loop-helix DNA-binding///////	PIF3; PIF3 (PHYTOCHROME INTERACTING FACTOR 3); DNA binding / protein binding / transcription factor/ transcription regulator; K12126 phytochrome-interacting factor 3///////	Q9LSQ3,BH082_ARATH Transcription factor bHLH82 OS/Arabidopsis thaliana GN/BHLH82 PE//2 SV/1//	C5Z5Y2,C5Z5Y2_SORBI Putative uncharacterized protein Sb10g006250 OS/Sorghum bicolor GN/Sb10g006250 PE//4 SV/1//
Pgl_GLEAN_10008774	4	7	21916567	21920630	Phytochrome	#N/A	IPR011598; Helix-loop-helix DNA-binding///////	PIF3; PIF3 (PHYTOCHROME INTERACTING FACTOR 3); DNA binding / protein binding / transcription factor/ transcription regulator; K12126 phytochrome-interacting factor 3///////	Q66GR3,BH130_ARATH Transcription factor bHLH130 OS/Arabidopsis thaliana GN/BHLH130 PE//1 SV/1//	B6T6H6,B6T6H6_MAIZE DNA binding protein OS/Zea mays PE/2 SV//1///
Pgl_GLEAN_10009332	42	2	28690493	28692903	Phytochrome	#N/A	IPR011598; Helix-loop-helix DNA-binding///////	PIF3; PIF3 (PHYTOCHROME INTERACTING FACTOR 3); DNA binding / protein binding / transcription factor/ transcription regulator; K12126 phytochrome-interacting factor 3///////	Q8GZM7,PIF1_ARATH Transcription factor PIF1 OS/Arabidopsis thaliana GN/PIF1 PE//1 SV/1//	C5WRA0,C5WRA0_SORBI Putative uncharacterized protein Sb01g013843 OS/Sorghum bicolor GN/Sb01g013843 PE//4 SV/1//
Pgl_GLEAN_10010136	27	6	190496233	190499846	Phytochrome	#N/A	IPR011598; Helix-loop-helix DNA-binding///////	PIF3; PIF3 (PHYTOCHROME INTERACTING FACTOR 3); DNA binding / protein binding / transcription factor/ transcription regulator; K12126 phytochrome-interacting factor 3///////	O80536,PIF3_ARATH Transcription factor PIF3 OS/Arabidopsis thaliana GN/PIF3 PE//1 SV/1//	C4J1T2,C4J1T2_MAIZE Putative uncharacterized protein OS/Zea mays PE/2 SV//1///
Pgl_GLEAN_10010681	5	4	116964438	116966021	Phytochrome	#N/A	IPR011598; Helix-loop-helix DNA-binding///////	PIF3; PIF3 (PHYTOCHROME INTERACTING FACTOR 3); DNA binding / protein binding / transcription factor/ transcription regulator; K12126 phytochrome-interacting factor 3///////	Q9CAA9,BH049_ARATH Transcription factor bHLH49 OS/Arabidopsis thaliana GN/BHLH49 PE//2 SV/1//	C5YJP2,C5YJP2_SORBI Putative uncharacterized protein Sb07g028945 (Fragment) OS/Sorghum bicolor GN/Sb07g028945 PE//4 SV/1//
Pgl_GLEAN_10011342	5	6	19588580	19590705	Phytochrome	#N/A	IPR011598; Helix-loop-helix DNA-binding///////	PIF3; PIF3 (PHYTOCHROME INTERACTING FACTOR 3); DNA binding / protein binding / transcription factor/ transcription regulator; K12126 phytochrome-interacting factor 3///////	Q9SRT2,BH062_ARATH Transcription factor bHLH62 OS/Arabidopsis thaliana GN/BHLH62 PE//2 SV/1//	C5XG71,C5XG71_SORBI Putative uncharacterized protein Sb03g043690 OS/Sorghum bicolor GN/Sb03g043690 PE//4 SV/1//
Pgl_GLEAN_10012884	7	7	55735261	55737027	Phytochrome	#N/A	IPR011598; Helix-loop-helix DNA-binding///////	PIF3; PIF3 (PHYTOCHROME INTERACTING FACTOR 3); DNA binding / protein binding / transcription factor/ transcription regulator; K12126 phytochrome-interacting factor 3///////	Q9CAA9,BH049_ARATH Transcription factor bHLH49 OS/Arabidopsis thaliana GN/BHLH49 PE//2 SV/1//	B6U6D0,B6U6D0_MAIZE BHLH transcription factor OS/Zea mays PE/2 SV//1///
Pgl_GLEAN_10012937	11	3	194903254	194904559	Phytochrome	#N/A	IPR011598; Helix-loop-helix DNA-binding///////	PIF3; PIF3 (PHYTOCHROME INTERACTING FACTOR 3); DNA binding / protein binding / transcription factor/ transcription regulator; K12126 phytochrome-interacting factor 3///////	Q0JXE7,BPE_ARATH Transcription factor BPE OS/Arabidopsis thaliana GN/BPE PE//2 SV/1//	Q0JDZ1,Q0JDZ1_ORYSJ OSJNBa0038P21.14 protein OS/Oryza sativa subsp. japonica GN/Os04g0350700 PE//2 SV/2//
Pgl_GLEAN_10013163	6	2	3264898	3268165	Phytochrome	#N/A	IPR011598; Helix-loop-helix DNA-binding///////	PIF3; PIF3 (PHYTOCHROME INTERACTING FACTOR 3); DNA binding / protein binding / transcription factor/ transcription regulator; K12126 phytochrome-interacting factor 3///////	O22768,UNE12_ARATH Transcription factor UNE12 OS/Arabidopsis thaliana GN/UNE12 PE//2 SV/2//	B6U846,B6U846_MAIZE BHLH transcription factor OS/Zea mays PE/2 SV//1///
Pgl_GLEAN_10014016	14	3	53102997	53107124	Phytochrome	#N/A	IPR011598; Helix-loop-helix DNA-binding///////	PIF3; PIF3 (PHYTOCHROME INTERACTING FACTOR 3); DNA binding / protein binding / transcription factor/ transcription regulator; K12126 phytochrome-interacting factor 3///////	Q8H102,BH128_ARATH Transcription factor bHLH128 OS/Arabidopsis thaliana GN/BHLH128 PE//1 SV/1//	C5XX69,C5XX69_SORBI Putative uncharacterized protein Sb04g025260 OS/Sorghum bicolor GN/Sb04g025260 PE//4 SV/1//
Pgl_GLEAN_10015464	3	7	152469350	152471516	Phytochrome	#N/A	IPR011598; Helix-loop-helix DNA-binding///////	PIF3; PIF3 (PHYTOCHROME INTERACTING FACTOR 3); DNA binding / protein binding / transcription factor/ transcription regulator; K12126 phytochrome-interacting factor 3///////	Q9CAA9,BH049_ARATH Transcription factor bHLH49 OS/Arabidopsis thaliana GN/BHLH49 PE//2 SV/1//	C5X340,C5X340_SORBI Putative uncharacterized protein Sb02g027430 OS/Sorghum bicolor GN/Sb02g027430 PE//4 SV/1//
Pgl_GLEAN_10015975	8	5	140511029	140512615	Phytochrome	#N/A	IPR011598; Helix-loop-helix DNA-binding///////	PIF3; PIF3 (PHYTOCHROME INTERACTING FACTOR 3); DNA binding / protein binding / transcription factor/ transcription regulator; K12126 phytochrome-interacting factor 3///////	Q9C670,BH076_ARATH Transcription factor bHLH76 OS/Arabidopsis thaliana GN/BHLH76 PE//2 SV/1//	C5WRR7,C5WRR7_SORBI Putative uncharacterized protein Sb01g042070 OS/Sorghum bicolor GN/Sb01g042070 PE//4 SV/1//
Pgl_GLEAN_10017646	15	1	16149745	16151088	Phytochrome	#N/A	IPR011598; Helix-loop-helix DNA-binding///////	PIF3; PIF3 (PHYTOCHROME INTERACTING FACTOR 3); DNA binding / protein binding / transcription factor/ transcription regulator; K12126 phytochrome-interacting factor 3///////	Q7XHI9,BH084_ARATH Transcription factor bHLH84 OS/Arabidopsis thaliana GN/BHLH84 PE//2 SV/1//	C5Y6W6,C5Y6W6_SORBI Putative uncharacterized protein Sb05g025230 OS/Sorghum bicolor GN/Sb05g025230 PE//4 SV/1//
Pgl_GLEAN_10020149	14	4	4137055	4140449	Phytochrome	#N/A	IPR011598; Helix-loop-helix DNA-binding///////	PIF3; PIF3 (PHYTOCHROME INTERACTING FACTOR 3); DNA binding / protein binding / transcription factor/ transcription regulator; K12126 phytochrome-interacting factor 3///////	O80536,PIF3_ARATH Transcription factor PIF3 OS/Arabidopsis thaliana GN/PIF3 PE//1 SV/1//	Q2QMB8,Q2QMB8_ORYSJ Helix-loop-helix DNA-binding domain containing protein, expressed OS/Oryza sativa subsp. japonica GN/LOC_Os12g41650 PE//4 SV/2//
Pgl_GLEAN_10021950	8	2	85815576	85817884	Phytochrome	#N/A	IPR011598; Helix-loop-helix DNA-binding///////	PIF3; PIF3 (PHYTOCHROME INTERACTING FACTOR 3); DNA binding / protein binding / transcription factor/ transcription regulator; K12126 phytochrome-interacting factor 3///////	Q9FUA4,SPT_ARATH Transcription factor SPATULA OS/Arabidopsis thaliana GN/SPT PE//1 SV/1//	C5Z4V7,C5Z4V7_SORBI Putative uncharacterized protein Sb10g004500 OS/Sorghum bicolor GN/Sb10g004500 PE//4 SV/1//
Pgl_GLEAN_10023309	25	2	2236270	2245888	Phytochrome	#N/A	IPR011598; Helix-loop-helix DNA-binding///////	PIF3; PIF3 (PHYTOCHROME INTERACTING FACTOR 3); DNA binding / protein binding / transcription factor/ transcription regulator; K12126 phytochrome-interacting factor 3///////	Q9LV17,BH079_ARATH Transcription factor bHLH79 OS/Arabidopsis thaliana GN/BHLH79 PE//2 SV/1//	C5WX14,C5WX14_SORBI Putative uncharacterized protein Sb01g004720 OS/Sorghum bicolor GN/Sb01g004720 PE//4 SV/1//
Pgl_GLEAN_10023753	9	2	14853362	14857958	Phytochrome	#N/A	IPR011598; Helix-loop-helix DNA-binding///////	PIF3; PIF3 (PHYTOCHROME INTERACTING FACTOR 3); DNA binding / protein binding / transcription factor/ transcription regulator; K12126 phytochrome-interacting factor 3///////	Q6NKN9,BH074_ARATH Transcription factor bHLH74 OS/Arabidopsis thaliana GN/BHLH74 PE//2 SV/1//	B4FE10,B4FE10_MAIZE Putative uncharacterized protein OS/Zea mays PE/2 SV//1///
Pgl_GLEAN_10024244	7	3	63214985	63217265	Phytochrome	#N/A	IPR011598; Helix-loop-helix DNA-binding///////	PIF3; PIF3 (PHYTOCHROME INTERACTING FACTOR 3); DNA binding / protein binding / transcription factor/ transcription regulator; K12126 phytochrome-interacting factor 3///////	Q9LSQ3,BH082_ARATH Transcription factor bHLH82 OS/Arabidopsis thaliana GN/BHLH82 PE//2 SV/1//	Q6Z7E7,Q6Z7E7_ORYSJ Putative bHLH transcription factor PTF1 OS/Oryza sativa subsp. japonica GN/P0020C11.18 PE//2 SV/1//
Pgl_GLEAN_10028423	1	4	94155292	94156872	Phytochrome	#N/A	IPR011598; Helix-loop-helix DNA-binding///////	PIF3; PIF3 (PHYTOCHROME INTERACTING FACTOR 3); DNA binding / protein binding / transcription factor/ transcription regulator; K12126 phytochrome-interacting factor 3///////	Q9FJL4,BH078_ARATH Transcription factor bHLH78 OS/Arabidopsis thaliana GN/BHLH78 PE//2 SV/1//	C5YI62,C5YI62_SORBI Putative uncharacterized protein Sb07g026610 OS/Sorghum bicolor GN/Sb07g026610 PE//4 SV/1//
Pgl_GLEAN_10029610	12	4	88242822	88244454	Phytochrome	#N/A	IPR011598; Helix-loop-helix DNA-binding///////	PIF3; PIF3 (PHYTOCHROME INTERACTING FACTOR 3); DNA binding / protein binding / transcription factor/ transcription regulator; K12126 phytochrome-interacting factor 3///////	Q93W88,BH137_ARATH Transcription factor bHLH137 OS/Arabidopsis thaliana GN/BHLH137 PE//2 SV/1//	C5YHP2,C5YHP2_SORBI Putative uncharacterized protein Sb07g025920 OS/Sorghum bicolor GN/Sb07g025920 PE//4 SV/1//
Pgl_GLEAN_10033865	3	2	6343798	6345679	Phytochrome	#N/A	IPR011598; Helix-loop-helix DNA-binding///////	PIF3; PIF3 (PHYTOCHROME INTERACTING FACTOR 3); DNA binding / protein binding / transcription factor/ transcription regulator; K12126 phytochrome-interacting factor 3///////	Q84LH8,PIF5_ARATH Transcription factor PIF5 OS/Arabidopsis thaliana GN/PIF5 PE//1 SV/1//	C5WY93,C5WY93_SORBI Putative uncharacterized protein Sb01g006190 OS/Sorghum bicolor GN/Sb01g006190 PE//4 SV/1//
Pgl_GLEAN_10034721	1	1	76835209	76837311	Phytochrome	#N/A	IPR011598; Helix-loop-helix DNA-binding///////	PIF3; PIF3 (PHYTOCHROME INTERACTING FACTOR 3); DNA binding / protein binding / transcription factor/ transcription regulator; K12126 phytochrome-interacting factor 3///////	Q9S7Y1,BH030_ARATH Transcription factor bHLH30 OS/Arabidopsis thaliana GN/BHLH30 PE//1 SV/1//	C5YL75,C5YL75_SORBI Putative uncharacterized protein Sb07g021170 OS/Sorghum bicolor GN/Sb07g021170 PE//4 SV/1//
Pgl_GLEAN_10017816	4	7	142486109	142494078	Flowering	#N/A	IPR021419; Mediator complex, subunit Med25, von Willebrand factor type A///////	#N/A	A2VE44,MED25_BOVIN Mediator of RNA polymerase II transcription subunit 25 OS/Bos taurus GN/MED25 PE//2 SV/1//	E1U253,E1U253_WHEAT Phytochrome and flowering time protein 1 OS/Triticum aestivum PE/2 SV//1///
Pgl_GLEAN_10007049	20	7	11379881	11386664	Flowering	GO:0003677; DNA binding; Molecular Function/GO:0003700; sequence-specific DNA binding transcription factor activity; Molecular Function/GO:0005634; nucleus; Cellular Component//GO:0006355; regulation of transcription, DNA-dependent; Biological Process/GO:0046983; protein dimerization activity; Molecular Function//	IPR002100; Transcription factor, MADS-box/IPR002487; Transcription factor, K-box//////	AP1; apetala1; K09264 MADS-box transcription factor, plant///////	Q0D4T4,MAD18_ORYSJ MADS-box transcription factor 18 OS/Oryza sativa subsp. japonica GN/MADS18 PE//1 SV/1//	C5XDW7,C5XDW7_SORBI Putative uncharacterized protein Sb02g038780 OS/Sorghum bicolor GN/Sb02g038780 PE//3 SV/1//
Pgl_GLEAN_10001658	17	3	290440579	290442572	Flowering	GO:0003677; DNA binding; Molecular Function/GO:0003700; sequence-specific DNA binding transcription factor activity; Molecular Function/GO:0005634; nucleus; Cellular Component//GO:0006355; regulation of transcription, DNA-dependent; Biological Process/GO:0046983; protein dimerization activity; Molecular Function//	IPR002100; Transcription factor, MADS-box/IPR002487; Transcription factor, K-box//////	AP3; flowering-related B-class MADS-box protein APETALA3; K09264 MADS-box transcription factor, plant///////	Q84NC2,MAD31_ORYSJ MADS-box transcription factor 31 OS/Oryza sativa subsp. japonica GN/MADS31 PE//2 SV/1//	B4FN44,B4FN44_MAIZE MADS transcription factor OS/Zea mays PE/2 SV//1///
Pgl_GLEAN_10006699	35	5	81348607	81351196	Flowering	GO:0003677; DNA binding; Molecular Function/GO:0003700; sequence-specific DNA binding transcription factor activity; Molecular Function/GO:0005634; nucleus; Cellular Component//GO:0006355; regulation of transcription, DNA-dependent; Biological Process/GO:0046983; protein dimerization activity; Molecular Function//	IPR002100; Transcription factor, MADS-box/IPR002487; Transcription factor, K-box//////	AP3; flowering-related B-class MADS-box protein APETALA3; K09264 MADS-box transcription factor, plant///////	Q84NC2,MAD31_ORYSJ MADS-box transcription factor 31 OS/Oryza sativa subsp. japonica GN/MADS31 PE//2 SV/1//	B4FN44,B4FN44_MAIZE MADS transcription factor OS/Zea mays PE/2 SV//1///
Pgl_GLEAN_10028899	1	6	226630859	226631641	Flowering	GO:0003677; DNA binding; Molecular Function/GO:0046983; protein dimerization activity; Molecular Function//////;;;;;;	IPR002100; Transcription factor, MADS-box///////	AP3; flowering-related B-class MADS-box protein APETALA3; K09264 MADS-box transcription factor, plant///////	Q9FJK3,AGL80_ARATH Agamous-like MADS-box protein AGL80 OS/Arabidopsis thaliana GN/AGL80 PE//1 SV/1//	C5Y5X5,C5Y5X5_SORBI Putative uncharacterized protein Sb05g023890 OS/Sorghum bicolor GN/Sb05g023890 PE//3 SV/1//
Pgl_GLEAN_10007814	2	7	49994781	49997990	Flowering	GO:0003676; nucleic acid binding; Molecular Function///////;;;;;;;;	IPR000504; RNA recognition motif domain/IPR003954; RNA recognition motif domain, eukaryote/IPR012921; Spen paralogue and orthologue SPOC, C-terminal/////	putative RNA-binding protein 15B-like; K13190 RNA-binding protein 15///////	Q8LPQ9,FPA_ARATH Flowering time control protein FPA OS/Arabidopsis thaliana GN/FPA PE//2 SV/2//	C5X5E6,C5X5E6_SORBI Putative uncharacterized protein Sb02g029880 OS/Sorghum bicolor GN/Sb02g029880 PE//4 SV/1//
Pgl_GLEAN_10019999	21	3	26733271	26743914	Flowering	GO:0003676; nucleic acid binding; Molecular Function/GO:0003677; DNA binding; Molecular Function/GO:0004386; helicase activity; Molecular Function//GO:0005524; ATP binding; Molecular Function///;;	IPR000330; SNF2-related/IPR001650; Helicase, C-terminal/IPR006562; HSA//IPR013999; HAS subgroup/IPR014001; Helicase, superfamily 1/2, ATP-binding domain/IPR014012; Helicase/SANT-associated, DNA binding/IPR017877; Myb-like domain	PIE1; PIE1 (PHOTOPERIOD-INDEPENDENT EARLY FLOWERING 1); ATP binding / DNA binding / helicase/ nucleic acid binding; K11681 helicase SWR1 [EC:3.6.4.12]///////	Q759G7,SWR1_ASHGO Helicase SWR1 OS/Ashbya gossypii (strain ATCC 10895 / CBS 109.51 / FGSC 9923 / NRRL Y-1056) GN/SWR1 PE//3 SV/1//	Q6ZGY4,Q6ZGY4_ORYSJ Putative photoperiod independent early flowering1 OS/Oryza sativa subsp. japonica GN/OJ1743_B12.28 PE//4 SV/1//
Pgl_GLEAN_10027033	22	6	12534702	12540426	Flowering	GO:0005515; protein binding; Molecular Function///////;;;;;;;;	IPR001680; WD40 repeat/IPR017986; WD40-repeat-containing domain//////	hypothetical protein; K12862 pleiotropic regulator 1///////	Q6NLV4,FY_ARATH Flowering time control protein FY OS/Arabidopsis thaliana GN/FY PE//1 SV/1//	C0P3D9,C0P3D9_MAIZE Putative uncharacterized protein OS/Zea mays PE/2 SV//1///
Pgl_GLEAN_10008851	5	1	238358256	238362334	Flowering	#N/A	#N/A	ELF3; ELF3 (EARLY FLOWERING 3); protein C-terminus binding / transcription factor; K12125 protein EARLY FLOWERING 3///////	O82804,ELF3_ARATH Protein EARLY FLOWERING 3 OS/Arabidopsis thaliana GN/ELF3 PE//1 SV/1//	C5YX17,C5YX17_SORBI Putative uncharacterized protein Sb09g030700 OS/Sorghum bicolor GN/Sb09g030700 PE//4 SV/1//
Pgl_GLEAN_10010295	5	6	121485853	121491022	Flowering	#N/A	#N/A	ELF3; ELF3 (EARLY FLOWERING 3); protein C-terminus binding / transcription factor; K12125 protein EARLY FLOWERING 3///////	O82804,ELF3_ARATH Protein EARLY FLOWERING 3 OS/Arabidopsis thaliana GN/ELF3 PE//1 SV/1//	C0PGT6,C0PGT6_MAIZE Putative uncharacterized protein OS/Zea mays PE/2 SV//1///
Pgl_GLEAN_10013868	21	3	246109450	246111293	Flowering	#N/A	IPR001858; Phosphatidylethanolamine-binding, conserved site/IPR008914; Phosphatidylethanolamine-binding protein PEBP//////	hypothetical protein; K06910///////	Q9SXZ2,FT_ARATH Protein FLOWERING LOCUS T OS/Arabidopsis thaliana GN/FT PE//1 SV/2//	C5YBB2,C5YBB2_SORBI Putative uncharacterized protein Sb06g020850 OS/Sorghum bicolor GN/Sb06g020850 PE//4 SV/1//
Pgl_GLEAN_10014379	17	3	21083241	21084827	Flowering	#N/A	IPR001858; Phosphatidylethanolamine-binding, conserved site/IPR008914; Phosphatidylethanolamine-binding protein PEBP//////	hypothetical protein; K06910///////	Q9SXZ2,FT_ARATH Protein FLOWERING LOCUS T OS/Arabidopsis thaliana GN/FT PE//1 SV/2//	C5XX63,C5XX63_SORBI Putative uncharacterized protein Sb04g025210 OS/Sorghum bicolor GN/Sb04g025210 PE//4 SV/1//
Pgl_GLEAN_10033136	17	3	203025666	203029529	Flowering	#N/A	IPR001858; Phosphatidylethanolamine-binding, conserved site/IPR008914; Phosphatidylethanolamine-binding protein PEBP//////	hypothetical protein; K06910///////	Q9SXZ2,FT_ARATH Protein FLOWERING LOCUS T OS/Arabidopsis thaliana GN/FT PE//1 SV/2//	C5YEC2,C5YEC2_SORBI Putative uncharacterized protein Sb06g012260 OS/Sorghum bicolor GN/Sb06g012260 PE//4 SV/1//
Pgl_GLEAN_10036233	19	6	234543433	234546564	Flowering	#N/A	IPR008914; Phosphatidylethanolamine-binding protein PEBP///////	TFS1; cell cycle regulator; K06910///////	Q9SXZ2,FT_ARATH Protein FLOWERING LOCUS T OS/Arabidopsis thaliana GN/FT PE//1 SV/2//	B8A6K7,B8A6K7_ORYSI Putative uncharacterized protein OS/Oryza sativa subsp. indica GN/OsI_00805 PE//4 SV/1//
Pgl_GLEAN_10036235	21	6	234552378	234554074	Flowering	#N/A	IPR008914; Phosphatidylethanolamine-binding protein PEBP///////	TFS1; cell cycle regulator; K06910///////	Q9SXZ2,FT_ARATH Protein FLOWERING LOCUS T OS/Arabidopsis thaliana GN/FT PE//1 SV/2//	B8A6K7,B8A6K7_ORYSI Putative uncharacterized protein OS/Oryza sativa subsp. indica GN/OsI_00805 PE//4 SV/1//
Pgl_GLEAN_10007699	12	4	25721797	25724958	Flowering	GO:0003677; DNA binding; Molecular Function/GO:0003700; sequence-specific DNA binding transcription factor activity; Molecular Function/GO:0005634; nucleus; Cellular Component//GO:0006355; regulation of transcription, DNA-dependent; Biological Process/GO:0046983; protein dimerization activity; Molecular Function//	IPR002100; Transcription factor, MADS-box/IPR002487; Transcription factor, K-box//////	AP1; apetala1; K09264 MADS-box transcription factor, plant///////	Q2QQA3,MAD20_ORYSJ MADS-box transcription factor 20 OS/Oryza sativa subsp. japonica GN/MADS20 PE//2 SV/2//	C0PED6,C0PED6_MAIZE Putative uncharacterized protein OS/Zea mays PE/2 SV//1///
Pgl_GLEAN_10002235	23	5	109542174	109542919	Flowering	GO:0003700; sequence-specific DNA binding transcription factor activity; Molecular Function/GO:0005634; nucleus; Cellular Component/GO:0006355; regulation of transcription, DNA-dependent; Biological Process/////;;;;	IPR002487; Transcription factor, K-box///////	AP1; apetala1; K09264 MADS-box transcription factor, plant///////	A2Z9Q7,MAD56_ORYSI MADS-box transcription factor 56 OS/Oryza sativa subsp. indica GN/MADS56 PE//2 SV/2//	C0P954,C0P954_MAIZE Putative uncharacterized protein OS/Zea mays PE/2 SV//1///
Pgl_GLEAN_10003545	13	3	296961273	296963458	Flowering	GO:0003700; sequence-specific DNA binding transcription factor activity; Molecular Function/GO:0006355; regulation of transcription, DNA-dependent; Biological Process//////;;;;;;	IPR001471; AP2/ERF domain///////	hypothetical protein LOC100280414; K09284 AP2-like factor, euAP2 lineage///////	P47927,AP2_ARATH Floral homeotic protein APETALA 2 OS/Arabidopsis thaliana GN/AP2 PE//1 SV/1//	C0HEY4,C0HEY4_MAIZE Putative uncharacterized protein OS/Zea mays PE/2 SV//1///
Pgl_GLEAN_10017840	9	2	819482	822685	Flowering	GO:0003700; sequence-specific DNA binding transcription factor activity; Molecular Function/GO:0006355; regulation of transcription, DNA-dependent; Biological Process//////;;;;;;	IPR001471; AP2/ERF domain///////	Os07g0235800; K09284 AP2-like factor, euAP2 lineage///////	P47927,AP2_ARATH Floral homeotic protein APETALA 2 OS/Arabidopsis thaliana GN/AP2 PE//1 SV/1//	C5WV31,C5WV31_SORBI Putative uncharacterized protein Sb01g003400 OS/Sorghum bicolor GN/Sb01g003400 PE//4 SV/1//
Pgl_GLEAN_10036454	5	7	78667416	78671077	Flowering	GO:0003700; sequence-specific DNA binding transcription factor activity; Molecular Function/GO:0006355; regulation of transcription, DNA-dependent; Biological Process//////;;;;;;	IPR001471; AP2/ERF domain///////	Os07g0235800; K09284 AP2-like factor, euAP2 lineage///////	P47927,AP2_ARATH Floral homeotic protein APETALA 2 OS/Arabidopsis thaliana GN/AP2 PE//1 SV/1//	C0L9Q9,C0L9Q9_MAIZE Sister of indeterminate spikelet 1 (Fragment) OS/Zea mays GN/sid1 PE//2 SV/1//
Pgl_GLEAN_10012918	6	6	51104868	51108182	Flowering	#N/A	IPR020533; Developmental regulator, ULTRAPETALA///////	#N/A	Q8GZA8,ULT1_ARATH Protein ULTRAPETALA 1 OS/Arabidopsis thaliana GN/ULT1 PE//1 SV/1//	C5XLP8,C5XLP8_SORBI Putative uncharacterized protein Sb03g036430 OS/Sorghum bicolor GN/Sb03g036430 PE//4 SV/1//
Pgl_GLEAN_10022686	21	6	230416746	230422990	Flowering	#N/A	#N/A	Os01g0182600; K12124 GIGANTEA///////	Q9AWL7,GIGAN_ORYSJ Protein GIGANTEA OS/Oryza sativa subsp. japonica GN/GI PE//2 SV/2//	B1H3M2,B1H3M2_MAIZE Gigantea 1A OS/Zea mays GN/gigz1A PE//2 SV/1//
Pgl_GLEAN_10012219	4	3	16655247	16656691	Constans	GO:0005515; protein binding; Molecular Function///////;;;;;;;;	IPR010402; CCT domain///////	PRR7; PRR7 (PSEUDO-RESPONSE REGULATOR 7); transcription regulator/ two-component response regulator; K12129 pseudo-response regulator 7///////	Q8RWD0,COL16_ARATH Zinc finger protein CONSTANS-LIKE 16 OS/Arabidopsis thaliana GN/COL16 PE//2 SV/2//	C5XZC4,C5XZC4_SORBI Putative uncharacterized protein Sb04g028920 OS/Sorghum bicolor GN/Sb04g028920 PE//4 SV/1//
Pgl_GLEAN_10016767	24	5	3175534	3178334	Constans	GO:0005515; protein binding; Molecular Function///////;;;;;;;;	IPR010402; CCT domain///////	pseudo response regulator; K12130 pseudo-response regulator 5///////	Q940T9,COL4_ARATH Zinc finger protein CONSTANS-LIKE 4 OS/Arabidopsis thaliana GN/COL4 PE//2 SV/2//	C5YBK2,C5YBK2_SORBI Putative uncharacterized protein Sb06g000570 OS/Sorghum bicolor GN/Sb06g000570 PE//4 SV/1//
Pgl_GLEAN_10018108	6	2	242342384	242343081	Constans	GO:0005515; protein binding; Molecular Function///////;;;;;;;;	IPR010402; CCT domain///////	#N/A	Q9LJ44,COL12_ARATH Zinc finger protein CONSTANS-LIKE 12 OS/Arabidopsis thaliana GN/COL12 PE//2 SV/2//	C5XS62,C5XS62_SORBI Putative uncharacterized protein Sb04g000820 OS/Sorghum bicolor GN/Sb04g000820 PE//4 SV/1//
Pgl_GLEAN_10019202	5	1	239929766	239932561	Constans	GO:0005515; protein binding; Molecular Function///////;;;;;;;;	IPR010402; CCT domain///////	Os12g0101000; K03539 ribonuclease P/MRP protein subunit RPP1 [EC:3.1.26.5]///////	Q39057,CONS_ARATH Zinc finger protein CONSTANS OS/Arabidopsis thaliana GN/CO PE//1 SV/1//	B7ZZT6,B7ZZT6_MAIZE Putative uncharacterized protein OS/Zea mays PE/2 SV//1///
Pgl_GLEAN_10022933	2	7	1564607	1566229	Constans	GO:0005515; protein binding; Molecular Function///////;;;;;;;;	IPR010402; CCT domain///////	#N/A	Q9C7E8,COL15_ARATH Zinc finger protein CONSTANS-LIKE 15 OS/Arabidopsis thaliana GN/COL15 PE//2 SV/1//	C5X4V2,C5X4V2_SORBI Putative uncharacterized protein Sb02g042230 OS/Sorghum bicolor GN/Sb02g042230 PE//4 SV/1//
Pgl_GLEAN_10027697	21	3	18187010	18189131	Constans	GO:0005515; protein binding; Molecular Function/GO:0005622; intracellular; Cellular Component/GO:0008270; zinc ion binding; Molecular Function/////;;;;	IPR000315; Zinc finger, B-box/IPR010402; CCT domain//////	CO; CO (CONSTANS); transcription factor/ transcription regulator/ zinc ion binding; K12135 zinc finger protein CONSTANS///////	Q9SSE5,COL9_ARATH Zinc finger protein CONSTANS-LIKE 9 OS/Arabidopsis thaliana GN/COL9 PE//2 SV/1//	C5XZS4,C5XZS4_SORBI Putative uncharacterized protein Sb04g029480 OS/Sorghum bicolor GN/Sb04g029480 PE//4 SV/1//
Pgl_GLEAN_10027736	12	3	17569156	17570686	Constans	GO:0005515; protein binding; Molecular Function///////;;;;;;;;	IPR010402; CCT domain///////	CO; CO (CONSTANS); transcription factor/ transcription regulator/ zinc ion binding; K12135 zinc finger protein CONSTANS///////	Q9FDX8,HD1_ORYSJ Zinc finger protein HD1 OS/Oryza sativa subsp. japonica GN/HD1 PE//2 SV/1/x/	D7NVX1,D7NVX1_9POAL CONSTANS-like protein OS/Dendrocalamus xishuangbannaensis GN/CO1 PE//4 SV/1//
Pgl_GLEAN_10029612	10	4	88380258	88383533	Constans	GO:0005515; protein binding; Molecular Function///////;;;;;;;;	IPR010402; CCT domain///////	#N/A	Q9C7E8,COL15_ARATH Zinc finger protein CONSTANS-LIKE 15 OS/Arabidopsis thaliana GN/COL15 PE//2 SV/1//	C5YHP5,C5YHP5_SORBI Putative uncharacterized protein Sb07g025940 OS/Sorghum bicolor GN/Sb07g025940 PE//4 SV/1//
Pgl_GLEAN_10032046	8	2	123685888	123687503	Constans	GO:0005515; protein binding; Molecular Function/GO:0005622; intracellular; Cellular Component/GO:0008270; zinc ion binding; Molecular Function/////;;;;	IPR000315; Zinc finger, B-box/IPR010402; CCT domain//////	CO; CO (CONSTANS); transcription factor/ transcription regulator/ zinc ion binding; K12135 zinc finger protein CONSTANS///////	Q9FDX8,HD1_ORYSJ Zinc finger protein HD1 OS/Oryza sativa subsp. japonica GN/HD1 PE//2 SV/1//	D1MWT4,D1MWT4_ORYLO Heading date1 OS/Oryza longistaminata GN/Hd1 PE//4 SV/1/x/
Pgl_GLEAN_10032261	7	2	49193834	49195287	Constans	GO:0005515; protein binding; Molecular Function///////;;;;;;;;	IPR010402; CCT domain///////	Os12g0101000; K03539 ribonuclease P/MRP protein subunit RPP1 [EC:3.1.26.5]///////	Q940T9,COL4_ARATH Zinc finger protein CONSTANS-LIKE 4 OS/Arabidopsis thaliana GN/COL4 PE//2 SV/2//	C5WZD0,C5WZD0_SORBI Putative uncharacterized protein Sb01g019780 OS/Sorghum bicolor GN/Sb01g019780 PE//4 SV/1//
Pgl_GLEAN_10037615	2	5	154076795	154080070	Constans	GO:0005515; protein binding; Molecular Function///////;;;;;;;;	IPR010402; CCT domain///////	Os12g0101000; K03539 ribonuclease P/MRP protein subunit RPP1 [EC:3.1.26.5]///////	Q940T9,COL4_ARATH Zinc finger protein CONSTANS-LIKE 4 OS/Arabidopsis thaliana GN/COL4 PE//2 SV/2//	C5WYX3,C5WYX3_SORBI Putative uncharacterized protein Sb01g047650 OS/Sorghum bicolor GN/Sb01g047650 PE//4 SV/1//
Pgl_GLEAN_10006175	4	7	46099076	46103346	Constans	GO:0005622; intracellular; Cellular Component/GO:0008270; zinc ion binding; Molecular Function//////;;;;;;	IPR000315; Zinc finger, B-box///////	CO; CO (CONSTANS); transcription factor/ transcription regulator/ zinc ion binding; K12135 zinc finger protein CONSTANS///////	Q96288,STO_ARATH Salt tolerance protein OS/Arabidopsis thaliana GN/STO PE//1 SV/1//	Q651Z9,Q651Z9_ORYSJ Os09g0527900 protein OS/Oryza sativa subsp. japonica GN/OJ1439_F07.29 PE//2 SV/1//
Pgl_GLEAN_10009384	11	1	197507204	197508338	Constans	GO:0005515; protein binding; Molecular Function///////;;;;;;;;	IPR010402; CCT domain///////	Os12g0101000; K03539 ribonuclease P/MRP protein subunit RPP1 [EC:3.1.26.5]///////	Q940T9,COL4_ARATH Zinc finger protein CONSTANS-LIKE 4 OS/Arabidopsis thaliana GN/COL4 PE//2 SV/2//	C5YZC9,C5YZC9_SORBI Putative uncharacterized protein Sb09g022900 OS/Sorghum bicolor GN/Sb09g022900 PE//4 SV/1//
Pgl_GLEAN_10000948	4	6	15520408	15524440	Auxin	GO:0003677; DNA binding; Molecular Function/GO:0005634; nucleus; Cellular Component/GO:0006355; regulation of transcription, DNA-dependent; Biological Process//GO:0009725; response to hormone stimulus; Biological Process/GO:0046983; protein dimerization activity; Molecular Function//	IPR003311; AUX/IAA protein/IPR003340; B3 DNA binding domain/IPR010525; Auxin response factor//IPR011525; Aux/IAA-ARF-dimerisation///	Os02g0557200; K14486 auxin response factor///////	Q5JK20,ARFD_ORYSJ Auxin response factor 4 OS/Oryza sativa subsp. japonica GN/ARF4 PE//2 SV/1//	C0PH36,C0PH36_MAIZE Putative uncharacterized protein OS/Zea mays PE/2 SV//1///
Pgl_GLEAN_10001104	9	5	47029	55261	Auxin	GO:0003677; DNA binding; Molecular Function/GO:0005634; nucleus; Cellular Component/GO:0006355; regulation of transcription, DNA-dependent; Biological Process//GO:0009725; response to hormone stimulus; Biological Process/GO:0046983; protein dimerization activity; Molecular Function//	IPR003311; AUX/IAA protein/IPR003340; B3 DNA binding domain/IPR010525; Auxin response factor//IPR011525; Aux/IAA-ARF-dimerisation///	hypothetical protein; K14486 auxin response factor///////	Q94JM3,ARFB_ARATH Auxin response factor 2 OS/Arabidopsis thaliana GN/ARF2 PE//1 SV/2//	D9HNU0,D9HNU0_MAIZE Auxin response factor 13 OS/Zea mays GN/ARF13 PE//4 SV/1//
Pgl_GLEAN_10001141	2	6	2979653	2986407	Auxin	GO:0003677; DNA binding; Molecular Function/GO:0005634; nucleus; Cellular Component/GO:0006355; regulation of transcription, DNA-dependent; Biological Process//GO:0009725; response to hormone stimulus; Biological Process///;;	IPR003340; B3 DNA binding domain/IPR010525; Auxin response factor//////	pco123854, ARF12; LOC100384045; K14486 auxin response factor///////	Q0JKI9,ARFB_ORYSJ Auxin response factor 2 OS/Oryza sativa subsp. japonica GN/ARF2 PE//2 SV/1//	C0PL36,C0PL36_MAIZE Auxin response factor 12 OS/Zea mays GN/ARF12 PE//2 SV/1//
Pgl_GLEAN_10001638	14	4	47015042	47020093	Auxin	GO:0003677; DNA binding; Molecular Function/GO:0005634; nucleus; Cellular Component/GO:0006355; regulation of transcription, DNA-dependent; Biological Process//GO:0009725; response to hormone stimulus; Biological Process///;;	IPR010525; Auxin response factor///////	pco136641(313); LOC100285977; K14486 auxin response factor///////	Q2R3F5,ARFW_ORYSJ Auxin response factor 23 OS/Oryza sativa subsp. japonica GN/ARF23 PE//1 SV/2//	F4MGC6,F4MGC6_ORYSJ Auxin response factor 2, putative, expressed OS/Oryza sativa subsp. japonica GN/LOC_Os11g32110 PE//4 SV/1//
Pgl_GLEAN_10001850	12	4	113127118	113133281	Auxin	GO:0003677; DNA binding; Molecular Function/GO:0005634; nucleus; Cellular Component/GO:0006355; regulation of transcription, DNA-dependent; Biological Process//GO:0009725; response to hormone stimulus; Biological Process/GO:0046983; protein dimerization activity; Molecular Function//	IPR003311; AUX/IAA protein/IPR010525; Auxin response factor/IPR011525; Aux/IAA-ARF-dimerisation/////	NPH4; NPH4 (NON-PHOTOTROPHIC HYPOCOTYL); DNA binding / transcription activator/ transcription factor/ transcription regulator; K14486 auxin response factor///////	Q6YZW0,ARFU_ORYSJ Auxin response factor 21 OS/Oryza sativa subsp. japonica GN/ARF21 PE//2 SV/2//	C5YIB6,C5YIB6_SORBI Putative uncharacterized protein Sb07g027080 OS/Sorghum bicolor GN/Sb07g027080 PE//4 SV/1//
Pgl_GLEAN_10002173	7	1	267408396	267411662	Auxin	GO:0003677; DNA binding; Molecular Function/GO:0005634; nucleus; Cellular Component/GO:0006355; regulation of transcription, DNA-dependent; Biological Process//GO:0009725; response to hormone stimulus; Biological Process/GO:0046983; protein dimerization activity; Molecular Function//	IPR003311; AUX/IAA protein/IPR003340; B3 DNA binding domain/IPR010525; Auxin response factor//IPR011525; Aux/IAA-ARF-dimerisation///	hypothetical protein; K14486 auxin response factor///////	Q5NB85,ARFA_ORYSJ Auxin response factor 1 OS/Oryza sativa subsp. japonica GN/ARF1 PE//2 SV/1//	C5XJJ7,C5XJJ7_SORBI Putative uncharacterized protein Sb03g000530 OS/Sorghum bicolor GN/Sb03g000530 PE//4 SV/1//
Pgl_GLEAN_10002384	8	1	222839693	222843231	Auxin	GO:0003677; DNA binding; Molecular Function/GO:0005634; nucleus; Cellular Component/GO:0006355; regulation of transcription, DNA-dependent; Biological Process//GO:0009725; response to hormone stimulus; Biological Process///;;	IPR003340; B3 DNA binding domain/IPR010525; Auxin response factor//////	hypothetical protein; K14486 auxin response factor///////	Q0DGS1,ARFN_ORYSJ Auxin response factor 14 OS/Oryza sativa subsp. japonica GN/ARF14 PE//2 SV/2//	C5Z0X8,C5Z0X8_SORBI Putative uncharacterized protein Sb09g025500 OS/Sorghum bicolor GN/Sb09g025500 PE//4 SV/1//
Pgl_GLEAN_10005347	12	4	1092187	1097069	Auxin	GO:0003677; DNA binding; Molecular Function/GO:0005634; nucleus; Cellular Component/GO:0006355; regulation of transcription, DNA-dependent; Biological Process//GO:0009725; response to hormone stimulus; Biological Process/GO:0046983; protein dimerization activity; Molecular Function//	IPR003311; AUX/IAA protein/IPR003340; B3 DNA binding domain/IPR010525; Auxin response factor//IPR011525; Aux/IAA-ARF-dimerisation///	Auxin response factor, putative; K14486 auxin response factor///////	Q2QM84,ARFY_ORYSJ Auxin response factor 25 OS/Oryza sativa subsp. japonica GN/ARF25 PE//2 SV/1//	B9I195,B9I195_POPTR Predicted protein OS/Populus trichocarpa GN/POPTRDRAFT_727995 PE//4 SV/1//
Pgl_GLEAN_10013697	10	1	231028470	231032764	Auxin	GO:0003677; DNA binding; Molecular Function/GO:0005634; nucleus; Cellular Component/GO:0006355; regulation of transcription, DNA-dependent; Biological Process//GO:0009725; response to hormone stimulus; Biological Process///;;	IPR003340; B3 DNA binding domain/IPR010525; Auxin response factor//////	hypothetical protein; K14486 auxin response factor///////	Q8S985,ARFO_ORYSJ Auxin response factor 15 OS/Oryza sativa subsp. japonica GN/ARF15 PE//2 SV/1//	D9HNV1,D9HNV1_MAIZE Auxin response factor 24 OS/Zea mays GN/ARF24 PE//4 SV/1//
Pgl_GLEAN_10016725	13	3	65669410	65674210	Auxin	GO:0003677; DNA binding; Molecular Function/GO:0005634; nucleus; Cellular Component/GO:0006355; regulation of transcription, DNA-dependent; Biological Process//GO:0009725; response to hormone stimulus; Biological Process/GO:0046983; protein dimerization activity; Molecular Function//	IPR003311; AUX/IAA protein/IPR003340; B3 DNA binding domain/IPR010525; Auxin response factor//IPR011525; Aux/IAA-ARF-dimerisation///	hypothetical protein; K14486 auxin response factor///////	Q6YVY0,ARFG_ORYSJ Auxin response factor 7 OS/Oryza sativa subsp. japonica GN/ARF7 PE//2 SV/1//	C5XUU5,C5XUU5_SORBI Putative uncharacterized protein Sb04g022830 OS/Sorghum bicolor GN/Sb04g022830 PE//4 SV/1//
Pgl_GLEAN_10022457	3	4	31141271	31146620	Auxin	GO:0003677; DNA binding; Molecular Function/GO:0005634; nucleus; Cellular Component/GO:0006355; regulation of transcription, DNA-dependent; Biological Process//GO:0009725; response to hormone stimulus; Biological Process/GO:0046983; protein dimerization activity; Molecular Function//	IPR003311; AUX/IAA protein/IPR003340; B3 DNA binding domain/IPR010525; Auxin response factor//IPR011525; Aux/IAA-ARF-dimerisation///	hypothetical protein; K14486 auxin response factor///////	Q2QQX6,ARFX_ORYSJ Auxin response factor 24 OS/Oryza sativa subsp. japonica GN/ARF24 PE//2 SV/1//	C5YNM8,C5YNM8_SORBI Putative uncharacterized protein Sb08g014320 OS/Sorghum bicolor GN/Sb08g014320 PE//4 SV/1//
Pgl_GLEAN_10024773	18	2	234627112	234635248	Auxin	GO:0003677; DNA binding; Molecular Function/GO:0005634; nucleus; Cellular Component/GO:0006355; regulation of transcription, DNA-dependent; Biological Process//GO:0009725; response to hormone stimulus; Biological Process/GO:0046983; protein dimerization activity; Molecular Function//	IPR003311; AUX/IAA protein/IPR003340; B3 DNA binding domain/IPR010525; Auxin response factor//IPR011525; Aux/IAA-ARF-dimerisation///	NPH4; NPH4 (NON-PHOTOTROPHIC HYPOCOTYL); DNA binding / transcription activator/ transcription factor/ transcription regulator; K14486 auxin response factor///////	Q6Z2W3,ARFE_ORYSJ Auxin response factor 5 OS/Oryza sativa subsp. japonica GN/ARF5 PE//2 SV/2//	C5XUJ9,C5XUJ9_SORBI Putative uncharacterized protein Sb04g003240 OS/Sorghum bicolor GN/Sb04g003240 PE//4 SV/1//
Pgl_GLEAN_10026138	12	5	74176413	74181400	Auxin	GO:0003677; DNA binding; Molecular Function/GO:0005634; nucleus; Cellular Component/GO:0006355; regulation of transcription, DNA-dependent; Biological Process//GO:0009725; response to hormone stimulus; Biological Process/GO:0046983; protein dimerization activity; Molecular Function//	IPR003311; AUX/IAA protein/IPR003340; B3 DNA binding domain/IPR010525; Auxin response factor//IPR011525; Aux/IAA-ARF-dimerisation///	Auxin response factor, putative; K14486 auxin response factor///////	Q653U3,ARFQ_ORYSJ Auxin response factor 17 OS/Oryza sativa subsp. japonica GN/ARF17 PE//2 SV/1//	D9HNU5,D9HNU5_MAIZE Auxin response factor 18 OS/Zea mays GN/ARF18 PE//4 SV/1//
Pgl_GLEAN_10028039	12	3	226220785	226225395	Auxin	GO:0003677; DNA binding; Molecular Function/GO:0005634; nucleus; Cellular Component/GO:0006355; regulation of transcription, DNA-dependent; Biological Process//GO:0009725; response to hormone stimulus; Biological Process/GO:0046983; protein dimerization activity; Molecular Function//	IPR003311; AUX/IAA protein/IPR003340; B3 DNA binding domain/IPR010525; Auxin response factor//IPR011525; Aux/IAA-ARF-dimerisation///	hypothetical protein; K14486 auxin response factor///////	Q0JCZ4,ARFI_ORYSJ Auxin response factor 9 OS/Oryza sativa subsp. japonica GN/ARF9 PE//2 SV/1//	D9HNT3,D9HNT3_MAIZE Auxin response factor 6 OS/Zea mays GN/ARF6 PE//4 SV/1//
Pgl_GLEAN_10028880	5	3	45767775	45770630	Auxin	GO:0003677; DNA binding; Molecular Function/GO:0005634; nucleus; Cellular Component/GO:0006355; regulation of transcription, DNA-dependent; Biological Process//GO:0009725; response to hormone stimulus; Biological Process/GO:0046983; protein dimerization activity; Molecular Function//	IPR003340; B3 DNA binding domain/IPR010525; Auxin response factor/IPR011525; Aux/IAA-ARF-dimerisation/////	Auxin response factor, putative; K14486 auxin response factor///////	Q6K223,ARFH_ORYSJ Auxin response factor 8 OS/Oryza sativa subsp. japonica GN/ARF8 PE//2 SV/1//	D9HNT5,D9HNT5_MAIZE Auxin response factor 8 OS/Zea mays GN/ARF8 PE//4 SV/1//
Pgl_GLEAN_10031941	5	3	299456529	299464788	Auxin	GO:0003677; DNA binding; Molecular Function/GO:0005634; nucleus; Cellular Component/GO:0006355; regulation of transcription, DNA-dependent; Biological Process//GO:0009725; response to hormone stimulus; Biological Process/GO:0016853; isomerase activity; Molecular Function/GO:0046983	IPR000297; Peptidyl-prolyl cis-trans isomerase, PpiC-type/IPR003311; AUX/IAA protein/IPR003340; B3 DNA binding domain//IPR010525; Auxin response factor/IPR011525; Aux/IAA-ARF-dimerisation//	hypothetical protein; K14486 auxin response factor///////	Q8S983,ARFK_ORYSJ Auxin response factor 11 OS/Oryza sativa subsp. japonica GN/ARF11 PE//2 SV/1//	C5Y9Z0,C5Y9Z0_SORBI Putative uncharacterized protein Sb06g031900 OS/Sorghum bicolor GN/Sb06g031900 PE//4 SV/1//
Pgl_GLEAN_10033932	2	1	58469732	58476637	Auxin	GO:0003677; DNA binding; Molecular Function/GO:0005634; nucleus; Cellular Component/GO:0006355; regulation of transcription, DNA-dependent; Biological Process//GO:0009725; response to hormone stimulus; Biological Process/GO:0046983; protein dimerization activity; Molecular Function//	IPR003311; AUX/IAA protein/IPR003340; B3 DNA binding domain/IPR010525; Auxin response factor//IPR011525; Aux/IAA-ARF-dimerisation///	hypothetical protein; K14486 auxin response factor///////	A2ZET6,ARFW_ORYSI Auxin response factor 23 OS/Oryza sativa subsp. indica GN/ARF23 PE//2 SV/1//	D9HNU0,D9HNU0_MAIZE Auxin response factor 13 OS/Zea mays GN/ARF13 PE//4 SV/1//
Pgl_GLEAN_10035861	10	6	58376599	58382635	Auxin	GO:0003677; DNA binding; Molecular Function/GO:0005634; nucleus; Cellular Component/GO:0006355; regulation of transcription, DNA-dependent; Biological Process//GO:0009725; response to hormone stimulus; Biological Process///;;	IPR003340; B3 DNA binding domain/IPR010525; Auxin response factor//////	Os01g0670800; K14486 auxin response factor///////	Q5JMM1,ARFC_ORYSJ Auxin response factor 3 OS/Oryza sativa subsp. japonica GN/ARF3 PE//2 SV/1//	D9HNV3,D9HNV3_MAIZE Auxin response factor 26 OS/Zea mays GN/ARF26 PE//4 SV/1//
Pgl_GLEAN_10036550	12	2	94690852	94696355	Auxin	GO:0003677; DNA binding; Molecular Function/GO:0005634; nucleus; Cellular Component/GO:0006355; regulation of transcription, DNA-dependent; Biological Process//GO:0009725; response to hormone stimulus; Biological Process/GO:0046983; protein dimerization activity; Molecular Function//	IPR003311; AUX/IAA protein/IPR003340; B3 DNA binding domain/IPR010525; Auxin response factor//IPR011525; Aux/IAA-ARF-dimerisation///	NPH4; NPH4 (NON-PHOTOTROPHIC HYPOCOTYL); DNA binding / transcription activator/ transcription factor/ transcription regulator; K14486 auxin response factor///////	A3B9A0,ARFP_ORYSJ Auxin response factor 16 OS/Oryza sativa subsp. japonica GN/ARF16 PE//2 SV/1//	D9HNV4,D9HNV4_MAIZE Auxin response factor 27 OS/Zea mays GN/ARF27 PE//4 SV/1//
Pgl_GLEAN_10038492	2	5	80511241	80518804	Auxin	GO:0003677; DNA binding; Molecular Function/GO:0005634; nucleus; Cellular Component/GO:0006355; regulation of transcription, DNA-dependent; Biological Process//GO:0009725; response to hormone stimulus; Biological Process/GO:0046983; protein dimerization activity; Molecular Function//	IPR003311; AUX/IAA protein/IPR003340; B3 DNA binding domain/IPR010525; Auxin response factor//IPR011525; Aux/IAA-ARF-dimerisation///	NPH4; NPH4 (NON-PHOTOTROPHIC HYPOCOTYL); DNA binding / transcription activator/ transcription factor/ transcription regulator; K14486 auxin response factor///////	Q0D9R7,ARFS_ORYSJ Auxin response factor 19 OS/Oryza sativa subsp. japonica GN/ARF19 PE//2 SV/2//	C5Z981,C5Z981_SORBI Putative uncharacterized protein Sb10g029130 OS/Sorghum bicolor GN/Sb10g029130 PE//4 SV/1//
Pgl_GLEAN_10018269	4	1	121418644	121438300	Auxin	GO:0004842; ubiquitin-protein ligase activity; Molecular Function/GO:0008270; zinc ion binding; Molecular Function//////;;;;;;	IPR000433; Zinc finger, ZZ-type/IPR003126; Zinc finger, N-recognin/IPR013993; Zinc finger, N-recognin, metazoa/////	hypothetical protein; K10691 E3 ubiquitin-protein ligase UBR4 [EC:6.3.2.19]///////	B9G2A8,BIG_ORYSJ Auxin transport protein BIG OS/Oryza sativa subsp. japonica GN/Os09g0247700 PE//2 SV/1//	C5YJZ4,C5YJZ4_SORBI Putative uncharacterized protein Sb07g010440 OS/Sorghum bicolor GN/Sb07g010440 PE//4 SV/1//
Pgl_GLEAN_10003232	13	5	76947716	76949502	Auxin	GO:0004872; receptor activity; Molecular Function/GO:0005788; endoplasmic reticulum lumen; Cellular Component//////;;;;;;	IPR000526; Auxin-binding protein///////	#N/A	P13689,ABP1_MAIZE Auxin-binding protein 1 OS/Zea mays GN/ABP1 PE//1 SV/1//	Q2QPH4,Q2QPH4_ORYSJ Auxin-binding protein OS/Oryza sativa subsp. japonica GN/abp PE//2 SV/1//
Pgl_GLEAN_10025471	18	4	21255434	21257433	Auxin	GO:0004872; receptor activity; Molecular Function/GO:0005788; endoplasmic reticulum lumen; Cellular Component//////;;;;;;	IPR000526; Auxin-binding protein///////	#N/A	P33488,ABP4_MAIZE Auxin-binding protein 4 OS/Zea mays GN/ABP4 PE//2 SV/1//	Q2QPH4,Q2QPH4_ORYSJ Auxin-binding protein OS/Oryza sativa subsp. japonica GN/abp PE//2 SV/1//
Pgl_GLEAN_10025472	23	4	21250505	21252887	Auxin	GO:0004872; receptor activity; Molecular Function/GO:0005788; endoplasmic reticulum lumen; Cellular Component//////;;;;;;	IPR000526; Auxin-binding protein///////	#N/A	P33488,ABP4_MAIZE Auxin-binding protein 4 OS/Zea mays GN/ABP4 PE//2 SV/1//	Q2QPH4,Q2QPH4_ORYSJ Auxin-binding protein OS/Oryza sativa subsp. japonica GN/abp PE//2 SV/1//
Pgl_GLEAN_10016056	8	4	97528416	97537365	Auxin	GO:0005515; protein binding; Molecular Function///////;;;;;;;;	IPR001680; WD40 repeat/IPR017986; WD40-repeat-containing domain/IPR019378; GDP-fucose protein O-fucosyltransferase//IPR019775; WD40 repeat, conserved site///	hypothetical protein; K13341 peroxin-7///////	Q6NPN9,DWA2_ARATH WD repeat-containing protein DWA2 OS/Arabidopsis thaliana GN/DWA2 PE//1 SV/1//	B6SXX1,B6SXX1_MAIZE Auxin-independent growth promoter OS/Zea mays PE/2 SV//1///
Pgl_GLEAN_10001675	15	2	42806569	42807947	Auxin	GO:0005634; nucleus; Cellular Component/GO:0006355; regulation of transcription, DNA-dependent; Biological Process/GO:0046983; protein dimerization activity; Molecular Function/////;;;;	IPR003311; AUX/IAA protein/IPR011525; Aux/IAA-ARF-dimerisation//////	#N/A	A2XB18,IAA10_ORYSI Auxin-responsive protein IAA10 OS/Oryza sativa subsp. indica GN/IAA10 PE//2 SV/2//	B6TC87,B6TC87_MAIZE Putative uncharacterized protein OS/Zea mays PE/2 SV//1///
Pgl_GLEAN_10003338	3	1	263490924	263493622	Auxin	GO:0005634; nucleus; Cellular Component/GO:0006355; regulation of transcription, DNA-dependent; Biological Process/GO:0046983; protein dimerization activity; Molecular Function/////;;;;	IPR003311; AUX/IAA protein/IPR011525; Aux/IAA-ARF-dimerisation//////	AXR3; AXR3 (AUXIN RESISTANT 3); transcription factor; K14484 auxin-responsive protein IAA///////	Q75GB1,IAA17_ORYSJ Auxin-responsive protein IAA17 OS/Oryza sativa subsp. japonica GN/IAA17 PE//2 SV/1//	B4F9B9,B4F9B9_MAIZE IAA17-auxin-responsive Aux/IAA family member OS/Zea mays PE/2 SV//1///
Pgl_GLEAN_10006389	10	6	229281478	229283588	Auxin	GO:0005634; nucleus; Cellular Component/GO:0006355; regulation of transcription, DNA-dependent; Biological Process/GO:0046983; protein dimerization activity; Molecular Function/////;;;;	IPR003311; AUX/IAA protein/IPR011525; Aux/IAA-ARF-dimerisation//////	AXR3; AXR3 (AUXIN RESISTANT 3); transcription factor; K14484 auxin-responsive protein IAA///////	Q6AT10,IAA15_ORYSJ Auxin-responsive protein IAA15 OS/Oryza sativa subsp. japonica GN/IAA15 PE//2 SV/1//	B6UEU9,B6UEU9_MAIZE IAA15-auxin-responsive Aux/IAA family member OS/Zea mays PE/2 SV//1///
Pgl_GLEAN_10011692	6	4	5485705	5489590	Auxin	GO:0005634; nucleus; Cellular Component/GO:0006355; regulation of transcription, DNA-dependent; Biological Process/GO:0046983; protein dimerization activity; Molecular Function/////;;;;	IPR003311; AUX/IAA protein/IPR011525; Aux/IAA-ARF-dimerisation//////	IAA7; IAA7 (INDOLE-3-ACETIC ACID 7); transcription factor; K14484 auxin-responsive protein IAA///////	P0C132,IAA30_ORYSJ Auxin-responsive protein IAA30 OS/Oryza sativa subsp. japonica GN/IAA30 PE//2 SV/1//	C5YRE2,C5YRE2_SORBI Putative uncharacterized protein Sb08g020580 OS/Sorghum bicolor GN/Sb08g020580 PE//4 SV/1//
Pgl_GLEAN_10011811	2	6	48102604	48105984	Auxin	GO:0005634; nucleus; Cellular Component/GO:0006355; regulation of transcription, DNA-dependent; Biological Process/GO:0046983; protein dimerization activity; Molecular Function/////;;;;	IPR003311; AUX/IAA protein/IPR011525; Aux/IAA-ARF-dimerisation//////	IAA18; IAA18 (INDOLE-3-ACETIC ACID INDUCIBLE 18); transcription factor; K14484 auxin-responsive protein IAA///////	Q8LQ74,IAA6_ORYSJ Auxin-responsive protein IAA6 OS/Oryza sativa subsp. japonica GN/IAA6 PE//2 SV/1//	B6TJZ2,B6TJZ2_MAIZE IAA6-auxin-responsive Aux/IAA family member OS/Zea mays PE/2 SV//1///
Pgl_GLEAN_10014139	12	6	198415566	198417448	Auxin	GO:0005634; nucleus; Cellular Component/GO:0006355; regulation of transcription, DNA-dependent; Biological Process/GO:0046983; protein dimerization activity; Molecular Function/////;;;;	IPR003311; AUX/IAA protein/IPR011525; Aux/IAA-ARF-dimerisation//////	SHY2; SHY2 (SHORT HYPOCOTYL 2); transcription factor; K14484 auxin-responsive protein IAA///////	A2ZRY8,IAA4_ORYSJ Auxin-responsive protein IAA4 OS/Oryza sativa subsp. japonica GN/IAA4 PE//2 SV/1//	C5XHZ1,C5XHZ1_SORBI Putative uncharacterized protein Sb03g011680 OS/Sorghum bicolor GN/Sb03g011680 PE//4 SV/1//
Pgl_GLEAN_10014853	23	6	82972476	82982219	Auxin	GO:0005634; nucleus; Cellular Component/GO:0006355; regulation of transcription, DNA-dependent; Biological Process/GO:0046983; protein dimerization activity; Molecular Function/////;;;;	IPR003311; AUX/IAA protein/IPR011525; Aux/IAA-ARF-dimerisation//////	IAA7; IAA7 (INDOLE-3-ACETIC ACID 7); transcription factor; K14484 auxin-responsive protein IAA///////	Q0JKG7,IAA5_ORYSJ Auxin-responsive protein IAA5 OS/Oryza sativa subsp. japonica GN/IAA5 PE//2 SV/1//	C5XG49,C5XG49_SORBI Putative uncharacterized protein Sb03g030995 (Fragment) OS/Sorghum bicolor GN/Sb03g030995 PE//4 SV/1//
Pgl_GLEAN_10017399	2	2	29768179	29770105	Auxin	GO:0005634; nucleus; Cellular Component/GO:0006355; regulation of transcription, DNA-dependent; Biological Process/GO:0046983; protein dimerization activity; Molecular Function/////;;;;	IPR003311; AUX/IAA protein/IPR011525; Aux/IAA-ARF-dimerisation//////	AXR3; AXR3 (AUXIN RESISTANT 3); transcription factor; K14484 auxin-responsive protein IAA///////	P0C132,IAA30_ORYSJ Auxin-responsive protein IAA30 OS/Oryza sativa subsp. japonica GN/IAA30 PE//2 SV/1//	C5WS53,C5WS53_SORBI Putative uncharacterized protein Sb01g014130 OS/Sorghum bicolor GN/Sb01g014130 PE//4 SV/1//
Pgl_GLEAN_10017400	2	2	29728456	29729355	Auxin	GO:0005634; nucleus; Cellular Component/GO:0006355; regulation of transcription, DNA-dependent; Biological Process/GO:0046983; protein dimerization activity; Molecular Function/////;;;;	IPR003311; AUX/IAA protein/IPR011525; Aux/IAA-ARF-dimerisation//////	SHY2; SHY2 (SHORT HYPOCOTYL 2); transcription factor; K14484 auxin-responsive protein IAA///////	Q75GK1,IAA12_ORYSJ Auxin-responsive protein IAA12 OS/Oryza sativa subsp. japonica GN/IAA12 PE//2 SV/1//	C0HHC6,C0HHC6_MAIZE Putative uncharacterized protein OS/Zea mays PE/2 SV//1///
Pgl_GLEAN_10017529	5	1	230368304	230370202	Auxin	GO:0005634; nucleus; Cellular Component/GO:0006355; regulation of transcription, DNA-dependent; Biological Process/GO:0046983; protein dimerization activity; Molecular Function/////;;;;	IPR003311; AUX/IAA protein/IPR011525; Aux/IAA-ARF-dimerisation//////	IAA7; IAA7 (INDOLE-3-ACETIC ACID 7); transcription factor; K14484 auxin-responsive protein IAA///////	Q6AT33,IAA19_ORYSJ Auxin-responsive protein IAA19 OS/Oryza sativa subsp. japonica GN/IAA19 PE//2 SV/1//	B6TTM7,B6TTM7_MAIZE IAA19-auxin-responsive Aux/IAA family member OS/Zea mays PE/2 SV//1///
Pgl_GLEAN_10017629	38	4	161401017	161405520	Auxin	GO:0005634; nucleus; Cellular Component/GO:0006355; regulation of transcription, DNA-dependent; Biological Process/GO:0046983; protein dimerization activity; Molecular Function/////;;;;	IPR003311; AUX/IAA protein/IPR011525; Aux/IAA-ARF-dimerisation//////	IAA18; IAA18 (INDOLE-3-ACETIC ACID INDUCIBLE 18); transcription factor; K14484 auxin-responsive protein IAA///////	P0C129,IAA27_ORYSJ Auxin-responsive protein IAA27 OS/Oryza sativa subsp. japonica GN/IAA27 PE//2 SV/2//	C5Y1N6,C5Y1N6_SORBI Putative uncharacterized protein Sb05g008512 (Fragment) OS/Sorghum bicolor GN/Sb05g008512 PE//4 SV/1//
Pgl_GLEAN_10017632	8	4	161304111	161306121	Auxin	GO:0005634; nucleus; Cellular Component/GO:0006355; regulation of transcription, DNA-dependent; Biological Process/GO:0046983; protein dimerization activity; Molecular Function/////;;;;	IPR003311; AUX/IAA protein/IPR011525; Aux/IAA-ARF-dimerisation//////	IAA12; IAA12 (AUXIN-INDUCED PROTEIN 12); transcription factor/ transcription repressor; K14484 auxin-responsive protein IAA///////	P0C131,IAA29_ORYSJ Putative auxin-responsive protein IAA29 OS/Oryza sativa subsp. japonica GN/IAA29 PE//5 SV/1//	C5Y1N5,C5Y1N5_SORBI Putative uncharacterized protein Sb05g008510 OS/Sorghum bicolor GN/Sb05g008510 PE//4 SV/1//
Pgl_GLEAN_10017796	2	1	220653474	220655477	Auxin	GO:0005634; nucleus; Cellular Component/GO:0006355; regulation of transcription, DNA-dependent; Biological Process/GO:0046983; protein dimerization activity; Molecular Function/////;;;;	IPR003311; AUX/IAA protein/IPR011525; Aux/IAA-ARF-dimerisation//////	IAA18; IAA18 (INDOLE-3-ACETIC ACID INDUCIBLE 18); transcription factor; K14484 auxin-responsive protein IAA///////	Q5W670,IAA18_ORYSJ Auxin-responsive protein IAA18 OS/Oryza sativa subsp. japonica GN/IAA18 PE//2 SV/1//	C5Z1D5,C5Z1D5_SORBI Putative uncharacterized protein Sb09g026100 OS/Sorghum bicolor GN/Sb09g026100 PE//4 SV/1//
Pgl_GLEAN_10019532	5	2	12822434	12824375	Auxin	GO:0005634; nucleus; Cellular Component/GO:0006355; regulation of transcription, DNA-dependent; Biological Process/GO:0046983; protein dimerization activity; Molecular Function/////;;;;	IPR003311; AUX/IAA protein/IPR011525; Aux/IAA-ARF-dimerisation//////	IAA7; IAA7 (INDOLE-3-ACETIC ACID 7); transcription factor; K14484 auxin-responsive protein IAA///////	Q10D34,IAA13_ORYSJ Auxin-responsive protein IAA13 OS/Oryza sativa subsp. japonica GN/IAA13 PE//2 SV/1//	C5X187,C5X187_SORBI Putative uncharacterized protein Sb01g008480 OS/Sorghum bicolor GN/Sb01g008480 PE//4 SV/1//
Pgl_GLEAN_10021960	2	2	86049553	86050344	Auxin	GO:0005634; nucleus; Cellular Component/GO:0006355; regulation of transcription, DNA-dependent; Biological Process/GO:0046983; protein dimerization activity; Molecular Function/////;;;;	IPR003311; AUX/IAA protein/IPR011525; Aux/IAA-ARF-dimerisation//////	AXR3; AXR3 (AUXIN RESISTANT 3); transcription factor; K14484 auxin-responsive protein IAA///////	Q5VRR0,IAA20_ORYSJ Auxin-responsive protein IAA20 OS/Oryza sativa subsp. japonica GN/IAA20 PE//2 SV/1//	C0PJ50,C0PJ50_MAIZE Putative uncharacterized protein OS/Zea mays PE/2 SV//1///
Pgl_GLEAN_10027896	9	1	242390379	242391612	Auxin	GO:0005634; nucleus; Cellular Component/GO:0006355; regulation of transcription, DNA-dependent; Biological Process/GO:0046983; protein dimerization activity; Molecular Function/////;;;;	IPR003311; AUX/IAA protein/IPR011525; Aux/IAA-ARF-dimerisation//////	IAA18; IAA18 (INDOLE-3-ACETIC ACID INDUCIBLE 18); transcription factor; K14484 auxin-responsive protein IAA///////	P0C127,IAA16_ORYSJ Auxin-responsive protein IAA16 OS/Oryza sativa subsp. japonica GN/IAA16 PE//2 SV/1//	B6SLG8,B6SLG8_MAIZE IAA16-auxin-responsive Aux/IAA family member OS/Zea mays PE/2 SV//1///
Pgl_GLEAN_10028354	11	4	40146143	40146811	Auxin	GO:0005634; nucleus; Cellular Component/GO:0006355; regulation of transcription, DNA-dependent; Biological Process/GO:0046983; protein dimerization activity; Molecular Function/////;;;;	IPR003311; AUX/IAA protein/IPR011525; Aux/IAA-ARF-dimerisation//////	IAA18; IAA18 (INDOLE-3-ACETIC ACID INDUCIBLE 18); transcription factor; K14484 auxin-responsive protein IAA///////	P0C128,IAA25_ORYSJ Auxin-responsive protein IAA25 OS/Oryza sativa subsp. japonica GN/IAA25 PE//2 SV/1//	B6U238,B6U238_MAIZE IAA25-auxin-responsive Aux/IAA family member OS/Zea mays PE/2 SV//1///
Pgl_GLEAN_10030496	10	2	196203296	196206772	Auxin	GO:0005634; nucleus; Cellular Component/GO:0006355; regulation of transcription, DNA-dependent; Biological Process/GO:0046983; protein dimerization activity; Molecular Function/////;;;;	IPR003311; AUX/IAA protein/IPR011525; Aux/IAA-ARF-dimerisation//////	IAA18; IAA18 (INDOLE-3-ACETIC ACID INDUCIBLE 18); transcription factor; K14484 auxin-responsive protein IAA///////	Q6H543,IAA7_ORYSJ Auxin-responsive protein IAA7 OS/Oryza sativa subsp. japonica GN/IAA7 PE//2 SV/1//	C5XYI4,C5XYI4_SORBI Putative uncharacterized protein Sb04g008120 OS/Sorghum bicolor GN/Sb04g008120 PE//4 SV/1//
Pgl_GLEAN_10023136	3	5	158521946	158525401	Auxin	GO:0006281; DNA repair; Biological Process///////;;;;;;;;	IPR007268; Rad9///////	similar to RAD9 homolog B (S. cerevisiae); K10995 cell cycle checkpoint control protein RAD9B///////	Q9Z0F6,RAD9A_MOUSE Cell cycle checkpoint control protein RAD9A OS/Mus musculus GN/Rad9a PE//1 SV/1//	B6TI43,B6TI43_MAIZE Auxin response factor 75 OS/Zea mays PE/2 SV//1///
Pgl_GLEAN_10002416	1	2	65496432	65498411	Auxin	GO:0016020; membrane; Cellular Component///////;;;;;;;;	IPR000620; Drug/metabolite transporter///////	#N/A	Q6J163,5NG4_PINTA Auxin-induced protein 5NG4 OS/Pinus taeda PE/2 SV//1///	F2EIR6,F2EIR6_HORVD Predicted protein OS/Hordeum vulgare var. distichum PE/2 SV//1///
Pgl_GLEAN_10002417	6	2	65491437	65494745	Auxin	GO:0016020; membrane; Cellular Component///////;;;;;;;;	IPR000620; Drug/metabolite transporter///////	#N/A	Q6J163,5NG4_PINTA Auxin-induced protein 5NG4 OS/Pinus taeda PE/2 SV//1///	C4J4Q1,C4J4Q1_MAIZE Putative uncharacterized protein OS/Zea mays PE/2 SV//1///
Pgl_GLEAN_10005270	3	1	260284736	260289217	Auxin	GO:0016020; membrane; Cellular Component///////;;;;;;;;	IPR000620; Drug/metabolite transporter///////	#N/A	Q6J163,5NG4_PINTA Auxin-induced protein 5NG4 OS/Pinus taeda PE/2 SV//1///	C5YY33,C5YY33_SORBI Putative uncharacterized protein Sb09g000780 OS/Sorghum bicolor GN/Sb09g000780 PE//4 SV/1//
Pgl_GLEAN_10005341	2	5	152901305	152903134	Auxin	GO:0016020; membrane; Cellular Component///////;;;;;;;;	IPR000620; Drug/metabolite transporter///////	#N/A	Q6J163,5NG4_PINTA Auxin-induced protein 5NG4 OS/Pinus taeda PE/2 SV//1///	C5WXW6,C5WXW6_SORBI Putative uncharacterized protein Sb01g046960 OS/Sorghum bicolor GN/Sb01g046960 PE//4 SV/1//
Pgl_GLEAN_10006533	21	3	219881154	219883455	Auxin	GO:0016020; membrane; Cellular Component///////;;;;;;;;	IPR000620; Drug/metabolite transporter///////	#N/A	Q6J163,5NG4_PINTA Auxin-induced protein 5NG4 OS/Pinus taeda PE/2 SV//1///	C5YGD4,C5YGD4_SORBI Putative uncharacterized protein Sb06g016460 OS/Sorghum bicolor GN/Sb06g016460 PE//4 SV/1//
Pgl_GLEAN_10006733	5	1	259858499	259860125	Auxin	GO:0016020; membrane; Cellular Component///////;;;;;;;;	IPR000620; Drug/metabolite transporter///////	#N/A	Q6J163,5NG4_PINTA Auxin-induced protein 5NG4 OS/Pinus taeda PE/2 SV//1///	C5YY35,C5YY35_SORBI Putative uncharacterized protein Sb09g000800 OS/Sorghum bicolor GN/Sb09g000800 PE//4 SV/1//
Pgl_GLEAN_10006734	2	1	259863090	259864594	Auxin	GO:0016020; membrane; Cellular Component///////;;;;;;;;	IPR000620; Drug/metabolite transporter///////	#N/A	Q6J163,5NG4_PINTA Auxin-induced protein 5NG4 OS/Pinus taeda PE/2 SV//1///	C5YY34,C5YY34_SORBI Putative uncharacterized protein Sb09g000790 OS/Sorghum bicolor GN/Sb09g000790 PE//4 SV/1//
Pgl_GLEAN_10006735	9	1	259866816	259868793	Auxin	GO:0016020; membrane; Cellular Component///////;;;;;;;;	IPR000620; Drug/metabolite transporter///////	#N/A	Q6J163,5NG4_PINTA Auxin-induced protein 5NG4 OS/Pinus taeda PE/2 SV//1///	C5YY33,C5YY33_SORBI Putative uncharacterized protein Sb09g000780 OS/Sorghum bicolor GN/Sb09g000780 PE//4 SV/1//
Pgl_GLEAN_10007780	11	3	11031282	11033593	Auxin	GO:0016020; membrane; Cellular Component///////;;;;;;;;	IPR000620; Drug/metabolite transporter///////	#N/A	Q6J163,5NG4_PINTA Auxin-induced protein 5NG4 OS/Pinus taeda PE/2 SV//1///	C5XSW8,C5XSW8_SORBI Putative uncharacterized protein Sb04g034330 OS/Sorghum bicolor GN/Sb04g034330 PE//4 SV/1//
Pgl_GLEAN_10008808	10	5	93724809	93732738	Auxin	GO:0016020; membrane; Cellular Component///////;;;;;;;;	IPR000620; Drug/metabolite transporter///////	#N/A	Q6J163,5NG4_PINTA Auxin-induced protein 5NG4 OS/Pinus taeda PE/2 SV//1///	C5WP78,C5WP78_SORBI Putative uncharacterized protein Sb01g026580 OS/Sorghum bicolor GN/Sb01g026580 PE//4 SV/1//
Pgl_GLEAN_10016215	2	5	82322394	82324618	Auxin	GO:0016020; membrane; Cellular Component///////;;;;;;;;	IPR000620; Drug/metabolite transporter///////	#N/A	Q6J163,5NG4_PINTA Auxin-induced protein 5NG4 OS/Pinus taeda PE/2 SV//1///	B7ZWY4,B7ZWY4_MAIZE Putative uncharacterized protein OS/Zea mays PE/2 SV//1///
Pgl_GLEAN_10017183	3	5	111274746	111276673	Auxin	GO:0016020; membrane; Cellular Component///////;;;;;;;;	IPR000620; Drug/metabolite transporter///////	#N/A	Q6J163,5NG4_PINTA Auxin-induced protein 5NG4 OS/Pinus taeda PE/2 SV//1///	C5YY33,C5YY33_SORBI Putative uncharacterized protein Sb09g000780 OS/Sorghum bicolor GN/Sb09g000780 PE//4 SV/1//
Pgl_GLEAN_10017615	22	5	92160326	92162606	Auxin	GO:0016020; membrane; Cellular Component///////;;;;;;;;	IPR000620; Drug/metabolite transporter///////	#N/A	Q6J163,5NG4_PINTA Auxin-induced protein 5NG4 OS/Pinus taeda PE/2 SV//1///	C5YB15,C5YB15_SORBI Putative uncharacterized protein Sb06g033770 OS/Sorghum bicolor GN/Sb06g033770 PE//4 SV/1//
Pgl_GLEAN_10021354	3	2	69103497	69107485	Auxin	GO:0016020; membrane; Cellular Component///////;;;;;;;;	IPR000620; Drug/metabolite transporter///////	#N/A	Q6J163,5NG4_PINTA Auxin-induced protein 5NG4 OS/Pinus taeda PE/2 SV//1///	C5YQJ9,C5YQJ9_SORBI Putative uncharacterized protein Sb08g001220 OS/Sorghum bicolor GN/Sb08g001220 PE//4 SV/1//
Pgl_GLEAN_10021544	4	6	213941869	213943682	Auxin	GO:0016020; membrane; Cellular Component///////;;;;;;;;	IPR000620; Drug/metabolite transporter///////	#N/A	Q6J163,5NG4_PINTA Auxin-induced protein 5NG4 OS/Pinus taeda PE/2 SV//1///	C5XEA2,C5XEA2_SORBI Putative uncharacterized protein Sb03g008060 OS/Sorghum bicolor GN/Sb03g008060 PE//4 SV/1//
Pgl_GLEAN_10021838	9	5	119493578	119495882	Auxin	GO:0016020; membrane; Cellular Component///////;;;;;;;;	IPR000620; Drug/metabolite transporter///////	#N/A	Q6J163,5NG4_PINTA Auxin-induced protein 5NG4 OS/Pinus taeda PE/2 SV//1///	C5WXR0,C5WXR0_SORBI Putative uncharacterized protein Sb01g033670 OS/Sorghum bicolor GN/Sb01g033670 PE//4 SV/1//
Pgl_GLEAN_10024221	17	5	139420511	139422486	Auxin	GO:0016020; membrane; Cellular Component///////;;;;;;;;	IPR000620; Drug/metabolite transporter///////	#N/A	Q6J163,5NG4_PINTA Auxin-induced protein 5NG4 OS/Pinus taeda PE/2 SV//1///	Q2QPU1,Q2QPU1_ORYSJ Nodulin, putative, expressed OS/Oryza sativa subsp. japonica GN/Os12g0518200 PE//2 SV/1//
Pgl_GLEAN_10025281	7	4	61836315	61838203	Auxin	GO:0016020; membrane; Cellular Component///////;;;;;;;;	IPR000620; Drug/metabolite transporter///////	#N/A	Q6J163,5NG4_PINTA Auxin-induced protein 5NG4 OS/Pinus taeda PE/2 SV//1///	C5YH04,C5YH04_SORBI Putative uncharacterized protein Sb07g003790 OS/Sorghum bicolor GN/Sb07g003790 PE//4 SV/1//
Pgl_GLEAN_10028284	17	7	90489059	90491639	Auxin	GO:0016020; membrane; Cellular Component///////;;;;;;;;	IPR000620; Drug/metabolite transporter///////	#N/A	Q6J163,5NG4_PINTA Auxin-induced protein 5NG4 OS/Pinus taeda PE/2 SV//1///	Q8H829,Q8H829_ORYSJ Integral membrane protein DUF6 containing protein OS/Oryza sativa subsp. japonica GN/OSJNBa0056A15.16 PE//4 SV/1//
Pgl_GLEAN_10029394	5	5	136244061	136248352	Auxin	GO:0016020; membrane; Cellular Component///////;;;;;;;;	IPR000620; Drug/metabolite transporter///////	#N/A	Q6J163,5NG4_PINTA Auxin-induced protein 5NG4 OS/Pinus taeda PE/2 SV//1///	F2ECP6,F2ECP6_HORVD Predicted protein OS/Hordeum vulgare var. distichum PE/2 SV//1///
Pgl_GLEAN_10029908	19	2	67827485	67829792	Auxin	GO:0016020; membrane; Cellular Component///////;;;;;;;;	IPR000620; Drug/metabolite transporter///////	#N/A	Q6J163,5NG4_PINTA Auxin-induced protein 5NG4 OS/Pinus taeda PE/2 SV//1///	B4FMD1,B4FMD1_MAIZE Putative uncharacterized protein OS/Zea mays PE/2 SV//1///
Pgl_GLEAN_10030434	14	6	186273598	186276097	Auxin	GO:0016020; membrane; Cellular Component///////;;;;;;;;	IPR000620; Drug/metabolite transporter///////	#N/A	Q6J163,5NG4_PINTA Auxin-induced protein 5NG4 OS/Pinus taeda PE/2 SV//1///	C5XI39,C5XI39_SORBI Putative uncharacterized protein Sb03g012300 OS/Sorghum bicolor GN/Sb03g012300 PE//4 SV/1//
Pgl_GLEAN_10032212	6	4	50407192	50409217	Auxin	GO:0016020; membrane; Cellular Component///////;;;;;;;;	IPR000620; Drug/metabolite transporter///////	#N/A	Q6J163,5NG4_PINTA Auxin-induced protein 5NG4 OS/Pinus taeda PE/2 SV//1///	C5WS45,C5WS45_SORBI Putative uncharacterized protein Sb01g014050 OS/Sorghum bicolor GN/Sb01g014050 PE//4 SV/1//
Pgl_GLEAN_10033744	3	1	176345170	176346924	Auxin	GO:0016020; membrane; Cellular Component///////;;;;;;;;	IPR000620; Drug/metabolite transporter///////	#N/A	Q6J163,5NG4_PINTA Auxin-induced protein 5NG4 OS/Pinus taeda PE/2 SV//1///	C5YXT4,C5YXT4_SORBI Putative uncharacterized protein Sb09g020200 OS/Sorghum bicolor GN/Sb09g020200 PE//4 SV/1//
Pgl_GLEAN_10035019	2	3	22794931	22797295	Auxin	GO:0016020; membrane; Cellular Component///////;;;;;;;;	IPR000620; Drug/metabolite transporter///////	#N/A	Q6J163,5NG4_PINTA Auxin-induced protein 5NG4 OS/Pinus taeda PE/2 SV//1///	F2EH99,F2EH99_HORVD Predicted protein OS/Hordeum vulgare var. distichum PE/2 SV//1///
Pgl_GLEAN_10035541	4	4	125028619	125031095	Auxin	GO:0016020; membrane; Cellular Component///////;;;;;;;;	IPR000620; Drug/metabolite transporter///////	#N/A	Q6J163,5NG4_PINTA Auxin-induced protein 5NG4 OS/Pinus taeda PE/2 SV//1///	B4FIV6,B4FIV6_MAIZE Putative uncharacterized protein OS/Zea mays PE/2 SV//1///
Pgl_GLEAN_10035560	2	2	100537730	100539293	Auxin	GO:0016020; membrane; Cellular Component///////;;;;;;;;	IPR000620; Drug/metabolite transporter///////	#N/A	Q6J163,5NG4_PINTA Auxin-induced protein 5NG4 OS/Pinus taeda PE/2 SV//1///	B6T9F8,B6T9F8_MAIZE Nodulin protein OS/Zea mays PE/2 SV//1///
Pgl_GLEAN_10035606	21	2	101606848	101607811	Auxin	GO:0016020; membrane; Cellular Component///////;;;;;;;;	IPR000620; Drug/metabolite transporter///////	#N/A	Q6J163,5NG4_PINTA Auxin-induced protein 5NG4 OS/Pinus taeda PE/2 SV//1///	C5Z275,C5Z275_SORBI Putative uncharacterized protein Sb10g000770 OS/Sorghum bicolor GN/Sb10g000770 PE//4 SV/1//
Pgl_GLEAN_10036100	15	2	57583811	57585518	Auxin	GO:0016020; membrane; Cellular Component///////;;;;;;;;	IPR000620; Drug/metabolite transporter///////	#N/A	Q6J163,5NG4_PINTA Auxin-induced protein 5NG4 OS/Pinus taeda PE/2 SV//1///	C5YY33,C5YY33_SORBI Putative uncharacterized protein Sb09g000780 OS/Sorghum bicolor GN/Sb09g000780 PE//4 SV/1//
Pgl_GLEAN_10037082	11	7	27641318	27643197	Auxin	GO:0016020; membrane; Cellular Component///////;;;;;;;;	IPR000620; Drug/metabolite transporter///////	#N/A	Q6J163,5NG4_PINTA Auxin-induced protein 5NG4 OS/Pinus taeda PE/2 SV//1///	C5XA47,C5XA47_SORBI Putative uncharacterized protein Sb02g035040 OS/Sorghum bicolor GN/Sb02g035040 PE//4 SV/1//
Pgl_GLEAN_10037084	7	7	27614636	27616717	Auxin	GO:0016020; membrane; Cellular Component///////;;;;;;;;	IPR000620; Drug/metabolite transporter///////	#N/A	Q6J163,5NG4_PINTA Auxin-induced protein 5NG4 OS/Pinus taeda PE/2 SV//1///	C5XA48,C5XA48_SORBI Putative uncharacterized protein Sb02g035050 OS/Sorghum bicolor GN/Sb02g035050 PE//4 SV/1//
Pgl_GLEAN_10037207	7	6	45129364	45131032	Auxin	GO:0016020; membrane; Cellular Component///////;;;;;;;;	IPR000620; Drug/metabolite transporter///////	#N/A	Q6J163,5NG4_PINTA Auxin-induced protein 5NG4 OS/Pinus taeda PE/2 SV//1///	B8A206,B8A206_MAIZE Putative uncharacterized protein OS/Zea mays PE/2 SV//1///
Pgl_GLEAN_10005638	14	6	67389841	67392287	Auxin	GO:0016021; integral to membrane; Cellular Component/GO:0055085; transmembrane transport; Biological Process//////;;;;;;	IPR004776; Auxin efflux carrier///////	Os01g0715600; K13947 auxin efflux carrier family///////	Q5SMQ9,PIN1_ORYSJ Auxin efflux carrier component 1 OS/Oryza sativa subsp. japonica GN/PIN1 PE//2 SV/1//	A2WUF9,A2WUF9_ORYSI Putative uncharacterized protein OS/Oryza sativa subsp. indica GN/OsI_03509 PE//4 SV/1//
Pgl_GLEAN_10006466	4	7	53435315	53438509	Auxin	GO:0016021; integral to membrane; Cellular Component/GO:0055085; transmembrane transport; Biological Process//////;;;;;;	IPR004776; Auxin efflux carrier///////	hypothetical protein LOC100273056; K13947 auxin efflux carrier family///////	Q6ZIB5,PIN4_ORYSJ Probable auxin efflux carrier component 4 OS/Oryza sativa subsp. japonica GN/PIN4 PE//2 SV/1//	B4FSJ4,B4FSJ4_MAIZE Putative uncharacterized protein OS/Zea mays PE/2 SV//1///
Pgl_GLEAN_10010768	4	6	18617064	18621530	Auxin	GO:0016021; integral to membrane; Cellular Component/GO:0055085; transmembrane transport; Biological Process//////;;;;;;	IPR004776; Auxin efflux carrier///////	Os01g0919800; K13947 auxin efflux carrier family///////	Q5JLM1,PIN6_ORYSJ Probable auxin efflux carrier component 6 OS/Oryza sativa subsp. japonica GN/PIN6 PE//2 SV/1//	F2D864,F2D864_HORVD Predicted protein OS/Hordeum vulgare var. distichum PE/2 SV//1///
Pgl_GLEAN_10014221	14	6	43289261	43292563	Auxin	GO:0016021; integral to membrane; Cellular Component/GO:0055085; transmembrane transport; Biological Process//////;;;;;;	IPR004776; Auxin efflux carrier///////	hypothetical protein; K07088///////	#N/A	C5XN85,C5XN85_SORBI Putative uncharacterized protein Sb03g038030 OS/Sorghum bicolor GN/Sb03g038030 PE//4 SV/1//
Pgl_GLEAN_10018537	2	3	14588481	14589693	Auxin	GO:0016021; integral to membrane; Cellular Component/GO:0055085; transmembrane transport; Biological Process//////;;;;;;	IPR004776; Auxin efflux carrier///////	Os06g0232300; K13947 auxin efflux carrier family///////	Q67UL3,PIN1C_ORYSJ Probable auxin efflux carrier component 1c OS/Oryza sativa subsp. japonica GN/PIN1C PE//2 SV/1//	Q0MWY2,Q0MWY2_MAIZE Putative auxin efflux carrier OS/Zea mays GN/PIN1a PE//4 SV/1//
Pgl_GLEAN_10023395	7	5	138689612	138690373	Auxin	GO:0016021; integral to membrane; Cellular Component/GO:0055085; transmembrane transport; Biological Process//////;;;;;;	IPR004776; Auxin efflux carrier///////	hypothetical protein; K13947 auxin efflux carrier family///////	Q651V6,PIN2_ORYSJ Probable auxin efflux carrier component 2 OS/Oryza sativa subsp. japonica GN/PIN2 PE//2 SV/1//	C5XIA5,C5XIA5_SORBI Putative uncharacterized protein Sb03g032850 OS/Sorghum bicolor GN/Sb03g032850 PE//4 SV/1//
Pgl_GLEAN_10025831	7	3	52396164	52397519	Auxin	GO:0016021; integral to membrane; Cellular Component/GO:0055085; transmembrane transport; Biological Process//////;;;;;;	IPR004776; Auxin efflux carrier///////	hypothetical protein LOC100245595; K07088///////	O14197,YDQ4_SCHPO Uncharacterized transporter C5D6.04 OS/Schizosaccharomyces pombe (strain 972 / ATCC 24843) GN/SPAC5D6.04 PE//2 SV/1//	C5XXA5,C5XXA5_SORBI Putative uncharacterized protein Sb04g025630 OS/Sorghum bicolor GN/Sb04g025630 PE//4 SV/1//
Pgl_GLEAN_10028418	16	4	94252531	94254451	Auxin	GO:0016021; integral to membrane; Cellular Component///////;;;;;;;;	IPR004877; Cytochrome b561, eukaryote/IPR006593; Cytochrome b561/ferric reductase transmembrane/IPR017214; Uncharacterised conserved protein UCP037471/////	#N/A	Q94BT2,AIR12_ARATH Auxin-induced in root cultures protein 12 OS/Arabidopsis thaliana GN/AIR12 PE//1 SV/3//	F2DUR5,F2DUR5_HORVD Predicted protein OS/Hordeum vulgare var. distichum PE/2 SV//1///
Pgl_GLEAN_10031522	8	5	145457377	145459185	Auxin	GO:0016021; integral to membrane; Cellular Component///////;;;;;;;;	IPR004877; Cytochrome b561, eukaryote/IPR005018; DOMON domain/IPR006593; Cytochrome b561/ferric reductase transmembrane//IPR017214; Uncharacterised conserved protein UCP037471///	#N/A	Q94BT2,AIR12_ARATH Auxin-induced in root cultures protein 12 OS/Arabidopsis thaliana GN/AIR12 PE//1 SV/3//	C5WUQ0,C5WUQ0_SORBI Putative uncharacterized protein Sb01g044140 OS/Sorghum bicolor GN/Sb01g044140 PE//4 SV/1//
Pgl_GLEAN_10033300	7	2	63243902	63244531	Auxin	GO:0016021; integral to membrane; Cellular Component/GO:0055085; transmembrane transport; Biological Process//////;;;;;;	IPR004776; Auxin efflux carrier///////	Os08g0529000; K13947 auxin efflux carrier family///////	Q6ZIB5,PIN4_ORYSJ Probable auxin efflux carrier component 4 OS/Oryza sativa subsp. japonica GN/PIN4 PE//2 SV/1//	A3BV42,A3BV42_ORYSJ cDNA clone:J023077B14, full insert sequence OS/Oryza sativa subsp. japonica GN/OsJ_28036 PE//2 SV/1//
Pgl_GLEAN_10037195	23	6	45659187	45662411	Auxin	GO:0016021; integral to membrane; Cellular Component/GO:0055085; transmembrane transport; Biological Process//////;;;;;;	IPR004776; Auxin efflux carrier///////	hypothetical protein; K13947 auxin efflux carrier family///////	Q5VQY3,PIN5_ORYSJ Probable auxin efflux carrier component 5 OS/Oryza sativa subsp. japonica GN/PIN5 PE//2 SV/1//	C5XMI2,C5XMI2_SORBI Putative uncharacterized protein Sb03g037350 OS/Sorghum bicolor GN/Sb03g037350 PE//4 SV/1//
Pgl_GLEAN_10037673	7	5	154830665	154833258	Auxin	GO:0016021; integral to membrane; Cellular Component/GO:0055085; transmembrane transport; Biological Process//////;;;;;;	IPR004776; Auxin efflux carrier///////	hypothetical protein; K07088///////	O14197,YDQ4_SCHPO Uncharacterized transporter C5D6.04 OS/Schizosaccharomyces pombe (strain 972 / ATCC 24843) GN/SPAC5D6.04 PE//2 SV/1//	C5WZY0,C5WZY0_SORBI Putative uncharacterized protein Sb01g048490 OS/Sorghum bicolor GN/Sb01g048490 PE//4 SV/1//
Pgl_GLEAN_10001900	14	6	236674655	236676642	Auxin	#N/A	IPR004993; GH3 auxin-responsive promoter///////	hypothetical protein; K14487 auxin responsive GH3 gene family///////	Q53P49,GH312_ORYSJ Probable indole-3-acetic acid-amido synthetase GH3.12 OS/Oryza sativa subsp. japonica GN/GH3.12 PE//2 SV/1//	C5XKE3,C5XKE3_SORBI Putative uncharacterized protein Sb03g001500 OS/Sorghum bicolor GN/Sb03g001500 PE//4 SV/1//
Pgl_GLEAN_10002746	2	7	41120562	41121008	Auxin	#N/A	IPR003676; Auxin responsive SAUR protein///////	hypothetical protein LOC100242084; K14488 SAUR family protein///////	P33083,AX6B_SOYBN Auxin-induced protein 6B OS/Glycine max PE/2 SV//1///	B6TP95,B6TP95_MAIZE SAUR44-auxin-responsive SAUR family member OS/Zea mays PE/2 SV//1///
Pgl_GLEAN_10002749	5	7	41140054	41140491	Auxin	#N/A	IPR003676; Auxin responsive SAUR protein///////	hypothetical protein LOC100242084; K14488 SAUR family protein///////	#N/A	C5X705,C5X705_SORBI Putative uncharacterized protein Sb02g031700 OS/Sorghum bicolor GN/Sb02g031700 PE//4 SV/1//
Pgl_GLEAN_10009249	10	1	42363844	42364785	Auxin	#N/A	#N/A	#N/A	Q9FZ33,AXR4_ARATH Protein AUXIN RESPONSE 4 OS/Arabidopsis thaliana GN/AXR4 PE//1 SV/1//	C5Y3V4,C5Y3V4_SORBI Putative uncharacterized protein Sb05g020830 OS/Sorghum bicolor GN/Sb05g020830 PE//4 SV/1//
Pgl_GLEAN_10009372	4	6	106703210	106706650	Auxin	#N/A	IPR004993; GH3 auxin-responsive promoter///////	hypothetical protein; K14487 auxin responsive GH3 gene family///////	Q6I581,GH35_ORYSJ Probable indole-3-acetic acid-amido synthetase GH3.5 OS/Oryza sativa subsp. japonica GN/GH3.5 PE//2 SV/1//	C5XR49,C5XR49_SORBI Putative uncharacterized protein Sb03g028240 OS/Sorghum bicolor GN/Sb03g028240 PE//4 SV/1//
Pgl_GLEAN_10009842	13	6	117803339	117803641	Auxin	#N/A	IPR003676; Auxin responsive SAUR protein///////	SAUR14 - auxin-responsive SAUR family member; K14488 SAUR family protein///////	#N/A	C5XPH4,C5XPH4_SORBI Putative uncharacterized protein Sb03g026400 OS/Sorghum bicolor GN/Sb03g026400 PE//4 SV/1//
Pgl_GLEAN_10010657	7	6	233578698	233585182	Auxin	#N/A	IPR002885; Pentatricopeptide repeat///////	ARF1; ARF1 (AUXIN RESPONSE FACTOR 1); DNA binding / transcription factor; K14486 auxin response factor///////	Q9FNG8,PP366_ARATH Putative pentatricopeptide repeat-containing protein At5g06400, mitochondrial OS/Arabidopsis thaliana GN/At5g06400 PE//3 SV/1//	Q2QRM5,Q2QRM5_ORYSJ Os12g0456100 protein OS/Oryza sativa subsp. japonica GN/Os12g0456100 PE//4 SV/1//
Pgl_GLEAN_10011191	21	7	1159632	1163225	Auxin	#N/A	IPR004993; GH3 auxin-responsive promoter///////	hypothetical protein LOC100250437; K14487 auxin responsive GH3 gene family///////	P0C0M3,GH311_ORYSJ Probable indole-3-acetic acid-amido synthetase GH3.11 OS/Oryza sativa subsp. japonica GN/GH3.11 PE//2 SV/1//	B9FUT6,B9FUT6_ORYSJ Putative uncharacterized protein OS/Oryza sativa subsp. japonica GN/OsJ_25530 PE//4 SV/1//
Pgl_GLEAN_10016019	1	7	149169918	149170585	Auxin	#N/A	IPR003676; Auxin responsive SAUR protein///////	hypothetical protein; K14488 SAUR family protein///////	P32295,ARG7_VIGRR Indole-3-acetic acid-induced protein ARG7 OS/Vigna radiata var. radiata GN/ARG7 PE//2 SV/1//	C5XDN0,C5XDN0_SORBI Putative uncharacterized protein Sb02g025620 OS/Sorghum bicolor GN/Sb02g025620 PE//4 SV/1//
Pgl_GLEAN_10019404	10	6	49193613	49198584	Auxin	#N/A	IPR004993; GH3 auxin-responsive promoter///////	hypothetical protein; K14487 auxin responsive GH3 gene family///////	Q8LQM5,GH31_ORYSJ Probable indole-3-acetic acid-amido synthetase GH3.1 OS/Oryza sativa subsp. japonica GN/GH3.1 PE//2 SV/1//	C5XLS5,C5XLS5_SORBI Putative uncharacterized protein Sb03g036680 OS/Sorghum bicolor GN/Sb03g036680 PE//4 SV/1//
Pgl_GLEAN_10020169	7	6	29849018	29854627	Auxin	#N/A	IPR013057; Amino acid transporter, transmembrane///////	auxin transporter-like protein 1; K13946 auxin influx carrier (AUX1 LAX family)///////	Q5N892,LAX1_ORYSJ Auxin transporter-like protein 1 OS/Oryza sativa subsp. japonica GN/Os01g0856500 PE//2 SV/2//	B6U1Y3,B6U1Y3_MAIZE Auxin transporter-like protein 1 OS/Zea mays PE/2 SV//1///
Pgl_GLEAN_10020176	1	6	29765323	29770710	Auxin	#N/A	IPR013057; Amino acid transporter, transmembrane///////	LAX3; LAX3 (LIKE AUX1 3); amino acid transmembrane transporter/ auxin influx transmembrane transporter/ transporter; K13946 auxin influx carrier (AUX1 LAX family)///////	Q9FKS8,LHT1_ARATH Lysine histidine transporter 1 OS/Arabidopsis thaliana GN/LHT1 PE//1 SV/1//	C5XQH0,C5XQH0_SORBI Putative uncharacterized protein Sb03g040380 OS/Sorghum bicolor GN/Sb03g040380 PE//4 SV/1//
Pgl_GLEAN_10024872	13	5	112755934	112757757	Auxin	#N/A	#N/A	#N/A	Q6J163,5NG4_PINTA Auxin-induced protein 5NG4 OS/Pinus taeda PE/2 SV//1///	C5WXW6,C5WXW6_SORBI Putative uncharacterized protein Sb01g046960 OS/Sorghum bicolor GN/Sb01g046960 PE//4 SV/1//
Pgl_GLEAN_10024899	8	5	112086169	112089198	Auxin	#N/A	IPR004993; GH3 auxin-responsive promoter///////	hypothetical protein; K14487 auxin responsive GH3 gene family///////	Q0D4Z6,GH38_ORYSJ Probable indole-3-acetic acid-amido synthetase GH3.8 OS/Oryza sativa subsp. japonica GN/GH3.8 PE//2 SV/1//	G1FMP4,G1FMP4_ECHCG GH31 OS/Echinochloa crus-galli GN/GH31 PE//2 SV/1//
Pgl_GLEAN_10025602	3	1	151200237	151200951	Auxin	#N/A	IPR017214; Uncharacterised conserved protein UCP037471///////	#N/A	Q94BT2,AIR12_ARATH Auxin-induced in root cultures protein 12 OS/Arabidopsis thaliana GN/AIR12 PE//1 SV/3//	F2CTB9,F2CTB9_HORVD Predicted protein OS/Hordeum vulgare var. distichum PE/2 SV//1///
Pgl_GLEAN_10026125	2	5	74490882	74491208	Auxin	#N/A	IPR004993; GH3 auxin-responsive promoter///////	indole-3-acetic acid-amido synthetase GH3.8; K14487 auxin responsive GH3 gene family///////	Q0D4Z6,GH38_ORYSJ Probable indole-3-acetic acid-amido synthetase GH3.8 OS/Oryza sativa subsp. japonica GN/GH3.8 PE//2 SV/1//	F2DJ70,F2DJ70_HORVD Predicted protein OS/Hordeum vulgare var. distichum PE/2 SV//1///
Pgl_GLEAN_10027151	14	2	3761064	3769154	Auxin	#N/A	IPR013057; Amino acid transporter, transmembrane/IPR021480; Protein of unknown function DUF3133//////	PtrAUX3; auxin influx carrier component; K13946 auxin influx carrier (AUX1 LAX family)///////	Q9FKS8,LHT1_ARATH Lysine histidine transporter 1 OS/Arabidopsis thaliana GN/LHT1 PE//1 SV/1//	C5YWK9,C5YWK9_SORBI Putative uncharacterized protein Sb09g030070 OS/Sorghum bicolor GN/Sb09g030070 PE//4 SV/1//
Pgl_GLEAN_10027451	1	4	133939798	133940235	Auxin	#N/A	IPR003676; Auxin responsive SAUR protein///////	hypothetical protein; K14488 SAUR family protein///////	#N/A	C5XGX6,C5XGX6_SORBI Putative uncharacterized protein Sb03g044380 OS/Sorghum bicolor GN/Sb03g044380 PE//4 SV/1//
Pgl_GLEAN_10029256	10	6	54956967	54960217	Auxin	#N/A	IPR004993; GH3 auxin-responsive promoter///////	hypothetical protein; K14487 auxin responsive GH3 gene family///////	P0C0M2,GH32_ORYSJ Probable indole-3-acetic acid-amido synthetase GH3.2 OS/Oryza sativa subsp. japonica GN/GH3.2 PE//2 SV/1//	C5XKW5,C5XKW5_SORBI Putative uncharacterized protein Sb03g035500 OS/Sorghum bicolor GN/Sb03g035500 PE//4 SV/1//
Pgl_GLEAN_10030104	14	5	23611608	23611856	Auxin	#N/A	IPR004993; GH3 auxin-responsive promoter///////	hypothetical protein; K14487 auxin responsive GH3 gene family///////	Q8LQM5,GH31_ORYSJ Probable indole-3-acetic acid-amido synthetase GH3.1 OS/Oryza sativa subsp. japonica GN/GH3.1 PE//2 SV/1//	C5XLS5,C5XLS5_SORBI Putative uncharacterized protein Sb03g036680 OS/Sorghum bicolor GN/Sb03g036680 PE//4 SV/1//
Pgl_GLEAN_10030407	12	7	34774789	34775115	Auxin	#N/A	IPR003676; Auxin responsive SAUR protein///////	hypothetical protein LOC100252964; K14488 SAUR family protein///////	P33080,AX10A_SOYBN Auxin-induced protein X10A OS/Glycine max PE/2 SV//1///	C5X8H7,C5X8H7_SORBI Putative uncharacterized protein Sb02g033080 OS/Sorghum bicolor GN/Sb02g033080 PE//4 SV/1//
Pgl_GLEAN_10030750	13	7	42651776	42652222	Auxin	#N/A	IPR003676; Auxin responsive SAUR protein///////	hypothetical protein LOC100242084; K14488 SAUR family protein///////	#N/A	B6TP95,B6TP95_MAIZE SAUR44-auxin-responsive SAUR family member OS/Zea mays PE/2 SV//1///
Pgl_GLEAN_10030754	4	7	42637002	42637573	Auxin	#N/A	IPR003676; Auxin responsive SAUR protein///////	hypothetical protein LOC100242084; K14488 SAUR family protein///////	P33083,AX6B_SOYBN Auxin-induced protein 6B OS/Glycine max PE/2 SV//1///	C5WUB5,C5WUB5_SORBI Putative uncharacterized protein Sb01g016020 OS/Sorghum bicolor GN/Sb01g016020 PE//4 SV/1//
Pgl_GLEAN_10032847	16	7	114832670	114834037	Auxin	#N/A	#N/A	#N/A	Q6J163,5NG4_PINTA Auxin-induced protein 5NG4 OS/Pinus taeda PE/2 SV//1///	C5X4G3,C5X4G3_SORBI Putative uncharacterized protein Sb02g010130 OS/Sorghum bicolor GN/Sb02g010130 PE//4 SV/1//
Pgl_GLEAN_10032848	1	7	114834257	114834687	Auxin	#N/A	#N/A	#N/A	Q6J163,5NG4_PINTA Auxin-induced protein 5NG4 OS/Pinus taeda PE/2 SV//1///	C5YY34,C5YY34_SORBI Putative uncharacterized protein Sb09g000790 OS/Sorghum bicolor GN/Sb09g000790 PE//4 SV/1//
Pgl_GLEAN_10033402	7	2	39216351	39217593	Auxin	#N/A	IPR008406; Dormancyauxin associated///////	#N/A	Q05349,12KD_FRAAN Auxin-repressed 12.5 kDa protein OS/Fragaria ananassa PE/2 SV//1///	B6TQX4,B6TQX4_MAIZE Auxin-repressed 12.5 kDa protein OS/Zea mays PE/4 SV//1///
Pgl_GLEAN_10034090	7	4	182710593	182712567	Auxin	#N/A	IPR013057; Amino acid transporter, transmembrane///////	hypothetical protein; K13946 auxin influx carrier (AUX1 LAX family)///////	Q53JG7,LAX4_ORYSJ Putative auxin transporter-like protein 4 OS/Oryza sativa subsp. japonica GN/Os11g0169200 PE//2 SV/1//	C5Y5L4,C5Y5L4_SORBI Putative uncharacterized protein Sb05g004250 OS/Sorghum bicolor GN/Sb05g004250 PE//4 SV/1//
Pgl_GLEAN_10034609	1	2	41012679	41013263	Auxin	#N/A	IPR003676; Auxin responsive SAUR protein///////	Os10g0510500; K14488 SAUR family protein///////	P32295,ARG7_VIGRR Indole-3-acetic acid-induced protein ARG7 OS/Vigna radiata var. radiata GN/ARG7 PE//2 SV/1//	B8BHU4,B8BHU4_ORYSI Putative uncharacterized protein OS/Oryza sativa subsp. indica GN/OsI_34284 PE//4 SV/1//
Pgl_GLEAN_10036029	10	4	43272241	43276069	Auxin	#N/A	IPR003676; Auxin responsive SAUR protein///////	hypothetical protein; K14488 SAUR family protein///////	P33081,AX15A_SOYBN Auxin-induced protein 15A OS/Glycine max PE/2 SV//1///	C5YMF1,C5YMF1_SORBI Putative uncharacterized protein Sb07g001820 OS/Sorghum bicolor GN/Sb07g001820 PE//4 SV/1//
Pgl_GLEAN_10038089	6	1	70467057	70467996	Auxin	#N/A	IPR008406; Dormancyauxin associated///////	#N/A	#N/A	B9G181,B9G181_ORYSJ Putative uncharacterized protein OS/Oryza sativa subsp. japonica GN/OsJ_27543 PE//4 SV/1//
Pgl_GLEAN_10026151	5	5	126215718	126218092	Abscissic	GO:0003700; sequence-specific DNA binding transcription factor activity; Molecular Function/GO:0006355; regulation of transcription, DNA-dependent; Biological Process/GO:0043565; sequence-specific DNA binding; Molecular Function//GO:0046983; protein dimerization activity; Molecular Function///;;	IPR004827; Basic-leucine zipper domain/IPR011616; bZIP transcription factor, bZIP-1//////	hypothetical protein; K14432 ABA responsive element binding factor///////	Q9LES3,AI5L2_ARATH ABSCISIC ACID-INSENSITIVE 5-like protein 2 OS/Arabidopsis thaliana GN/DPBF3 PE//1 SV/1//	C5X1S3,C5X1S3_SORBI Putative uncharacterized protein Sb01g036810 OS/Sorghum bicolor GN/Sb01g036810 PE//4 SV/1//
Pgl_GLEAN_10035704	2	1	206259333	206260580	Abscissic	GO:0003700; sequence-specific DNA binding transcription factor activity; Molecular Function/GO:0006355; regulation of transcription, DNA-dependent; Biological Process/GO:0043565; sequence-specific DNA binding; Molecular Function//GO:0046983; protein dimerization activity; Molecular Function///;;	IPR004827; Basic-leucine zipper domain/IPR011616; bZIP transcription factor, bZIP-1//////	hypothetical protein; K14432 ABA responsive element binding factor///////	Q9LES3,AI5L2_ARATH ABSCISIC ACID-INSENSITIVE 5-like protein 2 OS/Arabidopsis thaliana GN/DPBF3 PE//1 SV/1//	C5YZX9,C5YZX9_SORBI Putative uncharacterized protein Sb09g023920 OS/Sorghum bicolor GN/Sb09g023920 PE//4 SV/1//
Pgl_GLEAN_10037265	6	6	43946149	43949236	Abscissic	GO:0003700; sequence-specific DNA binding transcription factor activity; Molecular Function/GO:0006355; regulation of transcription, DNA-dependent; Biological Process/GO:0043565; sequence-specific DNA binding; Molecular Function//GO:0046983; protein dimerization activity; Molecular Function///;;	IPR004827; Basic-leucine zipper domain/IPR011616; bZIP transcription factor, bZIP-1//////	hypothetical protein; K14432 ABA responsive element binding factor///////	Q9LES3,AI5L2_ARATH ABSCISIC ACID-INSENSITIVE 5-like protein 2 OS/Arabidopsis thaliana GN/DPBF3 PE//1 SV/1//	C4J4L1,C4J4L1_MAIZE Putative uncharacterized protein OS/Zea mays PE/2 SV//1///
Pgl_GLEAN_10019223	6	1	240309163	240310966	Abscissic	GO:0005506; iron ion binding; Molecular Function/GO:0009055; electron carrier activity; Molecular Function/GO:0016705; oxidoreductase activity, acting on paired donors, with incorporation or reduction of molecular oxygen; Molecular Function//GO:0020037; heme binding; Molecular Function/GO:0055114; oxidation-reduction process; Biological Process//	IPR001128; Cytochrome P450/IPR002401; Cytochrome P450, E-class, group I/IPR017972; Cytochrome P450, conserved site/////	hypothetical protein; K09843 (+)-abscisic acid 8'-hydroxylase [EC:1.14.13.93]///////	Q9LJK2,ABAH4_ARATH Abscisic acid 8'-hydroxylase 4 OS/Arabidopsis thaliana GN/CYP707A4 PE//2 SV/2//	F2D947,F2D947_HORVD Predicted protein OS/Hordeum vulgare var. distichum PE/2 SV//1///
Pgl_GLEAN_10037057	3	7	28141923	28143471	Abscissic	GO:0005506; iron ion binding; Molecular Function/GO:0009055; electron carrier activity; Molecular Function/GO:0016705; oxidoreductase activity, acting on paired donors, with incorporation or reduction of molecular oxygen; Molecular Function//GO:0020037; heme binding; Molecular Function/GO:0055114; oxidation-reduction process; Biological Process//	IPR001128; Cytochrome P450/IPR002401; Cytochrome P450, E-class, group I/IPR017972; Cytochrome P450, conserved site/////	hypothetical protein LOC100245540; K09843 (+)-abscisic acid 8'-hydroxylase [EC:1.14.13.93]///////	Q6WG30,T5H_TAXCU Taxadiene 5-alpha hydroxylase OS/Taxus cuspidata PE/1 SV//2///	B6SYR0,B6SYR0_MAIZE Taxane 13-alpha-hydroxylase OS/Zea mays PE/2 SV//1///
Pgl_GLEAN_10038389	4	5	77326404	77327940	Abscissic	GO:0005506; iron ion binding; Molecular Function/GO:0009055; electron carrier activity; Molecular Function/GO:0016705; oxidoreductase activity, acting on paired donors, with incorporation or reduction of molecular oxygen; Molecular Function//GO:0020037; heme binding; Molecular Function/GO:0055114; oxidation-reduction process; Biological Process//	IPR001128; Cytochrome P450/IPR002401; Cytochrome P450, E-class, group I/IPR017972; Cytochrome P450, conserved site/////	cytochrome P450, putative (EC:1.14.13.79); K09843 (+)-abscisic acid 8'-hydroxylase [EC:1.14.13.93]///////	Q50EK1,C16B1_PICSI Cytochrome P450 716B1 OS/Picea sitchensis GN/CYP716B1 PE//2 SV/1//	C5Z8P9,C5Z8P9_SORBI Putative uncharacterized protein Sb10g028220 OS/Sorghum bicolor GN/Sb10g028220 PE//3 SV/1//
Pgl_GLEAN_10006542	7	3	220031986	220032390	Abscissic	GO:0006950; response to stress; Biological Process///////;;;;;;;;	IPR003496; ABA/WDS induced protein///////	#N/A	P37220,ASR3_SOLLC Abscisic stress-ripening protein 3 OS/Solanum lycopersicum GN/ASR3 PE//4 SV/2//	C5YGE1,C5YGE1_SORBI Putative uncharacterized protein Sb06g016530 OS/Sorghum bicolor GN/Sb06g016530 PE//4 SV/1//
Pgl_GLEAN_10028793	7	3	220096963	220097785	Abscissic	GO:0006950; response to stress; Biological Process///////;;;;;;;;	IPR003496; ABA/WDS induced protein///////	#N/A	P37219,ASR2_SOLLC Abscisic stress-ripening protein 2 OS/Solanum lycopersicum GN/ASR2 PE//4 SV/1//	C5YGE3,C5YGE3_SORBI Putative uncharacterized protein Sb06g016540 OS/Sorghum bicolor GN/Sb06g016540 PE//4 SV/1//
Pgl_GLEAN_10028585	4	1	262110121	262111776	Abscissic	#N/A	IPR019587; Polyketide cyclase/dehydrase///////	hypothetical protein LOC100273048; K14496 abscisic acid receptor PYR/PYL family///////	Q9FGM1,PYL8_ARATH Abscisic acid receptor PYL8 OS/Arabidopsis thaliana GN/PYL8 PE//1 SV/1//	B4FSI0,B4FSI0_MAIZE CAPIP1 OS/Zea mays PE/2 SV//1///
Pgl_GLEAN_10007465	2	7	150245938	150247138	Jasmonic	GO:0005515; protein binding; Molecular Function///////;;;;;;;;	IPR010399; Tify/IPR018467; CO/COL/TOC1, conserved site//////	hypothetical protein; K13464 jasmonate ZIM domain-containing protein///////	Q9LMA8,TI10A_ARATH Protein TIFY 10A OS/Arabidopsis thaliana GN/TIFY10A PE//1 SV/1//	C5XDP2,C5XDP2_SORBI Putative uncharacterized protein Sb02g025720 OS/Sorghum bicolor GN/Sb02g025720 PE//4 SV/1//
Pgl_GLEAN_10016736	4	7	121111680	121114004	Jasmonic	GO:0005515; protein binding; Molecular Function///////;;;;;;;;	IPR010399; Tify/IPR018467; CO/COL/TOC1, conserved site//////	hypothetical protein; K13464 jasmonate ZIM domain-containing protein///////	Q9LVI4,TIF6B_ARATH Protein TIFY 6B OS/Arabidopsis thaliana GN/TIFY6B PE//1 SV/1//	C5XC57,C5XC57_SORBI Putative uncharacterized protein Sb02g024270 OS/Sorghum bicolor GN/Sb02g024270 PE//4 SV/1//
Pgl_GLEAN_10018401	24	3	298075491	298079043	Jasmonic	GO:0005515; protein binding; Molecular Function///////;;;;;;;;	IPR010399; Tify/IPR018467; CO/COL/TOC1, conserved site//////	hypothetical protein; K13464 jasmonate ZIM domain-containing protein///////	Q9C5K8,TIF3B_ARATH Protein TIFY 3B OS/Arabidopsis thaliana GN/TIFY3B PE//1 SV/1//	C5Y9G1,C5Y9G1_SORBI Putative uncharacterized protein Sb06g031060 OS/Sorghum bicolor GN/Sb06g031060 PE//4 SV/1//
Pgl_GLEAN_10023269	10	7	10294526	10296296	Jasmonic	GO:0005515; protein binding; Molecular Function///////;;;;;;;;	IPR010399; Tify/IPR018467; CO/COL/TOC1, conserved site//////	hypothetical protein; K13464 jasmonate ZIM domain-containing protein///////	Q9LMA8,TI10A_ARATH Protein TIFY 10A OS/Arabidopsis thaliana GN/TIFY10A PE//1 SV/1//	C5XE09,C5XE09_SORBI Putative uncharacterized protein Sb02g039190 OS/Sorghum bicolor GN/Sb02g039190 PE//4 SV/1//
Pgl_GLEAN_10030725	3	5	148259856	148260527	Jasmonic	GO:0005515; protein binding; Molecular Function///////;;;;;;;;	IPR010399; Tify/IPR018467; CO/COL/TOC1, conserved site//////	hypothetical protein; K13464 jasmonate ZIM domain-containing protein///////	Q9S7M2,TI10B_ARATH Protein TIFY 10B OS/Arabidopsis thaliana GN/TIFY10B PE//1 SV/1//	C5WVS7,C5WVS7_SORBI Putative uncharacterized protein Sb01g045180 OS/Sorghum bicolor GN/Sb01g045180 PE//4 SV/1//
Pgl_GLEAN_10031717	9	1	79442455	79444644	Jasmonic	GO:0005515; protein binding; Molecular Function///////;;;;;;;;	IPR010399; Tify/IPR018467; CO/COL/TOC1, conserved site//////	hypothetical protein; K13464 jasmonate ZIM domain-containing protein///////	Q9LVI4,TIF6B_ARATH Protein TIFY 6B OS/Arabidopsis thaliana GN/TIFY6B PE//1 SV/1//	C5YL41,C5YL41_SORBI Putative uncharacterized protein Sb07g020910 OS/Sorghum bicolor GN/Sb07g020910 PE//4 SV/1//
Pgl_GLEAN_10034930	11	5	116707394	116709151	Jasmonic	GO:0005515; protein binding; Molecular Function///////;;;;;;;;	IPR010399; Tify/IPR018467; CO/COL/TOC1, conserved site//////	hypothetical protein; K13464 jasmonate ZIM domain-containing protein///////	Q9LMA8,TI10A_ARATH Protein TIFY 10A OS/Arabidopsis thaliana GN/TIFY10A PE//1 SV/1//	C5WXI6,C5WXI6_SORBI Putative uncharacterized protein Sb01g033020 OS/Sorghum bicolor GN/Sb01g033020 PE//4 SV/1//
Pgl_GLEAN_10010196	3	3	18779878	18782243	Jasmonic	GO:0008168; methyltransferase activity; Molecular Function///////;;;;;;;;	IPR005299; SAM dependent carboxyl methyltransferase///////	JMT; JMT (JASMONIC ACID CARBOXYL METHYLTRANSFERASE); jasmonate O-methyltransferase; K08241 jasmonate O-methyltransferase [EC:2.1.1.141]///////	Q9SPV4,SAMT_CLABR Salicylate O-methyltransferase OS/Clarkia breweri GN/SAMT PE//1 SV/1//	C5YJC2,C5YJC2_SORBI Putative uncharacterized protein Sb07g028690 OS/Sorghum bicolor GN/Sb07g028690 PE//4 SV/1//
Pgl_GLEAN_10014082	23	2	166214749	166215836	Jasmonic	GO:0008168; methyltransferase activity; Molecular Function///////;;;;;;;;	IPR005299; SAM dependent carboxyl methyltransferase///////	JMT; JMT (JASMONIC ACID CARBOXYL METHYLTRANSFERASE); jasmonate O-methyltransferase; K08241 jasmonate O-methyltransferase [EC:2.1.1.141]///////	Q9SPV4,SAMT_CLABR Salicylate O-methyltransferase OS/Clarkia breweri GN/SAMT PE//1 SV/1//	A2YC87,A2YC87_ORYSI Putative uncharacterized protein OS/Oryza sativa subsp. indica GN/OsI_22724 PE//4 SV/1//
Pgl_GLEAN_10019225	1	1	240346850	240347278	Jasmonic	GO:0008168; methyltransferase activity; Molecular Function///////;;;;;;;;	IPR005299; SAM dependent carboxyl methyltransferase///////	JMT; JMT (JASMONIC ACID CARBOXYL METHYLTRANSFERASE); jasmonate O-methyltransferase; K08241 jasmonate O-methyltransferase [EC:2.1.1.141]///////	Q9AR07,JMT_ARATH Jasmonate O-methyltransferase OS/Arabidopsis thaliana GN/JMT PE//1 SV/3//	C5YXX6,C5YXX6_SORBI Putative uncharacterized protein Sb09g000290 OS/Sorghum bicolor GN/Sb09g000290 PE//4 SV/1//
Pgl_GLEAN_10019226	1	1	240347319	240348205	Jasmonic	GO:0008168; methyltransferase activity; Molecular Function///////;;;;;;;;	IPR005299; SAM dependent carboxyl methyltransferase///////	JMT; JMT (JASMONIC ACID CARBOXYL METHYLTRANSFERASE); jasmonate O-methyltransferase; K08241 jasmonate O-methyltransferase [EC:2.1.1.141]///////	Q9SPV4,SAMT_CLABR Salicylate O-methyltransferase OS/Clarkia breweri GN/SAMT PE//1 SV/1//	C5YXX6,C5YXX6_SORBI Putative uncharacterized protein Sb09g000290 OS/Sorghum bicolor GN/Sb09g000290 PE//4 SV/1//
Pgl_GLEAN_10024479	20	1	27872432	27876290	Jasmonic	GO:0008168; methyltransferase activity; Molecular Function///////;;;;;;;;	IPR005299; SAM dependent carboxyl methyltransferase///////	JMT; JMT (JASMONIC ACID CARBOXYL METHYLTRANSFERASE); jasmonate O-methyltransferase; K08241 jasmonate O-methyltransferase [EC:2.1.1.141]///////	Q9SPV4,SAMT_CLABR Salicylate O-methyltransferase OS/Clarkia breweri GN/SAMT PE//1 SV/1//	C5XAB4,C5XAB4_SORBI Putative uncharacterized protein Sb02g003820 OS/Sorghum bicolor GN/Sb02g003820 PE//4 SV/1//
Pgl_GLEAN_10024480	16	1	27876918	27878084	Jasmonic	GO:0008168; methyltransferase activity; Molecular Function///////;;;;;;;;	IPR005299; SAM dependent carboxyl methyltransferase///////	JMT; JMT (JASMONIC ACID CARBOXYL METHYLTRANSFERASE); jasmonate O-methyltransferase; K08241 jasmonate O-methyltransferase [EC:2.1.1.141]///////	Q9SPV4,SAMT_CLABR Salicylate O-methyltransferase OS/Clarkia breweri GN/SAMT PE//1 SV/1//	C5X8J8,C5X8J8_SORBI Putative uncharacterized protein Sb02g033280 OS/Sorghum bicolor GN/Sb02g033280 PE//4 SV/1//
Pgl_GLEAN_10031919	8	3	299729177	299730696	Jasmonic	GO:0008168; methyltransferase activity; Molecular Function///////;;;;;;;;	IPR005299; SAM dependent carboxyl methyltransferase///////	JMT; JMT (JASMONIC ACID CARBOXYL METHYLTRANSFERASE); jasmonate O-methyltransferase; K08241 jasmonate O-methyltransferase [EC:2.1.1.141]///////	Q0J998,IAMT1_ORYSJ Indole-3-acetate O-methyltransferase 1 OS/Oryza sativa subsp. japonica GN/IAMT1 PE//1 SV/1//	Q01MM7,Q01MM7_ORYSA H1005F08.17 protein OS/Oryza sativa GN/H1005F08.17 PE//4 SV/1//
Pgl_GLEAN_10032179	15	4	51570510	51572031	Jasmonic	GO:0008168; methyltransferase activity; Molecular Function///////;;;;;;;;	IPR005299; SAM dependent carboxyl methyltransferase///////	JMT; JMT (JASMONIC ACID CARBOXYL METHYLTRANSFERASE); jasmonate O-methyltransferase; K08241 jasmonate O-methyltransferase [EC:2.1.1.141]///////	Q9SPV4,SAMT_CLABR Salicylate O-methyltransferase OS/Clarkia breweri GN/SAMT PE//1 SV/1//	C5Z1L5,C5Z1L5_SORBI Putative uncharacterized protein Sb10g011840 OS/Sorghum bicolor GN/Sb10g011840 PE//4 SV/1//
Pgl_GLEAN_10032630	6	2	119736962	119738597	Jasmonic	GO:0008168; methyltransferase activity; Molecular Function///////;;;;;;;;	IPR005299; SAM dependent carboxyl methyltransferase///////	JMT; JMT (JASMONIC ACID CARBOXYL METHYLTRANSFERASE); jasmonate O-methyltransferase; K08241 jasmonate O-methyltransferase [EC:2.1.1.141]///////	Q9SPV4,SAMT_CLABR Salicylate O-methyltransferase OS/Clarkia breweri GN/SAMT PE//1 SV/1//	B8B4G4,B8B4G4_ORYSI Putative uncharacterized protein OS/Oryza sativa subsp. indica GN/OsI_22335 PE//4 SV/1//
Pgl_GLEAN_10034911	10	5	117550664	117553970	Jasmonic	GO:0008168; methyltransferase activity; Molecular Function///////;;;;;;;;	IPR005299; SAM dependent carboxyl methyltransferase///////	JMT; JMT (JASMONIC ACID CARBOXYL METHYLTRANSFERASE); jasmonate O-methyltransferase; K08241 jasmonate O-methyltransferase [EC:2.1.1.141]///////	Q9SPV4,SAMT_CLABR Salicylate O-methyltransferase OS/Clarkia breweri GN/SAMT PE//1 SV/1//	F2D0A3,F2D0A3_HORVD Predicted protein OS/Hordeum vulgare var. distichum PE/2 SV//1///
Pgl_GLEAN_10002657	9	1	266236917	266238384	Jasmonic	#N/A	IPR001229; Mannose-binding lectin/IPR004265; Plant disease resistance response protein//////	#N/A	Q0JMY8,SALT_ORYSJ Salt stress-induced protein OS/Oryza sativa subsp. japonica GN/SALT PE//2 SV/1//	Q564C9,Q564C9_WHEAT Jasmonate-induced protein OS/Triticum aestivum PE/2 SV//1///
Pgl_GLEAN_10002658	4	1	266241845	266243217	Jasmonic	#N/A	IPR001229; Mannose-binding lectin/IPR004265; Plant disease resistance response protein//////	#N/A	Q5U9T2,LECH_HORVU Horcolin OS/Hordeum vulgare PE/3 SV//1///	Q564C9,Q564C9_WHEAT Jasmonate-induced protein OS/Triticum aestivum PE/2 SV//1///
Pgl_GLEAN_10003911	2	2	168017430	168017711	Jasmonic	#N/A	#N/A	ACL; ACL (ACETONE-CYANOHYDRIN LYASE); hydrolase/ hydrolase, acting on ester bonds / methyl indole-3-acetate esterase/ methyl jasmonate esterase/ methyl salicylate esterase; K08233 polyneuridine-aldehyde esterase [EC:3.1.1.78]///////	Q9SE93,PNAE_RAUSE Polyneuridine-aldehyde esterase OS/Rauvolfia serpentina GN/PNAE PE//1 SV/1//	A3CBE6,A3CBE6_ORYSJ Putative uncharacterized protein OS/Oryza sativa subsp. japonica GN/OsJ_33940 PE//4 SV/1//
Pgl_GLEAN_10003914	3	2	167964469	167965469	Jasmonic	#N/A	#N/A	MES3; MES3 (METHYL ESTERASE 3); hydrolase, acting on ester bonds / methyl indole-3-acetate esterase/ methyl jasmonate esterase; K08233 polyneuridine-aldehyde esterase [EC:3.1.1.78]///////	Q0JG98,PIR7A_ORYSJ Probable esterase PIR7A OS/Oryza sativa subsp. japonica GN/PIR7A PE//2 SV/2//	A2ZEF2,A2ZEF2_ORYSI Putative uncharacterized protein OS/Oryza sativa subsp. indica GN/OsI_36167 PE//4 SV/1//
Pgl_GLEAN_10004456	19	1	274645652	274647411	Jasmonic	#N/A	#N/A	MES16; MES16 (METHYL ESTERASE 16); catalytic/ hydrolase, acting on ester bonds / methyl indole-3-acetate esterase/ methyl jasmonate esterase (EC:3.1.1.1); K13544 pheophorbidase [EC:3.1.1.82]///////	Q2V0W1,PPD_RAPSA Pheophorbidase OS/Raphanus sativus GN/PPD PE//1 SV/1//	B8BIR7,B8BIR7_ORYSI Putative uncharacterized protein OS/Oryza sativa subsp. indica GN/OsI_34885 PE//4 SV/1//
Pgl_GLEAN_10004457	18	1	274647944	274649719	Jasmonic	#N/A	#N/A	MES16; MES16 (METHYL ESTERASE 16); catalytic/ hydrolase, acting on ester bonds / methyl indole-3-acetate esterase/ methyl jasmonate esterase (EC:3.1.1.1); K13544 pheophorbidase [EC:3.1.1.82]///////	Q2V0W1,PPD_RAPSA Pheophorbidase OS/Raphanus sativus GN/PPD PE//1 SV/1//	C5Y3I5,C5Y3I5_SORBI Putative uncharacterized protein Sb05g001250 OS/Sorghum bicolor GN/Sb05g001250 PE//4 SV/1//
Pgl_GLEAN_10007209	1	6	14640112	14640863	Jasmonic	#N/A	#N/A	MES3; MES3 (METHYL ESTERASE 3); hydrolase, acting on ester bonds / methyl indole-3-acetate esterase/ methyl jasmonate esterase; K08233 polyneuridine-aldehyde esterase [EC:3.1.1.78]///////	Q0JG98,PIR7A_ORYSJ Probable esterase PIR7A OS/Oryza sativa subsp. japonica GN/PIR7A PE//2 SV/2//	C0P9M6,C0P9M6_MAIZE Putative uncharacterized protein OS/Zea mays PE/2 SV//1///
Pgl_GLEAN_10007210	1	6	14638813	14639491	Jasmonic	#N/A	#N/A	ACL; ACL (ACETONE-CYANOHYDRIN LYASE); hydrolase/ hydrolase, acting on ester bonds / methyl indole-3-acetate esterase/ methyl jasmonate esterase/ methyl salicylate esterase; K08233 polyneuridine-aldehyde esterase [EC:3.1.1.78]///////	Q0JG99,PIR7B_ORYSJ Esterase PIR7B OS/Oryza sativa subsp. japonica GN/PIR7B PE//2 SV/2//	A3A199,A3A199_ORYSJ Putative uncharacterized protein OS/Oryza sativa subsp. japonica GN/OsJ_04672 PE//4 SV/1//
Pgl_GLEAN_10007211	13	6	14636949	14637823	Jasmonic	#N/A	#N/A	MES3; MES3 (METHYL ESTERASE 3); hydrolase, acting on ester bonds / methyl indole-3-acetate esterase/ methyl jasmonate esterase; K08233 polyneuridine-aldehyde esterase [EC:3.1.1.78]///////	Q0JG98,PIR7A_ORYSJ Probable esterase PIR7A OS/Oryza sativa subsp. japonica GN/PIR7A PE//2 SV/2//	C5XH46,C5XH46_SORBI Putative uncharacterized protein Sb03g045110 OS/Sorghum bicolor GN/Sb03g045110 PE//4 SV/1//
Pgl_GLEAN_10007865	4	1	163114439	163116034	Jasmonic	#N/A	#N/A	MES3; MES3 (METHYL ESTERASE 3); hydrolase, acting on ester bonds / methyl indole-3-acetate esterase/ methyl jasmonate esterase; K08233 polyneuridine-aldehyde esterase [EC:3.1.1.78]///////	Q0JG98,PIR7A_ORYSJ Probable esterase PIR7A OS/Oryza sativa subsp. japonica GN/PIR7A PE//2 SV/2//	B9FHJ4,B9FHJ4_ORYSJ Putative uncharacterized protein OS/Oryza sativa subsp. japonica GN/OsJ_18295 PE//4 SV/1//
Pgl_GLEAN_10011244	5	1	163260111	163261916	Jasmonic	#N/A	#N/A	MES3; MES3 (METHYL ESTERASE 3); hydrolase, acting on ester bonds / methyl indole-3-acetate esterase/ methyl jasmonate esterase; K08233 polyneuridine-aldehyde esterase [EC:3.1.1.78]///////	Q0JG98,PIR7A_ORYSJ Probable esterase PIR7A OS/Oryza sativa subsp. japonica GN/PIR7A PE//2 SV/2//	C5YX73,C5YX73_SORBI Putative uncharacterized protein Sb09g018440 OS/Sorghum bicolor GN/Sb09g018440 PE//4 SV/1//
Pgl_GLEAN_10012315	8	5	142505981	142511193	Jasmonic	#N/A	#N/A	MES9; MES9 (METHYL ESTERASE 9); hydrolase, acting on ester bonds / methyl indole-3-acetate esterase/ methyl jasmonate esterase/ methyl salicylate esterase; K08233 polyneuridine-aldehyde esterase [EC:3.1.1.78]///////	Q9SE93,PNAE_RAUSE Polyneuridine-aldehyde esterase OS/Rauvolfia serpentina GN/PNAE PE//1 SV/1//	C5XMB9,C5XMB9_SORBI Putative uncharacterized protein Sb03g036770 OS/Sorghum bicolor GN/Sb03g036770 PE//4 SV/1//
Pgl_GLEAN_10017951	19	1	22514762	22516244	Jasmonic	#N/A	IPR001229; Mannose-binding lectin///////	#N/A	Q5U9T2,LECH_HORVU Horcolin OS/Hordeum vulgare PE/3 SV//1///	Q564C9,Q564C9_WHEAT Jasmonate-induced protein OS/Triticum aestivum PE/2 SV//1///
Pgl_GLEAN_10019422	9	7	11711527	11716813	Jasmonic	#N/A	#N/A	MES3; MES3 (METHYL ESTERASE 3); hydrolase, acting on ester bonds / methyl indole-3-acetate esterase/ methyl jasmonate esterase; K08233 polyneuridine-aldehyde esterase [EC:3.1.1.78]///////	Q9FVW3,Y1399_ARATH Probable esterase At1g33990 OS/Arabidopsis thaliana GN/At1g33990 PE//1 SV/1//	C5XDV0,C5XDV0_SORBI Putative uncharacterized protein Sb02g038650 OS/Sorghum bicolor GN/Sb02g038650 PE//4 SV/1//
Pgl_GLEAN_10028359	18	4	40275571	40278343	Jasmonic	#N/A	#N/A	MES16; MES16 (METHYL ESTERASE 16); catalytic/ hydrolase, acting on ester bonds / methyl indole-3-acetate esterase/ methyl jasmonate esterase (EC:3.1.1.1); K13544 pheophorbidase [EC:3.1.1.82]///////	Q9FVW3,Y1399_ARATH Probable esterase At1g33990 OS/Arabidopsis thaliana GN/At1g33990 PE//1 SV/1//	C5YLW6,C5YLW6_SORBI Putative uncharacterized protein Sb07g001070 OS/Sorghum bicolor GN/Sb07g001070 PE//4 SV/1//
Pgl_GLEAN_10010968	5	1	106929732	106934930		GO:0000015; phosphopyruvate hydratase complex; Cellular Component/GO:0000287; magnesium ion binding; Molecular Function/GO:0004634; phosphopyruvate hydratase activity; Molecular Function//GO:0006096; glycolysis; Biological Process///;;	IPR000941; Enolase/IPR020809; Enolase, conserved site/IPR020810; Enolase, C-terminal//IPR020811; Enolase, N-terminal///	eno2; enolase2 (EC:4.2.1.11); K01689 enolase [EC:4.2.1.11]///////	P42895,ENO2_MAIZE Enolase 2 OS/Zea mays GN/ENO2 PE//2 SV/1//	F2CR08,F2CR08_HORVD Predicted protein OS/Hordeum vulgare var. distichum PE/2 SV//1///
Pgl_GLEAN_10029350	13	5	135363877	135368197		GO:0000015; phosphopyruvate hydratase complex; Cellular Component/GO:0000287; magnesium ion binding; Molecular Function/GO:0004634; phosphopyruvate hydratase activity; Molecular Function//GO:0006096; glycolysis; Biological Process///;;	IPR000941; Enolase/IPR020810; Enolase, C-terminal/IPR020811; Enolase, N-terminal/////	hypothetical protein; K01689 enolase [EC:4.2.1.11]///////	Q9ZW34,ENO3_ARATH Cytosolic enolase 3 OS/Arabidopsis thaliana GN/ENO3 PE//2 SV/1//	Q84Q78,Q84Q78_ORYSJ Enolase OS/Oryza sativa subsp. japonica GN/OJ1364E02.5 PE//3 SV/1//
Pgl_GLEAN_10033730	16	3	106945316	106946314		GO:0000015; phosphopyruvate hydratase complex; Cellular Component/GO:0000287; magnesium ion binding; Molecular Function/GO:0004634; phosphopyruvate hydratase activity; Molecular Function//GO:0006096; glycolysis; Biological Process///;;	IPR000941; Enolase/IPR020810; Enolase, C-terminal//////	Os06g0136600; K01689 enolase [EC:4.2.1.11]///////	P26301,ENO1_MAIZE Enolase 1 OS/Zea mays GN/ENO1 PE//2 SV/1//	B9FRD6,B9FRD6_ORYSJ Putative uncharacterized protein OS/Oryza sativa subsp. japonica GN/OsJ_20044 PE//3 SV/1//
Pgl_GLEAN_10037166	13	2	75713058	75716969		GO:0000015; phosphopyruvate hydratase complex; Cellular Component/GO:0000287; magnesium ion binding; Molecular Function/GO:0004634; phosphopyruvate hydratase activity; Molecular Function//GO:0006096; glycolysis; Biological Process///;;	IPR000941; Enolase/IPR020809; Enolase, conserved site/IPR020810; Enolase, C-terminal//IPR020811; Enolase, N-terminal///	Os06g0136600; K01689 enolase [EC:4.2.1.11]///////	P26301,ENO1_MAIZE Enolase 1 OS/Zea mays GN/ENO1 PE//2 SV/1//	Q5VNT9,Q5VNT9_ORYSJ Os06g0136600 protein OS/Oryza sativa subsp. japonica GN/P0001H02.35 PE//3 SV/1//
Pgl_GLEAN_10004739	2	1	52905295	52906770		GO:0000036; acyl carrier activity; Molecular Function/GO:0006633; fatty acid biosynthetic process; Biological Process/GO:0031177; phosphopantetheine binding; Molecular Function//GO:0048037; cofactor binding; Molecular Function///;;	IPR003231; Acyl carrier protein (ACP)/IPR006162; Phosphopantetheine attachment site/IPR006163; Phosphopantetheine-binding//IPR009081; Acyl carrier protein-like///	acyl carrier protein; K03955 NADH dehydrogenase (ubiquinone) 1 alpha/beta subcomplex 1 [EC:1.6.5.3 1.6.99.3]///////	P93092,ACP1_CASGL Acyl carrier protein 1, chloroplastic OS/Casuarina glauca GN/ACP1 PE//2 SV/1//	C5Y2U3,C5Y2U3_SORBI Acyl carrier protein OS/Sorghum bicolor GN/Sb05g018990 PE//3 SV/1//
Pgl_GLEAN_10006852	12	1	239197841	239199183		GO:0000036; acyl carrier activity; Molecular Function/GO:0006633; fatty acid biosynthetic process; Biological Process/GO:0031177; phosphopantetheine binding; Molecular Function//GO:0048037; cofactor binding; Molecular Function///;;	IPR003231; Acyl carrier protein (ACP)/IPR006162; Phosphopantetheine attachment site/IPR006163; Phosphopantetheine-binding//IPR009081; Acyl carrier protein-like///	KLTH0D15554p; K03955 NADH dehydrogenase (ubiquinone) 1 alpha/beta subcomplex 1 [EC:1.6.5.3 1.6.99.3]///////	P15543,ACP3_HORVU Acyl carrier protein 3, chloroplastic OS/Hordeum vulgare GN/ACL1.3 PE//1 SV/2//	C5WRY1,C5WRY1_SORBI Acyl carrier protein OS/Sorghum bicolor GN/Sb01g000610 PE//3 SV/1//
Pgl_GLEAN_10007872	19	4	20570004	20572296		GO:0000036; acyl carrier activity; Molecular Function/GO:0006633; fatty acid biosynthetic process; Biological Process/GO:0031177; phosphopantetheine binding; Molecular Function//GO:0048037; cofactor binding; Molecular Function///;;	IPR003231; Acyl carrier protein (ACP)/IPR006162; Phosphopantetheine attachment site/IPR006163; Phosphopantetheine-binding//IPR009081; Acyl carrier protein-like/IPR020806; Polyketide synthase, phosphopantetheine-binding//	hypothetical protein; K03955 NADH dehydrogenase (ubiquinone) 1 alpha/beta subcomplex 1 [EC:1.6.5.3 1.6.99.3]///////	P02902,ACP1_HORVU Acyl carrier protein 1, chloroplastic OS/Hordeum vulgare GN/ACL1.1 PE//1 SV/2//	B6TW30,B6TW30_MAIZE Acyl carrier protein OS/Zea mays PE/2 SV//1///
Pgl_GLEAN_10025576	7	5	59355244	59355739		GO:0000036; acyl carrier activity; Molecular Function/GO:0006633; fatty acid biosynthetic process; Biological Process/GO:0048037; cofactor binding; Molecular Function/////;;;;	IPR003231; Acyl carrier protein (ACP)/IPR006163; Phosphopantetheine-binding/IPR009081; Acyl carrier protein-like/////	#N/A	P15543,ACP3_HORVU Acyl carrier protein 3, chloroplastic OS/Hordeum vulgare GN/ACL1.3 PE//1 SV/2//	C5WRY1,C5WRY1_SORBI Acyl carrier protein OS/Sorghum bicolor GN/Sb01g000610 PE//3 SV/1//
Pgl_GLEAN_10025784	24	2	34395011	34396652		GO:0000036; acyl carrier activity; Molecular Function/GO:0006633; fatty acid biosynthetic process; Biological Process/GO:0048037; cofactor binding; Molecular Function/////;;;;	IPR003231; Acyl carrier protein (ACP)/IPR006163; Phosphopantetheine-binding/IPR009081; Acyl carrier protein-like/////	hypothetical protein; K03955 NADH dehydrogenase (ubiquinone) 1 alpha/beta subcomplex 1 [EC:1.6.5.3 1.6.99.3]///////	Q9FGJ4,ACPM3_ARATH Acyl carrier protein 3, mitochondrial OS/Arabidopsis thaliana GN/MTACP2 PE//2 SV/1//	B6U2D1,B6U2D1_MAIZE Acyl carrier protein OS/Zea mays PE/2 SV//1///
Pgl_GLEAN_10029842	6	1	164875864	164877406		GO:0000036; acyl carrier activity; Molecular Function/GO:0006633; fatty acid biosynthetic process; Biological Process/GO:0031177; phosphopantetheine binding; Molecular Function//GO:0048037; cofactor binding; Molecular Function///;;	IPR003231; Acyl carrier protein (ACP)/IPR006162; Phosphopantetheine attachment site/IPR006163; Phosphopantetheine-binding//IPR009081; Acyl carrier protein-like///	hypothetical protein; K03955 NADH dehydrogenase (ubiquinone) 1 alpha/beta subcomplex 1 [EC:1.6.5.3 1.6.99.3]///////	O80800,ACPM2_ARATH Acyl carrier protein 2, mitochondrial OS/Arabidopsis thaliana GN/MTACP2 PE//1 SV/1//	C5YXB7,C5YXB7_SORBI Acyl carrier protein OS/Sorghum bicolor GN/Sb09g018800 PE//3 SV/1//
Pgl_GLEAN_10031817	15	4	140029539	140037703		GO:0000036; acyl carrier activity; Molecular Function/GO:0003824; catalytic activity; Molecular Function/GO:0004096; catalase activity; Molecular Function//GO:0006979; response to oxidative stress; Biological Process/GO:0008152; metabolic process; Biological Process/GO:0020037	IPR000873; AMP-dependent synthetase/ligase/IPR006162; Phosphopantetheine attachment site/IPR006163; Phosphopantetheine-binding//IPR009081; Acyl carrier protein-like/IPR011614; Catalase core domain/IPR018028; Catalase, mono-functional, haem-containing/IPR020806; Polyketide synthase, phosphopantetheine-binding	long-chain-fatty-acid-CoA ligase (EC:6.2.1.-); K01897 long-chain acyl-CoA synthetase [EC:6.2.1.3]///////	B2HIM0,FAA28_MYCMM Long-chain-fatty-acid--AMP ligase FadD28 OS/Mycobacterium marinum (strain ATCC BAA-535 / M) GN/fadD28 PE//3 SV/1//	C5YAD2,C5YAD2_SORBI Putative uncharacterized protein Sb06g019820 OS/Sorghum bicolor GN/Sb06g019820 PE//4 SV/1//
Pgl_GLEAN_10034304	17	4	140786592	140788655		GO:0000036; acyl carrier activity; Molecular Function/GO:0006633; fatty acid biosynthetic process; Biological Process/GO:0031177; phosphopantetheine binding; Molecular Function//GO:0048037; cofactor binding; Molecular Function///;;	IPR003231; Acyl carrier protein (ACP)/IPR006162; Phosphopantetheine attachment site/IPR006163; Phosphopantetheine-binding//IPR009081; Acyl carrier protein-like///	hypothetical protein; K03955 NADH dehydrogenase (ubiquinone) 1 alpha/beta subcomplex 1 [EC:1.6.5.3 1.6.99.3]///////	P15543,ACP3_HORVU Acyl carrier protein 3, chloroplastic OS/Hordeum vulgare GN/ACL1.3 PE//1 SV/2//	Q6ZJI9,Q6ZJI9_ORYSJ Acyl carrier protein OS/Oryza sativa subsp. japonica GN/OJ1479_B11.11 PE//2 SV/1//
Pgl_GLEAN_10038338	46	1	272687309	272689103		GO:0000036; acyl carrier activity; Molecular Function/GO:0006633; fatty acid biosynthetic process; Biological Process/GO:0031177; phosphopantetheine binding; Molecular Function//GO:0048037; cofactor binding; Molecular Function///;;	IPR003231; Acyl carrier protein (ACP)/IPR006162; Phosphopantetheine attachment site/IPR006163; Phosphopantetheine-binding//IPR009081; Acyl carrier protein-like///	KLTH0D15554p; K03955 NADH dehydrogenase (ubiquinone) 1 alpha/beta subcomplex 1 [EC:1.6.5.3 1.6.99.3]///////	P15543,ACP3_HORVU Acyl carrier protein 3, chloroplastic OS/Hordeum vulgare GN/ACL1.3 PE//1 SV/2//	B6UIR7,B6UIR7_MAIZE Acyl carrier protein OS/Zea mays PE/2 SV//1///
Pgl_GLEAN_10030410	13	7	34880006	34888406		GO:0000042; protein targeting to Golgi; Biological Process/GO:0005515; protein binding; Molecular Function//////;;;;;;	IPR000237; GRIP///////	#N/A	Q8S2T0,GRIP_ARATH Protein GRIP OS/Arabidopsis thaliana GN/GRIP PE//1 SV/2//	Q7F099,Q7F099_ORYSJ Os07g0472500 protein OS/Oryza sativa subsp. japonica GN/P0675B10.124 PE//4 SV/1//
Pgl_GLEAN_10031624	18	3	9594735	9596489		GO:0000045; autophagic vacuole assembly; Biological Process/GO:0005737; cytoplasm; Cellular Component//////;;;;;;	IPR007242; Autophagy-related protein 12///////	hypothetical protein; K08336 autophagy-related protein 12///////	Q1SF86,ATG12_MEDTR Ubiquitin-like protein ATG12 OS/Medicago truncatula GN/ATG12 PE//3 SV/1//	C5XTK4,C5XTK4_SORBI Putative uncharacterized protein Sb04g034790 OS/Sorghum bicolor GN/Sb04g034790 PE//4 SV/1//
Pgl_GLEAN_10006624	29	6	42452434	42462737		GO:0000049; tRNA binding; Molecular Function/GO:0016020; membrane; Cellular Component//////;;;;;;	IPR002547; tRNA-binding domain/IPR005349; Uncharacterised protein family UPF0136, Transmembrane/IPR017933; Glutathione S-transferase/chloride channel, C-terminal/////	methionyl-tRNA synthetase (EC:6.1.1.10); K01874 methionyl-tRNA synthetase [EC:6.1.1.10]///////	Q9SVN5,SYM_ARATH Probable methionine--tRNA ligase OS/Arabidopsis thaliana GN/At4g13780 PE//2 SV/1//	Q8RUP8,Q8RUP8_ORYSJ Methionyl-tRNA synthetase-like protein OS/Oryza sativa subsp. japonica GN/P0703B11.24 PE//2 SV/1//
Pgl_GLEAN_10007878	10	4	20624046	20628550		GO:0000049; tRNA binding; Molecular Function/GO:0000166; nucleotide binding; Molecular Function/GO:0000287; magnesium ion binding; Molecular Function//GO:0004812; aminoacyl-tRNA ligase activity; Molecular Function/GO:0004826; phenylalanine-tRNA ligase activity; Molecular Function/GO:0005524	IPR002319; Phenylalanyl-tRNA synthetase/IPR005121; Phenylalanyl-tRNA synthetase, beta subunit, ferrodoxin-fold anticodon-binding/IPR006195; Aminoacyl-tRNA synthetase, class II/////	hypothetical protein LOC100280209; K01889 phenylalanyl-tRNA synthetase alpha chain [EC:6.1.1.20]///////	Q94K73,SYFM_ARATH Phenylalanine--tRNA ligase, chloroplastic/mitochondrial OS/Arabidopsis thaliana GN/At3g58140 PE//1 SV/1//	B6TK31,B6TK31_MAIZE ATP binding protein OS/Zea mays PE/2 SV//1///
Pgl_GLEAN_10009089	13	5	142178417	142184503		GO:0000049; tRNA binding; Molecular Function/GO:0000166; nucleotide binding; Molecular Function/GO:0004812; aminoacyl-tRNA ligase activity; Molecular Function//GO:0004825; methionine-tRNA ligase activity; Molecular Function/GO:0005524; ATP binding; Molecular Function/GO:0005737	IPR001412; Aminoacyl-tRNA synthetase, class I, conserved site/IPR002547; tRNA-binding domain/IPR014758; Methionyl-tRNA synthetase//IPR015413; Methionyl/Leucyl tRNA synthetase///	hypothetical protein; K01874 methionyl-tRNA synthetase [EC:6.1.1.10]///////	Q9ZTS1,SYM_ORYSJ Probable methionine--tRNA ligase OS/Oryza sativa subsp. japonica GN/Os06g0508700 PE//2 SV/2//	C5WSS5,C5WSS5_SORBI Putative uncharacterized protein Sb01g042830 OS/Sorghum bicolor GN/Sb01g042830 PE//3 SV/1//
Pgl_GLEAN_10022396	6	1	251004436	251010871		GO:0000049; tRNA binding; Molecular Function/GO:0000287; magnesium ion binding; Molecular Function/GO:0003723; RNA binding; Molecular Function//GO:0004812; aminoacyl-tRNA ligase activity; Molecular Function/GO:0004826; phenylalanine-tRNA ligase activity; Molecular Function/GO:0005524	IPR002319; Phenylalanyl-tRNA synthetase/IPR005146; B3/B4 tRNA-binding domain/IPR005147; tRNA synthetase, B5-domain/////	pco131239; LOC100280512; K01890 phenylalanyl-tRNA synthetase beta chain [EC:6.1.1.20]///////	Q9SGE9,SYFB_ARATH Probable phenylalanine--tRNA ligase beta subunit OS/Arabidopsis thaliana GN/At1g72550 PE//2 SV/1//	B6SHI1,B6SHI1_MAIZE Phenylalanyl-tRNA synthetase beta chain OS/Zea mays PE/2 SV//1///
Pgl_GLEAN_10027752	18	3	17104790	17110684		GO:0000049; tRNA binding; Molecular Function/GO:0000166; nucleotide binding; Molecular Function/GO:0004812; aminoacyl-tRNA ligase activity; Molecular Function//GO:0004825; methionine-tRNA ligase activity; Molecular Function/GO:0005524; ATP binding; Molecular Function/GO:0005737	IPR001412; Aminoacyl-tRNA synthetase, class I, conserved site/IPR002547; tRNA-binding domain/IPR014758; Methionyl-tRNA synthetase//IPR015413; Methionyl/Leucyl tRNA synthetase///	hypothetical protein; K01874 methionyl-tRNA synthetase [EC:6.1.1.10]///////	Q9ZTS1,SYM_ORYSJ Probable methionine--tRNA ligase OS/Oryza sativa subsp. japonica GN/Os06g0508700 PE//2 SV/2//	C5XZD7,C5XZD7_SORBI Putative uncharacterized protein Sb04g029070 OS/Sorghum bicolor GN/Sb04g029070 PE//3 SV/1//
Pgl_GLEAN_10028080	15	3	12750017	12753734		GO:0000049; tRNA binding; Molecular Function/GO:0000166; nucleotide binding; Molecular Function/GO:0004812; aminoacyl-tRNA ligase activity; Molecular Function//GO:0005524; ATP binding; Molecular Function/GO:0005737; cytoplasm; Cellular Component/GO:0006418	IPR002319; Phenylalanyl-tRNA synthetase/IPR006195; Aminoacyl-tRNA synthetase, class II//////	hypothetical protein LOC100194117; K01889 phenylalanyl-tRNA synthetase alpha chain [EC:6.1.1.20]///////	Q9T034,SYFA_ARATH Probable phenylalanine--tRNA ligase alpha subunit OS/Arabidopsis thaliana GN/At4g39280 PE//2 SV/3//	B7ZXF6,B7ZXF6_MAIZE Putative uncharacterized protein OS/Zea mays PE/2 SV//1///
Pgl_GLEAN_10028084	26	3	12839267	12842975		GO:0000049; tRNA binding; Molecular Function/GO:0000166; nucleotide binding; Molecular Function/GO:0004812; aminoacyl-tRNA ligase activity; Molecular Function//GO:0005524; ATP binding; Molecular Function/GO:0005737; cytoplasm; Cellular Component/GO:0006418	IPR002319; Phenylalanyl-tRNA synthetase/IPR006195; Aminoacyl-tRNA synthetase, class II//////	hypothetical protein LOC100194117; K01889 phenylalanyl-tRNA synthetase alpha chain [EC:6.1.1.20]///////	Q9T034,SYFA_ARATH Probable phenylalanine--tRNA ligase alpha subunit OS/Arabidopsis thaliana GN/At4g39280 PE//2 SV/3//	B7ZXF6,B7ZXF6_MAIZE Putative uncharacterized protein OS/Zea mays PE/2 SV//1///
Pgl_GLEAN_10023423	15	5	138202627	138207230		GO:0000062; fatty-acyl-CoA binding; Molecular Function///////;;;;;;;;	IPR000582; Acyl-CoA-binding protein, ACBP///////	#N/A	Q9STX1,ACBP3_ARATH Acyl-CoA-binding domain-containing protein 3 OS/Arabidopsis thaliana GN/ACBP3 PE//1 SV/1//	C5WR05,C5WR05_SORBI Putative uncharacterized protein Sb01g041320 OS/Sorghum bicolor GN/Sb01g041320 PE//4 SV/1//
Pgl_GLEAN_10031433	14	4	67389355	67391349		GO:0000062; fatty-acyl-CoA binding; Molecular Function///////;;;;;;;;	IPR000582; Acyl-CoA-binding protein, ACBP/IPR022408; Acyl-CoA-binding protein, ACBP, conserved site//////	Os03g0576600; K08762 diazepam-binding inhibitor (GABA receptor modulator, acyl-CoA-binding protein)///////	O04066,ACBP_RICCO Acyl-CoA-binding protein OS/Ricinus communis PE/3 SV//1///	Q8RVT5,Q8RVT5_PANGI Acyl-CoA-binding protein OS/Panax ginseng GN/ACBP PE//4 SV/1//
Pgl_GLEAN_10032775	20	2	70954691	70956195		GO:0000062; fatty-acyl-CoA binding; Molecular Function///////;;;;;;;;	IPR000582; Acyl-CoA-binding protein, ACBP/IPR022408; Acyl-CoA-binding protein, ACBP, conserved site//////	Os03g0576600; K08762 diazepam-binding inhibitor (GABA receptor modulator, acyl-CoA-binding protein)///////	O04066,ACBP_RICCO Acyl-CoA-binding protein OS/Ricinus communis PE/3 SV//1///	C5Z2U1,C5Z2U1_SORBI Putative uncharacterized protein Sb10g001270 OS/Sorghum bicolor GN/Sb10g001270 PE//4 SV/1//
Pgl_GLEAN_10002724	16	7	53829764	53837124		GO:0000079; regulation of cyclin-dependent protein kinase activity; Biological Process/GO:0006355; regulation of transcription, DNA-dependent; Biological Process/GO:0019901; protein kinase binding; Molecular Function/////;;;;	IPR006671; Cyclin, N-terminal/IPR013763; Cyclin-like/IPR015429; Cyclin C/H/T/L/////	Os03g0737600; K06634 cyclin H///////	P93411,CCC11_ORYSJ Cyclin-C1-1 OS/Oryza sativa subsp. japonica GN/Os09g0504400 PE//2 SV/1//	B6U610,B6U610_MAIZE Cyclin-C OS/Zea mays PE/2 SV//1///
Pgl_GLEAN_10005734	25	2	104084608	104088815		GO:0000079; regulation of cyclin-dependent protein kinase activity; Biological Process/GO:0005634; nucleus; Cellular Component/GO:0006355; regulation of transcription, DNA-dependent; Biological Process//GO:0019901; protein kinase binding; Molecular Function///;;	IPR004367; Cyclin, C-terminal/IPR006671; Cyclin, N-terminal/IPR013763; Cyclin-like//IPR015429; Cyclin C/H/T/L///	ccnh, MGC130881, ccnh-A; cyclin H; K06634 cyclin H///////	Q2RAC5,CCT13_ORYSJ Cyclin-T1-3 OS/Oryza sativa subsp. japonica GN/CYCT1-3 PE//3 SV/2//	C5YEN1,C5YEN1_SORBI Putative uncharacterized protein Sb06g026720 OS/Sorghum bicolor GN/Sb06g026720 PE//3 SV/1//
Pgl_GLEAN_10008929	3	2	13587162	13591725		GO:0000079; regulation of cyclin-dependent protein kinase activity; Biological Process/GO:0005675; holo TFIIH complex; Cellular Component/GO:0006355; regulation of transcription, DNA-dependent; Biological Process//GO:0019901; protein kinase binding; Molecular Function///;;	IPR006671; Cyclin, N-terminal/IPR013763; Cyclin-like/IPR015429; Cyclin C/H/T/L//IPR015432; Cyclin H///	pco103361; LOC100283483; K06634 cyclin H///////	Q10D80,CCH11_ORYSJ Cyclin-H1-1 OS/Oryza sativa subsp. japonica GN/CYCH1-1 PE//1 SV/1//	B6TIT4,B6TIT4_MAIZE Cyclin-H OS/Zea mays PE/2 SV//1///
Pgl_GLEAN_10014633	12	4	26909165	26913648		GO:0000079; regulation of cyclin-dependent protein kinase activity; Biological Process/GO:0006355; regulation of transcription, DNA-dependent; Biological Process/GO:0019901; protein kinase binding; Molecular Function/////;;;;	IPR006671; Cyclin, N-terminal/IPR013763; Cyclin-like/IPR015429; Cyclin C/H/T/L/////	hypothetical LOC582289; K06634 cyclin H///////	Q2QQS5,CCT14_ORYSJ Cyclin-T1-4 OS/Oryza sativa subsp. japonica GN/CYCT1-1 PE//2 SV/1//	C0PJQ6,C0PJQ6_MAIZE Putative uncharacterized protein OS/Zea mays PE/2 SV//1///
Pgl_GLEAN_10014928	13	1	173790073	173791511		GO:0000079; regulation of cyclin-dependent protein kinase activity; Biological Process/GO:0019901; protein kinase binding; Molecular Function//////;;;;;;	IPR013922; Cyclin PHO80-like///////	hypothetical protein; K06654 phosphate system cyclin PHO80///////	Q75HV0,CCP31_ORYSJ Cyclin-P3-1 OS/Oryza sativa subsp. japonica GN/CYCP3-1 PE//3 SV/1//	B8A1L1,B8A1L1_MAIZE Putative uncharacterized protein OS/Zea mays PE/2 SV//1///
Pgl_GLEAN_10019840	15	3	37592032	37594168		GO:0000079; regulation of cyclin-dependent protein kinase activity; Biological Process/GO:0019901; protein kinase binding; Molecular Function//////;;;;;;	IPR013922; Cyclin PHO80-like///////	#N/A	Q7XC35,CCP41_ORYSJ Cyclin-P4-1 OS/Oryza sativa subsp. japonica GN/CYCP4-1 PE//2 SV/1//	C5XS17,C5XS17_SORBI Putative uncharacterized protein Sb04g033250 OS/Sorghum bicolor GN/Sb04g033250 PE//4 SV/1//
Pgl_GLEAN_10020314	2	3	271062204	271063991		GO:0000079; regulation of cyclin-dependent protein kinase activity; Biological Process/GO:0019901; protein kinase binding; Molecular Function//////;;;;;;	IPR013922; Cyclin PHO80-like///////	PHO80; similar to S. cerevisiae Pho80p cyclin: negative regulator of PHO81 and PHO5; K06654 phosphate system cyclin PHO80///////	Q7XC35,CCP41_ORYSJ Cyclin-P4-1 OS/Oryza sativa subsp. japonica GN/CYCP4-1 PE//2 SV/1//	F2D4F1,F2D4F1_HORVD Predicted protein OS/Hordeum vulgare var. distichum PE/2 SV//1///
Pgl_GLEAN_10021778	9	5	99412923	99414477		GO:0000079; regulation of cyclin-dependent protein kinase activity; Biological Process/GO:0019901; protein kinase binding; Molecular Function//////;;;;;;	IPR013922; Cyclin PHO80-like///////	PHO80; similar to S. cerevisiae Pho80p cyclin: negative regulator of PHO81 and PHO5; K06654 phosphate system cyclin PHO80///////	Q7XC35,CCP41_ORYSJ Cyclin-P4-1 OS/Oryza sativa subsp. japonica GN/CYCP4-1 PE//2 SV/1//	C5WRH3,C5WRH3_SORBI Putative uncharacterized protein Sb01g028810 OS/Sorghum bicolor GN/Sb01g028810 PE//4 SV/1//
Pgl_GLEAN_10022492	13	3	282755650	282756994		GO:0000079; regulation of cyclin-dependent protein kinase activity; Biological Process/GO:0006355; regulation of transcription, DNA-dependent; Biological Process/GO:0019901; protein kinase binding; Molecular Function/////;;;;	IPR015429; Cyclin C/H/T/L///////	#N/A	Q2RAC5,CCT13_ORYSJ Cyclin-T1-3 OS/Oryza sativa subsp. japonica GN/CYCT1-3 PE//3 SV/2//	C5YEN1,C5YEN1_SORBI Putative uncharacterized protein Sb06g026720 OS/Sorghum bicolor GN/Sb06g026720 PE//3 SV/1//
Pgl_GLEAN_10022979	15	2	237956285	237959426		GO:0000079; regulation of cyclin-dependent protein kinase activity; Biological Process/GO:0006355; regulation of transcription, DNA-dependent; Biological Process/GO:0019901; protein kinase binding; Molecular Function/////;;;;	IPR006671; Cyclin, N-terminal/IPR013763; Cyclin-like/IPR015429; Cyclin C/H/T/L/////	EIF3A, EIF3S10, EIF6; eukaryotic translation initiation factor 3, subunit A; K03254 translation initiation factor eIF-3 subunit 10///////	Q0E474,CCT11_ORYSJ Cyclin-T1-1 OS/Oryza sativa subsp. japonica GN/CYCT1-1 PE//3 SV/2//	C5XTW3,C5XTW3_SORBI Putative uncharacterized protein Sb04g002730 OS/Sorghum bicolor GN/Sb04g002730 PE//3 SV/1//
Pgl_GLEAN_10027181	16	3	295787054	295790123		GO:0000079; regulation of cyclin-dependent protein kinase activity; Biological Process/GO:0006355; regulation of transcription, DNA-dependent; Biological Process/GO:0019901; protein kinase binding; Molecular Function/////;;;;	IPR006671; Cyclin, N-terminal/IPR013763; Cyclin-like/IPR015429; Cyclin C/H/T/L/////	hypothetical protein ; K06634 cyclin H///////	Q6Z7H3,CCT12_ORYSJ Cyclin-T1-2 OS/Oryza sativa subsp. japonica GN/CYCT1_2 PE//2 SV/2//	C5XS55,C5XS55_SORBI Putative uncharacterized protein Sb04g033585 OS/Sorghum bicolor GN/Sb04g033585 PE//3 SV/1//
Pgl_GLEAN_10031375	10	3	214386747	214390278		GO:0000079; regulation of cyclin-dependent protein kinase activity; Biological Process/GO:0006355; regulation of transcription, DNA-dependent; Biological Process/GO:0019901; protein kinase binding; Molecular Function/////;;;;	IPR006671; Cyclin, N-terminal/IPR013763; Cyclin-like/IPR015429; Cyclin C/H/T/L/////	#N/A	Q9AS36,CCL11_ORYSJ Cyclin-L1-1 OS/Oryza sativa subsp. japonica GN/CYCL1-1 PE//2 SV/1//	B6TF83,B6TF83_MAIZE Cyclin-L2 OS/Zea mays PE/2 SV//1///
Pgl_GLEAN_10036920	5	2	128437881	128443854		GO:0000079; regulation of cyclin-dependent protein kinase activity; Biological Process/GO:0004190; aspartic-type endopeptidase activity; Molecular Function/GO:0006508; proteolysis; Biological Process//GO:0019901; protein kinase binding; Molecular Function///;;	IPR001461; Peptidase A1/IPR013922; Cyclin PHO80-like//////	aspartyl protease family protein; K00924 [EC:2.7.1.-]///////	Q766C3,NEP1_NEPGR Aspartic proteinase nepenthesin-1 OS/Nepenthes gracilis GN/nep1 PE//1 SV/1//	A2YC46,A2YC46_ORYSI Putative uncharacterized protein OS/Oryza sativa subsp. indica GN/OsI_22678 PE//4 SV/1//
Pgl_GLEAN_10023996	15	3	3589605	3599842		GO:0000086; G2/M transition of mitotic cell cycle; Biological Process/GO:0005515; protein binding; Molecular Function/GO:0009934; regulation of meristem structural organization; Biological Process/////;;;;	IPR001440; Tetratricopeptide TPR-1/IPR003590; Leucine-rich repeat, ribonuclease inhibitor subtype/IPR013026; Tetratricopeptide repeat-containing domain//IPR019734; Tetratricopeptide repeat/IPR024813; TONSOKU//	hypothetical protein; K09257 NF-kappa-B inhibitor-like protein 2///////	Q6Q4D0,TONS_ARATH Protein TONSOKU OS/Arabidopsis thaliana GN/TSK PE//1 SV/2//	B9F3L2,B9F3L2_ORYSJ Putative uncharacterized protein OS/Oryza sativa subsp. japonica GN/OsJ_08626 PE//4 SV/1//
Pgl_GLEAN_10017645	48	1	16130289	16132023		GO:0000103; sulfate assimilation; Biological Process/GO:0004020; adenylylsulfate kinase activity; Molecular Function/GO:0005524; ATP binding; Molecular Function/////;;;;	IPR002891; Adenylylsulphate kinase///////	hypothetical protein; K00860 adenylylsulfate kinase [EC:2.7.1.25]///////	O49204,KAPS_CATRO Adenylyl-sulfate kinase, chloroplastic OS/Catharanthus roseus GN/AKN PE//2 SV/1//	C5Y6W7,C5Y6W7_SORBI Adenylyl-sulfate kinase OS/Sorghum bicolor GN/Sb05g025240 PE//3 SV/1//
Pgl_GLEAN_10031466	15	5	144410928	144414087		GO:0000103; sulfate assimilation; Biological Process/GO:0004020; adenylylsulfate kinase activity; Molecular Function/GO:0005524; ATP binding; Molecular Function/////;;;;	IPR002891; Adenylylsulphate kinase///////	hypothetical protein LOC100276991; K00860 adenylylsulfate kinase [EC:2.7.1.25]///////	O49204,KAPS_CATRO Adenylyl-sulfate kinase, chloroplastic OS/Catharanthus roseus GN/AKN PE//2 SV/1//	B4F9S5,B4F9S5_MAIZE Adenylyl-sulfate kinase OS/Zea mays PE/2 SV//1///
Pgl_GLEAN_10004333	5	1	180447575	180452383		GO:0000105; histidine biosynthetic process; Biological Process/GO:0003949; 1-(5-phosphoribosyl)-5-[(5-phosphoribosylamino)methylideneamino]imidazole-4-carboxamide isomerase activity; Molecular Function//////;;;;;;	IPR006062; Histidine biosynthesis/IPR011858; Phosphoribosylformimino-5-aminoimidazole carboxamide ribotide isomerase, eukaryotic//////	pco071948b; LOC100286090; K01814 phosphoribosylformimino-5-aminoimidazole carboxamide ribotide isomerase [EC:5.3.1.16]///////	O82782,HIS4_ARATH 1-(5-phosphoribosyl)-5-[(5-phosphoribosylamino)methylideneamino] imidazole-4-carboxamide isomerase, chloroplastic OS/Arabidopsis thaliana GN/HIS6 PE//2 SV/1//	B6UEA7,B6UEA7_MAIZE 1-(5-phosphoribosyl)-5-[(5-phosphoribosylamino)methylideneamino]imi dazole-4-carboxamide isomerase OS/Zea mays PE/2 SV//1///
Pgl_GLEAN_10014467	4	5	136713883	136718728		GO:0000105; histidine biosynthetic process; Biological Process///////;;;;;;;;	IPR006062; Histidine biosynthesis/IPR017926; Glutamine amidotransferase type 1//////	hypothetical protein; K01663 glutamine amidotransferase / cyclase [EC:2.4.2.- 4.1.3.-]///////	Q9SZ30,HIS5_ARATH Imidazole glycerol phosphate synthase hisHF, chloroplastic OS/Arabidopsis thaliana GN/At4g26900 PE//1 SV/1//	C5WQU1,C5WQU1_SORBI Imidazole glycerol phosphate synthase subunit hisF OS/Sorghum bicolor GN/Sb01g040670 PE//3 SV/1//
Pgl_GLEAN_10014536	15	3	293501387	293504245		GO:0000105; histidine biosynthetic process; Biological Process/GO:0004424; imidazoleglycerol-phosphate dehydratase activity; Molecular Function//////;;;;;;	IPR000807; Imidazoleglycerol-phosphate dehydratase///////	hypothetical protein; K01693 imidazoleglycerol-phosphate dehydratase [EC:4.2.1.19]///////	P34048,HIS7_WHEAT Imidazoleglycerol-phosphate dehydratase (Fragment) OS/Triticum aestivum PE/2 SV//1///	C5YG33,C5YG33_SORBI Imidazoleglycerol-phosphate dehydratase OS/Sorghum bicolor GN/Sb06g028690 PE//3 SV/1//
Pgl_GLEAN_10015540	18	7	129520458	129526157		GO:0000105; histidine biosynthetic process; Biological Process/GO:0000287; magnesium ion binding; Molecular Function/GO:0003879; ATP phosphoribosyltransferase activity; Molecular Function//GO:0005737; cytoplasm; Cellular Component///;;	IPR001348; ATP phosphoribosyltransferase HisG/IPR013115; Histidine biosynthesis HisG, C-terminal/IPR013820; ATP phosphoribosyltransferase, catalytic domain//IPR018198; ATP phosphoribosyltransferase, conserved site///	Os03g0134300; K00765 ATP phosphoribosyltransferase [EC:2.4.2.17]///////	C1A4M2,HIS1_GEMAT ATP phosphoribosyltransferase OS/Gemmatimonas aurantiaca (strain T-27 / DSM 14586 / JCM 11422 / NBRC 100505) GN/hisG PE//3 SV/1//	Q10S55,Q10S55_ORYSJ ATP phosphoribosyltransferase family protein, expressed OS/Oryza sativa subsp. japonica GN/Os03g0134300 PE//3 SV/1//
Pgl_GLEAN_10025736	9	6	196786644	196790339		GO:0000105; histidine biosynthetic process; Biological Process/GO:0004635; phosphoribosyl-AMP cyclohydrolase activity; Molecular Function//////;;;;;;	IPR002496; Phosphoribosyl-AMP cyclohydrolase/IPR021130; Phosphoribosyl-ATP pyrophosphohydrolase-like//////	hypothetical protein; K11755 phosphoribosyl-ATP pyrophosphohydrolase / phosphoribosyl-AMP cyclohydrolase [EC:3.6.1.31 3.5.4.19]///////	O82768,HIS2_ARATH Histidine biosynthesis bifunctional protein hisIE, chloroplastic OS/Arabidopsis thaliana GN/At1g31860 PE//2 SV/1//	C5XH91,C5XH91_SORBI Putative uncharacterized protein Sb03g011110 OS/Sorghum bicolor GN/Sb03g011110 PE//4 SV/1//
Pgl_GLEAN_10033851	10	2	5867406	5870633		GO:0000105; histidine biosynthetic process; Biological Process/GO:0004399; histidinol dehydrogenase activity; Molecular Function/GO:0008270; zinc ion binding; Molecular Function//GO:0051287; NAD binding; Molecular Function/GO:0055114; oxidation-reduction process; Biological Process//	IPR001692; Histidinol dehydrogenase, conserved site/IPR012131; Histidinol dehydrogenase//////	hypothetical protein LOC100304209; K00013 histidinol dehydrogenase [EC:1.1.1.23]///////	Q5NAY4,HISX_ORYSJ Histidinol dehydrogenase, chloroplastic OS/Oryza sativa subsp. japonica GN/HDH PE//2 SV/1//	C0HDR0,C0HDR0_MAIZE Histidinol dehydrogenase, chloroplastic OS/Zea mays PE/2 SV//1///
Pgl_GLEAN_10037647	15	5	154501423	154504598		GO:0000105; histidine biosynthetic process; Biological Process/GO:0000287; magnesium ion binding; Molecular Function/GO:0003879; ATP phosphoribosyltransferase activity; Molecular Function//GO:0005737; cytoplasm; Cellular Component///;;	IPR001348; ATP phosphoribosyltransferase HisG/IPR013115; Histidine biosynthesis HisG, C-terminal/IPR013820; ATP phosphoribosyltransferase, catalytic domain//IPR018198; ATP phosphoribosyltransferase, conserved site///	Os03g0134300; K00765 ATP phosphoribosyltransferase [EC:2.4.2.17]///////	Q64RE6,HIS1_BACFR ATP phosphoribosyltransferase OS/Bacteroides fragilis (strain YCH46) GN/hisG PE//3 SV/1//	Q10S55,Q10S55_ORYSJ ATP phosphoribosyltransferase family protein, expressed OS/Oryza sativa subsp. japonica GN/Os03g0134300 PE//3 SV/1//
Pgl_GLEAN_10003720	32	1	169418233	169422913		GO:0000139; Golgi membrane; Cellular Component/GO:0005351; sugar:hydrogen symporter activity; Molecular Function/GO:0008643; carbohydrate transport; Biological Process//GO:0016021; integral to membrane; Cellular Component///;;	IPR007271; Nucleotide-sugar transporter///////	#N/A	F4JN00,CSTR4_ARATH CMP-sialic acid transporter 4 OS/Arabidopsis thaliana GN/At4g35335 PE//2 SV/1//	B4FNM2,B4FNM2_MAIZE UDP-galactose translocator OS/Zea mays PE/2 SV//1///
Pgl_GLEAN_10005601	13	3	60782468	60785977		GO:0000139; Golgi membrane; Cellular Component/GO:0005351; sugar:hydrogen symporter activity; Molecular Function/GO:0008643; carbohydrate transport; Biological Process//GO:0016021; integral to membrane; Cellular Component///;;	IPR007271; Nucleotide-sugar transporter///////	#N/A	Q8LES0,CSTR5_ARATH CMP-sialic acid transporter 5 OS/Arabidopsis thaliana GN/At5g65000 PE//2 SV/1//	C5XVN0,C5XVN0_SORBI Putative uncharacterized protein Sb04g023690 OS/Sorghum bicolor GN/Sb04g023690 PE//4 SV/1//
Pgl_GLEAN_10005946	3	6	22014032	22019089		GO:0000139; Golgi membrane; Cellular Component/GO:0005351; sugar:hydrogen symporter activity; Molecular Function/GO:0008643; carbohydrate transport; Biological Process//GO:0016021; integral to membrane; Cellular Component///;;	IPR007271; Nucleotide-sugar transporter///////	#N/A	Q9C5H6,CSTR3_ARATH CMP-sialic acid transporter 3 OS/Arabidopsis thaliana GN/UTR6 PE//2 SV/1//	B6UBN6,B6UBN6_MAIZE Nucleotide-sugar transporter/ sugar porter OS/Zea mays PE/2 SV//1///
Pgl_GLEAN_10013855	18	3	246299031	246305100		GO:0000139; Golgi membrane; Cellular Component/GO:0005351; sugar:hydrogen symporter activity; Molecular Function/GO:0008643; carbohydrate transport; Biological Process//GO:0016021; integral to membrane; Cellular Component///;;	IPR007271; Nucleotide-sugar transporter///////	#N/A	Q9C5H6,CSTR3_ARATH CMP-sialic acid transporter 3 OS/Arabidopsis thaliana GN/UTR6 PE//2 SV/1//	C5YBC6,C5YBC6_SORBI Putative uncharacterized protein Sb06g020990 OS/Sorghum bicolor GN/Sb06g020990 PE//4 SV/1//
Pgl_GLEAN_10014023	9	3	53025804	53029999		GO:0000139; Golgi membrane; Cellular Component/GO:0005351; sugar:hydrogen symporter activity; Molecular Function/GO:0008643; carbohydrate transport; Biological Process//GO:0016021; integral to membrane; Cellular Component///;;	IPR007271; Nucleotide-sugar transporter///////	#N/A	Q8GY97,CSTR2_ARATH CMP-sialic acid transporter 2 OS/Arabidopsis thaliana GN/At2g43240 PE//2 SV/1//	B4FW73,B4FW73_MAIZE Putative uncharacterized protein OS/Zea mays PE/2 SV//1///
Pgl_GLEAN_10019275	12	7	17850627	17855298		GO:0000139; Golgi membrane; Cellular Component/GO:0005351; sugar:hydrogen symporter activity; Molecular Function/GO:0008643; carbohydrate transport; Biological Process//GO:0016021; integral to membrane; Cellular Component///;;	IPR007271; Nucleotide-sugar transporter///////	#N/A	F4JN00,CSTR4_ARATH CMP-sialic acid transporter 4 OS/Arabidopsis thaliana GN/At4g35335 PE//2 SV/1//	C5XCC2,C5XCC2_SORBI Putative uncharacterized protein Sb02g037150 OS/Sorghum bicolor GN/Sb02g037150 PE//4 SV/1//
Pgl_GLEAN_10022722	13	1	161857639	161861961		GO:0000139; Golgi membrane; Cellular Component/GO:0005351; sugar:hydrogen symporter activity; Molecular Function/GO:0008643; carbohydrate transport; Biological Process//GO:0016021; integral to membrane; Cellular Component///;;	IPR007271; Nucleotide-sugar transporter///////	#N/A	Q8GY97,CSTR2_ARATH CMP-sialic acid transporter 2 OS/Arabidopsis thaliana GN/At2g43240 PE//2 SV/1//	B6U7G5,B6U7G5_MAIZE Nucleotide-sugar transporter/ sugar porter OS/Zea mays PE/2 SV//1///
Pgl_GLEAN_10031687	26	6	25940964	25944120		GO:0000139; Golgi membrane; Cellular Component/GO:0005351; sugar:hydrogen symporter activity; Molecular Function/GO:0008643; carbohydrate transport; Biological Process//GO:0016021; integral to membrane; Cellular Component///;;	IPR007271; Nucleotide-sugar transporter///////	#N/A	Q8LGE9,CSTR1_ARATH CMP-sialic acid transporter 1 OS/Arabidopsis thaliana GN/At5g41760 PE//2 SV/1//	Q654D9,Q654D9_ORYSJ Os06g0523400 protein OS/Oryza sativa subsp. japonica GN/OSJNBa0009J19.27 PE//4 SV/1//
Pgl_GLEAN_10032544	2	4	19091519	19097786		GO:0000139; Golgi membrane; Cellular Component/GO:0005737; cytoplasm; Cellular Component/GO:0006886; intracellular protein transport; Biological Process//GO:0008565; protein transporter activity; Molecular Function/GO:0016020; membrane; Cellular Component/GO:0048193	IPR006953; Vesicle tethering protein Uso1/P115-like , head domain/IPR006955; Uso1/p115-like vesicle tethering protein, C-terminal/IPR024095; Vesicle tethering protein p115-like/////	#N/A	B0F9L4,GOGC6_ARATH Golgin candidate 6 OS/Arabidopsis thaliana GN/GC6 PE//1 SV/2//	C5YPE0,C5YPE0_SORBI Putative uncharacterized protein Sb08g017190 OS/Sorghum bicolor GN/Sb08g017190 PE//4 SV/1//
Pgl_GLEAN_10038496	24	5	80626662	80631015		GO:0000139; Golgi membrane; Cellular Component/GO:0003827; alpha-1,3-mannosylglycoprotein 2-beta-N-acetylglucosaminyltransferase activity; Molecular Function/GO:0006487; protein N-linked glycosylation; Biological Process/////;;;;	IPR004139; Glycosyl transferase, family 13///////	si945027c08(99); LOC100274447; K00726 alpha-1,3-mannosyl-glycoprotein beta-1,2-N-acetylglucosaminyltransferase [EC:2.4.1.101]///////	Q9XGM8,MGAT1_ARATH Alpha-1,3-mannosyl-glycoprotein 2-beta-N-acetylglucosaminyltransferase OS/Arabidopsis thaliana GN/GNTI PE//1 SV/1//	B4G131,B4G131_MAIZE Putative uncharacterized protein OS/Zea mays PE/2 SV//1///
Pgl_GLEAN_10003474	5	1	54302298	54306717		GO:0000145; exocyst; Cellular Component/GO:0006887; exocytosis; Biological Process//////;;;;;;	IPR004140; Exo70 exocyst complex subunit///////	hypothetical protein; K07195 exocyst complex component 7///////	O54922,EXOC7_RAT Exocyst complex component 7 OS/Rattus norvegicus GN/Exoc7 PE//2 SV/1//	C5YAZ8,C5YAZ8_SORBI Putative uncharacterized protein Sb06g033600 OS/Sorghum bicolor GN/Sb06g033600 PE//4 SV/1//
Pgl_GLEAN_10008029	2	2	122269778	122271308		GO:0000145; exocyst; Cellular Component/GO:0006887; exocytosis; Biological Process//////;;;;;;	IPR004140; Exo70 exocyst complex subunit///////	hypothetical protein LOC100267121; K07195 exocyst complex component 7///////	#N/A	B8BLR1,B8BLR1_ORYSI Putative uncharacterized protein OS/Oryza sativa subsp. indica GN/OsI_37105 PE//4 SV/1//
Pgl_GLEAN_10009427	6	3	137345588	137346904		GO:0000145; exocyst; Cellular Component/GO:0006887; exocytosis; Biological Process//////;;;;;;	IPR004140; Exo70 exocyst complex subunit///////	hypothetical protein; K07195 exocyst complex component 7///////	O35250,EXOC7_MOUSE Exocyst complex component 7 OS/Mus musculus GN/Exoc7 PE//1 SV/2//	C5XSK0,C5XSK0_SORBI Putative uncharacterized protein Sb04g020520 OS/Sorghum bicolor GN/Sb04g020520 PE//4 SV/1//
Pgl_GLEAN_10010146	7	6	190953038	190954271		GO:0000145; exocyst; Cellular Component/GO:0006887; exocytosis; Biological Process//////;;;;;;	IPR004140; Exo70 exocyst complex subunit///////	#N/A	#N/A	C5Z209,C5Z209_SORBI Putative uncharacterized protein Sb10g030660 OS/Sorghum bicolor GN/Sb10g030660 PE//4 SV/1//
Pgl_GLEAN_10010465	1	6	21125772	21128604		GO:0000145; exocyst; Cellular Component/GO:0006887; exocytosis; Biological Process//////;;;;;;	IPR004140; Exo70 exocyst complex subunit///////	Os04g0382200; K07195 exocyst complex component 7///////	#N/A	C5XFH3,C5XFH3_SORBI Putative uncharacterized protein Sb03g043100 OS/Sorghum bicolor GN/Sb03g043100 PE//4 SV/1//
Pgl_GLEAN_10010745	18	6	18234685	18240913		GO:0000145; exocyst; Cellular Component/GO:0006887; exocytosis; Biological Process//////;;;;;;	IPR004140; Exo70 exocyst complex subunit///////	Os04g0382200; K07195 exocyst complex component 7///////	O54922,EXOC7_RAT Exocyst complex component 7 OS/Rattus norvegicus GN/Exoc7 PE//2 SV/1//	B8B8E5,B8B8E5_ORYSI Putative uncharacterized protein OS/Oryza sativa subsp. indica GN/OsI_25348 PE//4 SV/1//
Pgl_GLEAN_10012478	11	6	40298803	40300401		GO:0000145; exocyst; Cellular Component/GO:0006887; exocytosis; Biological Process//////;;;;;;	IPR004140; Exo70 exocyst complex subunit///////	ATEXO70B2 (exocyst subunit EXO70 family protein B2); protein binding; K07195 exocyst complex component 7///////	O54922,EXOC7_RAT Exocyst complex component 7 OS/Rattus norvegicus GN/Exoc7 PE//2 SV/1//	C5XNX2,C5XNX2_SORBI Putative uncharacterized protein Sb03g038580 OS/Sorghum bicolor GN/Sb03g038580 PE//4 SV/1//
Pgl_GLEAN_10016940	4	4	185378588	185379889		GO:0000145; exocyst; Cellular Component/GO:0006887; exocytosis; Biological Process//////;;;;;;	IPR004140; Exo70 exocyst complex subunit///////	#N/A	#N/A	C5Z2I2,C5Z2I2_SORBI Putative uncharacterized protein Sb10g030710 OS/Sorghum bicolor GN/Sb10g030710 PE//4 SV/1//
Pgl_GLEAN_10020227	24	4	186652491	186656938		GO:0000145; exocyst; Cellular Component/GO:0006887; exocytosis; Biological Process//////;;;;;;	IPR004140; Exo70 exocyst complex subunit///////	hypothetical protein; K07195 exocyst complex component 7///////	O54922,EXOC7_RAT Exocyst complex component 7 OS/Rattus norvegicus GN/Exoc7 PE//2 SV/1//	C5Y540,C5Y540_SORBI Putative uncharacterized protein Sb05g003650 OS/Sorghum bicolor GN/Sb05g003650 PE//4 SV/1//
Pgl_GLEAN_10024803	11	2	233996934	233998115		GO:0000145; exocyst; Cellular Component/GO:0006887; exocytosis; Biological Process//////;;;;;;	IPR004140; Exo70 exocyst complex subunit///////	hypothetical protein LOC100304423; K07195 exocyst complex component 7///////	Q9UPT5,EXOC7_HUMAN Exocyst complex component 7 OS/Homo sapiens GN/EXOC7 PE//1 SV/3//	C0HFL2,C0HFL2_MAIZE Putative uncharacterized protein OS/Zea mays PE/2 SV//1///
Pgl_GLEAN_10026034	9	2	79897969	79899466		GO:0000145; exocyst; Cellular Component/GO:0006887; exocytosis; Biological Process//////;;;;;;	IPR004140; Exo70 exocyst complex subunit///////	hypothetical protein LOC100265529; K07195 exocyst complex component 7///////	#N/A	C5Z4E3,C5Z4E3_SORBI Putative uncharacterized protein Sb10g003910 OS/Sorghum bicolor GN/Sb10g003910 PE//4 SV/1//
Pgl_GLEAN_10028972	1	1	96455733	96456443		GO:0000145; exocyst; Cellular Component/GO:0006904; vesicle docking involved in exocytosis; Biological Process/GO:0015031; protein transport; Biological Process/////;;;;	IPR007191; Sec8 exocyst complex component specific domain///////	Os08g0318500; K06111 exocyst complex component 4///////	Q93YU5,EXOC4_ARATH Probable exocyst complex component 4 OS/Arabidopsis thaliana GN/SEC8 PE//1 SV/1//	Q69PQ1,Q69PQ1_ORYSJ Exocyst complex component Sec8-like OS/Oryza sativa subsp. japonica GN/P0406D01.114 PE//4 SV/1//
Pgl_GLEAN_10029243	6	6	55257115	55258938		GO:0000145; exocyst; Cellular Component/GO:0006887; exocytosis; Biological Process//////;;;;;;	IPR004140; Exo70 exocyst complex subunit///////	protein binding protein; K07195 exocyst complex component 7///////	O54922,EXOC7_RAT Exocyst complex component 7 OS/Rattus norvegicus GN/Exoc7 PE//2 SV/1//	B6SXL0,B6SXL0_MAIZE Protein binding protein OS/Zea mays PE/2 SV//1///
Pgl_GLEAN_10032146	1	5	85368458	85372565		GO:0000145; exocyst; Cellular Component/GO:0006887; exocytosis; Biological Process//////;;;;;;	IPR004140; Exo70 exocyst complex subunit///////	ATEXO70F1 (exocyst subunit EXO70 family protein F1); protein binding; K07195 exocyst complex component 7///////	#N/A	C5Z210,C5Z210_SORBI Putative uncharacterized protein Sb10g030670 OS/Sorghum bicolor GN/Sb10g030670 PE//4 SV/1//
Pgl_GLEAN_10032149	3	5	85241680	85243206		GO:0000145; exocyst; Cellular Component/GO:0006887; exocytosis; Biological Process//////;;;;;;	IPR004140; Exo70 exocyst complex subunit///////	hypothetical protein LOC100268151; K07195 exocyst complex component 7///////	#N/A	C5Z2I2,C5Z2I2_SORBI Putative uncharacterized protein Sb10g030710 OS/Sorghum bicolor GN/Sb10g030710 PE//4 SV/1//
Pgl_GLEAN_10034382	18	5	115968991	115971360		GO:0000145; exocyst; Cellular Component/GO:0006904; vesicle docking involved in exocytosis; Biological Process//////;;;;;;	IPR007225; Exocyst complex subunit Sec15-like///////	#N/A	Q9LXX6,EXOC6_ARATH Probable exocyst complex component 6 OS/Arabidopsis thaliana GN/At3g56640 PE//2 SV/2//	C5WWN4,C5WWN4_SORBI Putative uncharacterized protein Sb01g032760 OS/Sorghum bicolor GN/Sb01g032760 PE//4 SV/1//
Pgl_GLEAN_10036182	2	2	59794410	59796782		GO:0000145; exocyst; Cellular Component/GO:0006904; vesicle docking involved in exocytosis; Biological Process//////;;;;;;	IPR007225; Exocyst complex subunit Sec15-like///////	#N/A	Q9LXX6,EXOC6_ARATH Probable exocyst complex component 6 OS/Arabidopsis thaliana GN/At3g56640 PE//2 SV/2//	C5X1M1,C5X1M1_SORBI Putative uncharacterized protein Sb01g022010 OS/Sorghum bicolor GN/Sb01g022010 PE//4 SV/1//
Pgl_GLEAN_10038098	8	1	70204760	70209518		GO:0000145; exocyst; Cellular Component/GO:0006887; exocytosis; Biological Process//////;;;;;;	IPR004140; Exo70 exocyst complex subunit///////	Os09g0439600; K07195 exocyst complex component 7///////	O54922,EXOC7_RAT Exocyst complex component 7 OS/Rattus norvegicus GN/Exoc7 PE//2 SV/1//	B7ZXW1,B7ZXW1_MAIZE Putative uncharacterized protein OS/Zea mays PE/2 SV//1///
Pgl_GLEAN_10038447	2	5	79357886	79359319		GO:0000145; exocyst; Cellular Component/GO:0006887; exocytosis; Biological Process//////;;;;;;	IPR004140; Exo70 exocyst complex subunit///////	hypothetical protein; K07195 exocyst complex component 7///////	Q9UPT5,EXOC7_HUMAN Exocyst complex component 7 OS/Homo sapiens GN/EXOC7 PE//1 SV/3//	C5Z8U5,C5Z8U5_SORBI Putative uncharacterized protein Sb10g028680 OS/Sorghum bicolor GN/Sb10g028680 PE//4 SV/1//
Pgl_GLEAN_10011841	26	5	88328437	88343950		GO:0000148; 1,3-beta-D-glucan synthase complex; Cellular Component/GO:0003843; 1,3-beta-D-glucan synthase activity; Molecular Function/GO:0006075; (1-&gt;3)-beta-D-glucan biosynthetic process; Biological Process//GO:0016020; membrane; Cellular Component///;	IPR003440; Glycosyl transferase, family 48///////	transferase, transferring glycosyl groups, putative (EC:2.4.1.34); K11000 callose synthase [EC:2.4.1.-]///////	Q9SJM0,CALSA_ARATH Callose synthase 10 OS/Arabidopsis thaliana GN/CALS10 PE//2 SV/5//	Q5VS25,Q5VS25_ORYSJ Putative beta 1,3 glucan synthase OS/Oryza sativa subsp. japonica GN/P0541H01.1 PE//4 SV/1//
Pgl_GLEAN_10029501	4	2	90818337	90830568		GO:0000148; 1,3-beta-D-glucan synthase complex; Cellular Component/GO:0003843; 1,3-beta-D-glucan synthase activity; Molecular Function/GO:0006075; (1-&gt;3)-beta-D-glucan biosynthetic process; Biological Process//GO:0016020; membrane; Cellular Component///;	IPR003440; Glycosyl transferase, family 48///////	hypothetical protein LOC100248918; K11000 callose synthase [EC:2.4.1.-]///////	Q3B724,CALS5_ARATH Callose synthase 5 OS/Arabidopsis thaliana GN/CALS5 PE//1 SV/1//	Q5SMM3,Q5SMM3_ORYSJ Putative callose synthase 1 catalytic subunit OS/Oryza sativa subsp. japonica GN/OSJNBb0036B04.3 PE//4 SV/1//
Pgl_GLEAN_10035857	2	6	58240742	58242562		GO:0000148; 1,3-beta-D-glucan synthase complex; Cellular Component/GO:0003843; 1,3-beta-D-glucan synthase activity; Molecular Function/GO:0006075; (1-&gt;3)-beta-D-glucan biosynthetic process; Biological Process//GO:0016020; membrane; Cellular Component///;	IPR003440; Glycosyl transferase, family 48///////	Os01g0754200; K11000 callose synthase [EC:2.4.1.-]///////	Q9ZT82,CALSC_ARATH Callose synthase 12 OS/Arabidopsis thaliana GN/CALS12 PE//1 SV/1//	F2EG02,F2EG02_HORVD Predicted protein OS/Hordeum vulgare var. distichum PE/2 SV//1///
Pgl_GLEAN_10037707	28	5	155331001	155348481		GO:0000148; 1,3-beta-D-glucan synthase complex; Cellular Component/GO:0003843; 1,3-beta-D-glucan synthase activity; Molecular Function/GO:0006075; (1-&gt;3)-beta-D-glucan biosynthetic process; Biological Process//GO:0016020; membrane; Cellular Component///;	IPR003440; Glycosyl transferase, family 48/IPR006745; Protein of unknown function DUF605//////	transferase, transferring glycosyl groups, putative (EC:2.4.1.34); K11000 callose synthase [EC:2.4.1.-]///////	Q9LXT9,CALS3_ARATH Callose synthase 3 OS/Arabidopsis thaliana GN/CALS3 PE//2 SV/3//	B8AMC9,B8AMC9_ORYSI Putative uncharacterized protein OS/Oryza sativa subsp. indica GN/OsI_09824 PE//4 SV/1//
Pgl_GLEAN_10037768	11	5	156192418	156219945		GO:0000148; 1,3-beta-D-glucan synthase complex; Cellular Component/GO:0003843; 1,3-beta-D-glucan synthase activity; Molecular Function/GO:0006075; (1-&gt;3)-beta-D-glucan biosynthetic process; Biological Process//GO:0016020; membrane; Cellular Component///;	IPR003440; Glycosyl transferase, family 48///////	hypothetical protein LOC100243409; K11000 callose synthase [EC:2.4.1.-]///////	Q9SFU6,CALS9_ARATH Callose synthase 9 OS/Arabidopsis thaliana GN/CALS9 PE//2 SV/2//	Q7Y1B7,Q7Y1B7_HORVD Putative callose synthase OS/Hordeum vulgare var. distichum PE/2 SV//1///
Pgl_GLEAN_10038004	14	2	193200762	193210330		GO:0000148; 1,3-beta-D-glucan synthase complex; Cellular Component/GO:0003843; 1,3-beta-D-glucan synthase activity; Molecular Function/GO:0006075; (1-&gt;3)-beta-D-glucan biosynthetic process; Biological Process//GO:0016020; membrane; Cellular Component///;	IPR003440; Glycosyl transferase, family 48///////	hypothetical protein LOC100248372; K11000 callose synthase [EC:2.4.1.-]///////	Q9LUD7,CALS8_ARATH Putative callose synthase 8 OS/Arabidopsis thaliana GN/CALS8 PE//2 SV/2//	A5C0B2,A5C0B2_VITVI Putative uncharacterized protein OS/Vitis vinifera GN/VITISV_000589 PE//4 SV/1//
Pgl_GLEAN_10038536	4	6	175934885	175946463		GO:0000148; 1,3-beta-D-glucan synthase complex; Cellular Component/GO:0003843; 1,3-beta-D-glucan synthase activity; Molecular Function/GO:0006075; (1-&gt;3)-beta-D-glucan biosynthetic process; Biological Process//GO:0016020; membrane; Cellular Component///;	IPR003440; Glycosyl transferase, family 48///////	hypothetical protein LOC100242081; K11000 callose synthase [EC:2.4.1.-]///////	Q9SHJ3,CALS7_ARATH Callose synthase 7 OS/Arabidopsis thaliana GN/CALS7 PE//2 SV/3//	E9KSP0,E9KSP0_ARATH Callose synthase 7 OS/Arabidopsis thaliana GN/CalS7 PE//2 SV/1//
Pgl_GLEAN_10038549	6	6	175163535	175174870		GO:0000148; 1,3-beta-D-glucan synthase complex; Cellular Component/GO:0003843; 1,3-beta-D-glucan synthase activity; Molecular Function/GO:0006075; (1-&gt;3)-beta-D-glucan biosynthetic process; Biological Process//GO:0016020; membrane; Cellular Component///;	IPR003440; Glycosyl transferase, family 48///////	hypothetical protein; K11000 callose synthase [EC:2.4.1.-]///////	Q9SHJ3,CALS7_ARATH Callose synthase 7 OS/Arabidopsis thaliana GN/CALS7 PE//2 SV/3//	C5XMA2,C5XMA2_SORBI Putative uncharacterized protein Sb03g023520 OS/Sorghum bicolor GN/Sb03g023520 PE//4 SV/1//
Pgl_GLEAN_10000636	8	3	84486673	84490336		GO:0000151; ubiquitin ligase complex; Cellular Component/GO:0004842; ubiquitin-protein ligase activity; Molecular Function/GO:0005515; protein binding; Molecular Function//GO:0016567; protein ubiquitination; Biological Process///;;	IPR000225; Armadillo/IPR003613; U box domain//////	#N/A	Q9SRT0,PUB9_ARATH U-box domain-containing protein 9 OS/Arabidopsis thaliana GN/PUB9 PE//1 SV/1//	C5XRR9,C5XRR9_SORBI Putative uncharacterized protein Sb04g019280 OS/Sorghum bicolor GN/Sb04g019280 PE//4 SV/1//
Pgl_GLEAN_10000879	15	6	103152826	103155609		GO:0000151; ubiquitin ligase complex; Cellular Component/GO:0004842; ubiquitin-protein ligase activity; Molecular Function/GO:0005515; protein binding; Molecular Function//GO:0016567; protein ubiquitination; Biological Process///;;	IPR000225; Armadillo/IPR003613; U box domain//////	An14g05020; vacuolar protein 8; K08332 vacuolar protein 8///////	O22193,PUB4_ARATH U-box domain-containing protein 4 OS/Arabidopsis thaliana GN/PUB4 PE//1 SV/3//	C5XEM0,C5XEM0_SORBI Putative uncharacterized protein Sb03g041930 OS/Sorghum bicolor GN/Sb03g041930 PE//4 SV/1//
Pgl_GLEAN_10001213	13	5	100146287	100151020		GO:0000151; ubiquitin ligase complex; Cellular Component/GO:0004672; protein kinase activity; Molecular Function/GO:0004674; protein serine/threonine kinase activity; Molecular Function//GO:0004713; protein tyrosine kinase activity; Molecular Function/GO:0004842; ubiquitin-protein ligase activity; Molecular Function/GO:0005524	IPR000719; Protein kinase, catalytic domain/IPR002290; Serine/threonine- / dual-specificity protein kinase, catalytic domain/IPR003613; U box domain//IPR006016; UspA/IPR008271; Serine/threonine-protein kinase, active site/IPR017441; Protein kinase, ATP binding site/IPR020635; Tyrosine-protein kinase, catalytic domain	hypothetical protein; K13429 chitin elicitor receptor kinase 1///////	Q9FKG5,PUB51_ARATH U-box domain-containing protein 51 OS/Arabidopsis thaliana GN/PUB51 PE//2 SV/2//	C5XC61,C5XC61_SORBI Putative uncharacterized protein Sb02g024310 OS/Sorghum bicolor GN/Sb02g024310 PE//3 SV/1//
Pgl_GLEAN_10001517	5	3	5799492	5805170		GO:0000151; ubiquitin ligase complex; Cellular Component/GO:0004672; protein kinase activity; Molecular Function/GO:0004674; protein serine/threonine kinase activity; Molecular Function//GO:0004713; protein tyrosine kinase activity; Molecular Function/GO:0004842; ubiquitin-protein ligase activity; Molecular Function/GO:0005524	IPR000719; Protein kinase, catalytic domain/IPR002290; Serine/threonine- / dual-specificity protein kinase, catalytic domain/IPR003613; U box domain//IPR008271; Serine/threonine-protein kinase, active site/IPR017441; Protein kinase, ATP binding site/IPR020635; Tyrosine-protein kinase, catalytic domain/	hypothetical protein LOC100077683; K04730 interleukin-1 receptor-associated kinase 1 [EC:2.7.11.1]///////	Q8GUH1,PUB33_ARATH U-box domain-containing protein 33 OS/Arabidopsis thaliana GN/PUB33 PE//2 SV/2//	A2X832,A2X832_ORYSI Putative uncharacterized protein OS/Oryza sativa subsp. indica GN/OsI_08386 PE//3 SV/1//
Pgl_GLEAN_10001518	5	3	5785249	5790483		GO:0000151; ubiquitin ligase complex; Cellular Component/GO:0004672; protein kinase activity; Molecular Function/GO:0004713; protein tyrosine kinase activity; Molecular Function//GO:0004842; ubiquitin-protein ligase activity; Molecular Function/GO:0005524; ATP binding; Molecular Function/GO:0006468	IPR000719; Protein kinase, catalytic domain/IPR001245; Serine-threonine/tyrosine-protein kinase catalytic domain/IPR002290; Serine/threonine- / dual-specificity protein kinase, catalytic domain//IPR003613; U box domain/IPR006016; UspA/IPR020635; Tyrosine-protein kinase, catalytic domain/	protein kinase family protein; K04733 interleukin-1 receptor-associated kinase 4 [EC:2.7.11.1]///////	Q8GUH1,PUB33_ARATH U-box domain-containing protein 33 OS/Arabidopsis thaliana GN/PUB33 PE//2 SV/2//	C5Y1E0,C5Y1E0_SORBI Putative uncharacterized protein Sb04g032440 OS/Sorghum bicolor GN/Sb04g032440 PE//4 SV/1//
Pgl_GLEAN_10002216	13	5	48513669	48520261		GO:0000151; ubiquitin ligase complex; Cellular Component/GO:0004672; protein kinase activity; Molecular Function/GO:0004674; protein serine/threonine kinase activity; Molecular Function//GO:0004713; protein tyrosine kinase activity; Molecular Function/GO:0004842; ubiquitin-protein ligase activity; Molecular Function/GO:0005524	IPR000719; Protein kinase, catalytic domain/IPR002290; Serine/threonine- / dual-specificity protein kinase, catalytic domain/IPR003613; U box domain//IPR006016; UspA/IPR008271; Serine/threonine-protein kinase, active site/IPR017441; Protein kinase, ATP binding site/IPR020635; Tyrosine-protein kinase, catalytic domain	receptor serine-threonine protein kinase, putative (EC:2.7.10.2); K04733 interleukin-1 receptor-associated kinase 4 [EC:2.7.11.1]///////	Q8S8S7,PUB34_ARATH U-box domain-containing protein 34 OS/Arabidopsis thaliana GN/PUB34 PE//2 SV/1//	C5Z542,C5Z542_SORBI Putative uncharacterized protein Sb10g022690 OS/Sorghum bicolor GN/Sb10g022690 PE//3 SV/1//
Pgl_GLEAN_10002855	6	4	13350962	13354260		GO:0000151; ubiquitin ligase complex; Cellular Component/GO:0004842; ubiquitin-protein ligase activity; Molecular Function/GO:0005515; protein binding; Molecular Function//GO:0016567; protein ubiquitination; Biological Process///;;	IPR000225; Armadillo/IPR003613; U box domain//////	hypothetical protein; K08332 vacuolar protein 8///////	Q0IMG9,SL11_ORYSJ E3 ubiquitin-protein ligase SPL11 OS/Oryza sativa subsp. japonica GN/SPL11 PE//1 SV/2//	F2CS27,F2CS27_HORVD Predicted protein OS/Hordeum vulgare var. distichum PE/2 SV//1///
Pgl_GLEAN_10003209	5	3	148720234	148731711		GO:0000151; ubiquitin ligase complex; Cellular Component/GO:0004842; ubiquitin-protein ligase activity; Molecular Function/GO:0005515; protein binding; Molecular Function//GO:0016567; protein ubiquitination; Biological Process///;;	IPR001680; WD40 repeat/IPR003613; U box domain/IPR017986; WD40-repeat-containing domain/////	mhkB; Alpha kinase family protein; K00924 [EC:2.7.1.-]///////	C6L7U1,LIN1_LOTJA Putative E3 ubiquitin-protein ligase LIN-1 OS/Lotus japonicus GN/CERBERUS PE//2 SV/2//	C5XJN8,C5XJN8_SORBI Putative uncharacterized protein Sb03g000870 OS/Sorghum bicolor GN/Sb03g000870 PE//4 SV/1//
Pgl_GLEAN_10004217	11	3	15818879	15820161		GO:0000151; ubiquitin ligase complex; Cellular Component/GO:0004842; ubiquitin-protein ligase activity; Molecular Function/GO:0016567; protein ubiquitination; Biological Process/////;;;;	IPR003613; U box domain///////	#N/A	Q5PNY6,PUB21_ARATH U-box domain-containing protein 21 OS/Arabidopsis thaliana GN/PUB21 PE//2 SV/1//	C5XZ87,C5XZ87_SORBI Putative uncharacterized protein Sb04g028560 OS/Sorghum bicolor GN/Sb04g028560 PE//4 SV/1//
Pgl_GLEAN_10005647	8	6	236893630	236895516		GO:0000151; ubiquitin ligase complex; Cellular Component/GO:0004672; protein kinase activity; Molecular Function/GO:0004713; protein tyrosine kinase activity; Molecular Function//GO:0004842; ubiquitin-protein ligase activity; Molecular Function/GO:0006468; protein phosphorylation; Biological Process/GO:0016567	IPR001245; Serine-threonine/tyrosine-protein kinase catalytic domain/IPR003613; U box domain/IPR020635; Tyrosine-protein kinase, catalytic domain/////	TMK1; TMK1 (TRANSMEMBRANE KINASE 1); transmembrane receptor protein serine/threonine kinase; K00924 [EC:2.7.1.-]///////	Q8S8S7,PUB34_ARATH U-box domain-containing protein 34 OS/Arabidopsis thaliana GN/PUB34 PE//2 SV/1//	A3C1P6,A3C1P6_ORYSJ Putative uncharacterized protein OS/Oryza sativa subsp. japonica GN/OsJ_30415 PE//4 SV/1//
Pgl_GLEAN_10008694	24	6	21638140	21641241		GO:0000151; ubiquitin ligase complex; Cellular Component/GO:0004842; ubiquitin-protein ligase activity; Molecular Function/GO:0005515; protein binding; Molecular Function//GO:0016567; protein ubiquitination; Biological Process///;;	IPR000225; Armadillo/IPR003613; U box domain//////	hypothetical protein; K09561 STIP1 homology and U-box containing protein 1 [EC:6.3.2.19]///////	Q9C7G1,PUB45_ARATH U-box domain-containing protein 45 OS/Arabidopsis thaliana GN/PUB45 PE//1 SV/1//	C5XFF1,C5XFF1_SORBI Putative uncharacterized protein Sb03g042880 OS/Sorghum bicolor GN/Sb03g042880 PE//4 SV/1//
Pgl_GLEAN_10010312	5	2	227813120	227816661		GO:0000151; ubiquitin ligase complex; Cellular Component/GO:0004672; protein kinase activity; Molecular Function/GO:0004674; protein serine/threonine kinase activity; Molecular Function//GO:0004713; protein tyrosine kinase activity; Molecular Function/GO:0004842; ubiquitin-protein ligase activity; Molecular Function/GO:0005524	IPR000719; Protein kinase, catalytic domain/IPR002290; Serine/threonine- / dual-specificity protein kinase, catalytic domain/IPR003613; U box domain//IPR008271; Serine/threonine-protein kinase, active site/IPR017441; Protein kinase, ATP binding site/IPR020635; Tyrosine-protein kinase, catalytic domain/	APK2A; APK2A (PROTEIN KINASE 2A); ATP binding / kinase/ protein kinase/ protein serine/threonine kinase; K00924 [EC:2.7.1.-]///////	Q8S8S7,PUB34_ARATH U-box domain-containing protein 34 OS/Arabidopsis thaliana GN/PUB34 PE//2 SV/1//	C5XY30,C5XY30_SORBI Putative uncharacterized protein Sb04g007630 OS/Sorghum bicolor GN/Sb04g007630 PE//3 SV/1//
Pgl_GLEAN_10012221	6	3	16571543	16575325		GO:0000151; ubiquitin ligase complex; Cellular Component/GO:0004842; ubiquitin-protein ligase activity; Molecular Function/GO:0005515; protein binding; Molecular Function//GO:0016567; protein ubiquitination; Biological Process///;;	IPR000225; Armadillo/IPR003613; U box domain//////	hypothetical protein; K08332 vacuolar protein 8///////	Q9C9A6,PUB10_ARATH U-box domain-containing protein 10 OS/Arabidopsis thaliana GN/PUB10 PE//2 SV/1//	C5XZC1,C5XZC1_SORBI Putative uncharacterized protein Sb04g028890 OS/Sorghum bicolor GN/Sb04g028890 PE//4 SV/1//
Pgl_GLEAN_10012639	2	3	284645594	284646771		GO:0000151; ubiquitin ligase complex; Cellular Component/GO:0004842; ubiquitin-protein ligase activity; Molecular Function/GO:0016567; protein ubiquitination; Biological Process/////;;;;	IPR003613; U box domain///////	hypothetical protein; K09561 STIP1 homology and U-box containing protein 1 [EC:6.3.2.19]///////	Q84TG3,PUB23_ARATH E3 ubiquitin-protein ligase PUB23 OS/Arabidopsis thaliana GN/PUB23 PE//1 SV/1//	C5YEY9,C5YEY9_SORBI Putative uncharacterized protein Sb06g026870 OS/Sorghum bicolor GN/Sb06g026870 PE//4 SV/1//
Pgl_GLEAN_10012829	17	1	260694280	260696788		GO:0000151; ubiquitin ligase complex; Cellular Component/GO:0004842; ubiquitin-protein ligase activity; Molecular Function/GO:0005515; protein binding; Molecular Function//GO:0016567; protein ubiquitination; Biological Process///;;	IPR003613; U box domain/IPR013026; Tetratricopeptide repeat-containing domain/IPR013105; Tetratricopeptide TPR2//IPR019734; Tetratricopeptide repeat///	STIP1 homology and U box-containing protein 1; K09561 STIP1 homology and U-box containing protein 1 [EC:6.3.2.19]///////	Q9SRS9,CHIP_ARATH E3 ubiquitin-protein ligase CHIP OS/Arabidopsis thaliana GN/CHIP PE//1 SV/1//	B6TC79,B6TC79_MAIZE STIP1 homology and U box-containing protein 1 OS/Zea mays PE/2 SV//1///
Pgl_GLEAN_10013300	9	7	7605746	7612772		GO:0000151; ubiquitin ligase complex; Cellular Component/GO:0005515; protein binding; Molecular Function/GO:0006511; ubiquitin-dependent protein catabolic process; Biological Process//GO:0008270; zinc ion binding; Molecular Function/GO:0016567; protein ubiquitination; Biological Process/GO:0034450	IPR001841; Zinc finger, RING-type/IPR001870; B30.2/SPRY domain/IPR003877; SPla/RYanodine receptor SPRY//IPR018355; SPla/RYanodine receptor subgroup/IPR019474; Ubiquitin conjugation factor E4, core//	hypothetical protein LOC100250977; K12169 Kip1 ubiquitination-promoting complex protein 1 [EC:6.3.2.19]///////	Q9SIZ8,RKP_ARATH E3 ubiquitin-protein ligase RKP OS/Arabidopsis thaliana GN/RKP PE//2 SV/2//	B9FUC2,B9FUC2_ORYSJ Putative uncharacterized protein OS/Oryza sativa subsp. japonica GN/OsJ_25203 PE//4 SV/1//
Pgl_GLEAN_10016337	4	3	265597986	265601378		GO:0000151; ubiquitin ligase complex; Cellular Component/GO:0004842; ubiquitin-protein ligase activity; Molecular Function/GO:0005515; protein binding; Molecular Function//GO:0016567; protein ubiquitination; Biological Process///;;	IPR000225; Armadillo/IPR003613; U box domain//////	#N/A	Q9SRT0,PUB9_ARATH U-box domain-containing protein 9 OS/Arabidopsis thaliana GN/PUB9 PE//1 SV/1//	C5YE63,C5YE63_SORBI Putative uncharacterized protein Sb06g010430 OS/Sorghum bicolor GN/Sb06g010430 PE//4 SV/1//
Pgl_GLEAN_10016345	9	5	134168932	134173815		GO:0000151; ubiquitin ligase complex; Cellular Component/GO:0004842; ubiquitin-protein ligase activity; Molecular Function/GO:0005515; protein binding; Molecular Function//GO:0016567; protein ubiquitination; Biological Process///;;	IPR000225; Armadillo/IPR003613; U box domain//////	hypothetical protein; K08332 vacuolar protein 8///////	Q9SNC6,PUB13_ARATH U-box domain-containing protein 13 OS/Arabidopsis thaliana GN/PUB13 PE//1 SV/1//	B8AL18,B8AL18_ORYSI Putative uncharacterized protein OS/Oryza sativa subsp. indica GN/OsI_10954 PE//4 SV/1//
Pgl_GLEAN_10016550	7	7	112461273	112466641		GO:0000151; ubiquitin ligase complex; Cellular Component/GO:0004672; protein kinase activity; Molecular Function/GO:0004674; protein serine/threonine kinase activity; Molecular Function//GO:0004713; protein tyrosine kinase activity; Molecular Function/GO:0004842; ubiquitin-protein ligase activity; Molecular Function/GO:0005524	IPR000719; Protein kinase, catalytic domain/IPR002290; Serine/threonine- / dual-specificity protein kinase, catalytic domain/IPR003613; U box domain//IPR008271; Serine/threonine-protein kinase, active site/IPR020635; Tyrosine-protein kinase, catalytic domain//	Os05g0110900; K00924 [EC:2.7.1.-]///////	Q8GUH1,PUB33_ARATH U-box domain-containing protein 33 OS/Arabidopsis thaliana GN/PUB33 PE//2 SV/2//	C5X6K0,C5X6K0_SORBI Putative uncharacterized protein Sb02g012380 OS/Sorghum bicolor GN/Sb02g012380 PE//4 SV/1//
Pgl_GLEAN_10017754	5	3	242037389	242041259		GO:0000151; ubiquitin ligase complex; Cellular Component/GO:0004842; ubiquitin-protein ligase activity; Molecular Function/GO:0005515; protein binding; Molecular Function//GO:0016567; protein ubiquitination; Biological Process///;;	IPR000225; Armadillo/IPR003613; U box domain//////	hypothetical protein; K09561 STIP1 homology and U-box containing protein 1 [EC:6.3.2.19]///////	Q9CAG5,PUB7_ARATH U-box domain-containing protein 7 OS/Arabidopsis thaliana GN/PUB7 PE//2 SV/1//	C5YAY5,C5YAY5_SORBI Putative uncharacterized protein Sb06g020800 OS/Sorghum bicolor GN/Sb06g020800 PE//4 SV/1//
Pgl_GLEAN_10021942	15	2	85713359	85717887		GO:0000151; ubiquitin ligase complex; Cellular Component/GO:0004672; protein kinase activity; Molecular Function/GO:0004674; protein serine/threonine kinase activity; Molecular Function//GO:0004713; protein tyrosine kinase activity; Molecular Function/GO:0004842; ubiquitin-protein ligase activity; Molecular Function/GO:0005515	IPR000719; Protein kinase, catalytic domain/IPR001245; Serine-threonine/tyrosine-protein kinase catalytic domain/IPR001440; Tetratricopeptide TPR-1//IPR002290; Serine/threonine- / dual-specificity protein kinase, catalytic domain/IPR003613; U box domain/IPR008271; Serine/threonine-protein kinase, active site/IPR013026; Tetratricopeptide repeat-containing domain	heat shock protein 70 (HSP70)-interacting protein, putative; K09553 stress-induced-phosphoprotein 1///////	Q8GUH1,PUB33_ARATH U-box domain-containing protein 33 OS/Arabidopsis thaliana GN/PUB33 PE//2 SV/2//	C5Z4U0,C5Z4U0_SORBI Putative uncharacterized protein Sb10g004400 OS/Sorghum bicolor GN/Sb10g004400 PE//3 SV/1//
Pgl_GLEAN_10022509	16	3	282411618	282422173		GO:0000151; ubiquitin ligase complex; Cellular Component/GO:0004842; ubiquitin-protein ligase activity; Molecular Function/GO:0016567; protein ubiquitination; Biological Process/////;;;;	IPR003613; U box domain///////	#N/A	C6L7U1,LIN1_LOTJA Putative E3 ubiquitin-protein ligase LIN-1 OS/Lotus japonicus GN/CERBERUS PE//2 SV/2//	C5YEK6,C5YEK6_SORBI Putative uncharacterized protein Sb06g026520 OS/Sorghum bicolor GN/Sb06g026520 PE//4 SV/1//
Pgl_GLEAN_10024871	15	5	112773055	112781151		GO:0000151; ubiquitin ligase complex; Cellular Component/GO:0004672; protein kinase activity; Molecular Function/GO:0004713; protein tyrosine kinase activity; Molecular Function//GO:0004842; ubiquitin-protein ligase activity; Molecular Function/GO:0005524; ATP binding; Molecular Function/GO:0006468	IPR000719; Protein kinase, catalytic domain/IPR001245; Serine-threonine/tyrosine-protein kinase catalytic domain/IPR002290; Serine/threonine- / dual-specificity protein kinase, catalytic domain//IPR003613; U box domain/IPR008266; Tyrosine-protein kinase, active site/IPR020635; Tyrosine-protein kinase, catalytic domain/	hypothetical protein; K11838 ubiquitin carboxyl-terminal hydrolase 7 [EC:3.1.2.15]///////	Q0DR28,PUB57_ORYSJ U-box domain-containing protein 57 OS/Oryza sativa subsp. japonica GN/PUB57 PE//2 SV/1//	B8AK63,B8AK63_ORYSI Putative uncharacterized protein OS/Oryza sativa subsp. indica GN/OsI_12119 PE//4 SV/1//
Pgl_GLEAN_10024882	1	5	112496728	112503015		GO:0000151; ubiquitin ligase complex; Cellular Component/GO:0004842; ubiquitin-protein ligase activity; Molecular Function/GO:0006511; ubiquitin-dependent protein catabolic process; Biological Process//GO:0016567; protein ubiquitination; Biological Process/GO:0034450; ubiquitin-ubiquitin ligase activity; Molecular Function//	IPR003613; U box domain/IPR019474; Ubiquitin conjugation factor E4, core//////	hypothetical protein; K10597 ubiquitin conjugation factor E4 B [EC:6.3.2.19]///////	Q9LF41,UBE4_ARATH Probable ubiquitin conjugation factor E4 OS/Arabidopsis thaliana GN/PUB1 PE//1 SV/1//	C5WWH4,C5WWH4_SORBI Putative uncharacterized protein Sb01g032170 OS/Sorghum bicolor GN/Sb01g032170 PE//4 SV/1//
Pgl_GLEAN_10026447	9	3	222612330	222615171		GO:0000151; ubiquitin ligase complex; Cellular Component/GO:0004672; protein kinase activity; Molecular Function/GO:0004713; protein tyrosine kinase activity; Molecular Function//GO:0004842; ubiquitin-protein ligase activity; Molecular Function/GO:0005524; ATP binding; Molecular Function/GO:0006468	IPR000719; Protein kinase, catalytic domain/IPR001245; Serine-threonine/tyrosine-protein kinase catalytic domain/IPR002290; Serine/threonine- / dual-specificity protein kinase, catalytic domain//IPR003613; U box domain/IPR020635; Tyrosine-protein kinase, catalytic domain//	protein kinase family protein; K04733 interleukin-1 receptor-associated kinase 4 [EC:2.7.11.1]///////	Q8GUH1,PUB33_ARATH U-box domain-containing protein 33 OS/Arabidopsis thaliana GN/PUB33 PE//2 SV/2//	C5Y8S0,C5Y8S0_SORBI Putative uncharacterized protein Sb06g017260 OS/Sorghum bicolor GN/Sb06g017260 PE//4 SV/1//
Pgl_GLEAN_10026505	10	3	217975385	217977576		GO:0000151; ubiquitin ligase complex; Cellular Component/GO:0004842; ubiquitin-protein ligase activity; Molecular Function/GO:0016567; protein ubiquitination; Biological Process/////;;;;	IPR003613; U box domain///////	Cbr-chn-1; C. briggsae CBR-CHN-1 protein; K09561 STIP1 homology and U-box containing protein 1 [EC:6.3.2.19]///////	Q84TG3,PUB23_ARATH E3 ubiquitin-protein ligase PUB23 OS/Arabidopsis thaliana GN/PUB23 PE//1 SV/1//	C5YGB2,C5YGB2_SORBI Putative uncharacterized protein Sb06g016280 OS/Sorghum bicolor GN/Sb06g016280 PE//4 SV/1//
Pgl_GLEAN_10027721	11	3	17798461	17801700		GO:0000151; ubiquitin ligase complex; Cellular Component/GO:0004842; ubiquitin-protein ligase activity; Molecular Function/GO:0005515; protein binding; Molecular Function//GO:0016567; protein ubiquitination; Biological Process///;;	IPR000225; Armadillo/IPR003613; U box domain//////	#N/A	Q9CAA7,PUB42_ARATH Putative U-box domain-containing protein 42 OS/Arabidopsis thaliana GN/PUB42 PE//2 SV/1//	C5XZP5,C5XZP5_SORBI Putative uncharacterized protein Sb04g029250 OS/Sorghum bicolor GN/Sb04g029250 PE//4 SV/1//
Pgl_GLEAN_10028364	12	4	40385752	40390073		GO:0000151; ubiquitin ligase complex; Cellular Component/GO:0004842; ubiquitin-protein ligase activity; Molecular Function/GO:0005515; protein binding; Molecular Function//GO:0016567; protein ubiquitination; Biological Process///;;	IPR000225; Armadillo/IPR003613; U box domain//////	hypothetical protein; K08332 vacuolar protein 8///////	O22193,PUB4_ARATH U-box domain-containing protein 4 OS/Arabidopsis thaliana GN/PUB4 PE//1 SV/3//	C5YLX0,C5YLX0_SORBI Putative uncharacterized protein Sb07g001110 OS/Sorghum bicolor GN/Sb07g001110 PE//4 SV/1//
Pgl_GLEAN_10028392	13	4	41146400	41149734		GO:0000151; ubiquitin ligase complex; Cellular Component/GO:0004842; ubiquitin-protein ligase activity; Molecular Function/GO:0005515; protein binding; Molecular Function//GO:0016567; protein ubiquitination; Biological Process///;;	IPR003613; U box domain/IPR013026; Tetratricopeptide repeat-containing domain/IPR013105; Tetratricopeptide TPR2//IPR019734; Tetratricopeptide repeat///	hypothetical protein; K09561 STIP1 homology and U-box containing protein 1 [EC:6.3.2.19]///////	Q9SRS9,CHIP_ARATH E3 ubiquitin-protein ligase CHIP OS/Arabidopsis thaliana GN/CHIP PE//1 SV/1//	C5YLZ4,C5YLZ4_SORBI Putative uncharacterized protein Sb07g001340 OS/Sorghum bicolor GN/Sb07g001340 PE//4 SV/1//
Pgl_GLEAN_10030803	1	7	41614650	41617626		GO:0000151; ubiquitin ligase complex; Cellular Component/GO:0004842; ubiquitin-protein ligase activity; Molecular Function/GO:0005515; protein binding; Molecular Function//GO:0016567; protein ubiquitination; Biological Process///;;	IPR000225; Armadillo/IPR003613; U box domain//////	hypothetical protein; K09561 STIP1 homology and U-box containing protein 1 [EC:6.3.2.19]///////	Q9LM76,PUB44_ARATH U-box domain-containing protein 44 OS/Arabidopsis thaliana GN/PUB44 PE//1 SV/1//	Q2QU09,Q2QU09_ORYSJ Os12g0277000 protein OS/Oryza sativa subsp. japonica GN/Os12g0277000 PE//2 SV/1//
Pgl_GLEAN_10031474	10	5	144484729	144487897		GO:0000151; ubiquitin ligase complex; Cellular Component/GO:0003755; peptidyl-prolyl cis-trans isomerase activity; Molecular Function/GO:0004842; ubiquitin-protein ligase activity; Molecular Function//GO:0006457; protein folding; Biological Process/GO:0016567; protein ubiquitination; Biological Process//	IPR002130; Cyclophilin-like peptidyl-prolyl cis-trans isomerase domain/IPR003613; U box domain/IPR020892; Cyclophilin-type peptidyl-prolyl cis-trans isomerase, conserved site/////	hypothetical protein; K10598 peptidyl-prolyl cis-trans isomerase-like 2 [EC:5.2.1.8]///////	Q9FJX0,PPIL2_ARATH Peptidyl-prolyl cis-trans isomerase-like 2 OS/Arabidopsis thaliana GN/PUB49 PE//2 SV/1//	C5WTU1,C5WTU1_SORBI Putative uncharacterized protein Sb01g043790 OS/Sorghum bicolor GN/Sb01g043790 PE//4 SV/1//
Pgl_GLEAN_10032049	33	2	123805600	123809321		GO:0000151; ubiquitin ligase complex; Cellular Component/GO:0004842; ubiquitin-protein ligase activity; Molecular Function/GO:0005515; protein binding; Molecular Function//GO:0016567; protein ubiquitination; Biological Process///;;	IPR000225; Armadillo/IPR003613; U box domain//////	hypothetical protein; K09561 STIP1 homology and U-box containing protein 1 [EC:6.3.2.19]///////	Q9CAA7,PUB42_ARATH Putative U-box domain-containing protein 42 OS/Arabidopsis thaliana GN/PUB42 PE//2 SV/1//	C5Z8K1,C5Z8K1_SORBI Putative uncharacterized protein Sb10g010280 OS/Sorghum bicolor GN/Sb10g010280 PE//4 SV/1//
Pgl_GLEAN_10032136	7	5	85556427	85558649		GO:0000151; ubiquitin ligase complex; Cellular Component/GO:0004842; ubiquitin-protein ligase activity; Molecular Function/GO:0005515; protein binding; Molecular Function//GO:0016567; protein ubiquitination; Biological Process///;;	IPR000225; Armadillo/IPR003613; U box domain//////	hypothetical protein; K08332 vacuolar protein 8///////	Q681N2,PUB15_ARATH U-box domain-containing protein 15 OS/Arabidopsis thaliana GN/PUB15 PE//2 SV/2//	F2EK07,F2EK07_HORVD Predicted protein OS/Hordeum vulgare var. distichum PE/2 SV//1///
Pgl_GLEAN_10032263	6	2	49204732	49212205		GO:0000151; ubiquitin ligase complex; Cellular Component/GO:0004842; ubiquitin-protein ligase activity; Molecular Function/GO:0005515; protein binding; Molecular Function//GO:0016567; protein ubiquitination; Biological Process///;;	IPR001680; WD40 repeat/IPR003613; U box domain/IPR013915; Pre-mRNA-splicing factor 19//IPR017986; WD40-repeat-containing domain/IPR019775; WD40 repeat, conserved site//	pre-mRNA-splicing factor 19; K10599 pre-mRNA-processing factor 19 [EC:6.3.2.19]///////	Q9AV81,PUB72_ORYSJ U-box domain-containing protein 72 OS/Oryza sativa subsp. japonica GN/PUB72 PE//2 SV/1//	B6TRQ7,B6TRQ7_MAIZE Pre-mRNA-splicing factor 19 OS/Zea mays PE/2 SV//1///
Pgl_GLEAN_10035008	27	3	22682715	22686167		GO:0000151; ubiquitin ligase complex; Cellular Component/GO:0004842; ubiquitin-protein ligase activity; Molecular Function/GO:0016567; protein ubiquitination; Biological Process/////;;;;	IPR003613; U box domain///////	#N/A	O48700,PUB6_ARATH U-box domain-containing protein 6 OS/Arabidopsis thaliana GN/PUB6 PE//2 SV/2//	B6SV52,B6SV52_MAIZE Ubiquitin-protein ligase OS/Zea mays PE/2 SV//1///
Pgl_GLEAN_10037116	3	2	77840477	77845309		GO:0000151; ubiquitin ligase complex; Cellular Component/GO:0004672; protein kinase activity; Molecular Function/GO:0004674; protein serine/threonine kinase activity; Molecular Function//GO:0004713; protein tyrosine kinase activity; Molecular Function/GO:0004842; ubiquitin-protein ligase activity; Molecular Function/GO:0005524	IPR000719; Protein kinase, catalytic domain/IPR002290; Serine/threonine- / dual-specificity protein kinase, catalytic domain/IPR003613; U box domain//IPR006016; UspA/IPR008271; Serine/threonine-protein kinase, active site/IPR017441; Protein kinase, ATP binding site/IPR020635; Tyrosine-protein kinase, catalytic domain	protein kinase family protein; K04733 interleukin-1 receptor-associated kinase 4 [EC:2.7.11.1]///////	Q9SW11,PUB35_ARATH U-box domain-containing protein 35 OS/Arabidopsis thaliana GN/PUB35 PE//1 SV/2//	C5Z3S8,C5Z3S8_SORBI Putative uncharacterized protein Sb10g002760 OS/Sorghum bicolor GN/Sb10g002760 PE//3 SV/1//
Pgl_GLEAN_10038635	10	3	193941110	193943872		GO:0000151; ubiquitin ligase complex; Cellular Component/GO:0004842; ubiquitin-protein ligase activity; Molecular Function/GO:0005515; protein binding; Molecular Function//GO:0016567; protein ubiquitination; Biological Process///;;	IPR000225; Armadillo/IPR003613; U box domain//////	#N/A	Q9SRT0,PUB9_ARATH U-box domain-containing protein 9 OS/Arabidopsis thaliana GN/PUB9 PE//1 SV/1//	B8ASH6,B8ASH6_ORYSI Putative uncharacterized protein OS/Oryza sativa subsp. indica GN/OsI_15442 PE//4 SV/1//
Pgl_GLEAN_10014144	8	6	198561653	198563010		GO:0000154; rRNA modification; Biological Process/GO:0000179; rRNA (adenine-N6,N6-)-dimethyltransferase activity; Molecular Function/GO:0008649; rRNA methyltransferase activity; Molecular Function/////;;;;	IPR001737; Ribosomal RNA adenine methylase transferase/IPR020596; Ribosomal RNA adenine methylase transferase, conserved site/IPR020598; Ribosomal RNA adenine methylase transferase, N-terminal/////	pco116085; LOC100284053; K14191 18S rRNA (adenine1779-N6/adenine1780-N6)-dimethyltransferase [EC:2.1.1.183]///////	Q09522,DIM1_CAEEL Probable dimethyladenosine transferase OS/Caenorhabditis elegans GN/E02H1.1 PE//2 SV/2//	B6TPK7,B6TPK7_MAIZE Dimethyladenosine transferase OS/Zea mays PE/2 SV//1///
Pgl_GLEAN_10034501	43	2	220541615	220542989		GO:0000154; rRNA modification; Biological Process/GO:0000179; rRNA (adenine-N6,N6-)-dimethyltransferase activity; Molecular Function/GO:0008649; rRNA methyltransferase activity; Molecular Function/////;;;;	IPR001737; Ribosomal RNA adenine methylase transferase/IPR020596; Ribosomal RNA adenine methylase transferase, conserved site/IPR020598; Ribosomal RNA adenine methylase transferase, N-terminal/////	pco116085; LOC100284053; K14191 18S rRNA (adenine1779-N6/adenine1780-N6)-dimethyltransferase [EC:2.1.1.183]///////	Q9D0D4,DIM1_MOUSE Probable dimethyladenosine transferase OS/Mus musculus GN/Dimt1 PE//2 SV/1//	B6TPK7,B6TPK7_MAIZE Dimethyladenosine transferase OS/Zea mays PE/2 SV//1///
Pgl_GLEAN_10036984	3	7	30464165	30464947		GO:0000154; rRNA modification; Biological Process/GO:0000179; rRNA (adenine-N6,N6-)-dimethyltransferase activity; Molecular Function/GO:0008649; rRNA methyltransferase activity; Molecular Function/////;;;;	IPR001737; Ribosomal RNA adenine methylase transferase/IPR020598; Ribosomal RNA adenine methylase transferase, N-terminal//////	hypothetical protein; K14191 18S rRNA (adenine1779-N6/adenine1780-N6)-dimethyltransferase [EC:2.1.1.183]///////	Q6BSY5,DIM1_DEBHA Dimethyladenosine transferase OS/Debaryomyces hansenii (strain ATCC 36239 / CBS 767 / JCM 1990 / NBRC 0083 / IGC 2968) GN/DIM1 PE//3 SV/1//	C5X9E1,C5X9E1_SORBI Putative uncharacterized protein Sb02g034340 OS/Sorghum bicolor GN/Sb02g034340 PE//4 SV/1//
Pgl_GLEAN_10036985	3	7	30357120	30358396		GO:0000154; rRNA modification; Biological Process/GO:0000179; rRNA (adenine-N6,N6-)-dimethyltransferase activity; Molecular Function/GO:0008649; rRNA methyltransferase activity; Molecular Function/////;;;;	IPR001737; Ribosomal RNA adenine methylase transferase/IPR020598; Ribosomal RNA adenine methylase transferase, N-terminal//////	hypothetical protein; K14191 18S rRNA (adenine1779-N6/adenine1780-N6)-dimethyltransferase [EC:2.1.1.183]///////	Q54QK7,DIM1_DICDI Probable dimethyladenosine transferase OS/Dictyostelium discoideum GN/dimt1 PE//3 SV/1//	C5X9E2,C5X9E2_SORBI Putative uncharacterized protein Sb02g034350 OS/Sorghum bicolor GN/Sb02g034350 PE//4 SV/1//
Pgl_GLEAN_10001633	5	4	46969018	46974605		GO:0000155; two-component sensor activity; Molecular Function/GO:0000160; two-component signal transduction system (phosphorelay); Biological Process/GO:0004672; protein kinase activity; Molecular Function//GO:0004674; protein serine/threonine kinase activity; Molecular Function/GO:0004713; protein tyrosine kinase activity; Molecular Function/GO:0004871	IPR000014; PAS/IPR000700; PAS-associated, C-terminal/IPR000719; Protein kinase, catalytic domain//IPR001610; PAC motif/IPR002290; Serine/threonine- / dual-specificity protein kinase, catalytic domain/IPR008271; Serine/threonine-protein kinase, active site/IPR017441; Protein kinase, ATP binding site	PHOT1; PHOT1 (PHOTOTROPIN 1); FMN binding / blue light photoreceptor/ kinase/ protein binding / protein serine/threonine kinase; K08282 non-specific serine/threonine protein kinase [EC:2.7.11.1]///////	Q2QYY8,PHT1A_ORYSJ Phototropin-1A OS/Oryza sativa subsp. japonica GN/PHOT1A PE//1 SV/2//	C5YPQ1,C5YPQ1_SORBI Putative uncharacterized protein Sb08g000260 OS/Sorghum bicolor GN/Sb08g000260 PE//4 SV/1//
Pgl_GLEAN_10002413	4	5	66085120	66090214		GO:0000155; two-component sensor activity; Molecular Function/GO:0000156; two-component response regulator activity; Molecular Function/GO:0000160; two-component signal transduction system (phosphorelay); Biological Process//GO:0004673; protein histidine kinase activity; Molecular Function/GO:0005524; ATP binding; Molecular Function/GO:0006355	IPR001789; Signal transduction response regulator, receiver domain/IPR003594; ATPase-like, ATP-binding domain/IPR003661; Signal transduction histidine kinase, subgroup 1, dimerisation/phosphoacceptor domain//IPR004358; Signal transduction histidine kinase-related protein, C-terminal/IPR005467; Signal transduction histidine kinase, core//	histidine kinase cytokinin receptor; K14489 arabidopsis histidine kinase 2/3/4 (cytokinin receptor) [EC:2.7.13.3]///////	Q3S4A7,AHK5_ARATH Histidine kinase 5 OS/Arabidopsis thaliana GN/AHK5 PE//2 SV/1//	C5Z771,C5Z771_SORBI Putative uncharacterized protein Sb10g026020 OS/Sorghum bicolor GN/Sb10g026020 PE//4 SV/1//
Pgl_GLEAN_10004592	8	7	6028585	6031617		GO:0000155; two-component sensor activity; Molecular Function/GO:0004673; protein histidine kinase activity; Molecular Function/GO:0005524; ATP binding; Molecular Function//GO:0007165; signal transduction; Biological Process/GO:0016310; phosphorylation; Biological Process/GO:0016772	IPR003594; ATPase-like, ATP-binding domain/IPR004358; Signal transduction histidine kinase-related protein, C-terminal/IPR005467; Signal transduction histidine kinase, core//IPR018955; Branched-chain alpha-ketoacid dehydrogenase kinase/Pyruvate dehydrogenase kinase, N-terminal///	Os07g0637300; K00898 pyruvate dehydrogenase kinase [EC:2.7.11.2]///////	Q64536,PDK2_RAT [Pyruvate dehydrogenase [lipoamide]] kinase isozyme 2, mitochondrial OS/Rattus norvegicus GN/Pdk2 PE//1 SV/1//	Q9AWB1,Q9AWB1_ORYSI Pyruvate dehydrogenase kinase OS/Oryza sativa subsp. indica GN/PDHK PE//2 SV/1//
Pgl_GLEAN_10011926	9	5	121966898	121970434		GO:0000155; two-component sensor activity; Molecular Function/GO:0004673; protein histidine kinase activity; Molecular Function/GO:0005524; ATP binding; Molecular Function//GO:0007165; signal transduction; Biological Process/GO:0016310; phosphorylation; Biological Process/GO:0016772	IPR003594; ATPase-like, ATP-binding domain/IPR004358; Signal transduction histidine kinase-related protein, C-terminal/IPR005467; Signal transduction histidine kinase, core//IPR018955; Branched-chain alpha-ketoacid dehydrogenase kinase/Pyruvate dehydrogenase kinase, N-terminal///	hypothetical protein; K00898 pyruvate dehydrogenase kinase [EC:2.7.11.2]///////	P91622,PDK_DROME [Pyruvate dehydrogenase [lipoamide]] kinase, mitochondrial OS/Drosophila melanogaster GN/Pdk PE//2 SV/2//	C5WYQ1,C5WYQ1_SORBI Putative uncharacterized protein Sb01g034390 OS/Sorghum bicolor GN/Sb01g034390 PE//4 SV/1//
Pgl_GLEAN_10013465	3	2	16887884	16893756		GO:0000155; two-component sensor activity; Molecular Function/GO:0000156; two-component response regulator activity; Molecular Function/GO:0000160; two-component signal transduction system (phosphorelay); Biological Process//GO:0004673; protein histidine kinase activity; Molecular Function/GO:0005524; ATP binding; Molecular Function/GO:0006355	IPR001789; Signal transduction response regulator, receiver domain/IPR003594; ATPase-like, ATP-binding domain/IPR003661; Signal transduction histidine kinase, subgroup 1, dimerisation/phosphoacceptor domain//IPR004358; Signal transduction histidine kinase-related protein, C-terminal/IPR005467; Signal transduction histidine kinase, core/IPR006189; CHASE/	gpm791, HK1b1, ZmHK1b1; LOC732762; K14489 arabidopsis histidine kinase 2/3/4 (cytokinin receptor) [EC:2.7.13.3]///////	Q9C5U0,AHK4_ARATH Histidine kinase 4 OS/Arabidopsis thaliana GN/AHK4 PE//1 SV/1//	Q2ACC0,Q2ACC0_MAIZE Histidine kinase OS/Zea mays GN/ZmHK1b1 PE//2 SV/1//
Pgl_GLEAN_10019493	10	2	19307301	19310788		GO:0000155; two-component sensor activity; Molecular Function/GO:0004673; protein histidine kinase activity; Molecular Function/GO:0005515; protein binding; Molecular Function//GO:0005524; ATP binding; Molecular Function/GO:0007165; signal transduction; Biological Process/GO:0016020	IPR003018; GAF domain/IPR003594; ATPase-like, ATP-binding domain/IPR003661; Signal transduction histidine kinase, subgroup 1, dimerisation/phosphoacceptor domain//IPR004358; Signal transduction histidine kinase-related protein, C-terminal/IPR005467; Signal transduction histidine kinase, core//	hypothetical protein; K14509 ethylene receptor [EC:2.7.13.-]///////	O81122,ETR1_MALDO Ethylene receptor OS/Malus domestica GN/ETR1 PE//2 SV/1//	C5WNT8,C5WNT8_SORBI Putative uncharacterized protein Sb01g010930 OS/Sorghum bicolor GN/Sb01g010930 PE//4 SV/1//
Pgl_GLEAN_10026518	8	1	248807938	248811203		GO:0000155; two-component sensor activity; Molecular Function/GO:0004673; protein histidine kinase activity; Molecular Function/GO:0005515; protein binding; Molecular Function//GO:0005524; ATP binding; Molecular Function/GO:0007165; signal transduction; Biological Process/GO:0016020	IPR003018; GAF domain/IPR003594; ATPase-like, ATP-binding domain/IPR003661; Signal transduction histidine kinase, subgroup 1, dimerisation/phosphoacceptor domain//IPR004358; Signal transduction histidine kinase-related protein, C-terminal/IPR005467; Signal transduction histidine kinase, core//	hypothetical protein; K14509 ethylene receptor [EC:2.7.13.-]///////	O82436,ETR1_CUCMN Ethylene receptor 1 OS/Cucumis melo var. cantalupensis GN/ETR1 PE//2 SV/1//	C5Z0J4,C5Z0J4_SORBI Putative uncharacterized protein Sb09g004300 OS/Sorghum bicolor GN/Sb09g004300 PE//4 SV/1//
Pgl_GLEAN_10028842	18	5	6500363	6503312		GO:0000155; two-component sensor activity; Molecular Function/GO:0000156; two-component response regulator activity; Molecular Function/GO:0000160; two-component signal transduction system (phosphorelay); Biological Process//GO:0004673; protein histidine kinase activity; Molecular Function/GO:0005515; protein binding; Molecular Function/GO:0006355	IPR001789; Signal transduction response regulator, receiver domain/IPR003018; GAF domain/IPR003661; Signal transduction histidine kinase, subgroup 1, dimerisation/phosphoacceptor domain//IPR005467; Signal transduction histidine kinase, core///	hypothetical protein; K14509 ethylene receptor [EC:2.7.13.-]///////	Q9ZTP3,EIN4_ARATH Protein EIN4 OS/Arabidopsis thaliana GN/EIN4 PE//1 SV/1//	C5YC98,C5YC98_SORBI Putative uncharacterized protein Sb06g001740 OS/Sorghum bicolor GN/Sb06g001740 PE//4 SV/1//
Pgl_GLEAN_10029871	3	2	66657219	66666268		GO:0000155; two-component sensor activity; Molecular Function/GO:0000156; two-component response regulator activity; Molecular Function/GO:0000160; two-component signal transduction system (phosphorelay); Biological Process//GO:0004673; protein histidine kinase activity; Molecular Function/GO:0005524; ATP binding; Molecular Function/GO:0006355	IPR001789; Signal transduction response regulator, receiver domain/IPR003594; ATPase-like, ATP-binding domain/IPR003661; Signal transduction histidine kinase, subgroup 1, dimerisation/phosphoacceptor domain//IPR004358; Signal transduction histidine kinase-related protein, C-terminal/IPR005467; Signal transduction histidine kinase, core/IPR006189; CHASE/	hk3, HK3a, ZmHK3; histidine kinase3; K14489 arabidopsis histidine kinase 2/3/4 (cytokinin receptor) [EC:2.7.13.3]///////	Q9C5U2,AHK2_ARATH Histidine kinase 2 OS/Arabidopsis thaliana GN/AHK2 PE//1 SV/1//	Q76GZ9,Q76GZ9_MAIZE Histidine kinase 3 OS/Zea mays GN/ZmHK3a PE//2 SV/1//
Pgl_GLEAN_10030910	3	3	183187041	183203109		GO:0000155; two-component sensor activity; Molecular Function/GO:0000160; two-component signal transduction system (phosphorelay); Biological Process/GO:0004672; protein kinase activity; Molecular Function//GO:0004871; signal transducer activity; Molecular Function/GO:0005524; ATP binding; Molecular Function/GO:0006355	IPR000014; PAS/IPR000700; PAS-associated, C-terminal/IPR000719; Protein kinase, catalytic domain//IPR001610; PAC motif///	PHOT1; PHOT1 (PHOTOTROPIN 1); FMN binding / blue light photoreceptor/ kinase/ protein binding / protein serine/threonine kinase; K08282 non-specific serine/threonine protein kinase [EC:2.7.11.1]///////	Q9ST27,PHOT2_ORYSJ Phototropin-2 OS/Oryza sativa subsp. japonica GN/PHOT2 PE//1 SV/1//	C5YK68,C5YK68_SORBI Putative uncharacterized protein Sb07g014860 OS/Sorghum bicolor GN/Sb07g014860 PE//4 SV/1//
Pgl_GLEAN_10032312	9	2	50270105	50272568		GO:0000155; two-component sensor activity; Molecular Function/GO:0000156; two-component response regulator activity; Molecular Function/GO:0000160; two-component signal transduction system (phosphorelay); Biological Process//GO:0004673; protein histidine kinase activity; Molecular Function/GO:0005524; ATP binding; Molecular Function/GO:0006355	IPR001789; Signal transduction response regulator, receiver domain/IPR003594; ATPase-like, ATP-binding domain/IPR004358; Signal transduction histidine kinase-related protein, C-terminal//IPR005467; Signal transduction histidine kinase, core///	histidine kinase 1, 2, 3 plant, putative (EC:2.7.13.3); K14489 arabidopsis histidine kinase 2/3/4 (cytokinin receptor) [EC:2.7.13.3]///////	O22267,CKI1_ARATH Histidine kinase CKI1 OS/Arabidopsis thaliana GN/CKI1 PE//1 SV/1//	C5WZH4,C5WZH4_SORBI Putative uncharacterized protein Sb01g020200 OS/Sorghum bicolor GN/Sb01g020200 PE//4 SV/1//
Pgl_GLEAN_10002059	22	3	2107544	2110981		GO:0000156; two-component response regulator activity; Molecular Function/GO:0000160; two-component signal transduction system (phosphorelay); Biological Process/GO:0003677; DNA binding; Molecular Function//GO:0006355; regulation of transcription, DNA-dependent; Biological Process///;;	IPR001005; SANT/Myb domain/IPR001789; Signal transduction response regulator, receiver domain/IPR017930; Myb domain, DNA-binding/////	hypothetical protein; K14491 two-component response regulator ARR-B family///////	O49397,ARR10_ARATH Two-component response regulator ARR10 OS/Arabidopsis thaliana GN/ARR10 PE//1 SV/1//	C5XUH1,C5XUH1_SORBI Putative uncharacterized protein Sb04g035980 OS/Sorghum bicolor GN/Sb04g035980 PE//4 SV/1//
Pgl_GLEAN_10002664	10	1	101470968	101472004		GO:0000156; two-component response regulator activity; Molecular Function/GO:0000160; two-component signal transduction system (phosphorelay); Biological Process/GO:0006355; regulation of transcription, DNA-dependent; Biological Process/////;;;;	IPR001789; Signal transduction response regulator, receiver domain///////	hypothetical protein; K14492 two-component response regulator ARR-A family///////	Q9ZWS9,ARR3_ARATH Two-component response regulator ARR3 OS/Arabidopsis thaliana GN/ARR3 PE//2 SV/1//	C5YKB3,C5YKB3_SORBI Putative uncharacterized protein Sb07g015390 OS/Sorghum bicolor GN/Sb07g015390 PE//4 SV/1//
Pgl_GLEAN_10002919	21	1	71969312	71970256		GO:0000156; two-component response regulator activity; Molecular Function/GO:0000160; two-component signal transduction system (phosphorelay); Biological Process/GO:0006355; regulation of transcription, DNA-dependent; Biological Process/////;;;;	IPR001789; Signal transduction response regulator, receiver domain///////	hypothetical protein; K14492 two-component response regulator ARR-A family///////	Q9ZWS9,ARR3_ARATH Two-component response regulator ARR3 OS/Arabidopsis thaliana GN/ARR3 PE//2 SV/1//	C5X4I2,C5X4I2_SORBI Putative uncharacterized protein Sb02g028660 OS/Sorghum bicolor GN/Sb02g028660 PE//4 SV/1//
Pgl_GLEAN_10005226	16	5	63826603	63832877		GO:0000156; two-component response regulator activity; Molecular Function/GO:0000160; two-component signal transduction system (phosphorelay); Biological Process/GO:0003677; DNA binding; Molecular Function//GO:0006355; regulation of transcription, DNA-dependent; Biological Process///;;	IPR001005; SANT/Myb domain/IPR001789; Signal transduction response regulator, receiver domain/IPR017930; Myb domain, DNA-binding/////	hypothetical protein; K14491 two-component response regulator ARR-B family///////	Q9ZWJ9,ARR2_ARATH Two-component response regulator ARR2 OS/Arabidopsis thaliana GN/ARR2 PE//1 SV/1//	C5YTJ4,C5YTJ4_SORBI Putative uncharacterized protein Sb08g006300 OS/Sorghum bicolor GN/Sb08g006300 PE//4 SV/1//
Pgl_GLEAN_10005230	11	5	63730960	63731449		GO:0000156; two-component response regulator activity; Molecular Function/GO:0000160; two-component signal transduction system (phosphorelay); Biological Process/GO:0006355; regulation of transcription, DNA-dependent; Biological Process/////;;;;	IPR001789; Signal transduction response regulator, receiver domain///////	hypothetical protein; K14491 two-component response regulator ARR-B family///////	O49397,ARR10_ARATH Two-component response regulator ARR10 OS/Arabidopsis thaliana GN/ARR10 PE//1 SV/1//	C5Z6S2,C5Z6S2_SORBI Putative uncharacterized protein Sb10g025490 OS/Sorghum bicolor GN/Sb10g025490 PE//4 SV/1//
Pgl_GLEAN_10005247	3	3	264066743	264067599		GO:0000156; two-component response regulator activity; Molecular Function/GO:0000160; two-component signal transduction system (phosphorelay); Biological Process/GO:0006355; regulation of transcription, DNA-dependent; Biological Process/////;;;;	IPR001789; Signal transduction response regulator, receiver domain///////	abph1, RR3, ZmRR3; aberrant phyllotaxy1; K14492 two-component response regulator ARR-A family///////	Q9ZWS9,ARR3_ARATH Two-component response regulator ARR3 OS/Arabidopsis thaliana GN/ARR3 PE//2 SV/1//	Q9FXQ7,Q9FXQ7_MAIZE Response regulator OS/Zea mays GN/ZmRR3 PE//2 SV/1//
Pgl_GLEAN_10008903	5	7	119653298	119654299		GO:0000156; two-component response regulator activity; Molecular Function/GO:0000160; two-component signal transduction system (phosphorelay); Biological Process/GO:0006355; regulation of transcription, DNA-dependent; Biological Process/////;;;;	IPR001789; Signal transduction response regulator, receiver domain///////	hypothetical protein; K14492 two-component response regulator ARR-A family///////	Q9ZWS9,ARR3_ARATH Two-component response regulator ARR3 OS/Arabidopsis thaliana GN/ARR3 PE//2 SV/1//	C5X535,C5X535_SORBI Putative uncharacterized protein Sb02g010680 OS/Sorghum bicolor GN/Sb02g010680 PE//4 SV/1//
Pgl_GLEAN_10010024	3	3	46799338	46800073		GO:0000156; two-component response regulator activity; Molecular Function/GO:0000160; two-component signal transduction system (phosphorelay); Biological Process/GO:0006355; regulation of transcription, DNA-dependent; Biological Process/////;;;;	IPR001789; Signal transduction response regulator, receiver domain///////	hypothetical protein; K14492 two-component response regulator ARR-A family///////	Q9ZWS9,ARR3_ARATH Two-component response regulator ARR3 OS/Arabidopsis thaliana GN/ARR3 PE//2 SV/1//	C5XY52,C5XY52_SORBI Putative uncharacterized protein Sb04g026750 OS/Sorghum bicolor GN/Sb04g026750 PE//4 SV/1//
Pgl_GLEAN_10010463	23	6	21165723	21169107		GO:0000156; two-component response regulator activity; Molecular Function/GO:0000160; two-component signal transduction system (phosphorelay); Biological Process/GO:0003677; DNA binding; Molecular Function//GO:0006355; regulation of transcription, DNA-dependent; Biological Process///;;	IPR001005; SANT/Myb domain/IPR001789; Signal transduction response regulator, receiver domain/IPR017930; Myb domain, DNA-binding/////	hypothetical protein; K14491 two-component response regulator ARR-B family///////	Q9FXD6,ARR11_ARATH Two-component response regulator ARR11 OS/Arabidopsis thaliana GN/ARR11 PE//1 SV/1//	C5XFH1,C5XFH1_SORBI Putative uncharacterized protein Sb03g043080 OS/Sorghum bicolor GN/Sb03g043080 PE//4 SV/1//
Pgl_GLEAN_10012527	20	5	47076944	47082709		GO:0000156; two-component response regulator activity; Molecular Function/GO:0000160; two-component signal transduction system (phosphorelay); Biological Process/GO:0003677; DNA binding; Molecular Function//GO:0006355; regulation of transcription, DNA-dependent; Biological Process///;;	IPR001005; SANT/Myb domain/IPR001789; Signal transduction response regulator, receiver domain/IPR017930; Myb domain, DNA-binding/////	hypothetical protein; K14491 two-component response regulator ARR-B family///////	P62598,ARR12_ARATH Two-component response regulator ARR12 OS/Arabidopsis thaliana GN/ARR12 PE//2 SV/2//	C5Y5J4,C5Y5J4_SORBI Putative uncharacterized protein Sb05g004150 OS/Sorghum bicolor GN/Sb05g004150 PE//4 SV/1//
Pgl_GLEAN_10014410	5	5	141218324	141222976		GO:0000156; two-component response regulator activity; Molecular Function/GO:0000160; two-component signal transduction system (phosphorelay); Biological Process/GO:0003677; DNA binding; Molecular Function//GO:0006355; regulation of transcription, DNA-dependent; Biological Process///;;	IPR001005; SANT/Myb domain/IPR001789; Signal transduction response regulator, receiver domain/IPR017930; Myb domain, DNA-binding/////	hypothetical protein; K14491 two-component response regulator ARR-B family///////	Q9ZWJ9,ARR2_ARATH Two-component response regulator ARR2 OS/Arabidopsis thaliana GN/ARR2 PE//1 SV/1//	C5WSM4,C5WSM4_SORBI Putative uncharacterized protein Sb01g042400 OS/Sorghum bicolor GN/Sb01g042400 PE//4 SV/1//
Pgl_GLEAN_10016562	5	1	86533615	86534432		GO:0000156; two-component response regulator activity; Molecular Function/GO:0000160; two-component signal transduction system (phosphorelay); Biological Process/GO:0006355; regulation of transcription, DNA-dependent; Biological Process/////;;;;	IPR001789; Signal transduction response regulator, receiver domain///////	hypothetical protein; K14492 two-component response regulator ARR-A family///////	Q9ZWS9,ARR3_ARATH Two-component response regulator ARR3 OS/Arabidopsis thaliana GN/ARR3 PE//2 SV/1//	C5X4I2,C5X4I2_SORBI Putative uncharacterized protein Sb02g028660 OS/Sorghum bicolor GN/Sb02g028660 PE//4 SV/1//
Pgl_GLEAN_10016698	10	2	217974037	217978016		GO:0000156; two-component response regulator activity; Molecular Function/GO:0000160; two-component signal transduction system (phosphorelay); Biological Process/GO:0003677; DNA binding; Molecular Function//GO:0006355; regulation of transcription, DNA-dependent; Biological Process///;;	IPR001005; SANT/Myb domain/IPR001789; Signal transduction response regulator, receiver domain/IPR017930; Myb domain, DNA-binding/////	hypothetical protein; K14491 two-component response regulator ARR-B family///////	O49397,ARR10_ARATH Two-component response regulator ARR10 OS/Arabidopsis thaliana GN/ARR10 PE//1 SV/1//	C5XWW5,C5XWW5_SORBI Putative uncharacterized protein Sb04g005580 OS/Sorghum bicolor GN/Sb04g005580 PE//4 SV/1//
Pgl_GLEAN_10016731	22	3	65743638	65745519		GO:0000156; two-component response regulator activity; Molecular Function/GO:0000160; two-component signal transduction system (phosphorelay); Biological Process/GO:0006355; regulation of transcription, DNA-dependent; Biological Process/////;;;;	IPR001789; Signal transduction response regulator, receiver domain///////	RR7, ZmRR7; response regulator 7; K14492 two-component response regulator ARR-A family///////	O82798,ARR4_ARATH Two-component response regulator ARR4 OS/Arabidopsis thaliana GN/ARR4 PE//1 SV/1//	Q9FRY8,Q9FRY8_MAIZE Response regulator 7 OS/Zea mays GN/ZmRR7 PE//2 SV/1//
Pgl_GLEAN_10019528	2	2	12842112	12846819		GO:0000156; two-component response regulator activity; Molecular Function/GO:0000160; two-component signal transduction system (phosphorelay); Biological Process/GO:0006355; regulation of transcription, DNA-dependent; Biological Process/////;;;;	IPR001789; Signal transduction response regulator, receiver domain///////	sensor histidine kinase/response regulator Fos-1/TcsA (EC:2.7.3.-); K00936 [EC:2.7.3.-]///////	Q9P896,TCSA_EMENI Two-component system protein A OS/Emericella nidulans (strain FGSC A4 / ATCC 38163 / CBS 112.46 / NRRL 194 / M139) GN/tcsA PE//3 SV/2//	C5X190,C5X190_SORBI Putative uncharacterized protein Sb01g008510 OS/Sorghum bicolor GN/Sb01g008510 PE//4 SV/1//
Pgl_GLEAN_10019814	11	7	45041125	45045173		GO:0000156; two-component response regulator activity; Molecular Function/GO:0000160; two-component signal transduction system (phosphorelay); Biological Process/GO:0005515; protein binding; Molecular Function//GO:0006355; regulation of transcription, DNA-dependent; Biological Process///;;	IPR001789; Signal transduction response regulator, receiver domain/IPR010402; CCT domain//////	Os09g0532400; K12130 pseudo-response regulator 5///////	Q689G6,PRR95_ORYSJ Two-component response regulator-like PRR95 OS/Oryza sativa subsp. japonica GN/PRR95 PE//2 SV/1//	B6U1H8,B6U1H8_MAIZE Two-component response regulator-like PRR95 OS/Zea mays PE/2 SV//1///
Pgl_GLEAN_10020228	17	4	186599319	186603364		GO:0000156; two-component response regulator activity; Molecular Function/GO:0000160; two-component signal transduction system (phosphorelay); Biological Process/GO:0005515; protein binding; Molecular Function//GO:0006355; regulation of transcription, DNA-dependent; Biological Process///;;	IPR001789; Signal transduction response regulator, receiver domain/IPR010402; CCT domain//////	Os09g0532400; K12130 pseudo-response regulator 5///////	Q689G6,PRR95_ORYSJ Two-component response regulator-like PRR95 OS/Oryza sativa subsp. japonica GN/PRR95 PE//2 SV/1//	C5Y541,C5Y541_SORBI Putative uncharacterized protein Sb05g003660 OS/Sorghum bicolor GN/Sb05g003660 PE//4 SV/1//
Pgl_GLEAN_10023555	2	7	107347991	107349292		GO:0000156; two-component response regulator activity; Molecular Function/GO:0000160; two-component signal transduction system (phosphorelay); Biological Process/GO:0006355; regulation of transcription, DNA-dependent; Biological Process/////;;;;	IPR001789; Signal transduction response regulator, receiver domain///////	hypothetical protein; K14491 two-component response regulator ARR-B family///////	Q9FXD6,ARR11_ARATH Two-component response regulator ARR11 OS/Arabidopsis thaliana GN/ARR11 PE//1 SV/1//	C5YM46,C5YM46_SORBI Putative uncharacterized protein Sb07g022450 OS/Sorghum bicolor GN/Sb07g022450 PE//4 SV/1//
Pgl_GLEAN_10023564	4	7	107564297	107567073		GO:0000156; two-component response regulator activity; Molecular Function/GO:0000160; two-component signal transduction system (phosphorelay); Biological Process/GO:0006355; regulation of transcription, DNA-dependent; Biological Process/////;;;;	IPR001789; Signal transduction response regulator, receiver domain///////	ARR-B family transcription factor; K14491 two-component response regulator ARR-B family///////	Q940D0,ARR1_ARATH Two-component response regulator ARR1 OS/Arabidopsis thaliana GN/ARR1 PE//1 SV/2//	C5YM46,C5YM46_SORBI Putative uncharacterized protein Sb07g022450 OS/Sorghum bicolor GN/Sb07g022450 PE//4 SV/1//
Pgl_GLEAN_10027271	13	3	47934590	47936891		GO:0000156; two-component response regulator activity; Molecular Function/GO:0000160; two-component signal transduction system (phosphorelay); Biological Process/GO:0005515; protein binding; Molecular Function//GO:0006355; regulation of transcription, DNA-dependent; Biological Process///;;	IPR001789; Signal transduction response regulator, receiver domain/IPR010402; CCT domain//////	Os02g0618200; K12127 pseudo-response regulator 1///////	Q689G9,PRR1_ORYSJ Two-component response regulator-like PRR1 OS/Oryza sativa subsp. japonica GN/PRR1 PE//2 SV/2//	C5XXQ3,C5XXQ3_SORBI Putative uncharacterized protein Sb04g026190 OS/Sorghum bicolor GN/Sb04g026190 PE//4 SV/1//
Pgl_GLEAN_10028030	10	3	226661254	226663205		GO:0000156; two-component response regulator activity; Molecular Function/GO:0000160; two-component signal transduction system (phosphorelay); Biological Process/GO:0006355; regulation of transcription, DNA-dependent; Biological Process/////;;;;	IPR001789; Signal transduction response regulator, receiver domain///////	hypothetical protein; K14492 two-component response regulator ARR-A family///////	Q9ZWS9,ARR3_ARATH Two-component response regulator ARR3 OS/Arabidopsis thaliana GN/ARR3 PE//2 SV/1//	B6U7K8,B6U7K8_MAIZE RR1-Corn type-A response regulator OS/Zea mays PE/2 SV//1///
Pgl_GLEAN_10028437	6	5	132572053	132578390		GO:0000156; two-component response regulator activity; Molecular Function/GO:0000160; two-component signal transduction system (phosphorelay); Biological Process/GO:0005515; protein binding; Molecular Function//GO:0006355; regulation of transcription, DNA-dependent; Biological Process///;;	IPR001789; Signal transduction response regulator, receiver domain/IPR010402; CCT domain//////	Os03g0284100; K12129 pseudo-response regulator 7///////	Q10N34,PRR73_ORYSJ Two-component response regulator-like PRR73 OS/Oryza sativa subsp. japonica GN/PRR73 PE//2 SV/1//	C5WNM8,C5WNM8_SORBI Putative uncharacterized protein Sb01g038820 OS/Sorghum bicolor GN/Sb01g038820 PE//4 SV/1//
Pgl_GLEAN_10032286	9	2	49560523	49562884		GO:0000156; two-component response regulator activity; Molecular Function/GO:0000160; two-component signal transduction system (phosphorelay); Biological Process/GO:0003677; DNA binding; Molecular Function//GO:0006355; regulation of transcription, DNA-dependent; Biological Process///;;	IPR001005; SANT/Myb domain/IPR001789; Signal transduction response regulator, receiver domain/IPR017930; Myb domain, DNA-binding/////	hypothetical protein; K14491 two-component response regulator ARR-B family///////	Q7Y0W3,EHD1_ORYSI Two-component response regulator EHD1 OS/Oryza sativa subsp. indica PE/2 SV//1///	C5WZE9,C5WZE9_SORBI Putative uncharacterized protein Sb01g019980 OS/Sorghum bicolor GN/Sb01g019980 PE//4 SV/1//
Pgl_GLEAN_10033264	14	4	190007354	190007665		GO:0000156; two-component response regulator activity; Molecular Function/GO:0000160; two-component signal transduction system (phosphorelay); Biological Process/GO:0006355; regulation of transcription, DNA-dependent; Biological Process/////;;;;	IPR001789; Signal transduction response regulator, receiver domain///////	gpm91, RR6, ZmRR6; LOC541632; K14492 two-component response regulator ARR-A family///////	O80366,ARR9_ARATH Two-component response regulator ARR9 OS/Arabidopsis thaliana GN/ARR9 PE//1 SV/1//	B4FGR0,B4FGR0_MAIZE Putative uncharacterized protein OS/Zea mays PE/2 SV//1///
Pgl_GLEAN_10037654	5	5	154550253	154553319		GO:0000156; two-component response regulator activity; Molecular Function/GO:0000160; two-component signal transduction system (phosphorelay); Biological Process/GO:0006355; regulation of transcription, DNA-dependent; Biological Process/////;;;;	IPR001789; Signal transduction response regulator, receiver domain///////	Os03g0284100; K12129 pseudo-response regulator 7///////	A2YQ93,PRR37_ORYSI Two-component response regulator-like PRR37 OS/Oryza sativa subsp. indica GN/PRR37 PE//2 SV/2//	G4XFK6,G4XFK6_SORBI Pseudo-response regulator 37 splice variant b OS/Sorghum bicolor GN/PRR37 PE//2 SV/1//
Pgl_GLEAN_10038615	18	3	192879666	192882137		GO:0000156; two-component response regulator activity; Molecular Function/GO:0000160; two-component signal transduction system (phosphorelay); Biological Process/GO:0006355; regulation of transcription, DNA-dependent; Biological Process/////;;;;	IPR001789; Signal transduction response regulator, receiver domain///////	#N/A	#N/A	C5YFG5,C5YFG5_SORBI Putative uncharacterized protein Sb06g015190 OS/Sorghum bicolor GN/Sb06g015190 PE//4 SV/1//
Pgl_GLEAN_10004187	3	1	245247473	245249912		GO:0000159; protein phosphatase type 2A complex; Cellular Component/GO:0007165; signal transduction; Biological Process/GO:0008601; protein phosphatase type 2A regulator activity; Molecular Function/////;;;;	IPR002554; Protein phosphatase 2A, regulatory B subunit, B56///////	hypothetical protein; K11584 protein phosphatase 2 (formerly 2A), regulatory subunit B'///////	Q93YV6,2A5I_ARATH Serine/threonine protein phosphatase 2A 57 kDa regulatory subunit B' iota isoform OS/Arabidopsis thaliana GN/B'IOTA PE//2 SV/1//	C5Z168,C5Z168_SORBI Putative uncharacterized protein Sb09g005420 OS/Sorghum bicolor GN/Sb09g005420 PE//4 SV/1//
Pgl_GLEAN_10006388	3	6	229273673	229276095		GO:0000159; protein phosphatase type 2A complex; Cellular Component/GO:0007165; signal transduction; Biological Process/GO:0008601; protein phosphatase type 2A regulator activity; Molecular Function/////;;;;	IPR002554; Protein phosphatase 2A, regulatory B subunit, B56///////	si687042f02; LOC100273799; K11584 protein phosphatase 2 (formerly 2A), regulatory subunit B'///////	Q93YV6,2A5I_ARATH Serine/threonine protein phosphatase 2A 57 kDa regulatory subunit B' iota isoform OS/Arabidopsis thaliana GN/B'IOTA PE//2 SV/1//	C5XMS1,C5XMS1_SORBI Putative uncharacterized protein Sb03g003950 OS/Sorghum bicolor GN/Sb03g003950 PE//4 SV/1//
Pgl_GLEAN_10010939	9	2	22136752	22142239		GO:0000159; protein phosphatase type 2A complex; Cellular Component/GO:0007165; signal transduction; Biological Process/GO:0008601; protein phosphatase type 2A regulator activity; Molecular Function/////;;;;	IPR002554; Protein phosphatase 2A, regulatory B subunit, B56///////	TIDP3263; LOC100280472; K11584 protein phosphatase 2 (formerly 2A), regulatory subunit B'///////	O04376,2A5B_ARATH Serine/threonine protein phosphatase 2A 57 kDa regulatory subunit B' beta isoform OS/Arabidopsis thaliana GN/B'BETA PE//1 SV/1//	B6SGQ1,B6SGQ1_MAIZE Putative uncharacterized protein OS/Zea mays PE/2 SV//1///
Pgl_GLEAN_10015900	8	1	227289504	227294115		GO:0000159; protein phosphatase type 2A complex; Cellular Component/GO:0007165; signal transduction; Biological Process/GO:0008601; protein phosphatase type 2A regulator activity; Molecular Function/////;;;;	IPR002554; Protein phosphatase 2A, regulatory B subunit, B56///////	hypothetical protein; K11584 protein phosphatase 2 (formerly 2A), regulatory subunit B'///////	Q93YV6,2A5I_ARATH Serine/threonine protein phosphatase 2A 57 kDa regulatory subunit B' iota isoform OS/Arabidopsis thaliana GN/B'IOTA PE//2 SV/1//	C5YVD2,C5YVD2_SORBI Putative uncharacterized protein Sb09g027870 OS/Sorghum bicolor GN/Sb09g027870 PE//4 SV/1//
Pgl_GLEAN_10017770	3	3	241864344	241868415		GO:0000159; protein phosphatase type 2A complex; Cellular Component/GO:0007165; signal transduction; Biological Process/GO:0008601; protein phosphatase type 2A regulator activity; Molecular Function/////;;;;	IPR002554; Protein phosphatase 2A, regulatory B subunit, B56///////	hypothetical protein LOC100501635; K11584 protein phosphatase 2 (formerly 2A), regulatory subunit B'///////	Q9LU89,2A5N_ARATH Serine/threonine protein phosphatase 2A 59 kDa regulatory subunit B' eta isoform OS/Arabidopsis thaliana GN/B'ETA PE//2 SV/1//	C4J4T0,C4J4T0_MAIZE Putative uncharacterized protein OS/Zea mays PE/2 SV//1///
Pgl_GLEAN_10027566	15	6	115473879	115480536		GO:0000159; protein phosphatase type 2A complex; Cellular Component/GO:0005515; protein binding; Molecular Function/GO:0007165; signal transduction; Biological Process//GO:0008601; protein phosphatase type 2A regulator activity; Molecular Function///;;	IPR000009; Protein phosphatase 2A, regulatory subunit PR55/IPR001680; WD40 repeat/IPR018067; Protein phosphatase 2A, regulatory subunit PR55, conserved site//IPR019775; WD40 repeat, conserved site///	hypothetical protein; K04354 protein phosphatase 2 (formerly 2A), regulatory subunit B///////	Q39247,2ABB_ARATH Serine/threonine protein phosphatase 2A 55 kDa regulatory subunit B beta isoform OS/Arabidopsis thaliana GN/PP2AB2 PE//2 SV/1//	C5XQ78,C5XQ78_SORBI Putative uncharacterized protein Sb03g027000 OS/Sorghum bicolor GN/Sb03g027000 PE//4 SV/1//
Pgl_GLEAN_10028262	46	2	199716051	199725242		GO:0000159; protein phosphatase type 2A complex; Cellular Component/GO:0005515; protein binding; Molecular Function/GO:0007165; signal transduction; Biological Process//GO:0008601; protein phosphatase type 2A regulator activity; Molecular Function///;;	IPR000009; Protein phosphatase 2A, regulatory subunit PR55/IPR001680; WD40 repeat/IPR018067; Protein phosphatase 2A, regulatory subunit PR55, conserved site//IPR019775; WD40 repeat, conserved site///	IDP301; LOC100383125; K04354 protein phosphatase 2 (formerly 2A), regulatory subunit B///////	Q39247,2ABB_ARATH Serine/threonine protein phosphatase 2A 55 kDa regulatory subunit B beta isoform OS/Arabidopsis thaliana GN/PP2AB2 PE//2 SV/1//	C0PD86,C0PD86_MAIZE Putative uncharacterized protein OS/Zea mays PE/2 SV//1///
Pgl_GLEAN_10029110	25	3	178406845	178412287		GO:0000159; protein phosphatase type 2A complex; Cellular Component/GO:0005515; protein binding; Molecular Function/GO:0007165; signal transduction; Biological Process//GO:0008601; protein phosphatase type 2A regulator activity; Molecular Function///;;	IPR000009; Protein phosphatase 2A, regulatory subunit PR55/IPR001680; WD40 repeat/IPR018067; Protein phosphatase 2A, regulatory subunit PR55, conserved site//IPR019775; WD40 repeat, conserved site///	hypothetical protein; K04354 protein phosphatase 2 (formerly 2A), regulatory subunit B///////	Q5Z8Z7,2ABA_ORYSJ Serine/threonine protein phosphatase 2A 55 kDa regulatory subunit B alpha isoform OS/Oryza sativa subsp. japonica GN/Os06g0563300 PE//2 SV/2//	C5Z4Q1,C5Z4Q1_SORBI Putative uncharacterized protein Sb10g022260 OS/Sorghum bicolor GN/Sb10g022260 PE//4 SV/1//
Pgl_GLEAN_10029682	19	7	68703603	68709081		GO:0000159; protein phosphatase type 2A complex; Cellular Component/GO:0007165; signal transduction; Biological Process/GO:0008601; protein phosphatase type 2A regulator activity; Molecular Function/////;;;;	IPR002554; Protein phosphatase 2A, regulatory B subunit, B56///////	hypothetical protein LOC100382877; K11584 protein phosphatase 2 (formerly 2A), regulatory subunit B'///////	Q8RW96,2A5G_ARATH Serine/threonine protein phosphatase 2A 59 kDa regulatory subunit B' gamma isoform OS/Arabidopsis thaliana GN/B'GAMMA PE//1 SV/2//	C0PBF4,C0PBF4_MAIZE Putative uncharacterized protein OS/Zea mays PE/2 SV//1///
Pgl_GLEAN_10032505	7	6	79956293	79959046		GO:0000159; protein phosphatase type 2A complex; Cellular Component/GO:0007165; signal transduction; Biological Process/GO:0008601; protein phosphatase type 2A regulator activity; Molecular Function/////;;;;	IPR002554; Protein phosphatase 2A, regulatory B subunit, B56///////	hypothetical protein; K11584 protein phosphatase 2 (formerly 2A), regulatory subunit B'///////	Q93YV6,2A5I_ARATH Serine/threonine protein phosphatase 2A 57 kDa regulatory subunit B' iota isoform OS/Arabidopsis thaliana GN/B'IOTA PE//2 SV/1//	C5XGS3,C5XGS3_SORBI Putative uncharacterized protein Sb03g031350 OS/Sorghum bicolor GN/Sb03g031350 PE//4 SV/1//
Pgl_GLEAN_10035997	13	4	44047294	44050447		GO:0000159; protein phosphatase type 2A complex; Cellular Component/GO:0007165; signal transduction; Biological Process/GO:0008601; protein phosphatase type 2A regulator activity; Molecular Function/////;;;;	IPR002554; Protein phosphatase 2A, regulatory B subunit, B56///////	hypothetical protein; K11584 protein phosphatase 2 (formerly 2A), regulatory subunit B'///////	Q8RW96,2A5G_ARATH Serine/threonine protein phosphatase 2A 59 kDa regulatory subunit B' gamma isoform OS/Arabidopsis thaliana GN/B'GAMMA PE//1 SV/2//	C5YMI8,C5YMI8_SORBI Putative uncharacterized protein Sb07g002150 OS/Sorghum bicolor GN/Sb07g002150 PE//4 SV/1//
Pgl_GLEAN_10016087	17	4	96948287	96951402		GO:0000160; two-component signal transduction system (phosphorelay); Biological Process/GO:0004871; signal transducer activity; Molecular Function//////;;;;;;	IPR008207; Signal transduction histidine kinase, phosphotransfer (Hpt) domain///////	hypothetical protein; K14490 histidine-containing phosphotransfer peotein///////	Q6VAK4,HP1_ORYSJ Histidine-containing phosphotransfer protein 1 OS/Oryza sativa subsp. japonica GN/HP1 PE//1 SV/1//	C5YN90,C5YN90_SORBI Putative uncharacterized protein Sb07g024310 OS/Sorghum bicolor GN/Sb07g024310 PE//4 SV/1//
Pgl_GLEAN_10016523	2	7	113148548	113151461		GO:0000160; two-component signal transduction system (phosphorelay); Biological Process/GO:0004871; signal transducer activity; Molecular Function//////;;;;;;	IPR008207; Signal transduction histidine kinase, phosphotransfer (Hpt) domain///////	hypothetical protein; K14490 histidine-containing phosphotransfer peotein///////	Q6VAK4,HP1_ORYSJ Histidine-containing phosphotransfer protein 1 OS/Oryza sativa subsp. japonica GN/HP1 PE//1 SV/1//	C5X5X2,C5X5X2_SORBI Putative uncharacterized protein Sb02g011910 OS/Sorghum bicolor GN/Sb02g011910 PE//4 SV/1//
Pgl_GLEAN_10016599	9	6	60110840	60113506		GO:0000160; two-component signal transduction system (phosphorelay); Biological Process/GO:0004871; signal transducer activity; Molecular Function//////;;;;;;	IPR008207; Signal transduction histidine kinase, phosphotransfer (Hpt) domain///////	hypothetical protein; K14490 histidine-containing phosphotransfer peotein///////	Q9LU15,AHP4_ARATH Histidine-containing phosphotransfer protein 4 OS/Arabidopsis thaliana GN/AHP4 PE//1 SV/2//	C5XK04,C5XK04_SORBI Putative uncharacterized protein Sb03g034300 OS/Sorghum bicolor GN/Sb03g034300 PE//4 SV/1//
Pgl_GLEAN_10027900	9	1	242466022	242468225		GO:0000160; two-component signal transduction system (phosphorelay); Biological Process/GO:0004871; signal transducer activity; Molecular Function//////;;;;;;	IPR008207; Signal transduction histidine kinase, phosphotransfer (Hpt) domain///////	hypothetical protein; K14490 histidine-containing phosphotransfer peotein///////	Q9LU15,AHP4_ARATH Histidine-containing phosphotransfer protein 4 OS/Arabidopsis thaliana GN/AHP4 PE//1 SV/2//	C5YU97,C5YU97_SORBI Putative uncharacterized protein Sb09g005800 OS/Sorghum bicolor GN/Sb09g005800 PE//4 SV/1//
Pgl_GLEAN_10025535	10	5	58457636	58460206		GO:0000162; tryptophan biosynthetic process; Biological Process/GO:0003824; catalytic activity; Molecular Function/GO:0004834; tryptophan synthase activity; Molecular Function//GO:0008152; metabolic process; Biological Process/GO:0030170; pyridoxal phosphate binding; Molecular Function//	IPR001926; Pyridoxal phosphate-dependent enzyme, beta subunit/IPR006316; Tryptophan synthase, beta chain-like//////	hypothetical protein; K06001 tryptophan synthase beta chain [EC:4.2.1.20]///////	O67409,TRPB2_AQUAE Tryptophan synthase beta chain 2 OS/Aquifex aeolicus (strain VF5) GN/trpB2 PE//3 SV/1//	C5Z690,C5Z690_SORBI Putative uncharacterized protein Sb10g024680 OS/Sorghum bicolor GN/Sb10g024680 PE//3 SV/1//
Pgl_GLEAN_10000382	16	5	127307645	127315987		GO:0000166; nucleotide binding; Molecular Function/GO:0005524; ATP binding; Molecular Function/GO:0006810; transport; Biological Process//GO:0016021; integral to membrane; Cellular Component/GO:0016887; ATPase activity; Molecular Function/GO:0017111	IPR001140; ABC transporter, transmembrane domain/IPR003439; ABC transporter-like/IPR003593; AAA+ ATPase domain//IPR017871; ABC transporter, conserved site/IPR017940; ABC transporter, integral membrane type 1//	Transporter ATM1, mitochondrial precursor, putative (EC:3.6.3.44); K05663 mitochondrial ABC transporter ATM///////	Q9LVM1,AB25B_ARATH ABC transporter B family member 25, mitochondrial OS/Arabidopsis thaliana GN/ABCB25 PE//1 SV/1//	C5X1M9,C5X1M9_SORBI Putative uncharacterized protein Sb01g036355 (Fragment) OS/Sorghum bicolor GN/Sb01g036355 PE//3 SV/1//
Pgl_GLEAN_10000752	7	1	259912286	259925117		GO:0000166; nucleotide binding; Molecular Function/GO:0005524; ATP binding; Molecular Function/GO:0006810; transport; Biological Process//GO:0016020; membrane; Cellular Component/GO:0016887; ATPase activity; Molecular Function/GO:0017111	IPR003439; ABC transporter-like/IPR003593; AAA+ ATPase domain/IPR010509; ABC transporter, N-terminal//IPR017871; ABC transporter, conserved site/IPR017940; ABC transporter, integral membrane type 1//	abc transporter; K05677 ATP-binding cassette, subfamily D (ALD), member 3///////	Q94FB9,AB1D_ARATH ABC transporter D family member 1 OS/Arabidopsis thaliana GN/ABCC1 PE//1 SV/1//	B9FM21,B9FM21_ORYSJ Putative uncharacterized protein OS/Oryza sativa subsp. japonica GN/OsJ_16830 PE//3 SV/1//
Pgl_GLEAN_10000821	10	1	259387519	259394080		GO:0000166; nucleotide binding; Molecular Function/GO:0003824; catalytic activity; Molecular Function/GO:0005524; ATP binding; Molecular Function//GO:0006812; cation transport; Biological Process/GO:0008152; metabolic process; Biological Process/GO:0015662	IPR001757; ATPase, P-type, K/Mg/Cd/Cu/Zn/Na/Ca/Na/H-transporter/IPR005834; Haloacid dehalogenase-like hydrolase/IPR006068; ATPase, P-type cation-transporter, C-terminal//IPR008250; ATPase, P-type, ATPase-associated domain/IPR018303; ATPase, P-type phosphorylation site//	hypothetical protein; K01537 Ca2+-transporting ATPase [EC:3.6.3.8]///////	P92939,ECA1_ARATH Calcium-transporting ATPase 1, endoplasmic reticulum-type OS/Arabidopsis thaliana GN/ECA1 PE//1 SV/2//	C5YYZ2,C5YYZ2_SORBI Putative uncharacterized protein Sb09g001850 OS/Sorghum bicolor GN/Sb09g001850 PE//3 SV/1//
Pgl_GLEAN_10000986	5	6	107485366	107491491		GO:0000166; nucleotide binding; Molecular Function/GO:0004222; metalloendopeptidase activity; Molecular Function/GO:0005524; ATP binding; Molecular Function//GO:0006508; proteolysis; Biological Process/GO:0017111; nucleoside-triphosphatase activity; Molecular Function//	IPR000642; Peptidase M41/IPR003593; AAA+ ATPase domain/IPR003959; ATPase, AAA-type, core//IPR003960; ATPase, AAA-type, conserved site///	similar to predicted protein; K08955 ATP-dependent metalloprotease [EC:3.4.24.-]///////	A2ZVG7,FTSH9_ORYSJ ATP-dependent zinc metalloprotease FTSH 9, chloroplastic/mitochondrial OS/Oryza sativa subsp. japonica GN/FTSH9 PE//3 SV/1//	C5XR37,C5XR37_SORBI Putative uncharacterized protein Sb03g028120 OS/Sorghum bicolor GN/Sb03g028120 PE//3 SV/1//
Pgl_GLEAN_10001098	46	4	99093353	99093628		GO:0000166; nucleotide binding; Molecular Function/GO:0004818; glutamate-tRNA ligase activity; Molecular Function/GO:0005524; ATP binding; Molecular Function//GO:0005737; cytoplasm; Cellular Component/GO:0006424; glutamyl-tRNA aminoacylation; Biological Process/GO:0016876	IPR000924; Glutamyl/glutaminyl-tRNA synthetase, class Ib/IPR004527; Glutamyl-tRNA synthetase, class Ib, bacterial/mitochondrial/IPR020058; Glutamyl/glutaminyl-tRNA synthetase, class Ib, catalytic domain/////	hypothetical protein LOC100383787; K01885 glutamyl-tRNA synthetase [EC:6.1.1.17]///////	Q43768,SYE_HORVU Glutamate--tRNA ligase, chloroplastic/mitochondrial OS/Hordeum vulgare PE/2 SV//1///	C5XT03,C5XT03_SORBI Putative uncharacterized protein Sb04g001710 OS/Sorghum bicolor GN/Sb04g001710 PE//3 SV/1//
Pgl_GLEAN_10001184	5	2	65251623	65265422		GO:0000166; nucleotide binding; Molecular Function/GO:0005524; ATP binding; Molecular Function/GO:0016020; membrane; Cellular Component//GO:0016887; ATPase activity; Molecular Function/GO:0017111; nucleoside-triphosphatase activity; Molecular Function//	IPR003439; ABC transporter-like/IPR003593; AAA+ ATPase domain/IPR013525; ABC-2 type transporter//IPR013581; Plant PDR ABC transporter associated///	ABC multidrug transporter (EC:3.6.3.-); K01552 [EC:3.6.3.-]///////	Q8S628,PDR13_ORYSJ Pleiotropic drug resistance protein 13 OS/Oryza sativa subsp. japonica GN/PDR13 PE//3 SV/1//	C5YAA2,C5YAA2_SORBI Putative uncharacterized protein Sb06g019540 OS/Sorghum bicolor GN/Sb06g019540 PE//4 SV/1//
Pgl_GLEAN_10001370	20	6	231115342	231124907		GO:0000166; nucleotide binding; Molecular Function/GO:0004812; aminoacyl-tRNA ligase activity; Molecular Function/GO:0004819; glutamine-tRNA ligase activity; Molecular Function//GO:0005524; ATP binding; Molecular Function/GO:0005737; cytoplasm; Cellular Component/GO:0006418	IPR000924; Glutamyl/glutaminyl-tRNA synthetase, class Ib/IPR001412; Aminoacyl-tRNA synthetase, class I, conserved site/IPR007638; Glutaminyl-tRNA synthetase, class Ib, non-specific RNA-binding domain 2//IPR007639; Glutaminyl-tRNA synthetase, class Ib, non-specific RNA-binding domain, N-terminal/IPR020058; Glutamyl/glutaminyl-tRNA synthetase, class Ib, catalytic domain/IPR020059; Glutamyl/glutamin…	glutaminyl-tRNA synthetase (EC:6.1.1.18); K01886 glutaminyl-tRNA synthetase [EC:6.1.1.18]///////	P52780,SYQ_LUPLU Glutamine--tRNA ligase OS/Lupinus luteus PE/2 SV//2///	B6UC34,B6UC34_MAIZE Glutaminyl-tRNA synthetase OS/Zea mays PE/2 SV//1///
Pgl_GLEAN_10001711	6	2	61813370	61819642		GO:0000166; nucleotide binding; Molecular Function/GO:0005524; ATP binding; Molecular Function/GO:0006810; transport; Biological Process//GO:0016021; integral to membrane; Cellular Component/GO:0016887; ATPase activity; Molecular Function/GO:0017111	IPR001140; ABC transporter, transmembrane domain/IPR003439; ABC transporter-like/IPR003593; AAA+ ATPase domain//IPR017940; ABC transporter, integral membrane type 1///	hypothetical protein LOC100267452; K05658 ATP-binding cassette, subfamily B (MDR/TAP), member 1///////	Q9M3B9,AB20B_ARATH ABC transporter B family member 20 OS/Arabidopsis thaliana GN/ABCB20 PE//2 SV/1//	A3AGN3,A3AGN3_ORYSJ Putative uncharacterized protein OS/Oryza sativa subsp. japonica GN/OsJ_10362 PE//4 SV/1//
Pgl_GLEAN_10001725	14	5	52696447	52701562		GO:0000166; nucleotide binding; Molecular Function/GO:0005524; ATP binding; Molecular Function/GO:0006810; transport; Biological Process//GO:0016021; integral to membrane; Cellular Component/GO:0016887; ATPase activity; Molecular Function/GO:0017111	IPR001140; ABC transporter, transmembrane domain/IPR003439; ABC transporter-like/IPR003593; AAA+ ATPase domain//IPR017871; ABC transporter, conserved site/IPR017940; ABC transporter, integral membrane type 1//	ppabcb16; ATP-binding cassette transporter, subfamily B, member 16, group MDR/PGP protein PpABCB16; K05658 ATP-binding cassette, subfamily B (MDR/TAP), member 1///////	Q9LJX0,AB19B_ARATH ABC transporter B family member 19 OS/Arabidopsis thaliana GN/ABCB19 PE//1 SV/1//	C5YC52,C5YC52_SORBI Putative uncharacterized protein Sb06g001440 OS/Sorghum bicolor GN/Sb06g001440 PE//3 SV/1//
Pgl_GLEAN_10001731	10	3	294769291	294781806		GO:0000166; nucleotide binding; Molecular Function/GO:0005524; ATP binding; Molecular Function/GO:0006810; transport; Biological Process//GO:0016021; integral to membrane; Cellular Component/GO:0016887; ATPase activity; Molecular Function/GO:0017111	IPR001140; ABC transporter, transmembrane domain/IPR003439; ABC transporter-like/IPR003593; AAA+ ATPase domain//IPR017871; ABC transporter, conserved site/IPR017940; ABC transporter, integral membrane type 1//	ABC multidrug transporter (EC:3.6.3.-); K01552 [EC:3.6.3.-]///////	Q42093,AB2C_ARATH ABC transporter C family member 2 OS/Arabidopsis thaliana GN/ABCC2 PE//1 SV/2//	A3AXH7,A3AXH7_ORYSJ Putative uncharacterized protein OS/Oryza sativa subsp. japonica GN/OsJ_16196 PE//3 SV/1//
Pgl_GLEAN_10002267	6	2	113092051	113094767		GO:0000166; nucleotide binding; Molecular Function/GO:0005524; ATP binding; Molecular Function/GO:0017111; nucleoside-triphosphatase activity; Molecular Function/////;;;;	IPR003593; AAA+ ATPase domain/IPR003959; ATPase, AAA-type, core/IPR003960; ATPase, AAA-type, conserved site/////	hypothetical protein LOC100272769; K03061 26S proteasome regulatory subunit T1///////	Q9FXT9,PRS7_ORYSJ 26S protease regulatory subunit 7 OS/Oryza sativa subsp. japonica GN/RPT1A PE//2 SV/1//	Q0DDX2,Q0DDX2_ORYSJ Os06g0192600 protein OS/Oryza sativa subsp. japonica GN/Os06g0192600 PE//2 SV/1//
Pgl_GLEAN_10002428	22	4	32443841	32447254		GO:0000166; nucleotide binding; Molecular Function/GO:0005524; ATP binding; Molecular Function/GO:0016887; ATPase activity; Molecular Function//GO:0017111; nucleoside-triphosphatase activity; Molecular Function///;;	IPR003439; ABC transporter-like/IPR003593; AAA+ ATPase domain/IPR017871; ABC transporter, conserved site/////	hypothetical protein; K06185 ATP-binding cassette, sub-family F, member 2///////	Q9FJH6,AB1F_ARATH ABC transporter F family member 1 OS/Arabidopsis thaliana GN/ABCF1 PE//1 SV/1//	C5YNK1,C5YNK1_SORBI Putative uncharacterized protein Sb08g012980 OS/Sorghum bicolor GN/Sb08g012980 PE//3 SV/1//
Pgl_GLEAN_10002626	4	3	264505930	264520196		GO:0000166; nucleotide binding; Molecular Function/GO:0005524; ATP binding; Molecular Function/GO:0016020; membrane; Cellular Component//GO:0016887; ATPase activity; Molecular Function/GO:0017111; nucleoside-triphosphatase activity; Molecular Function//	IPR003439; ABC transporter-like/IPR003593; AAA+ ATPase domain/IPR013525; ABC-2 type transporter/////	ABC multidrug transporter (EC:3.6.3.-); K01552 [EC:3.6.3.-]///////	A2WSH0,PDR3_ORYSI Pleiotropic drug resistance protein 3 OS/Oryza sativa subsp. indica GN/PDR3 PE//2 SV/1//	Q8GU82,Q8GU82_ORYSJ PDR-like ABC transporter OS/Oryza sativa subsp. japonica GN/pdr1 PE//3 SV/1//
Pgl_GLEAN_10002692	18	6	194677709	194689179		GO:0000166; nucleotide binding; Molecular Function/GO:0003676; nucleic acid binding; Molecular Function/GO:0004812; aminoacyl-tRNA ligase activity; Molecular Function//GO:0004813; alanine-tRNA ligase activity; Molecular Function/GO:0004823; leucine-tRNA ligase activity; Molecular Function/GO:0005524	IPR001412; Aminoacyl-tRNA synthetase, class I, conserved site/IPR002300; Aminoacyl-tRNA synthetase, class Ia/IPR002302; Leucyl-tRNA synthetase, class Ia, bacterial/mitochondrial//IPR015413; Methionyl/Leucyl tRNA synthetase/IPR018164; Alanyl-tRNA synthetase, class IIc, N-terminal/IPR018165; Alanyl-tRNA synthetase, class IIc, core domain/	hypothetical protein; K01869 leucyl-tRNA synthetase [EC:6.1.1.4]///////	Q2S415,SYL_SALRD Leucine--tRNA ligase OS/Salinibacter ruber (strain DSM 13855 / M31) GN/leuS PE//3 SV/1//	C5XE82,C5XE82_SORBI Putative uncharacterized protein Sb03g007890 OS/Sorghum bicolor GN/Sb03g007890 PE//3 SV/1//
Pgl_GLEAN_10002970	11	3	3495683	3499090		GO:0000166; nucleotide binding; Molecular Function/GO:0005524; ATP binding; Molecular Function/GO:0017111; nucleoside-triphosphatase activity; Molecular Function/////;;;;	IPR003593; AAA+ ATPase domain/IPR003959; ATPase, AAA-type, core/IPR003960; ATPase, AAA-type, conserved site/////	hypothetical protein LOC100272769; K03061 26S proteasome regulatory subunit T1///////	Q9FXT9,PRS7_ORYSJ 26S protease regulatory subunit 7 OS/Oryza sativa subsp. japonica GN/RPT1A PE//2 SV/1//	Q0DDX2,Q0DDX2_ORYSJ Os06g0192600 protein OS/Oryza sativa subsp. japonica GN/Os06g0192600 PE//2 SV/1//
Pgl_GLEAN_10003423	18	6	72590002	72594669		GO:0000166; nucleotide binding; Molecular Function/GO:0005524; ATP binding; Molecular Function/GO:0008553; hydrogen-exporting ATPase activity, phosphorylative mechanism; Molecular Function//GO:0015986; ATP synthesis coupled proton transport; Biological Process/GO:0015991; ATP hydrolysis coupled proton transport; Biological Process/GO:0015992	IPR000194; ATPase, F1/V1/A1 complex, alpha/beta subunit, nucleotide-binding domain/IPR000793; ATPase, F1/V1/A1 complex, alpha/beta subunit, C-terminal/IPR003593; AAA+ ATPase domain//IPR004100; ATPase, F1/V1/A1 complex, alpha/beta subunit, N-terminal/IPR005722; ATPase, F1 complex, beta subunit/IPR020003; ATPase, alpha/beta subunit, nucleotide-binding domain, active site/	Os01g0685800; K02133 F-type H+-transporting ATPase subunit beta [EC:3.6.3.14]///////	Q01859,ATPBM_ORYSJ ATP synthase subunit beta, mitochondrial OS/Oryza sativa subsp. japonica GN/ATPB PE//1 SV/2//	B9EYN3,B9EYN3_ORYSJ ATP synthase subunit beta OS/Oryza sativa subsp. japonica GN/OsJ_03042 PE//3 SV/1//
Pgl_GLEAN_10003499	11	1	251491940	251494380		GO:0000166; nucleotide binding; Molecular Function/GO:0004812; aminoacyl-tRNA ligase activity; Molecular Function/GO:0004816; asparagine-tRNA ligase activity; Molecular Function//GO:0005524; ATP binding; Molecular Function/GO:0005737; cytoplasm; Cellular Component/GO:0006418	IPR000738; WHEP-TRS/IPR002312; Aspartyl/Asparaginyl-tRNA synthetase, class IIb/IPR004364; Aminoacyl-tRNA synthetase, class II (D/K/N)//IPR004522; Asparaginyl-tRNA synthetase, class IIb/IPR006195; Aminoacyl-tRNA synthetase, class II/IPR018150; Aminoacyl-tRNA synthetase, class II (D/K/N)-like/	Os01g0372700; K01893 asparaginyl-tRNA synthetase [EC:6.1.1.22]///////	Q9SW96,SYNC1_ARATH Asparagine--tRNA ligase, cytoplasmic 1 OS/Arabidopsis thaliana GN/SYNC1 PE//2 SV/1//	Q93WM3,Q93WM3_ORYSJ Os01g0372700 protein OS/Oryza sativa subsp. japonica GN/B1039D07.28 PE//3 SV/1//
Pgl_GLEAN_10003769	14	1	236590166	236608521		GO:0000166; nucleotide binding; Molecular Function/GO:0003676; nucleic acid binding; Molecular Function/GO:0003677; DNA binding; Molecular Function//GO:0004222; metalloendopeptidase activity; Molecular Function/GO:0004386; helicase activity; Molecular Function/GO:0005524	IPR000330; SNF2-related/IPR000642; Peptidase M41/IPR001650; Helicase, C-terminal//IPR003593; AAA+ ATPase domain/IPR003959; ATPase, AAA-type, core/IPR003960; ATPase, AAA-type, conserved site/IPR014001; Helicase, superfamily 1/2, ATP-binding domain	hypothetical protein; K01509 adenosinetriphosphatase [EC:3.6.1.3]///////	O14981,BTAF1_HUMAN TATA-binding protein-associated factor 172 OS/Homo sapiens GN/BTAF1 PE//1 SV/2//	B8Q5I1,B8Q5I1_TRIMO Mot1 OS/Triticum monococcum subsp. aegilopoides GN/Mot1 PE//4 SV/3//
Pgl_GLEAN_10003942	10	3	13765093	13776315		GO:0000166; nucleotide binding; Molecular Function/GO:0005524; ATP binding; Molecular Function/GO:0017111; nucleoside-triphosphatase activity; Molecular Function/////;;;;	IPR003593; AAA+ ATPase domain/IPR003959; ATPase, AAA-type, core/IPR003960; ATPase, AAA-type, conserved site/////	MSP1; 40 kDa putative membrane-spanning ATPase (EC:3.6.1.3); K01509 adenosinetriphosphatase [EC:3.6.1.3]///////	P28737,MSP1_YEAST Protein MSP1 OS/Saccharomyces cerevisiae (strain ATCC 204508 / S288c) GN/MSP1 PE//1 SV/2//	C5XYS1,C5XYS1_SORBI Putative uncharacterized protein Sb04g027890 OS/Sorghum bicolor GN/Sb04g027890 PE//3 SV/1//
Pgl_GLEAN_10003948	8	5	63361868	63373417		GO:0000166; nucleotide binding; Molecular Function/GO:0004812; aminoacyl-tRNA ligase activity; Molecular Function/GO:0004822; isoleucine-tRNA ligase activity; Molecular Function//GO:0005524; ATP binding; Molecular Function/GO:0005737; cytoplasm; Cellular Component/GO:0006418	IPR001412; Aminoacyl-tRNA synthetase, class I, conserved site/IPR002300; Aminoacyl-tRNA synthetase, class Ia/IPR002301; Isoleucyl-tRNA synthetase//IPR013155; Valyl/Leucyl/Isoleucyl-tRNA synthetase, class I, anticodon-binding/IPR015413; Methionyl/Leucyl tRNA synthetase//	hypothetical protein; K01870 isoleucyl-tRNA synthetase [EC:6.1.1.5]///////	Q8BU30,SYIC_MOUSE Isoleucine--tRNA ligase, cytoplasmic OS/Mus musculus GN/Iars PE//2 SV/2//	F2DIP0,F2DIP0_HORVD Predicted protein OS/Hordeum vulgare var. distichum PE/2 SV//1///
Pgl_GLEAN_10004269	7	5	125501177	125502967		GO:0000166; nucleotide binding; Molecular Function/GO:0046872; metal ion binding; Molecular Function//////;;;;;;	IPR008250; ATPase, P-type, ATPase-associated domain/IPR018303; ATPase, P-type phosphorylation site//////	hypothetical protein; K01530 phospholipid-translocating ATPase [EC:3.6.3.1]///////	P98204,ALA1_ARATH Phospholipid-transporting ATPase 1 OS/Arabidopsis thaliana GN/ALA1 PE//1 SV/1//	C5X0U1,C5X0U1_SORBI Putative uncharacterized protein Sb01g036200 OS/Sorghum bicolor GN/Sb01g036200 PE//4 SV/1//
Pgl_GLEAN_10004280	15	5	125587911	125591009		GO:0000166; nucleotide binding; Molecular Function/GO:0005524; ATP binding; Molecular Function/GO:0006810; transport; Biological Process//GO:0016887; ATPase activity; Molecular Function/GO:0017111; nucleoside-triphosphatase activity; Molecular Function//	IPR003439; ABC transporter-like/IPR003593; AAA+ ATPase domain/IPR010230; ATPase SufC, SUF system FeS cluster assembly//IPR017871; ABC transporter, conserved site///	gpm405; LOC100273146; K09013 Fe-S cluster assembly ATP-binding protein///////	Q9CAF5,AB6I_ARATH ABC transporter I family member 6, chloroplastic OS/Arabidopsis thaliana GN/ABCI6 PE//1 SV/1//	B4FT76,B4FT76_MAIZE ATP-dependent transporter ycf16 OS/Zea mays PE/2 SV//1///
Pgl_GLEAN_10004815	7	3	251001691	251005374		GO:0000166; nucleotide binding; Molecular Function/GO:0005524; ATP binding; Molecular Function/GO:0017111; nucleoside-triphosphatase activity; Molecular Function/////;;;;	IPR003593; AAA+ ATPase domain/IPR003959; ATPase, AAA-type, core/IPR003960; ATPase, AAA-type, conserved site/////	YALI0E06655p; K14575 AAA family ATPase///////	Q9ZPR1,CD48B_ARATH Cell division control protein 48 homolog B OS/Arabidopsis thaliana GN/CDC48B PE//2 SV/1//	C5YBI2,C5YBI2_SORBI Putative uncharacterized protein Sb06g021560 OS/Sorghum bicolor GN/Sb06g021560 PE//3 SV/1//
Pgl_GLEAN_10004966	4	7	92789221	92790887		GO:0000166; nucleotide binding; Molecular Function/GO:0005524; ATP binding; Molecular Function/GO:0017111; nucleoside-triphosphatase activity; Molecular Function/////;;;;	IPR003593; AAA+ ATPase domain/IPR003959; ATPase, AAA-type, core/IPR003960; ATPase, AAA-type, conserved site/////	hypothetical protein; K08900 mitochondrial chaperone BCS1///////	Q54DY9,BCS1B_DICDI Probable mitochondrial chaperone BCS1-B OS/Dictyostelium discoideum GN/bcsl1b PE//3 SV/1//	C5XC02,C5XC02_SORBI Putative uncharacterized protein Sb02g005630 OS/Sorghum bicolor GN/Sb02g005630 PE//3 SV/1//
Pgl_GLEAN_10005021	9	3	38041043	38045923		GO:0000166; nucleotide binding; Molecular Function/GO:0004222; metalloendopeptidase activity; Molecular Function/GO:0005524; ATP binding; Molecular Function//GO:0006508; proteolysis; Biological Process/GO:0008270; zinc ion binding; Molecular Function/GO:0016021	IPR000642; Peptidase M41/IPR003593; AAA+ ATPase domain/IPR003959; ATPase, AAA-type, core//IPR003960; ATPase, AAA-type, conserved site/IPR011546; Peptidase M41, FtsH extracellular//	hypothetical protein; K03798 cell division protease FtsH [EC:3.4.24.-]///////	Q6H6R9,FTSH7_ORYSJ ATP-dependent zinc metalloprotease FTSH 7, chloroplastic OS/Oryza sativa subsp. japonica GN/FTSH7 PE//3 SV/1//	C5XS32,C5XS32_SORBI Putative uncharacterized protein Sb04g033360 OS/Sorghum bicolor GN/Sb04g033360 PE//3 SV/1//
Pgl_GLEAN_10005065	9	7	33300567	33307222		GO:0000166; nucleotide binding; Molecular Function/GO:0003676; nucleic acid binding; Molecular Function/GO:0004812; aminoacyl-tRNA ligase activity; Molecular Function//GO:0004816; asparagine-tRNA ligase activity; Molecular Function/GO:0005524; ATP binding; Molecular Function/GO:0005737	IPR002312; Aspartyl/Asparaginyl-tRNA synthetase, class IIb/IPR004364; Aminoacyl-tRNA synthetase, class II (D/K/N)/IPR004365; Nucleic acid binding, OB-fold, tRNA/helicase-type//IPR004522; Asparaginyl-tRNA synthetase, class IIb/IPR006195; Aminoacyl-tRNA synthetase, class II/IPR018150; Aminoacyl-tRNA synthetase, class II (D/K/N)-like/	hypothetical protein; K01893 asparaginyl-tRNA synthetase [EC:6.1.1.22]///////	O48593,SYNO_ARATH Asparagine--tRNA ligase, chloroplastic/mitochondrial OS/Arabidopsis thaliana GN/SYNO PE//2 SV/3//	C5X8L5,C5X8L5_SORBI Putative uncharacterized protein Sb02g033440 OS/Sorghum bicolor GN/Sb02g033440 PE//3 SV/1//
Pgl_GLEAN_10005096	17	7	96955080	96958610		GO:0000166; nucleotide binding; Molecular Function/GO:0005524; ATP binding; Molecular Function/GO:0017111; nucleoside-triphosphatase activity; Molecular Function/////;;;;	IPR003593; AAA+ ATPase domain/IPR003959; ATPase, AAA-type, core//////	#N/A	P51281,YCF45_PORPU Uncharacterized protein ycf45 OS/Porphyra purpurea GN/ycf45 PE//3 SV/1//	C5XBT1,C5XBT1_SORBI Putative uncharacterized protein Sb02g005070 OS/Sorghum bicolor GN/Sb02g005070 PE//4 SV/1//
Pgl_GLEAN_10005266	4	1	260222287	260222811		GO:0000166; nucleotide binding; Molecular Function/GO:0004812; aminoacyl-tRNA ligase activity; Molecular Function/GO:0004830; tryptophan-tRNA ligase activity; Molecular Function//GO:0005524; ATP binding; Molecular Function/GO:0005737; cytoplasm; Cellular Component/GO:0006418	IPR001412; Aminoacyl-tRNA synthetase, class I, conserved site/IPR002306; Tryptophanyl-tRNA synthetase//////	pco072468; LOC100282419 (EC:6.1.1.2); K01867 tryptophanyl-tRNA synthetase [EC:6.1.1.2]///////	Q6P7B0,SYWC_RAT Tryptophan--tRNA ligase, cytoplasmic OS/Rattus norvegicus GN/Wars PE//1 SV/2//	Q2QP61,Q2QP61_ORYSJ Tryptophanyl-tRNA synthetase, putative, expressed OS/Oryza sativa subsp. japonica GN/LOC_Os12g35570 PE//3 SV/2//
Pgl_GLEAN_10005273	6	6	33884797	33889037		GO:0000166; nucleotide binding; Molecular Function/GO:0004222; metalloendopeptidase activity; Molecular Function/GO:0005524; ATP binding; Molecular Function//GO:0006508; proteolysis; Biological Process/GO:0008270; zinc ion binding; Molecular Function/GO:0016021	IPR000642; Peptidase M41/IPR003593; AAA+ ATPase domain/IPR003959; ATPase, AAA-type, core//IPR003960; ATPase, AAA-type, conserved site/IPR011546; Peptidase M41, FtsH extracellular//	hypothetical protein; K08956 AFG3 family protein [EC:3.4.24.-]///////	Q8S2A7,FTSH3_ORYSJ ATP-dependent zinc metalloprotease FTSH 3, mitochondrial OS/Oryza sativa subsp. japonica GN/FTSH3 PE//3 SV/1//	C5XPQ2,C5XPQ2_SORBI Putative uncharacterized protein Sb03g039540 OS/Sorghum bicolor GN/Sb03g039540 PE//3 SV/1//
Pgl_GLEAN_10005280	23	2	29389312	29394507		GO:0000166; nucleotide binding; Molecular Function/GO:0005524; ATP binding; Molecular Function/GO:0017111; nucleoside-triphosphatase activity; Molecular Function/////;;;;	IPR003593; AAA+ ATPase domain/IPR003959; ATPase, AAA-type, core/IPR003960; ATPase, AAA-type, conserved site/////	hypothetical protein; K03063 26S proteasome regulatory subunit T3///////	P54778,PRS6B_SOLTU 26S protease regulatory subunit 6B homolog OS/Solanum tuberosum PE/2 SV//1///	C5WR90,C5WR90_SORBI Putative uncharacterized protein Sb01g013750 OS/Sorghum bicolor GN/Sb01g013750 PE//3 SV/1//
Pgl_GLEAN_10005284	3	2	29259429	29264723		GO:0000166; nucleotide binding; Molecular Function/GO:0003677; DNA binding; Molecular Function/GO:0003697; single-stranded DNA binding; Molecular Function//GO:0005524; ATP binding; Molecular Function/GO:0006259; DNA metabolic process; Biological Process/GO:0006281	IPR003593; AAA+ ATPase domain/IPR013765; DNA recombination and repair protein RecA/IPR020587; DNA recombination/repair protein RecA, monomer-monomer interface//IPR020588; DNA recombination/repair protein RecA/RadB, ATP-binding domain///	hypothetical protein; K03553 recombination protein RecA///////	Q39199,RECAC_ARATH DNA repair protein recA homolog 1, chloroplastic OS/Arabidopsis thaliana GN/RECA PE//2 SV/1//	C5WR96,C5WR96_SORBI Putative uncharacterized protein Sb01g013810 OS/Sorghum bicolor GN/Sb01g013810 PE//3 SV/1//
Pgl_GLEAN_10005428	11	7	39172846	39178081		GO:0000166; nucleotide binding; Molecular Function/GO:0004817; cysteine-tRNA ligase activity; Molecular Function/GO:0005524; ATP binding; Molecular Function//GO:0005737; cytoplasm; Cellular Component/GO:0006423; cysteinyl-tRNA aminoacylation; Biological Process//	IPR015273; Cysteinyl-tRNA synthetase, class Ia, DALR/IPR024909; Cysteinyl-tRNA synthetase/mycothiol ligase//////	hypothetical protein; K01883 cysteinyl-tRNA synthetase [EC:6.1.1.16]///////	B3E1P0,SYC_GEOLS Cysteine--tRNA ligase OS/Geobacter lovleyi (strain ATCC BAA-1151 / DSM 17278 / SZ) GN/cysS PE//3 SV/1//	C5X7S5,C5X7S5_SORBI Putative uncharacterized protein Sb02g032450 OS/Sorghum bicolor GN/Sb02g032450 PE//3 SV/1//
Pgl_GLEAN_10005650	1	6	236952540	236964129		GO:0000166; nucleotide binding; Molecular Function/GO:0005215; transporter activity; Molecular Function/GO:0005524; ATP binding; Molecular Function//GO:0006810; transport; Biological Process/GO:0009276; Gram-negative-bacterium-type cell wall; Cellular Component/GO:0016021	IPR003439; ABC transporter-like/IPR003593; AAA+ ATPase domain/IPR009248; SbmA/BacA-like//IPR017871; ABC transporter, conserved site///	ATP-binding cassette, sub-family D (PMP); K02471 putative ATP-binding cassette transporter///////	Q6NLC1,AB2D_ARATH ABC transporter D family member 2, chloroplastic OS/Arabidopsis thaliana GN/ABCC2 PE//1 SV/1//	C5XKG4,C5XKG4_SORBI Putative uncharacterized protein Sb03g001690 OS/Sorghum bicolor GN/Sb03g001690 PE//3 SV/1//
Pgl_GLEAN_10005719	4	6	114628649	114635168		GO:0000166; nucleotide binding; Molecular Function/GO:0005524; ATP binding; Molecular Function/GO:0016020; membrane; Cellular Component//GO:0016887; ATPase activity; Molecular Function/GO:0017111; nucleoside-triphosphatase activity; Molecular Function//	IPR003439; ABC transporter-like/IPR003593; AAA+ ATPase domain/IPR013525; ABC-2 type transporter//IPR013581; Plant PDR ABC transporter associated///	ABC multidrug transporter (EC:3.6.3.-); K01552 [EC:3.6.3.-]///////	Q0JLC5,PDR3_ORYSJ Pleiotropic drug resistance protein 3 OS/Oryza sativa subsp. japonica GN/PDR3 PE//2 SV/1//	C5XQE4,C5XQE4_SORBI Putative uncharacterized protein Sb03g027480 OS/Sorghum bicolor GN/Sb03g027480 PE//4 SV/1//
Pgl_GLEAN_10005723	8	6	114755006	114763330		GO:0000166; nucleotide binding; Molecular Function/GO:0005524; ATP binding; Molecular Function/GO:0016020; membrane; Cellular Component//GO:0016887; ATPase activity; Molecular Function/GO:0017111; nucleoside-triphosphatase activity; Molecular Function//	IPR003439; ABC transporter-like/IPR003593; AAA+ ATPase domain/IPR013525; ABC-2 type transporter//IPR013581; Plant PDR ABC transporter associated///	ABC multidrug transporter (EC:3.6.3.-); K01552 [EC:3.6.3.-]///////	Q8GU92,PDR2_ORYSJ Probable pleiotropic drug resistance protein 2 OS/Oryza sativa subsp. japonica GN/PDR2 PE//3 SV/1//	C5XQE2,C5XQE2_SORBI Putative uncharacterized protein Sb03g027460 OS/Sorghum bicolor GN/Sb03g027460 PE//4 SV/1//
Pgl_GLEAN_10005798	8	6	180991308	180999267		GO:0000166; nucleotide binding; Molecular Function/GO:0005524; ATP binding; Molecular Function/GO:0006810; transport; Biological Process//GO:0016021; integral to membrane; Cellular Component/GO:0016887; ATPase activity; Molecular Function/GO:0017111	IPR001140; ABC transporter, transmembrane domain/IPR003439; ABC transporter-like/IPR003593; AAA+ ATPase domain//IPR017871; ABC transporter, conserved site/IPR017940; ABC transporter, integral membrane type 1//	similar to multidrug resistance protein 2; MRP2; K05666 ATP-binding cassette, subfamily C (CFTR/MRP), member 2///////	Q9LZJ5,AB14C_ARATH ABC transporter C family member 14 OS/Arabidopsis thaliana GN/ABCC14 PE//1 SV/1//	C5XJY1,C5XJY1_SORBI Putative uncharacterized protein Sb03g014130 OS/Sorghum bicolor GN/Sb03g014130 PE//4 SV/1//
Pgl_GLEAN_10005891	17	6	15368033	15372826		GO:0000166; nucleotide binding; Molecular Function/GO:0004812; aminoacyl-tRNA ligase activity; Molecular Function/GO:0004815; aspartate-tRNA ligase activity; Molecular Function//GO:0005524; ATP binding; Molecular Function/GO:0005737; cytoplasm; Cellular Component/GO:0006418	IPR004523; Aspartyl-tRNA synthetase, class IIb, archea/euk type/IPR018150; Aminoacyl-tRNA synthetase, class II (D/K/N)-like//////	hypothetical protein LOC100279253; K01876 aspartyl-tRNA synthetase [EC:6.1.1.12]///////	#N/A	B7ZX71,B7ZX71_MAIZE Putative uncharacterized protein OS/Zea mays PE/2 SV//1///
Pgl_GLEAN_10005892	33	6	15361350	15367323		GO:0000166; nucleotide binding; Molecular Function/GO:0003676; nucleic acid binding; Molecular Function/GO:0004812; aminoacyl-tRNA ligase activity; Molecular Function//GO:0004815; aspartate-tRNA ligase activity; Molecular Function/GO:0005524; ATP binding; Molecular Function/GO:0005737	IPR002198; Short-chain dehydrogenase/reductase SDR/IPR002347; Glucose/ribitol dehydrogenase/IPR004364; Aminoacyl-tRNA synthetase, class II (D/K/N)//IPR004365; Nucleic acid binding, OB-fold, tRNA/helicase-type/IPR004523; Aspartyl-tRNA synthetase, class IIb, archea/euk type/IPR018150; Aminoacyl-tRNA synthetase, class II (D/K/N)-like/	gpm518; LOC100283444 (EC:6.1.1.12); K01876 aspartyl-tRNA synthetase [EC:6.1.1.12]///////	P04802,SYDC_YEAST Aspartate--tRNA ligase, cytoplasmic OS/Saccharomyces cerevisiae (strain ATCC 204508 / S288c) GN/DPS1 PE//1 SV/3//	C0P4T5,C0P4T5_MAIZE Putative uncharacterized protein OS/Zea mays PE/2 SV//1///
Pgl_GLEAN_10006033	23	6	24393078	24398222		GO:0000166; nucleotide binding; Molecular Function/GO:0004812; aminoacyl-tRNA ligase activity; Molecular Function/GO:0005524; ATP binding; Molecular Function//GO:0005737; cytoplasm; Cellular Component/GO:0006418; tRNA aminoacylation for protein translation; Biological Process//	IPR002305; Aminoacyl-tRNA synthetase, class Ic///////	TIDP3108; LOC100282839 (EC:6.1.1.1); K01866 tyrosyl-tRNA synthetase [EC:6.1.1.1]///////	Q5UPJ7,SYY_MIMIV Tyrosine--tRNA ligase OS/Acanthamoeba polyphaga mimivirus GN/YARS PE//1 SV/1//	B9FDB9,B9FDB9_ORYSJ Putative uncharacterized protein OS/Oryza sativa subsp. japonica GN/OsJ_16649 PE//4 SV/1//
Pgl_GLEAN_10006179	5	7	45891538	45893894		GO:0000166; nucleotide binding; Molecular Function/GO:0004812; aminoacyl-tRNA ligase activity; Molecular Function/GO:0005524; ATP binding; Molecular Function//GO:0005737; cytoplasm; Cellular Component/GO:0006418; tRNA aminoacylation for protein translation; Biological Process//	IPR002300; Aminoacyl-tRNA synthetase, class Ia///////	hypothetical protein; K01873 valyl-tRNA synthetase [EC:6.1.1.9]///////	P93736,SYV_ARATH Valine--tRNA ligase OS/Arabidopsis thaliana GN/VALRS PE//1 SV/2//	B8AP00,B8AP00_ORYSI Putative uncharacterized protein OS/Oryza sativa subsp. indica GN/OsI_11456 PE//3 SV/1//
Pgl_GLEAN_10006211	22	6	224883356	224888270		GO:0000166; nucleotide binding; Molecular Function/GO:0004812; aminoacyl-tRNA ligase activity; Molecular Function/GO:0005524; ATP binding; Molecular Function//GO:0005737; cytoplasm; Cellular Component/GO:0006418; tRNA aminoacylation for protein translation; Biological Process/GO:0016874	IPR004364; Aminoacyl-tRNA synthetase, class II (D/K/N)/IPR004524; Aspartyl-tRNA synthetase, class IIb, bacterial/mitochondrial-type/IPR018150; Aminoacyl-tRNA synthetase, class II (D/K/N)-like/////	hypothetical protein; K01876 aspartyl-tRNA synthetase [EC:6.1.1.12]///////	B0CF01,SYD_ACAM1 Aspartate--tRNA ligase OS/Acaryochloris marina (strain MBIC 11017) GN/aspS PE//3 SV/1//	Q5ZD71,Q5ZD71_ORYSJ Putative aspartyl-tRNA synthetase OS/Oryza sativa subsp. japonica GN/P0030H07.25 PE//3 SV/1//
Pgl_GLEAN_10006384	4	6	229204488	229217793		GO:0000166; nucleotide binding; Molecular Function/GO:0005524; ATP binding; Molecular Function/GO:0016020; membrane; Cellular Component//GO:0016887; ATPase activity; Molecular Function/GO:0017111; nucleoside-triphosphatase activity; Molecular Function//	IPR003439; ABC transporter-like/IPR003593; AAA+ ATPase domain/IPR013525; ABC-2 type transporter//IPR013581; Plant PDR ABC transporter associated///	ABC multidrug transporter (EC:3.6.3.-); K01552 [EC:3.6.3.-]///////	Q8GU87,PDR6_ORYSJ Pleiotropic drug resistance protein 6 OS/Oryza sativa subsp. japonica GN/PDR6 PE//2 SV/3//	C5XMS6,C5XMS6_SORBI Putative uncharacterized protein Sb03g004010 OS/Sorghum bicolor GN/Sb03g004010 PE//4 SV/1//
Pgl_GLEAN_10006636	1	7	148829054	148833725		GO:0000166; nucleotide binding; Molecular Function/GO:0005524; ATP binding; Molecular Function/GO:0016020; membrane; Cellular Component//GO:0016887; ATPase activity; Molecular Function/GO:0017111; nucleoside-triphosphatase activity; Molecular Function//	IPR003439; ABC transporter-like/IPR003593; AAA+ ATPase domain/IPR013525; ABC-2 type transporter/////	similar to ATP-binding cassette sub-family G member 2; K05681 ATP-binding cassette, subfamily G (WHITE), member 2///////	Q8RXN0,AB11G_ARATH ABC transporter G family member 11 OS/Arabidopsis thaliana GN/ABCG11 PE//1 SV/1//	C5X328,C5X328_SORBI Putative uncharacterized protein Sb02g027350 OS/Sorghum bicolor GN/Sb02g027350 PE//3 SV/1//
Pgl_GLEAN_10006706	17	5	81396516	81411650		GO:0000166; nucleotide binding; Molecular Function/GO:0005524; ATP binding; Molecular Function/GO:0006810; transport; Biological Process//GO:0016021; integral to membrane; Cellular Component/GO:0016887; ATPase activity; Molecular Function/GO:0017111	IPR001140; ABC transporter, transmembrane domain/IPR003439; ABC transporter-like/IPR003593; AAA+ ATPase domain//IPR017871; ABC transporter, conserved site/IPR017940; ABC transporter, integral membrane type 1//	abcc3, abc31, cmoat2, mlp2, moat-d, mrp3; ATP-binding cassette, sub-family C (CFTR/MRP), member 3; K05667 ATP-binding cassette, subfamily C (CFTR/MRP), member 3///////	Q9LZJ5,AB14C_ARATH ABC transporter C family member 14 OS/Arabidopsis thaliana GN/ABCC14 PE//1 SV/1//	G7IF78,G7IF78_MEDTR ABC transporter C family protein OS/Medicago truncatula GN/MTR_1g088680 PE//3 SV/1//
Pgl_GLEAN_10006759	8	3	69376334	69385309		GO:0000166; nucleotide binding; Molecular Function/GO:0005524; ATP binding; Molecular Function/GO:0006810; transport; Biological Process//GO:0016021; integral to membrane; Cellular Component/GO:0016887; ATPase activity; Molecular Function/GO:0017111	IPR001140; ABC transporter, transmembrane domain/IPR003439; ABC transporter-like/IPR003593; AAA+ ATPase domain//IPR004240; Nonaspanin (TM9SF)/IPR017871; ABC transporter, conserved site/IPR017940; ABC transporter, integral membrane type 1/	ppabcb16; ATP-binding cassette transporter, subfamily B, member 16, group MDR/PGP protein PpABCB16; K05658 ATP-binding cassette, subfamily B (MDR/TAP), member 1///////	Q6YUU5,MDR_ORYSJ Putative multidrug resistance protein OS/Oryza sativa subsp. japonica GN/Os02g0190300 PE//3 SV/1//	C5XU71,C5XU71_SORBI Putative uncharacterized protein Sb04g022480 OS/Sorghum bicolor GN/Sb04g022480 PE//3 SV/1//
Pgl_GLEAN_10006780	3	3	179047875	179053754		GO:0000166; nucleotide binding; Molecular Function/GO:0005524; ATP binding; Molecular Function/GO:0006812; cation transport; Biological Process//GO:0015662; ATPase activity, coupled to transmembrane movement of ions, phosphorylative mechanism; Molecular Function/GO:0016020; membrane; Cellular Component/GO:0046872	IPR001757; ATPase, P-type, K/Mg/Cd/Cu/Zn/Na/Ca/Na/H-transporter/IPR008250; ATPase, P-type, ATPase-associated domain/IPR018303; ATPase, P-type phosphorylation site/////	hypothetical protein; K01530 phospholipid-translocating ATPase [EC:3.6.3.1]///////	Q9LNQ4,ALA4_ARATH Putative phospholipid-transporting ATPase 4 OS/Arabidopsis thaliana GN/ALA4 PE//1 SV/2//	C5Z4R6,C5Z4R6_SORBI Putative uncharacterized protein Sb10g022370 OS/Sorghum bicolor GN/Sb10g022370 PE//4 SV/1//
Pgl_GLEAN_10006824	2	1	239395825	239402384		GO:0000166; nucleotide binding; Molecular Function/GO:0005524; ATP binding; Molecular Function/GO:0016020; membrane; Cellular Component//GO:0016887; ATPase activity; Molecular Function/GO:0017111; nucleoside-triphosphatase activity; Molecular Function//	IPR003439; ABC transporter-like/IPR003593; AAA+ ATPase domain/IPR013525; ABC-2 type transporter/////	PDR5, LEM1, STS1, YDR1; Pdr5p; K08711 ATP-binding cassette, subfamily G (WHITE), member 2, PDR///////	Q8GU86,PDR5_ORYSJ Pleiotropic drug resistance protein 5 OS/Oryza sativa subsp. japonica GN/PDR5 PE//2 SV/2//	B9F5B6,B9F5B6_ORYSJ Putative uncharacterized protein OS/Oryza sativa subsp. japonica GN/OsJ_06460 PE//4 SV/1//
Pgl_GLEAN_10007289	7	3	99568380	99572752		GO:0000166; nucleotide binding; Molecular Function/GO:0005524; ATP binding; Molecular Function/GO:0017111; nucleoside-triphosphatase activity; Molecular Function//GO:0019538; protein metabolic process; Biological Process///;;	IPR001270; Chaperonin ClpA/B/IPR003593; AAA+ ATPase domain/IPR003959; ATPase, AAA-type, core//IPR004176; Clp, N-terminal/IPR013093; ATPase, AAA-2/IPR018368; Chaperonin ClpA/B, conserved site/IPR019489; Clp ATPase, C-terminal	hypothetical protein; K03696 ATP-dependent Clp protease ATP-binding subunit ClpC///////	Q6H795,CLPD1_ORYSJ Chaperone protein ClpD1, chloroplastic OS/Oryza sativa subsp. japonica GN/CLPD1 PE//2 SV/1//	C5XTC1,C5XTC1_SORBI Putative uncharacterized protein Sb04g021410 OS/Sorghum bicolor GN/Sb04g021410 PE//3 SV/1//
Pgl_GLEAN_10007363	13	6	19978063	19981963		GO:0000166; nucleotide binding; Molecular Function/GO:0005524; ATP binding; Molecular Function/GO:0006810; transport; Biological Process//GO:0016021; integral to membrane; Cellular Component/GO:0016887; ATPase activity; Molecular Function/GO:0017111	IPR001140; ABC transporter, transmembrane domain/IPR003439; ABC transporter-like/IPR003593; AAA+ ATPase domain//IPR017871; ABC transporter, conserved site/IPR017940; ABC transporter, integral membrane type 1//	ppabcb6; ATP-binding cassette transporter, subfamily B, member 6, group TAP protein PpABCB6; K05656 ATP-binding cassette, subfamily B (MDR/TAP), member 9///////	Q8RY46,AB26B_ARATH ABC transporter B family member 26, chloroplastic OS/Arabidopsis thaliana GN/ABCB26 PE//1 SV/1//	B8A841,B8A841_ORYSI Putative uncharacterized protein OS/Oryza sativa subsp. indica GN/OsI_04878 PE//3 SV/1//
Pgl_GLEAN_10007393	11	2	84236907	84241946		GO:0000166; nucleotide binding; Molecular Function/GO:0005524; ATP binding; Molecular Function/GO:0017111; nucleoside-triphosphatase activity; Molecular Function/////;;;;	IPR003593; AAA+ ATPase domain/IPR003959; ATPase, AAA-type, core//////	#N/A	P51281,YCF45_PORPU Uncharacterized protein ycf45 OS/Porphyra purpurea GN/ycf45 PE//3 SV/1//	C5Z4D7,C5Z4D7_SORBI Putative uncharacterized protein Sb10g003860 OS/Sorghum bicolor GN/Sb10g003860 PE//4 SV/1//
Pgl_GLEAN_10007883	21	4	20739173	20744817		GO:0000166; nucleotide binding; Molecular Function/GO:0005524; ATP binding; Molecular Function/GO:0006810; transport; Biological Process//GO:0016021; integral to membrane; Cellular Component/GO:0016887; ATPase activity; Molecular Function/GO:0017111	IPR001140; ABC transporter, transmembrane domain/IPR003439; ABC transporter-like/IPR003593; AAA+ ATPase domain//IPR017871; ABC transporter, conserved site/IPR017940; ABC transporter, integral membrane type 1//	ABCC1; ATP-binding cassette, sub-family C (CFTR/MRP), member 1; K05665 ATP-binding cassette, subfamily C (CFTR/MRP), member 1///////	Q9LYS2,AB10C_ARATH ABC transporter C family member 10 OS/Arabidopsis thaliana GN/ABCC10 PE//2 SV/2//	B9GDS7,B9GDS7_ORYSJ Putative uncharacterized protein OS/Oryza sativa subsp. japonica GN/OsJ_36517 PE//3 SV/1//
Pgl_GLEAN_10008018	21	1	51332944	51341015		GO:0000166; nucleotide binding; Molecular Function/GO:0003689; DNA clamp loader activity; Molecular Function/GO:0005524; ATP binding; Molecular Function//GO:0005622; intracellular; Cellular Component/GO:0005663; DNA replication factor C complex; Cellular Component/GO:0006260	IPR001357; BRCT domain/IPR003593; AAA+ ATPase domain/IPR003959; ATPase, AAA-type, core//IPR013725; DNA replication factor RFC1, C-terminal///	hypothetical protein; K10754 replication factor C subunit 1///////	P35251,RFC1_HUMAN Replication factor C subunit 1 OS/Homo sapiens GN/RFC1 PE//1 SV/4//	C5X681,C5X681_SORBI Putative uncharacterized protein Sb02g030910 OS/Sorghum bicolor GN/Sb02g030910 PE//4 SV/1//
Pgl_GLEAN_10008321	24	2	34841520	34850010		GO:0000166; nucleotide binding; Molecular Function/GO:0003676; nucleic acid binding; Molecular Function/GO:0004812; aminoacyl-tRNA ligase activity; Molecular Function//GO:0005524; ATP binding; Molecular Function/GO:0005737; cytoplasm; Cellular Component/GO:0006418	IPR002312; Aspartyl/Asparaginyl-tRNA synthetase, class IIb/IPR004115; GAD domain/IPR004364; Aminoacyl-tRNA synthetase, class II (D/K/N)//IPR004365; Nucleic acid binding, OB-fold, tRNA/helicase-type/IPR004524; Aspartyl-tRNA synthetase, class IIb, bacterial/mitochondrial-type/IPR006195; Aminoacyl-tRNA synthetase, class II/IPR018150; Aminoacyl-tRNA synthetase, class II (D/K/N)-like	hypothetical protein LOC100382529; K01876 aspartyl-tRNA synthetase [EC:6.1.1.12]///////	Q112K0,SYD_TRIEI Aspartate--tRNA ligase OS/Trichodesmium erythraeum (strain IMS101) GN/aspS PE//3 SV/1//	C0P8Q1,C0P8Q1_MAIZE Putative uncharacterized protein OS/Zea mays PE/2 SV//1///
Pgl_GLEAN_10008426	15	3	8681799	8685768		GO:0000166; nucleotide binding; Molecular Function/GO:0003677; DNA binding; Molecular Function/GO:0003684; damaged DNA binding; Molecular Function//GO:0005524; ATP binding; Molecular Function/GO:0006259; DNA metabolic process; Biological Process/GO:0006281	IPR003593; AAA+ ATPase domain/IPR011941; DNA recombination/repair protein Rad51/IPR013632; DNA recombination and repair protein Rad51, C-terminal//IPR020587; DNA recombination/repair protein RecA, monomer-monomer interface/IPR020588; DNA recombination/repair protein RecA/RadB, ATP-binding domain//	hypothetical protein; K04482 DNA repair protein RAD51///////	Q67EU8,R51A1_MAIZE DNA repair protein RAD51 homolog A OS/Zea mays GN/RAD51A PE//2 SV/2//	C5XCD8,C5XCD8_SORBI Putative uncharacterized protein Sb02g037320 OS/Sorghum bicolor GN/Sb02g037320 PE//3 SV/1//
Pgl_GLEAN_10008446	10	2	21259530	21265984		GO:0000166; nucleotide binding; Molecular Function/GO:0003824; catalytic activity; Molecular Function/GO:0005524; ATP binding; Molecular Function//GO:0006200; ATP catabolic process; Biological Process/GO:0006754; ATP biosynthetic process; Biological Process/GO:0006812	IPR000695; ATPase, P-type, H+ transporting proton pump/IPR001757; ATPase, P-type, K/Mg/Cd/Cu/Zn/Na/Ca/Na/H-transporter/IPR004014; ATPase, P-type cation-transporter, N-terminal//IPR005834; Haloacid dehalogenase-like hydrolase/IPR006534; ATPase, P-type, plasma-membrane proton-efflux/IPR008250; ATPase, P-type, ATPase-associated domain/IPR018303; ATPase, P-type phosphorylation site	Os12g0638700; K01535 H+-transporting ATPase [EC:3.6.3.6]///////	P22180,PMA1_SOLLC Plasma membrane ATPase 1 OS/Solanum lycopersicum GN/LHA1 PE//2 SV/1//	Q8L6I1,Q8L6I1_ORYSJ Os12g0638700 protein OS/Oryza sativa subsp. japonica GN/a3 PE//3 SV/1//
Pgl_GLEAN_10008531	10	6	110584069	110591257		GO:0000166; nucleotide binding; Molecular Function/GO:0005524; ATP binding; Molecular Function/GO:0016020; membrane; Cellular Component//GO:0016887; ATPase activity; Molecular Function/GO:0017111; nucleoside-triphosphatase activity; Molecular Function//	IPR003439; ABC transporter-like/IPR003593; AAA+ ATPase domain/IPR013525; ABC-2 type transporter//IPR013581; Plant PDR ABC transporter associated///	ABC multidrug transporter (EC:3.6.3.-); K01552 [EC:3.6.3.-]///////	Q8GU89,PDR4_ORYSJ Pleiotropic drug resistance protein 4 OS/Oryza sativa subsp. japonica GN/PDR4 PE//2 SV/1//	C5XQX9,C5XQX9_SORBI Putative uncharacterized protein Sb03g027520 OS/Sorghum bicolor GN/Sb03g027520 PE//4 SV/1//
Pgl_GLEAN_10008695	11	6	21623605	21627381		GO:0000166; nucleotide binding; Molecular Function/GO:0003677; DNA binding; Molecular Function/GO:0003697; single-stranded DNA binding; Molecular Function//GO:0005524; ATP binding; Molecular Function/GO:0006259; DNA metabolic process; Biological Process/GO:0006281	IPR003593; AAA+ ATPase domain/IPR013765; DNA recombination and repair protein RecA/IPR020584; DNA recombination/repair protein RecA, conserved site//IPR020587; DNA recombination/repair protein RecA, monomer-monomer interface/IPR020588; DNA recombination/repair protein RecA/RadB, ATP-binding domain//	hypothetical protein LOC100384162; K03553 recombination protein RecA///////	Q9ZUP2,RECA3_ARATH DNA repair protein recA homolog 3, mitochondrial OS/Arabidopsis thaliana GN/At2g19490 PE//2 SV/2//	C0PM38,C0PM38_MAIZE Putative uncharacterized protein OS/Zea mays PE/2 SV//1///
Pgl_GLEAN_10008873	14	1	234743089	234748098		GO:0000166; nucleotide binding; Molecular Function/GO:0004812; aminoacyl-tRNA ligase activity; Molecular Function/GO:0004821; histidine-tRNA ligase activity; Molecular Function//GO:0005524; ATP binding; Molecular Function/GO:0005737; cytoplasm; Cellular Component/GO:0006418	IPR004154; Anticodon-binding/IPR004516; Histidyl-tRNA synthetase, class IIa/IPR006195; Aminoacyl-tRNA synthetase, class II/////	histidyl-tRNA synthetase (EC:6.1.1.21); K01892 histidyl-tRNA synthetase [EC:6.1.1.21]///////	Q9HLX5,SYH_THEAC Histidine--tRNA ligase OS/Thermoplasma acidophilum (strain ATCC 25905 / DSM 1728 / JCM 9062 / NBRC 15155 / AMRC-C165) GN/hisS PE//1 SV/1//	B6TS97,B6TS97_MAIZE Histidyl-tRNA synthetase OS/Zea mays PE/2 SV//1///
Pgl_GLEAN_10008896	3	1	174900369	174918512		GO:0000166; nucleotide binding; Molecular Function/GO:0005524; ATP binding; Molecular Function/GO:0006812; cation transport; Biological Process//GO:0015662; ATPase activity, coupled to transmembrane movement of ions, phosphorylative mechanism; Molecular Function/GO:0016020; membrane; Cellular Component/GO:0046872	IPR001757; ATPase, P-type, K/Mg/Cd/Cu/Zn/Na/Ca/Na/H-transporter/IPR008250; ATPase, P-type, ATPase-associated domain/IPR018303; ATPase, P-type phosphorylation site/////	hypothetical protein LOC100257916; K01552 [EC:3.6.3.-]///////	Q9LT02,ATY1_ARATH Probable cation-transporting ATPase OS/Arabidopsis thaliana GN/At5g23630 PE//2 SV/1//	C5YXN3,C5YXN3_SORBI Putative uncharacterized protein Sb09g019760 OS/Sorghum bicolor GN/Sb09g019760 PE//3 SV/1//
Pgl_GLEAN_10009053	7	4	17453322	17460717		GO:0000166; nucleotide binding; Molecular Function/GO:0005524; ATP binding; Molecular Function/GO:0017111; nucleoside-triphosphatase activity; Molecular Function/////;;;;	IPR003593; AAA+ ATPase domain/IPR003959; ATPase, AAA-type, core/IPR003960; ATPase, AAA-type, conserved site/////	spastin and Fidgetin-like protein; K13254 spastin [EC:3.6.4.3]///////	Q5ZK92,SPAST_CHICK Spastin OS/Gallus gallus GN/SPAST PE//2 SV/1//	C5YPK3,C5YPK3_SORBI Putative uncharacterized protein Sb08g017577 (Fragment) OS/Sorghum bicolor GN/Sb08g017577 PE//3 SV/1//
Pgl_GLEAN_10009055	23	4	17431468	17436839		GO:0000166; nucleotide binding; Molecular Function/GO:0005524; ATP binding; Molecular Function/GO:0017111; nucleoside-triphosphatase activity; Molecular Function/////;;;;	IPR003593; AAA+ ATPase domain/IPR003959; ATPase, AAA-type, core/IPR003960; ATPase, AAA-type, conserved site/////	spastin and Fidgetin-like protein; K13254 spastin [EC:3.6.4.3]///////	P28737,MSP1_YEAST Protein MSP1 OS/Saccharomyces cerevisiae (strain ATCC 204508 / S288c) GN/MSP1 PE//1 SV/2//	C5YPK3,C5YPK3_SORBI Putative uncharacterized protein Sb08g017577 (Fragment) OS/Sorghum bicolor GN/Sb08g017577 PE//3 SV/1//
Pgl_GLEAN_10009340	2	1	184557869	184562576		GO:0000166; nucleotide binding; Molecular Function/GO:0003677; DNA binding; Molecular Function/GO:0005524; ATP binding; Molecular Function//GO:0005634; nucleus; Cellular Component/GO:0006260; DNA replication; Biological Process/GO:0006270	IPR001208; Mini-chromosome maintenance, DNA-dependent ATPase/IPR003593; AAA+ ATPase domain/IPR008046; Mini-chromosome maintenance complex protein 3//IPR018525; Mini-chromosome maintenance, conserved site///	ROA1, ROA-1; ROA protein 1; K02541 minichromosome maintenance protein 3///////	Q43704,MCM31_MAIZE DNA replication licensing factor MCM3 homolog 1 OS/Zea mays GN/ROA1 PE//2 SV/2//	C5Y8S7,C5Y8S7_SORBI Putative uncharacterized protein Sb06g017330 OS/Sorghum bicolor GN/Sb06g017330 PE//3 SV/1//
Pgl_GLEAN_10009603	3	5	152413581	152417623		GO:0000166; nucleotide binding; Molecular Function/GO:0005524; ATP binding; Molecular Function/GO:0016787; hydrolase activity; Molecular Function//GO:0017111; nucleoside-triphosphatase activity; Molecular Function///;;	IPR003338; CDC48, N-terminal subdomain/IPR003593; AAA+ ATPase domain/IPR003959; ATPase, AAA-type, core//IPR003960; ATPase, AAA-type, conserved site/IPR004201; CDC48, domain 2/IPR005938; ATPase, AAA-type, CDC48/	Os03g0151800; K13525 transitional endoplasmic reticulum ATPase///////	P54774,CDC48_SOYBN Cell division cycle protein 48 homolog OS/Glycine max GN/CDC48 PE//2 SV/1//	Q10RP0,Q10RP0_ORYSJ Cell division cycle protein 48, putative, expressed OS/Oryza sativa subsp. japonica GN/Os03g0151800 PE//2 SV/1//
Pgl_GLEAN_10010066	13	5	70814371	70816245		GO:0000166; nucleotide binding; Molecular Function/GO:0003824; catalytic activity; Molecular Function/GO:0005524; ATP binding; Molecular Function//GO:0006812; cation transport; Biological Process/GO:0008152; metabolic process; Biological Process/GO:0015662	IPR000695; ATPase, P-type, H+ transporting proton pump/IPR001757; ATPase, P-type, K/Mg/Cd/Cu/Zn/Na/Ca/Na/H-transporter/IPR005834; Haloacid dehalogenase-like hydrolase//IPR008250; ATPase, P-type, ATPase-associated domain/IPR018303; ATPase, P-type phosphorylation site//	Os02g0172600; K01533 Cu2+-exporting ATPase [EC:3.6.3.4]///////	Q9S7J8,AHM5_ARATH Copper-transporting ATPase RAN1 OS/Arabidopsis thaliana GN/RAN1 PE//1 SV/1//	C5Z7M7,C5Z7M7_SORBI Putative uncharacterized protein Sb10g026600 OS/Sorghum bicolor GN/Sb10g026600 PE//3 SV/1//
Pgl_GLEAN_10010152	7	2	169194009	169200561		GO:0000166; nucleotide binding; Molecular Function/GO:0005524; ATP binding; Molecular Function/GO:0006457; protein folding; Biological Process//GO:0017111; nucleoside-triphosphatase activity; Molecular Function/GO:0051082; unfolded protein binding; Molecular Function//	IPR003593; AAA+ ATPase domain/IPR004487; Clp protease, ATP-binding subunit ClpX/IPR013093; ATPase, AAA-2//IPR019489; Clp ATPase, C-terminal///	ATP-dependent Clp protease ATP-binding subunit clpX; K03544 ATP-dependent Clp protease ATP-binding subunit ClpX///////	A1U1Q2,CLPX_MARAV ATP-dependent Clp protease ATP-binding subunit ClpX OS/Marinobacter aquaeolei (strain ATCC 700491 / DSM 11845 / VT8) GN/clpX PE//3 SV/1//	C4IY72,C4IY72_MAIZE Putative uncharacterized protein OS/Zea mays PE/2 SV//1///
Pgl_GLEAN_10010861	17	4	187355942	187357391		GO:0000166; nucleotide binding; Molecular Function/GO:0005524; ATP binding; Molecular Function/GO:0017111; nucleoside-triphosphatase activity; Molecular Function/////;;;;	IPR003593; AAA+ ATPase domain/IPR003959; ATPase, AAA-type, core/IPR003960; ATPase, AAA-type, conserved site/////	hypothetical protein; K14571 ribosome biogenesis ATPase///////	Q9SS94,CD48C_ARATH Cell division control protein 48 homolog C OS/Arabidopsis thaliana GN/CDC48C PE//2 SV/2//	C5Z2P2,C5Z2P2_SORBI Putative uncharacterized protein Sb10g000870 OS/Sorghum bicolor GN/Sb10g000870 PE//3 SV/1//
Pgl_GLEAN_10010862	4	4	187354031	187355052		GO:0000166; nucleotide binding; Molecular Function/GO:0005524; ATP binding; Molecular Function/GO:0017111; nucleoside-triphosphatase activity; Molecular Function/////;;;;	IPR003593; AAA+ ATPase domain/IPR003959; ATPase, AAA-type, core/IPR003960; ATPase, AAA-type, conserved site/////	Os06g0109400; K14571 ribosome biogenesis ATPase///////	Q9SS94,CD48C_ARATH Cell division control protein 48 homolog C OS/Arabidopsis thaliana GN/CDC48C PE//2 SV/2//	Q5VRN1,Q5VRN1_ORYSJ Os06g0109400 protein OS/Oryza sativa subsp. japonica GN/OSJNBa0004I20.8 PE//3 SV/1//
Pgl_GLEAN_10010873	5	2	53430962	53446996		GO:0000166; nucleotide binding; Molecular Function/GO:0005524; ATP binding; Molecular Function/GO:0016887; ATPase activity; Molecular Function//GO:0017111; nucleoside-triphosphatase activity; Molecular Function/GO:0043565; sequence-specific DNA binding; Molecular Function//	IPR002848; Translin/IPR003439; ABC transporter-like/IPR003593; AAA+ ATPase domain//IPR017871; ABC transporter, conserved site///	similar to breast cancer resistance protein; K05681 ATP-binding cassette, subfamily G (WHITE), member 2///////	Q9SJK6,WBC30_ARATH Putative white-brown complex homolog protein 30 OS/Arabidopsis thaliana GN/WBC30 PE//2 SV/3//	B8BH47,B8BH47_ORYSI Putative uncharacterized protein OS/Oryza sativa subsp. indica GN/OsI_33789 PE//3 SV/1//
Pgl_GLEAN_10010877	9	2	53484454	53488541		GO:0000166; nucleotide binding; Molecular Function/GO:0005524; ATP binding; Molecular Function/GO:0016787; hydrolase activity; Molecular Function//GO:0017111; nucleoside-triphosphatase activity; Molecular Function///;;	IPR003338; CDC48, N-terminal subdomain/IPR003593; AAA+ ATPase domain/IPR003959; ATPase, AAA-type, core//IPR003960; ATPase, AAA-type, conserved site/IPR004201; CDC48, domain 2/IPR005938; ATPase, AAA-type, CDC48/	hypothetical protein; K13525 transitional endoplasmic reticulum ATPase///////	P54774,CDC48_SOYBN Cell division cycle protein 48 homolog OS/Glycine max GN/CDC48 PE//2 SV/1//	C5X0G5,C5X0G5_SORBI Putative uncharacterized protein Sb01g020910 OS/Sorghum bicolor GN/Sb01g020910 PE//3 SV/1//
Pgl_GLEAN_10011033	18	5	146486414	146489581		GO:0000166; nucleotide binding; Molecular Function/GO:0005524; ATP binding; Molecular Function/GO:0017111; nucleoside-triphosphatase activity; Molecular Function/////;;;;	IPR003593; AAA+ ATPase domain/IPR003959; ATPase, AAA-type, core//////	ATPase, AAA family protein (EC:3.6.4.3); K07767 microtubule-severing ATPase [EC:3.6.4.3]///////	A0JMA9,KATL2_XENTR Katanin p60 ATPase-containing subunit A-like 2 OS/Xenopus tropicalis GN/katnal2 PE//2 SV/1//	C5XKR6,C5XKR6_SORBI Putative uncharacterized protein Sb03g035010 OS/Sorghum bicolor GN/Sb03g035010 PE//4 SV/1//
Pgl_GLEAN_10011048	6	2	31441128	31452767		GO:0000166; nucleotide binding; Molecular Function/GO:0003684; damaged DNA binding; Molecular Function/GO:0003824; catalytic activity; Molecular Function//GO:0003887; DNA-directed DNA polymerase activity; Molecular Function/GO:0005524; ATP binding; Molecular Function/GO:0006281	IPR000695; ATPase, P-type, H+ transporting proton pump/IPR001126; DNA-repair protein, UmuC-like/IPR001757; ATPase, P-type, K/Mg/Cd/Cu/Zn/Na/Ca/Na/H-transporter//IPR005834; Haloacid dehalogenase-like hydrolase/IPR006068; ATPase, P-type cation-transporter, C-terminal/IPR008250; ATPase, P-type, ATPase-associated domain/IPR017961; DNA polymerase, Y-family, little finger domain	Os03g0616400; K01537 Ca2+-transporting ATPase [EC:3.6.3.8]///////	Q6ATV4,ACA2_ORYSJ Calcium-transporting ATPase 2, plasma membrane-type OS/Oryza sativa subsp. japonica GN/Os03g0616400 PE//2 SV/1//	C5WSB3,C5WSB3_SORBI Putative uncharacterized protein Sb01g014620 OS/Sorghum bicolor GN/Sb01g014620 PE//3 SV/1//
Pgl_GLEAN_10011100	1	2	73117121	73121530		GO:0000166; nucleotide binding; Molecular Function/GO:0005524; ATP binding; Molecular Function/GO:0017111; nucleoside-triphosphatase activity; Molecular Function/////;;;;	IPR003593; AAA+ ATPase domain/IPR003959; ATPase, AAA-type, core/IPR003960; ATPase, AAA-type, conserved site//IPR007330; MIT///	hypothetical protein LOC100273408; K13254 spastin [EC:3.6.4.3]///////	Q6AZT2,SPAST_XENLA Spastin OS/Xenopus laevis GN/spast PE//2 SV/1//	B4FVB5,B4FVB5_MAIZE Putative uncharacterized protein OS/Zea mays PE/2 SV//1///
Pgl_GLEAN_10011186	16	7	1053901	1063422		GO:0000166; nucleotide binding; Molecular Function/GO:0005524; ATP binding; Molecular Function/GO:0017111; nucleoside-triphosphatase activity; Molecular Function/////;;;;	IPR003593; AAA+ ATPase domain/IPR003959; ATPase, AAA-type, core/IPR003960; ATPase, AAA-type, conserved site/////	proteasome-activating nucleotidase, putative (EC:3.6.4.3); K13254 spastin [EC:3.6.4.3]///////	P28737,MSP1_YEAST Protein MSP1 OS/Saccharomyces cerevisiae (strain ATCC 204508 / S288c) GN/MSP1 PE//1 SV/2//	C5X4Y8,C5X4Y8_SORBI Putative uncharacterized protein Sb02g042560 OS/Sorghum bicolor GN/Sb02g042560 PE//3 SV/1//
Pgl_GLEAN_10011189	15	7	1112068	1114621		GO:0000166; nucleotide binding; Molecular Function/GO:0006952; defense response; Biological Process/GO:0017111; nucleoside-triphosphatase activity; Molecular Function//GO:0043531; ADP binding; Molecular Function///;;	IPR000767; Disease resistance protein/IPR002182; NB-ARC/IPR003593; AAA+ ATPase domain/////	hypothetical protein LOC100252764; K13457 disease resistance protein RPM1///////	Q39214,RPM1_ARATH Disease resistance protein RPM1 OS/Arabidopsis thaliana GN/RPM1 PE//1 SV/1//	C5XJS4,C5XJS4_SORBI Putative uncharacterized protein Sb03g013510 OS/Sorghum bicolor GN/Sb03g013510 PE//4 SV/1//
Pgl_GLEAN_10011209	1	7	1315663	1328110		GO:0000166; nucleotide binding; Molecular Function/GO:0003676; nucleic acid binding; Molecular Function/GO:0003677; DNA binding; Molecular Function//GO:0003887; DNA-directed DNA polymerase activity; Molecular Function/GO:0006139; nucleobase-containing compound metabolic process; Biological Process/GO:0006260	IPR006133; DNA-directed DNA polymerase, family B, exonuclease domain/IPR006134; DNA-directed DNA polymerase, family B, multifunctional domain/IPR006172; DNA-directed DNA polymerase, family B//IPR017964; DNA-directed DNA polymerase, family B, conserved site///	hypothetical protein; K02350 DNA polymerase zeta subunit [EC:2.7.7.7]///////	Q61493,DPOLZ_MOUSE DNA polymerase zeta catalytic subunit OS/Mus musculus GN/Rev3l PE//2 SV/3//	B9FUS4,B9FUS4_ORYSJ DNA polymerase OS/Oryza sativa subsp. japonica GN/OsJ_25510 PE//3 SV/1//
Pgl_GLEAN_10011423	17	5	56594155	56601849		GO:0000166; nucleotide binding; Molecular Function/GO:0005524; ATP binding; Molecular Function/GO:0016020; membrane; Cellular Component//GO:0016887; ATPase activity; Molecular Function/GO:0017111; nucleoside-triphosphatase activity; Molecular Function//	IPR003439; ABC transporter-like/IPR003593; AAA+ ATPase domain/IPR013525; ABC-2 type transporter//IPR013581; Plant PDR ABC transporter associated///	ABC multidrug transporter (EC:3.6.3.-); K01552 [EC:3.6.3.-]///////	Q0JLC5,PDR3_ORYSJ Pleiotropic drug resistance protein 3 OS/Oryza sativa subsp. japonica GN/PDR3 PE//2 SV/1//	C5XQE5,C5XQE5_SORBI Putative uncharacterized protein Sb03g027490 OS/Sorghum bicolor GN/Sb03g027490 PE//4 SV/1//
Pgl_GLEAN_10011542	12	3	15112797	15119361		GO:0000166; nucleotide binding; Molecular Function/GO:0005524; ATP binding; Molecular Function/GO:0017111; nucleoside-triphosphatase activity; Molecular Function/////;;;;	IPR003593; AAA+ ATPase domain/IPR003959; ATPase, AAA-type, core/IPR003960; ATPase, AAA-type, conserved site/////	NV15398; similar to AT01057p; K13254 spastin [EC:3.6.4.3]///////	Q58556,Y1156_METJA Cell division cycle protein 48 homolog MJ1156 OS/Methanocaldococcus jannaschii (strain ATCC 43067 / DSM 2661 / JAL-1 / JCM 10045 / NBRC 100440) GN/MJ1156 PE//3 SV/1//	B9F2X2,B9F2X2_ORYSJ Putative uncharacterized protein OS/Oryza sativa subsp. japonica GN/OsJ_08323 PE//3 SV/1//
Pgl_GLEAN_10011750	9	5	83377413	83381111		GO:0000166; nucleotide binding; Molecular Function/GO:0005524; ATP binding; Molecular Function/GO:0017111; nucleoside-triphosphatase activity; Molecular Function/////;;;;	IPR003593; AAA+ ATPase domain/IPR003959; ATPase, AAA-type, core/IPR003960; ATPase, AAA-type, conserved site/////	MSP1; 40 kDa putative membrane-spanning ATPase (EC:3.6.1.3); K01509 adenosinetriphosphatase [EC:3.6.1.3]///////	Q505J9,ATAD1_RAT ATPase family AAA domain-containing protein 1 OS/Rattus norvegicus GN/Atad1 PE//1 SV/1//	C0PIH1,C0PIH1_MAIZE Putative uncharacterized protein OS/Zea mays PE/2 SV//1///
Pgl_GLEAN_10011964	3	1	237755028	237756557		GO:0000166; nucleotide binding; Molecular Function/GO:0005524; ATP binding; Molecular Function/GO:0017111; nucleoside-triphosphatase activity; Molecular Function/////;;;;	IPR003593; AAA+ ATPase domain/IPR003959; ATPase, AAA-type, core/IPR003960; ATPase, AAA-type, conserved site/////	hypothetical protein; K08900 mitochondrial chaperone BCS1///////	Q9P6Q3,BCS1_SCHPO Probable mitochondrial chaperone bcs1 OS/Schizosaccharomyces pombe (strain 972 / ATCC 24843) GN/SPAC644.07 PE//2 SV/1//	C5YWX7,C5YWX7_SORBI Putative uncharacterized protein Sb09g030330 OS/Sorghum bicolor GN/Sb09g030330 PE//3 SV/1//
Pgl_GLEAN_10011966	2	1	237574778	237576332		GO:0000166; nucleotide binding; Molecular Function/GO:0005524; ATP binding; Molecular Function/GO:0017111; nucleoside-triphosphatase activity; Molecular Function/////;;;;	IPR003593; AAA+ ATPase domain/IPR003959; ATPase, AAA-type, core/IPR003960; ATPase, AAA-type, conserved site/////	hypothetical protein; K08900 mitochondrial chaperone BCS1///////	Q9P6Q3,BCS1_SCHPO Probable mitochondrial chaperone bcs1 OS/Schizosaccharomyces pombe (strain 972 / ATCC 24843) GN/SPAC644.07 PE//2 SV/1//	C5YWX7,C5YWX7_SORBI Putative uncharacterized protein Sb09g030330 OS/Sorghum bicolor GN/Sb09g030330 PE//3 SV/1//
Pgl_GLEAN_10011967	2	1	237552249	237553804		GO:0000166; nucleotide binding; Molecular Function/GO:0005524; ATP binding; Molecular Function/GO:0017111; nucleoside-triphosphatase activity; Molecular Function/////;;;;	IPR003593; AAA+ ATPase domain/IPR003959; ATPase, AAA-type, core/IPR003960; ATPase, AAA-type, conserved site/////	hypothetical protein; K08900 mitochondrial chaperone BCS1///////	Q54DY9,BCS1B_DICDI Probable mitochondrial chaperone BCS1-B OS/Dictyostelium discoideum GN/bcsl1b PE//3 SV/1//	C5YWX7,C5YWX7_SORBI Putative uncharacterized protein Sb09g030330 OS/Sorghum bicolor GN/Sb09g030330 PE//3 SV/1//
Pgl_GLEAN_10011975	23	3	173873784	173876789		GO:0000166; nucleotide binding; Molecular Function/GO:0006952; defense response; Biological Process/GO:0017111; nucleoside-triphosphatase activity; Molecular Function/////;;;;	IPR000767; Disease resistance protein/IPR003593; AAA+ ATPase domain//////	#N/A	#N/A	A2WVA5,A2WVA5_ORYSI Putative uncharacterized protein OS/Oryza sativa subsp. indica GN/OsI_03819 PE//4 SV/1//
Pgl_GLEAN_10012509	10	5	52068769	52075944		GO:0000166; nucleotide binding; Molecular Function/GO:0005524; ATP binding; Molecular Function/GO:0016887; ATPase activity; Molecular Function//GO:0017111; nucleoside-triphosphatase activity; Molecular Function///;;	IPR003439; ABC transporter-like/IPR003593; AAA+ ATPase domain/IPR017871; ABC transporter, conserved site/////	similar to ENSANGP00000009155; K05643 ATP-binding cassette, subfamily A (ABC1), member 3///////	Q9STT7,AB5A_ARATH ABC transporter A family member 5 OS/Arabidopsis thaliana GN/ABCA5 PE//3 SV/2//	C5Z565,C5Z565_SORBI Putative uncharacterized protein Sb10g022870 OS/Sorghum bicolor GN/Sb10g022870 PE//3 SV/1//
Pgl_GLEAN_10012605	12	7	104747626	104751770		GO:0000166; nucleotide binding; Molecular Function/GO:0004812; aminoacyl-tRNA ligase activity; Molecular Function/GO:0004827; proline-tRNA ligase activity; Molecular Function//GO:0005524; ATP binding; Molecular Function/GO:0005737; cytoplasm; Cellular Component/GO:0006418	IPR002314; Aminoacyl-tRNA synthetase, class II (G/ H/ P/ S), conserved domain/IPR002316; Prolyl-tRNA synthetase, class IIa/IPR004154; Anticodon-binding//IPR004499; Prolyl-tRNA synthetase, class IIa, archaeal-type/IPR006195; Aminoacyl-tRNA synthetase, class II/IPR016061; Prolyl-tRNA synthetase, class II, C-terminal/	hypothetical protein; K01881 prolyl-tRNA synthetase [EC:6.1.1.15]///////	B3QYP1,SYP_CHLT3 Proline--tRNA ligase OS/Chloroherpeton thalassium (strain ATCC 35110 / GB-78) GN/proS PE//3 SV/1//	C5XAA3,C5XAA3_SORBI Putative uncharacterized protein Sb02g003730 OS/Sorghum bicolor GN/Sb02g003730 PE//3 SV/1//
Pgl_GLEAN_10012631	14	3	284527007	284534428		GO:0000166; nucleotide binding; Molecular Function/GO:0005524; ATP binding; Molecular Function/GO:0006810; transport; Biological Process//GO:0016021; integral to membrane; Cellular Component/GO:0016887; ATPase activity; Molecular Function/GO:0017111	IPR001140; ABC transporter, transmembrane domain/IPR003439; ABC transporter-like/IPR003593; AAA+ ATPase domain//IPR017871; ABC transporter, conserved site/IPR017940; ABC transporter, integral membrane type 1//	similar to ATP-binding cassette, sub-family C, member 11; K05671 ATP-binding cassette, subfamily C (CFTR/MRP), member 11///////	Q9M1C7,AB9C_ARATH ABC transporter C family member 9 OS/Arabidopsis thaliana GN/ABCC9 PE//2 SV/2//	C5YEY5,C5YEY5_SORBI Putative uncharacterized protein Sb06g026830 OS/Sorghum bicolor GN/Sb06g026830 PE//3 SV/1//
Pgl_GLEAN_10012713	3	6	219822714	219829158		GO:0000166; nucleotide binding; Molecular Function/GO:0005524; ATP binding; Molecular Function/GO:0017111; nucleoside-triphosphatase activity; Molecular Function/////;;;;	IPR003593; AAA+ ATPase domain/IPR003959; ATPase, AAA-type, core/IPR003960; ATPase, AAA-type, conserved site//IPR007330; MIT/IPR015415; Vps4 oligomerisation, C-terminal//	vacuolar sorting protein 4b; K12196 vacuolar protein-sorting-associated protein 4///////	O75351,VPS4B_HUMAN Vacuolar protein sorting-associated protein 4B OS/Homo sapiens GN/VPS4B PE//1 SV/2//	B6TLN7,B6TLN7_MAIZE Vacuolar sorting protein 4b OS/Zea mays PE/2 SV//1///
Pgl_GLEAN_10012867	21	7	14949931	14953330		GO:0000166; nucleotide binding; Molecular Function/GO:0004812; aminoacyl-tRNA ligase activity; Molecular Function/GO:0004829; threonine-tRNA ligase activity; Molecular Function//GO:0005524; ATP binding; Molecular Function/GO:0005737; cytoplasm; Cellular Component/GO:0006418	IPR002314; Aminoacyl-tRNA synthetase, class II (G/ H/ P/ S), conserved domain/IPR002320; Threonyl-tRNA synthetase, class IIa/IPR004154; Anticodon-binding//IPR006195; Aminoacyl-tRNA synthetase, class II/IPR012947; Threonyl/alanyl tRNA synthetase, SAD//	hypothetical protein; K01868 threonyl-tRNA synthetase [EC:6.1.1.3]///////	Q3AYC6,SYT_SYNS9 Threonine--tRNA ligase OS/Synechococcus sp. (strain CC9902) GN/thrS PE//3 SV/1//	C5XD23,C5XD23_SORBI Putative uncharacterized protein Sb02g037830 OS/Sorghum bicolor GN/Sb02g037830 PE//3 SV/1//
Pgl_GLEAN_10013013	1	7	62237719	62241960		GO:0000166; nucleotide binding; Molecular Function/GO:0005524; ATP binding; Molecular Function/GO:0016887; ATPase activity; Molecular Function//GO:0017111; nucleoside-triphosphatase activity; Molecular Function///;;	IPR003439; ABC transporter-like/IPR003593; AAA+ ATPase domain/IPR017871; ABC transporter, conserved site/////	abcB3; ABC transporter B family protein; K05658 ATP-binding cassette, subfamily B (MDR/TAP), member 1///////	Q8LPQ6,AB28B_ARATH ABC transporter B family member 28 OS/Arabidopsis thaliana GN/ABCB28 PE//2 SV/1//	Q69RG8,Q69RG8_ORYSJ Os07g0464600 protein OS/Oryza sativa subsp. japonica GN/P0473C09.107 PE//2 SV/1//
Pgl_GLEAN_10013072	11	2	35243630	35249402		GO:0000166; nucleotide binding; Molecular Function/GO:0003676; nucleic acid binding; Molecular Function/GO:0004812; aminoacyl-tRNA ligase activity; Molecular Function//GO:0004824; lysine-tRNA ligase activity; Molecular Function/GO:0005524; ATP binding; Molecular Function/GO:0005737	IPR002313; Lysyl-tRNA synthetase, class II/IPR004364; Aminoacyl-tRNA synthetase, class II (D/K/N)/IPR004365; Nucleic acid binding, OB-fold, tRNA/helicase-type//IPR006195; Aminoacyl-tRNA synthetase, class II/IPR018149; Lysyl-tRNA synthetase, class II, C-terminal/IPR018150; Aminoacyl-tRNA synthetase, class II (D/K/N)-like/	hypothetical protein; K04567 lysyl-tRNA synthetase, class II [EC:6.1.1.6]///////	Q6F2U9,SYK_ORYSJ Lysine--tRNA ligase OS/Oryza sativa subsp. japonica GN/Os03g0586800 PE//2 SV/1//	C5WU56,C5WU56_SORBI Lysyl-tRNA synthetase OS/Sorghum bicolor GN/Sb01g015530 PE//3 SV/1//
Pgl_GLEAN_10013073	10	2	35226555	35233134		GO:0000166; nucleotide binding; Molecular Function/GO:0017111; nucleoside-triphosphatase activity; Molecular Function//////;;;;;;	IPR003593; AAA+ ATPase domain/IPR014001; Helicase, superfamily 1/2, ATP-binding domain//////	phage head-tail adaptor, putative family protein; K14326 regulator of nonsense transcripts 1 [EC:3.6.4.-]///////	Q60560,SMBP2_MESAU DNA-binding protein SMUBP-2 OS/Mesocricetus auratus GN/IGHMBP2 PE//1 SV/1//	C0PFQ6,C0PFQ6_MAIZE Putative uncharacterized protein OS/Zea mays PE/2 SV//1///
Pgl_GLEAN_10013457	22	2	17043722	17048618		GO:0000166; nucleotide binding; Molecular Function///////;;;;;;;;	IPR004130; Uncharacterised protein family, ATP binding///////	hypothetical protein LOC100191357; K06883///////	Q6ZM63,GPN3_DANRE GPN-loop GTPase 3 OS/Danio rerio GN/gpn3 PE//2 SV/2//	B4F8I8,B4F8I8_MAIZE ATP binding protein OS/Zea mays PE/2 SV//1///
Pgl_GLEAN_10013658	8	1	226094849	226100641		GO:0000166; nucleotide binding; Molecular Function/GO:0005524; ATP binding; Molecular Function/GO:0006810; transport; Biological Process//GO:0016021; integral to membrane; Cellular Component/GO:0016887; ATPase activity; Molecular Function/GO:0017111	IPR001140; ABC transporter, transmembrane domain/IPR003439; ABC transporter-like/IPR003593; AAA+ ATPase domain//IPR017871; ABC transporter, conserved site/IPR017940; ABC transporter, integral membrane type 1//	hypothetical protein; K05658 ATP-binding cassette, subfamily B (MDR/TAP), member 1///////	O80725,AB4B_ARATH ABC transporter B family member 4 OS/Arabidopsis thaliana GN/ABCB4 PE//1 SV/1//	B9FHL5,B9FHL5_ORYSJ Putative uncharacterized protein OS/Oryza sativa subsp. japonica GN/OsJ_19432 PE//3 SV/1//
Pgl_GLEAN_10014124	3	7	132854269	132862462		GO:0000166; nucleotide binding; Molecular Function/GO:0005524; ATP binding; Molecular Function/GO:0016020; membrane; Cellular Component//GO:0016887; ATPase activity; Molecular Function/GO:0017111; nucleoside-triphosphatase activity; Molecular Function//	IPR003439; ABC transporter-like/IPR003593; AAA+ ATPase domain/IPR013525; ABC-2 type transporter//IPR013581; Plant PDR ABC transporter associated///	ABC multidrug transporter (EC:3.6.3.-); K01552 [EC:3.6.3.-]///////	Q8GU89,PDR4_ORYSJ Pleiotropic drug resistance protein 4 OS/Oryza sativa subsp. japonica GN/PDR4 PE//2 SV/1//	C5X9X6,C5X9X6_SORBI Putative uncharacterized protein Sb02g022270 OS/Sorghum bicolor GN/Sb02g022270 PE//4 SV/1//
Pgl_GLEAN_10014344	24	5	130947506	130950090		GO:0000166; nucleotide binding; Molecular Function/GO:0005524; ATP binding; Molecular Function/GO:0017111; nucleoside-triphosphatase activity; Molecular Function/////;;;;	IPR003593; AAA+ ATPase domain/IPR003959; ATPase, AAA-type, core/IPR003960; ATPase, AAA-type, conserved site/////	Os03g0298400; K03062 26S proteasome regulatory subunit T2///////	P46466,PRS4_ORYSJ 26S protease regulatory subunit 4 homolog OS/Oryza sativa subsp. japonica GN/TBP2 PE//2 SV/2//	Q8W422,Q8W422_ORYSJ 26S protease regulatory subunit 4, putative, expressed OS/Oryza sativa subsp. japonica GN/OsRPT2b PE//2 SV/1//
Pgl_GLEAN_10014538	15	3	293433887	293437882		GO:0000166; nucleotide binding; Molecular Function/GO:0005524; ATP binding; Molecular Function/GO:0017111; nucleoside-triphosphatase activity; Molecular Function/////;;;;	IPR003593; AAA+ ATPase domain/IPR003959; ATPase, AAA-type, core/IPR003960; ATPase, AAA-type, conserved site/////	hypothetical protein; K13339 peroxin-6///////	Q8RY16,PEX6_ARATH Peroxisome biogenesis protein 6 OS/Arabidopsis thaliana GN/PEX6 PE//1 SV/1//	C5YG31,C5YG31_SORBI Putative uncharacterized protein Sb06g028670 OS/Sorghum bicolor GN/Sb06g028670 PE//3 SV/1//
Pgl_GLEAN_10014698	14	6	35088405	35092278		GO:0000166; nucleotide binding; Molecular Function/GO:0003678; DNA helicase activity; Molecular Function/GO:0005524; ATP binding; Molecular Function//GO:0017111; nucleoside-triphosphatase activity; Molecular Function///;;	IPR003593; AAA+ ATPase domain/IPR010339; TIP49, C-terminal//////	Os01g0837500; K04499 RuvB-like protein 1 (pontin 52)///////	Q9Y265,RUVB1_HUMAN RuvB-like 1 OS/Homo sapiens GN/RUVBL1 PE//1 SV/1//	Q5QMH1,Q5QMH1_ORYSJ Os01g0837500 protein OS/Oryza sativa subsp. japonica GN/P0506B12.43-1 PE//2 SV/1//
Pgl_GLEAN_10014794	6	6	52612244	52615565		GO:0000166; nucleotide binding; Molecular Function/GO:0005525; GTP binding; Molecular Function/GO:0006614; SRP-dependent cotranslational protein targeting to membrane; Biological Process//GO:0008312; 7S RNA binding; Molecular Function/GO:0017111; nucleoside-triphosphatase activity; Molecular Function/GO:0048500	IPR000897; Signal recognition particle, SRP54 subunit, GTPase/IPR003593; AAA+ ATPase domain/IPR004125; Signal recognition particle, SRP54 subunit, M-domain//IPR013822; Signal recognition particle, SRP54 subunit, helical bundle///	hypothetical protein; K03106 signal recognition particle subunit SRP54///////	P49972,SR542_SOLLC Signal recognition particle 54 kDa protein 2 OS/Solanum lycopersicum PE/2 SV//1///	C5XLK5,C5XLK5_SORBI Putative uncharacterized protein Sb03g036030 OS/Sorghum bicolor GN/Sb03g036030 PE//4 SV/1//
Pgl_GLEAN_10014834	9	6	83205816	83212402		GO:0000166; nucleotide binding; Molecular Function/GO:0005524; ATP binding; Molecular Function/GO:0017111; nucleoside-triphosphatase activity; Molecular Function/////;;;;	IPR003593; AAA+ ATPase domain/IPR003959; ATPase, AAA-type, core//////	ATPase, AAA family protein (EC:3.6.4.3); K07767 microtubule-severing ATPase [EC:3.6.4.3]///////	Q8IYT4,KATL2_HUMAN Katanin p60 ATPase-containing subunit A-like 2 OS/Homo sapiens GN/KATNAL2 PE//2 SV/3//	C0P754,C0P754_MAIZE Putative uncharacterized protein OS/Zea mays PE/2 SV//1///
Pgl_GLEAN_10014863	7	6	1238667	1243287		GO:0000166; nucleotide binding; Molecular Function/GO:0005524; ATP binding; Molecular Function/GO:0017111; nucleoside-triphosphatase activity; Molecular Function/////;;;;	IPR003593; AAA+ ATPase domain/IPR003959; ATPase, AAA-type, core/IPR003960; ATPase, AAA-type, conserved site/////	spastin and Fidgetin-like protein; K13254 spastin [EC:3.6.4.3]///////	Q5ZK92,SPAST_CHICK Spastin OS/Gallus gallus GN/SPAST PE//2 SV/1//	C5XR68,C5XR68_SORBI Putative uncharacterized protein Sb03g028368 (Fragment) OS/Sorghum bicolor GN/Sb03g028368 PE//3 SV/1//
Pgl_GLEAN_10014916	20	7	105524617	105527845		GO:0000166; nucleotide binding; Molecular Function/GO:0004812; aminoacyl-tRNA ligase activity; Molecular Function/GO:0004832; valine-tRNA ligase activity; Molecular Function//GO:0005524; ATP binding; Molecular Function/GO:0005737; cytoplasm; Cellular Component/GO:0006418	IPR002300; Aminoacyl-tRNA synthetase, class Ia/IPR002303; Valyl-tRNA synthetase/IPR013155; Valyl/Leucyl/Isoleucyl-tRNA synthetase, class I, anticodon-binding//IPR019499; Valyl-tRNA synthetase, class Ia, tRNA-binding arm///	hypothetical protein; K01873 valyl-tRNA synthetase [EC:6.1.1.9]///////	Q6HD68,SYV_BACHK Valine--tRNA ligase OS/Bacillus thuringiensis subsp. konkukian (strain 97-27) GN/valS PE//3 SV/1//	C5XA97,C5XA97_SORBI Putative uncharacterized protein Sb02g003650 OS/Sorghum bicolor GN/Sb02g003650 PE//3 SV/1//
Pgl_GLEAN_10014945	3	6	121842495	121853003		GO:0000166; nucleotide binding; Molecular Function/GO:0005524; ATP binding; Molecular Function/GO:0016020; membrane; Cellular Component//GO:0016887; ATPase activity; Molecular Function/GO:0017111; nucleoside-triphosphatase activity; Molecular Function//	IPR003439; ABC transporter-like/IPR003593; AAA+ ATPase domain/IPR013525; ABC-2 type transporter//IPR017871; ABC transporter, conserved site///	Abcg2, ABC15, ABCP, AI428558, BCRP, Bcrp1, MXR, MXR1; ATP-binding cassette, sub-family G (WHITE), member 2; K05681 ATP-binding cassette, subfamily G (WHITE), member 2///////	Q8RXN0,AB11G_ARATH ABC transporter G family member 11 OS/Arabidopsis thaliana GN/ABCG11 PE//1 SV/1//	C5Z2A7,C5Z2A7_SORBI Putative uncharacterized protein Sb10g013313 (Fragment) OS/Sorghum bicolor GN/Sb10g013313 PE//3 SV/1//
Pgl_GLEAN_10014986	8	6	239046491	239050690		GO:0000166; nucleotide binding; Molecular Function/GO:0003676; nucleic acid binding; Molecular Function/GO:0004812; aminoacyl-tRNA ligase activity; Molecular Function//GO:0004815; aspartate-tRNA ligase activity; Molecular Function/GO:0005524; ATP binding; Molecular Function/GO:0005737	IPR002312; Aspartyl/Asparaginyl-tRNA synthetase, class IIb/IPR004364; Aminoacyl-tRNA synthetase, class II (D/K/N)/IPR004365; Nucleic acid binding, OB-fold, tRNA/helicase-type//IPR004523; Aspartyl-tRNA synthetase, class IIb, archea/euk type/IPR006195; Aminoacyl-tRNA synthetase, class II/IPR018150; Aminoacyl-tRNA synthetase, class II (D/K/N)-like/	gpm518; LOC100283444 (EC:6.1.1.12); K01876 aspartyl-tRNA synthetase [EC:6.1.1.12]///////	Q3SYZ4,SYDC_BOVIN Aspartate--tRNA ligase, cytoplasmic OS/Bos taurus GN/DARS PE//2 SV/1//	C0P4T5,C0P4T5_MAIZE Putative uncharacterized protein OS/Zea mays PE/2 SV//1///
Pgl_GLEAN_10015232	11	3	212249067	212252544		GO:0000166; nucleotide binding; Molecular Function/GO:0004812; aminoacyl-tRNA ligase activity; Molecular Function/GO:0005524; ATP binding; Molecular Function//GO:0005737; cytoplasm; Cellular Component/GO:0006418; tRNA aminoacylation for protein translation; Biological Process/GO:0016876	IPR000924; Glutamyl/glutaminyl-tRNA synthetase, class Ib/IPR001412; Aminoacyl-tRNA synthetase, class I, conserved site/IPR004046; Glutathione S-transferase, C-terminal//IPR020058; Glutamyl/glutaminyl-tRNA synthetase, class Ib, catalytic domain/IPR020059; Glutamyl/glutaminyl-tRNA synthetase, class Ib, anti-codon binding domain//	hypothetical protein; K01885 glutamyl-tRNA synthetase [EC:6.1.1.17]///////	O13775,SYEC_SCHPO Probable glutamate--tRNA ligase, cytoplasmic OS/Schizosaccharomyces pombe (strain 972 / ATCC 24843) GN/SPAC17A5.15c PE//1 SV/1//	C5WYW2,C5WYW2_SORBI Putative uncharacterized protein Sb01g047560 OS/Sorghum bicolor GN/Sb01g047560 PE//3 SV/1//
Pgl_GLEAN_10015428	15	7	95742578	95747921		GO:0000166; nucleotide binding; Molecular Function/GO:0003824; catalytic activity; Molecular Function/GO:0005524; ATP binding; Molecular Function//GO:0006200; ATP catabolic process; Biological Process/GO:0006754; ATP biosynthetic process; Biological Process/GO:0006812	IPR000695; ATPase, P-type, H+ transporting proton pump/IPR001757; ATPase, P-type, K/Mg/Cd/Cu/Zn/Na/Ca/Na/H-transporter/IPR004014; ATPase, P-type cation-transporter, N-terminal//IPR005834; Haloacid dehalogenase-like hydrolase/IPR006534; ATPase, P-type, plasma-membrane proton-efflux/IPR008250; ATPase, P-type, ATPase-associated domain/IPR018303; ATPase, P-type phosphorylation site	hypothetical protein; K01535 H+-transporting ATPase [EC:3.6.3.6]///////	Q08436,PMA3_NICPL Plasma membrane ATPase 3 OS/Nicotiana plumbaginifolia GN/PMA3 PE//1 SV/1//	C5XBY1,C5XBY1_SORBI Putative uncharacterized protein Sb02g005440 OS/Sorghum bicolor GN/Sb02g005440 PE//3 SV/1//
Pgl_GLEAN_10015436	12	7	50655081	50662039		GO:0000166; nucleotide binding; Molecular Function/GO:0005515; protein binding; Molecular Function/GO:0005524; ATP binding; Molecular Function//GO:0017111; nucleoside-triphosphatase activity; Molecular Function///;;	IPR001487; Bromodomain/IPR003593; AAA+ ATPase domain/IPR003959; ATPase, AAA-type, core//IPR003960; ATPase, AAA-type, conserved site///	cell division cycle protein 48; K13525 transitional endoplasmic reticulum ATPase///////	F4IAE9,Y1591_ARATH ATPase family AAA domain-containing protein At1g05910 OS/Arabidopsis thaliana GN/At1g05910 PE//2 SV/1//	C5X5E2,C5X5E2_SORBI Putative uncharacterized protein Sb02g029830 OS/Sorghum bicolor GN/Sb02g029830 PE//3 SV/1//
Pgl_GLEAN_10015600	4	3	67781919	67784479		GO:0000166; nucleotide binding; Molecular Function///////;;;;;;;;	IPR004130; Uncharacterised protein family, ATP binding///////	IDP51; LOC100192734; K06883///////	Q8VEJ1,GPN2_MOUSE GPN-loop GTPase 2 OS/Mus musculus GN/Gpn2 PE//2 SV/2//	B4FCG0,B4FCG0_MAIZE Putative uncharacterized protein OS/Zea mays PE/2 SV//1///
Pgl_GLEAN_10015909	29	1	227154190	227162909		GO:0000166; nucleotide binding; Molecular Function/GO:0005524; ATP binding; Molecular Function/GO:0008553; hydrogen-exporting ATPase activity, phosphorylative mechanism; Molecular Function//GO:0015986; ATP synthesis coupled proton transport; Biological Process/GO:0015991; ATP hydrolysis coupled proton transport; Biological Process/GO:0015992	IPR000194; ATPase, F1/V1/A1 complex, alpha/beta subunit, nucleotide-binding domain/IPR000793; ATPase, F1/V1/A1 complex, alpha/beta subunit, C-terminal/IPR003593; AAA+ ATPase domain//IPR004100; ATPase, F1/V1/A1 complex, alpha/beta subunit, N-terminal/IPR005722; ATPase, F1 complex, beta subunit/IPR020003; ATPase, alpha/beta subunit, nucleotide-binding domain, active site/	Os01g0685800; K02133 F-type H+-transporting ATPase subunit beta [EC:3.6.3.14]///////	Q01859,ATPBM_ORYSJ ATP synthase subunit beta, mitochondrial OS/Oryza sativa subsp. japonica GN/ATPB PE//1 SV/2//	B9FLI4,B9FLI4_ORYSJ ATP synthase subunit beta OS/Oryza sativa subsp. japonica GN/OsJ_19476 PE//3 SV/1//
Pgl_GLEAN_10016067	16	4	97269144	97275329		GO:0000166; nucleotide binding; Molecular Function/GO:0005524; ATP binding; Molecular Function/GO:0006810; transport; Biological Process//GO:0016021; integral to membrane; Cellular Component/GO:0016887; ATPase activity; Molecular Function/GO:0017111	IPR001140; ABC transporter, transmembrane domain/IPR003439; ABC transporter-like/IPR003593; AAA+ ATPase domain//IPR017871; ABC transporter, conserved site/IPR017940; ABC transporter, integral membrane type 1//	ABCC1; ATP-binding cassette, sub-family C (CFTR/MRP), member 1; K05665 ATP-binding cassette, subfamily C (CFTR/MRP), member 1///////	Q9M1C7,AB9C_ARATH ABC transporter C family member 9 OS/Arabidopsis thaliana GN/ABCC9 PE//2 SV/2//	B9FC70,B9FC70_ORYSJ Putative uncharacterized protein OS/Oryza sativa subsp. japonica GN/OsJ_15949 PE//3 SV/1//
Pgl_GLEAN_10016069	12	4	97255500	97262349		GO:0000166; nucleotide binding; Molecular Function/GO:0005524; ATP binding; Molecular Function/GO:0005777; peroxisome; Cellular Component//GO:0005778; peroxisomal membrane; Cellular Component/GO:0006625; protein targeting to peroxisome; Biological Process/GO:0007031	IPR003593; AAA+ ATPase domain/IPR003959; ATPase, AAA-type, core/IPR003960; ATPase, AAA-type, conserved site//IPR015342; Peroxisome biogenesis factor 1, N-terminal/IPR025653; Peroxisome biogenesis factor 1//	hypothetical protein; K13338 peroxin-1///////	Q9FNP1,PEX1_ARATH Peroxisome biogenesis protein 1 OS/Arabidopsis thaliana GN/PEX1 PE//2 SV/2//	C5YNA6,C5YNA6_SORBI Putative uncharacterized protein Sb07g024470 OS/Sorghum bicolor GN/Sb07g024470 PE//3 SV/1//
Pgl_GLEAN_10016123	6	2	10829872	10835406		GO:0000166; nucleotide binding; Molecular Function/GO:0005524; ATP binding; Molecular Function/GO:0006810; transport; Biological Process//GO:0016021; integral to membrane; Cellular Component/GO:0016887; ATPase activity; Molecular Function/GO:0017111	IPR001140; ABC transporter, transmembrane domain/IPR003439; ABC transporter-like/IPR003593; AAA+ ATPase domain//IPR017871; ABC transporter, conserved site/IPR017940; ABC transporter, integral membrane type 1//	ABC transporter family protein; K05657 ATP-binding cassette, subfamily B (MDR/TAP), member 10///////	Q9FNU2,AB25B_ORYSJ ABC transporter B family member 25 OS/Oryza sativa subsp. japonica GN/OsABCB25 PE//2 SV/1//	B8A1R5,B8A1R5_MAIZE Putative uncharacterized protein OS/Zea mays PE/2 SV//1///
Pgl_GLEAN_10016150	13	2	210072660	210076567		GO:0000166; nucleotide binding; Molecular Function/GO:0005524; ATP binding; Molecular Function/GO:0017111; nucleoside-triphosphatase activity; Molecular Function/////;;;;	IPR003593; AAA+ ATPase domain/IPR003959; ATPase, AAA-type, core/IPR003960; ATPase, AAA-type, conserved site/////	hypothetical protein; K03066 26S proteasome regulatory subunit T6///////	Q9C5U3,PRS8A_ARATH 26S protease regulatory subunit 8 homolog A OS/Arabidopsis thaliana GN/RPT6A PE//2 SV/1//	C5XXY0,C5XXY0_SORBI Putative uncharacterized protein Sb04g007170 OS/Sorghum bicolor GN/Sb04g007170 PE//3 SV/1//
Pgl_GLEAN_10016265	18	6	226205283	226210217		GO:0000166; nucleotide binding; Molecular Function/GO:0004812; aminoacyl-tRNA ligase activity; Molecular Function/GO:0004814; arginine-tRNA ligase activity; Molecular Function//GO:0005524; ATP binding; Molecular Function/GO:0005737; cytoplasm; Cellular Component/GO:0006418	IPR001278; Arginyl-tRNA synthetase, class Ia/IPR001412; Aminoacyl-tRNA synthetase, class I, conserved site/IPR005148; Arginyl tRNA synthetase N-terminal domain//IPR008909; DALR anticodon binding/IPR015945; Arginyl-tRNA synthetase, class Ia, core//	Os05g0163000; K01887 arginyl-tRNA synthetase [EC:6.1.1.19]///////	Q8KPU9,SYR_SYNE7 Arginine--tRNA ligase OS/Synechococcus elongatus (strain PCC 7942) GN/argS PE//3 SV/2//	Q7F807,Q7F807_ORYSJ Similar to Arabidopsis thaliana arginine--tRNA ligase OS/Oryza sativa subsp. japonica PE/3 SV//1///
Pgl_GLEAN_10016390	17	3	74865093	74873828		GO:0000166; nucleotide binding; Molecular Function/GO:0005524; ATP binding; Molecular Function/GO:0017111; nucleoside-triphosphatase activity; Molecular Function/////;;;;	IPR001270; Chaperonin ClpA/B/IPR003593; AAA+ ATPase domain/IPR013093; ATPase, AAA-2//IPR019489; Clp ATPase, C-terminal///	uaz98; LOC100383416; K03696 ATP-dependent Clp protease ATP-binding subunit ClpC///////	Q2YSD6,CLPC_STAAB ATP-dependent Clp protease ATP-binding subunit ClpC OS/Staphylococcus aureus (strain bovine RF122 / ET3-1) GN/clpC PE//3 SV/1//	C5XU10,C5XU10_SORBI Putative uncharacterized protein Sb04g021960 OS/Sorghum bicolor GN/Sb04g021960 PE//4 SV/1//
Pgl_GLEAN_10016563	6	1	86547705	86558944		GO:0000166; nucleotide binding; Molecular Function/GO:0005524; ATP binding; Molecular Function/GO:0006812; cation transport; Biological Process//GO:0015662; ATPase activity, coupled to transmembrane movement of ions, phosphorylative mechanism; Molecular Function/GO:0016020; membrane; Cellular Component/GO:0046872	IPR001757; ATPase, P-type, K/Mg/Cd/Cu/Zn/Na/Ca/Na/H-transporter/IPR008250; ATPase, P-type, ATPase-associated domain/IPR018303; ATPase, P-type phosphorylation site/////	hypothetical protein; K01530 phospholipid-translocating ATPase [EC:3.6.3.1]///////	Q9LK90,ALA8_ARATH Putative phospholipid-transporting ATPase 8 OS/Arabidopsis thaliana GN/ALA8 PE//2 SV/1//	C5YKK1,C5YKK1_SORBI Putative uncharacterized protein Sb07g019240 OS/Sorghum bicolor GN/Sb07g019240 PE//4 SV/1//
Pgl_GLEAN_10016603	5	6	60163508	60168538		GO:0000166; nucleotide binding; Molecular Function/GO:0004812; aminoacyl-tRNA ligase activity; Molecular Function/GO:0004830; tryptophan-tRNA ligase activity; Molecular Function//GO:0005524; ATP binding; Molecular Function/GO:0005737; cytoplasm; Cellular Component/GO:0006418	IPR001412; Aminoacyl-tRNA synthetase, class I, conserved site/IPR002305; Aminoacyl-tRNA synthetase, class Ic/IPR002306; Tryptophanyl-tRNA synthetase/////	hypothetical protein; K01867 tryptophanyl-tRNA synthetase [EC:6.1.1.2]///////	Q8DHG3,SYW_THEEB Tryptophan--tRNA ligase OS/Thermosynechococcus elongatus (strain BP-1) GN/trpS PE//3 SV/1//	C5XK01,C5XK01_SORBI Putative uncharacterized protein Sb03g034270 OS/Sorghum bicolor GN/Sb03g034270 PE//3 SV/1//
Pgl_GLEAN_10016678	8	3	211351525	211353855		GO:0000166; nucleotide binding; Molecular Function/GO:0004812; aminoacyl-tRNA ligase activity; Molecular Function/GO:0004820; glycine-tRNA ligase activity; Molecular Function//GO:0005524; ATP binding; Molecular Function/GO:0005737; cytoplasm; Cellular Component/GO:0006418	IPR002314; Aminoacyl-tRNA synthetase, class II (G/ H/ P/ S), conserved domain/IPR002315; Glycyl-tRNA synthetase, alpha2 dimer//////	glycyl-tRNA synthetase (EC:6.1.1.14); K01880 glycyl-tRNA synthetase [EC:6.1.1.14]///////	O23627,SYGM1_ARATH Glycine--tRNA ligase 1, mitochondrial OS/Arabidopsis thaliana GN/GLYRS-1 PE//2 SV/1//	C5YFA0,C5YFA0_SORBI Putative uncharacterized protein Sb06g014710 OS/Sorghum bicolor GN/Sb06g014710 PE//3 SV/1//
Pgl_GLEAN_10016679	2	3	211354336	211360469		GO:0000166; nucleotide binding; Molecular Function/GO:0004812; aminoacyl-tRNA ligase activity; Molecular Function/GO:0004820; glycine-tRNA ligase activity; Molecular Function//GO:0005524; ATP binding; Molecular Function/GO:0005737; cytoplasm; Cellular Component/GO:0006418	IPR002314; Aminoacyl-tRNA synthetase, class II (G/ H/ P/ S), conserved domain/IPR002315; Glycyl-tRNA synthetase, alpha2 dimer/IPR004154; Anticodon-binding//IPR004192; Ubiquinol cytochrome reductase, transmembrane domain/IPR005805; Rieske iron-sulphur protein, C-terminal/IPR017941; Rieske [2Fe-2S] iron-sulphur domain/	Os08g0538000; K01880 glycyl-tRNA synthetase [EC:6.1.1.14]///////	O23627,SYGM1_ARATH Glycine--tRNA ligase 1, mitochondrial OS/Arabidopsis thaliana GN/GLYRS-1 PE//2 SV/1//	C5YFA0,C5YFA0_SORBI Putative uncharacterized protein Sb06g014710 OS/Sorghum bicolor GN/Sb06g014710 PE//3 SV/1//
Pgl_GLEAN_10016697	14	2	217979299	217984438		GO:0000166; nucleotide binding; Molecular Function/GO:0005524; ATP binding; Molecular Function/GO:0017111; nucleoside-triphosphatase activity; Molecular Function//GO:0019538; protein metabolic process; Biological Process///;;	IPR001270; Chaperonin ClpA/B/IPR003593; AAA+ ATPase domain/IPR003959; ATPase, AAA-type, core//IPR004176; Clp, N-terminal/IPR013093; ATPase, AAA-2/IPR018368; Chaperonin ClpA/B, conserved site/IPR019489; Clp ATPase, C-terminal	hypothetical protein; K03695 ATP-dependent Clp protease ATP-binding subunit ClpB///////	Q0E3C8,CLPB3_ORYSJ Chaperone protein ClpB3, mitochondrial OS/Oryza sativa subsp. japonica GN/CLPB3 PE//2 SV/3//	C5XWW4,C5XWW4_SORBI Putative uncharacterized protein Sb04g005570 OS/Sorghum bicolor GN/Sb04g005570 PE//3 SV/1//
Pgl_GLEAN_10016788	5	7	106485330	106493487		GO:0000166; nucleotide binding; Molecular Function/GO:0005524; ATP binding; Molecular Function/GO:0016020; membrane; Cellular Component//GO:0016887; ATPase activity; Molecular Function/GO:0017111; nucleoside-triphosphatase activity; Molecular Function//	IPR003439; ABC transporter-like/IPR003593; AAA+ ATPase domain/IPR013525; ABC-2 type transporter//IPR013581; Plant PDR ABC transporter associated///	ABC multidrug transporter (EC:3.6.3.-); K01552 [EC:3.6.3.-]///////	Q0JLC5,PDR3_ORYSJ Pleiotropic drug resistance protein 3 OS/Oryza sativa subsp. japonica GN/PDR3 PE//2 SV/1//	C5XCV5,C5XCV5_SORBI Putative uncharacterized protein Sb02g024840 OS/Sorghum bicolor GN/Sb02g024840 PE//4 SV/1//
Pgl_GLEAN_10016805	19	2	91683505	91701146		GO:0000166; nucleotide binding; Molecular Function/GO:0005524; ATP binding; Molecular Function/GO:0006810; transport; Biological Process//GO:0016021; integral to membrane; Cellular Component/GO:0016887; ATPase activity; Molecular Function/GO:0017111	IPR001140; ABC transporter, transmembrane domain/IPR003439; ABC transporter-like/IPR003593; AAA+ ATPase domain//IPR017871; ABC transporter, conserved site/IPR017940; ABC transporter, integral membrane type 1//	hypothetical protein; K05674 ATP-binding cassette, subfamily C (CFTR/MRP), member 10///////	Q9SKX0,AB13C_ARATH ABC transporter C family member 13 OS/Arabidopsis thaliana GN/ABCC13 PE//2 SV/3//	C5Z5J1,C5Z5J1_SORBI Putative uncharacterized protein Sb10g005720 OS/Sorghum bicolor GN/Sb10g005720 PE//3 SV/1//
Pgl_GLEAN_10016952	2	1	25282275	25283651		GO:0000166; nucleotide binding; Molecular Function/GO:0005524; ATP binding; Molecular Function/GO:0017111; nucleoside-triphosphatase activity; Molecular Function/////;;;;	IPR003593; AAA+ ATPase domain/IPR003959; ATPase, AAA-type, core/IPR003960; ATPase, AAA-type, conserved site/////	hypothetical protein LOC100255946; K08900 mitochondrial chaperone BCS1///////	Q54DY9,BCS1B_DICDI Probable mitochondrial chaperone BCS1-B OS/Dictyostelium discoideum GN/bcsl1b PE//3 SV/1//	F2E5X2,F2E5X2_HORVD Predicted protein OS/Hordeum vulgare var. distichum PE/2 SV//1///
Pgl_GLEAN_10017152	8	1	21745750	21747102		GO:0000166; nucleotide binding; Molecular Function/GO:0005524; ATP binding; Molecular Function/GO:0017111; nucleoside-triphosphatase activity; Molecular Function/////;;;;	IPR003593; AAA+ ATPase domain/IPR003959; ATPase, AAA-type, core/IPR003960; ATPase, AAA-type, conserved site/////	hypothetical protein LOC100255946; K08900 mitochondrial chaperone BCS1///////	Q54DY9,BCS1B_DICDI Probable mitochondrial chaperone BCS1-B OS/Dictyostelium discoideum GN/bcsl1b PE//3 SV/1//	C0PHF6,C0PHF6_MAIZE Putative uncharacterized protein OS/Zea mays PE/2 SV//1///
Pgl_GLEAN_10017153	23	1	21905755	21910087		GO:0000166; nucleotide binding; Molecular Function/GO:0004812; aminoacyl-tRNA ligase activity; Molecular Function/GO:0004828; serine-tRNA ligase activity; Molecular Function//GO:0005524; ATP binding; Molecular Function/GO:0005737; cytoplasm; Cellular Component/GO:0006418	IPR002314; Aminoacyl-tRNA synthetase, class II (G/ H/ P/ S), conserved domain/IPR002317; Seryl-tRNA synthetase, class IIa/IPR006195; Aminoacyl-tRNA synthetase, class II//IPR015866; Seryl-tRNA synthetase, class IIa, N-terminal///	hypothetical protein; K01875 seryl-tRNA synthetase [EC:6.1.1.11]///////	Q73KB2,SYS_TREDE Serine--tRNA ligase OS/Treponema denticola (strain ATCC 35405 / CIP 103919 / DSM 14222) GN/serS PE//3 SV/1//	C5Y6B8,C5Y6B8_SORBI Putative uncharacterized protein Sb05g024270 OS/Sorghum bicolor GN/Sb05g024270 PE//3 SV/1//
Pgl_GLEAN_10017268	18	1	43592660	43603023		GO:0000166; nucleotide binding; Molecular Function/GO:0005524; ATP binding; Molecular Function/GO:0009055; electron carrier activity; Molecular Function//GO:0016021; integral to membrane; Cellular Component/GO:0016887; ATPase activity; Molecular Function/GO:0017111	IPR001450; 4Fe-4S binding domain/IPR003439; ABC transporter-like/IPR003593; AAA+ ATPase domain//IPR007209; RNase L inhibitor RLI, possible metal-binding domain/IPR009637; Transmembrane receptor, eukaryota/IPR013283; ABC transporter, ABCE/IPR017871; ABC transporter, conserved site	hypothetical protein; K06174 ATP-binding cassette, sub-family E, member 1///////	Q8LPJ4,AB2E_ARATH ABC transporter E family member 2 OS/Arabidopsis thaliana GN/ABCE2 PE//2 SV/1//	C5WRR1,C5WRR1_SORBI Putative uncharacterized protein Sb01g042020 OS/Sorghum bicolor GN/Sb01g042020 PE//3 SV/1//
Pgl_GLEAN_10017384	16	2	30055013	30062621		GO:0000166; nucleotide binding; Molecular Function/GO:0003676; nucleic acid binding; Molecular Function/GO:0004812; aminoacyl-tRNA ligase activity; Molecular Function//GO:0004824; lysine-tRNA ligase activity; Molecular Function/GO:0005524; ATP binding; Molecular Function/GO:0005737	IPR002313; Lysyl-tRNA synthetase, class II/IPR004364; Aminoacyl-tRNA synthetase, class II (D/K/N)/IPR004365; Nucleic acid binding, OB-fold, tRNA/helicase-type//IPR006195; Aminoacyl-tRNA synthetase, class II/IPR018149; Lysyl-tRNA synthetase, class II, C-terminal/IPR018150; Aminoacyl-tRNA synthetase, class II (D/K/N)-like/	hypothetical protein; K04567 lysyl-tRNA synthetase, class II [EC:6.1.1.6]///////	Q8DMA9,SYK_THEEB Lysine--tRNA ligase OS/Thermosynechococcus elongatus (strain BP-1) GN/lysS PE//3 SV/1//	C5WTY1,C5WTY1_SORBI Lysyl-tRNA synthetase OS/Sorghum bicolor GN/Sb01g002140 PE//3 SV/1//
Pgl_GLEAN_10017492	22	1	224044978	224053290		GO:0000166; nucleotide binding; Molecular Function/GO:0005524; ATP binding; Molecular Function/GO:0006457; protein folding; Biological Process//GO:0017111; nucleoside-triphosphatase activity; Molecular Function/GO:0051082; unfolded protein binding; Molecular Function//	IPR003593; AAA+ ATPase domain/IPR003832; Acid phosphatase/vanadium-dependent haloperoxidase-related/IPR004487; Clp protease, ATP-binding subunit ClpX//IPR013093; ATPase, AAA-2///	hypothetical protein; K03544 ATP-dependent Clp protease ATP-binding subunit ClpX///////	B4RCN8,CLPX_PHEZH ATP-dependent Clp protease ATP-binding subunit ClpX OS/Phenylobacterium zucineum (strain HLK1) GN/clpX PE//3 SV/1//	C5YUG7,C5YUG7_SORBI Putative uncharacterized protein Sb09g026620 OS/Sorghum bicolor GN/Sb09g026620 PE//4 SV/1//
Pgl_GLEAN_10017599	5	5	92618650	92624001		GO:0000166; nucleotide binding; Molecular Function/GO:0005524; ATP binding; Molecular Function/GO:0017111; nucleoside-triphosphatase activity; Molecular Function/////;;;;	IPR003593; AAA+ ATPase domain/IPR003959; ATPase, AAA-type, core/IPR003960; ATPase, AAA-type, conserved site/////	hypothetical protein ; K14575 AAA family ATPase///////	Q9LET7,CI111_ARATH Calmodulin-interacting protein 111 OS/Arabidopsis thaliana GN/CIP111 PE//1 SV/1//	C5Y1P3,C5Y1P3_SORBI Putative uncharacterized protein Sb05g008540 OS/Sorghum bicolor GN/Sb05g008540 PE//3 SV/1//
Pgl_GLEAN_10017668	9	6	27930599	27940564		GO:0000166; nucleotide binding; Molecular Function/GO:0001882; nucleoside binding; Molecular Function/GO:0003676; nucleic acid binding; Molecular Function//GO:0003677; DNA binding; Molecular Function/GO:0003887; DNA-directed DNA polymerase activity; Molecular Function/GO:0006139	IPR006133; DNA-directed DNA polymerase, family B, exonuclease domain/IPR006134; DNA-directed DNA polymerase, family B, multifunctional domain/IPR006172; DNA-directed DNA polymerase, family B//IPR015088; Zinc finger, DNA-directed DNA polymerase, family B, alpha/IPR017964; DNA-directed DNA polymerase, family B, conserved site/IPR024647; DNA polymerase alpha catalytic subunit, N-terminal domain/	hypothetical protein; K02320 DNA polymerase alpha subunit A [EC:2.7.7.7]///////	O48653,DPOLA_ORYSJ DNA polymerase alpha catalytic subunit OS/Oryza sativa subsp. japonica GN/Os01g0868300 PE//2 SV/2//	C5XR76,C5XR76_SORBI DNA polymerase OS/Sorghum bicolor GN/Sb03g041040 PE//3 SV/1//
Pgl_GLEAN_10017822	10	3	243465588	243469950		GO:0000166; nucleotide binding; Molecular Function/GO:0005524; ATP binding; Molecular Function/GO:0006810; transport; Biological Process//GO:0016021; integral to membrane; Cellular Component/GO:0016887; ATPase activity; Molecular Function/GO:0017111	IPR001140; ABC transporter, transmembrane domain/IPR003439; ABC transporter-like/IPR003593; AAA+ ATPase domain//IPR017871; ABC transporter, conserved site/IPR017940; ABC transporter, integral membrane type 1//	multidrug/pheromone exporter, MDR family, ABC transporter family; K05658 ATP-binding cassette, subfamily B (MDR/TAP), member 1///////	Q9LHD1,AB15B_ARATH ABC transporter B family member 15 OS/Arabidopsis thaliana GN/ABCB15 PE//1 SV/1//	C5YAT5,C5YAT5_SORBI Putative uncharacterized protein Sb06g020350 OS/Sorghum bicolor GN/Sb06g020350 PE//3 SV/1//
Pgl_GLEAN_10018171	7	2	241299107	241303718		GO:0000166; nucleotide binding; Molecular Function/GO:0004812; aminoacyl-tRNA ligase activity; Molecular Function/GO:0004818; glutamate-tRNA ligase activity; Molecular Function//GO:0005524; ATP binding; Molecular Function/GO:0005737; cytoplasm; Cellular Component/GO:0006418	IPR000924; Glutamyl/glutaminyl-tRNA synthetase, class Ib/IPR001412; Aminoacyl-tRNA synthetase, class I, conserved site/IPR004527; Glutamyl-tRNA synthetase, class Ib, bacterial/mitochondrial//IPR020058; Glutamyl/glutaminyl-tRNA synthetase, class Ib, catalytic domain///	Os02g0121000; K01885 glutamyl-tRNA synthetase [EC:6.1.1.17]///////	Q43768,SYE_HORVU Glutamate--tRNA ligase, chloroplastic/mitochondrial OS/Hordeum vulgare PE/2 SV//1///	C5XT03,C5XT03_SORBI Putative uncharacterized protein Sb04g001710 OS/Sorghum bicolor GN/Sb04g001710 PE//3 SV/1//
Pgl_GLEAN_10018239	55	1	4800542	4809515		GO:0000166; nucleotide binding; Molecular Function/GO:0005524; ATP binding; Molecular Function/GO:0017111; nucleoside-triphosphatase activity; Molecular Function/////;;;;	IPR003593; AAA+ ATPase domain/IPR003959; ATPase, AAA-type, core/IPR003960; ATPase, AAA-type, conserved site/////	proteasome-activating nucleotidase, putative (EC:3.6.4.3); K13254 spastin [EC:3.6.4.3]///////	Q7ZZ25,ATD1A_DANRE ATPase family AAA domain-containing protein 1-A OS/Danio rerio GN/atad1a PE//2 SV/2//	C5Y7H4,C5Y7H4_SORBI Putative uncharacterized protein Sb05g026170 OS/Sorghum bicolor GN/Sb05g026170 PE//3 SV/1//
Pgl_GLEAN_10018305	3	2	209111175	209117621		GO:0000166; nucleotide binding; Molecular Function/GO:0005524; ATP binding; Molecular Function/GO:0016020; membrane; Cellular Component//GO:0016887; ATPase activity; Molecular Function/GO:0017111; nucleoside-triphosphatase activity; Molecular Function//	IPR003439; ABC transporter-like/IPR003593; AAA+ ATPase domain/IPR013525; ABC-2 type transporter//IPR013581; Plant PDR ABC transporter associated///	ABC multidrug transporter (EC:3.6.3.-); K01552 [EC:3.6.3.-]///////	Q8GU88,PDR7_ORYSJ Putative pleiotropic drug resistance protein 7 OS/Oryza sativa subsp. japonica GN/PDR7 PE//3 SV/1//	C5XXZ1,C5XXZ1_SORBI Putative uncharacterized protein Sb04g007270 OS/Sorghum bicolor GN/Sb04g007270 PE//4 SV/1//
Pgl_GLEAN_10018509	17	3	299044366	299050545		GO:0000166; nucleotide binding; Molecular Function/GO:0003824; catalytic activity; Molecular Function/GO:0005524; ATP binding; Molecular Function//GO:0006200; ATP catabolic process; Biological Process/GO:0006754; ATP biosynthetic process; Biological Process/GO:0006812	IPR000695; ATPase, P-type, H+ transporting proton pump/IPR001757; ATPase, P-type, K/Mg/Cd/Cu/Zn/Na/Ca/Na/H-transporter/IPR004014; ATPase, P-type cation-transporter, N-terminal//IPR005834; Haloacid dehalogenase-like hydrolase/IPR006534; ATPase, P-type, plasma-membrane proton-efflux/IPR008250; ATPase, P-type, ATPase-associated domain/IPR018303; ATPase, P-type phosphorylation site	hypothetical protein; K01535 H+-transporting ATPase [EC:3.6.3.6]///////	Q7XPY2,PMA1_ORYSJ Plasma membrane ATPase OS/Oryza sativa subsp. japonica GN/Os04g0656100 PE//2 SV/1//	C5Y9I0,C5Y9I0_SORBI Putative uncharacterized protein Sb06g031240 OS/Sorghum bicolor GN/Sb06g031240 PE//3 SV/1//
Pgl_GLEAN_10018687	16	2	212105213	212109149		GO:0000166; nucleotide binding; Molecular Function/GO:0005524; ATP binding; Molecular Function/GO:0017111; nucleoside-triphosphatase activity; Molecular Function/////;;;;	IPR003593; AAA+ ATPase domain/IPR003959; ATPase, AAA-type, core/IPR003960; ATPase, AAA-type, conserved site/////	hypothetical protein; K03064 26S proteasome regulatory subunit T4///////	Q9MAK9,PS10B_ARATH 26S protease regulatory subunit S10B homolog B OS/Arabidopsis thaliana GN/RPT4B PE//2 SV/1//	C5XXK3,C5XXK3_SORBI Putative uncharacterized protein Sb04g006830 OS/Sorghum bicolor GN/Sb04g006830 PE//3 SV/1//
Pgl_GLEAN_10018722	3	5	71159312	71162401		GO:0000166; nucleotide binding; Molecular Function/GO:0004222; metalloendopeptidase activity; Molecular Function/GO:0005524; ATP binding; Molecular Function//GO:0006508; proteolysis; Biological Process/GO:0017111; nucleoside-triphosphatase activity; Molecular Function//	IPR000642; Peptidase M41/IPR003593; AAA+ ATPase domain/IPR003959; ATPase, AAA-type, core//IPR003960; ATPase, AAA-type, conserved site///	FtsH2B; filamentation temperature-sensitive H 2B; K03798 cell division protease FtsH [EC:3.4.24.-]///////	Q655S1,FTSH2_ORYSJ ATP-dependent zinc metalloprotease FTSH 2, chloroplastic OS/Oryza sativa subsp. japonica GN/FTSH2 PE//3 SV/1//	B1P2H4,B1P2H4_MAIZE Filamentation temperature-sensitive H 2B OS/Zea mays GN/FtsH2B PE//2 SV/1//
Pgl_GLEAN_10018800	9	1	236349180	236353955		GO:0000166; nucleotide binding; Molecular Function/GO:0005524; ATP binding; Molecular Function/GO:0017111; nucleoside-triphosphatase activity; Molecular Function/////;;;;	IPR003593; AAA+ ATPase domain/IPR003959; ATPase, AAA-type, core/IPR003960; ATPase, AAA-type, conserved site/////	spastin; K13254 spastin [EC:3.6.4.3]///////	Q5ZK92,SPAST_CHICK Spastin OS/Gallus gallus GN/SPAST PE//2 SV/1//	C5YWJ0,C5YWJ0_SORBI Putative uncharacterized protein Sb09g029900 OS/Sorghum bicolor GN/Sb09g029900 PE//3 SV/1//
Pgl_GLEAN_10018852	10	3	53951878	53952289		GO:0000166; nucleotide binding; Molecular Function/GO:0004821; histidine-tRNA ligase activity; Molecular Function/GO:0005524; ATP binding; Molecular Function//GO:0005737; cytoplasm; Cellular Component/GO:0006427; histidyl-tRNA aminoacylation; Biological Process//	IPR004154; Anticodon-binding/IPR004516; Histidyl-tRNA synthetase, class IIa//////	hypothetical protein; K01892 histidyl-tRNA synthetase [EC:6.1.1.21]///////	P93422,SYH_ORYSJ Histidine--tRNA ligase OS/Oryza sativa subsp. japonica GN/Os05g0150900 PE//2 SV/2//	C5Z053,C5Z053_SORBI Putative uncharacterized protein Sb09g003930 OS/Sorghum bicolor GN/Sb09g003930 PE//3 SV/1//
Pgl_GLEAN_10018883	6	6	50512531	50519482		GO:0000166; nucleotide binding; Molecular Function/GO:0005524; ATP binding; Molecular Function/GO:0017111; nucleoside-triphosphatase activity; Molecular Function/////;;;;	IPR003338; CDC48, N-terminal subdomain/IPR003593; AAA+ ATPase domain/IPR003959; ATPase, AAA-type, core//IPR003960; ATPase, AAA-type, conserved site///	hypothetical protein; K06027 vesicle-fusing ATPase [EC:3.6.4.6]///////	Q9M0Y8,NSF_ARATH Vesicle-fusing ATPase OS/Arabidopsis thaliana GN/NSF PE//2 SV/2//	C5WS54,C5WS54_SORBI Putative uncharacterized protein Sb01g014140 OS/Sorghum bicolor GN/Sb01g014140 PE//3 SV/1//
Pgl_GLEAN_10018979	3	2	185132471	185135308		GO:0000166; nucleotide binding; Molecular Function/GO:0005515; protein binding; Molecular Function/GO:0005524; ATP binding; Molecular Function//GO:0017111; nucleoside-triphosphatase activity; Molecular Function///;;	IPR000641; CbxX/CfqX/IPR002110; Ankyrin repeat/IPR003593; AAA+ ATPase domain//IPR003959; ATPase, AAA-type, core/IPR020683; Ankyrin repeat-containing domain//	GF23392 gene product from transcript GF23392-RA; K10380 ankyrin///////	O22025,CFXQ_CYAME Protein cfxQ homolog OS/Cyanidioschyzon merolae GN/cfxQ PE//3 SV/2//	C5XZK8,C5XZK8_SORBI Putative uncharacterized protein Sb04g009900 OS/Sorghum bicolor GN/Sb04g009900 PE//4 SV/1//
Pgl_GLEAN_10019218	14	1	240247979	240252820		GO:0000166; nucleotide binding; Molecular Function/GO:0005524; ATP binding; Molecular Function/GO:0006812; cation transport; Biological Process//GO:0015662; ATPase activity, coupled to transmembrane movement of ions, phosphorylative mechanism; Molecular Function/GO:0016020; membrane; Cellular Component/GO:0046872	IPR001757; ATPase, P-type, K/Mg/Cd/Cu/Zn/Na/Ca/Na/H-transporter/IPR008250; ATPase, P-type, ATPase-associated domain/IPR018303; ATPase, P-type phosphorylation site/////	hypothetical protein LOC100256123; K01530 phospholipid-translocating ATPase [EC:3.6.3.1]///////	Q9SX33,ALA9_ARATH Putative phospholipid-transporting ATPase 9 OS/Arabidopsis thaliana GN/ALA9 PE//2 SV/1//	C5YXW9,C5YXW9_SORBI Putative uncharacterized protein Sb09g000210 OS/Sorghum bicolor GN/Sb09g000210 PE//4 SV/1//
Pgl_GLEAN_10019350	8	2	92810894	92818708		GO:0000166; nucleotide binding; Molecular Function/GO:0000808; origin recognition complex; Cellular Component/GO:0001510; RNA methylation; Biological Process//GO:0003677; DNA binding; Molecular Function/GO:0005515; protein binding; Molecular Function/GO:0005524	IPR001025; Bromo adjacent homology (BAH) domain/IPR001965; Zinc finger, PHD-type/IPR003593; AAA+ ATPase domain//IPR003959; ATPase, AAA-type, core/IPR019012; RNA cap guanine-N2 methyltransferase/IPR019786; Zinc finger, PHD-type, conserved site/IPR019787; Zinc finger, PHD-finger	orc1; origin recognition complex1; K02603 origin recognition complex subunit 1///////	O16810,ORC1_DROME Origin recognition complex subunit 1 OS/Drosophila melanogaster GN/Orc1 PE//1 SV/2//	Q945C8,Q945C8_MAIZE Origin recognition complex subunit 1 OS/Zea mays GN/orc1 PE//2 SV/1//
Pgl_GLEAN_10019559	7	3	152779289	152783818		GO:0000166; nucleotide binding; Molecular Function/GO:0005524; ATP binding; Molecular Function/GO:0017111; nucleoside-triphosphatase activity; Molecular Function/////;;;;	IPR003593; AAA+ ATPase domain/IPR003959; ATPase, AAA-type, core/IPR003960; ATPase, AAA-type, conserved site/////	si486068c09; LOC100284233; K03063 26S proteasome regulatory subunit T3///////	Q9SEI4,PRS6B_ARATH 26S protease regulatory subunit 6B homolog OS/Arabidopsis thaliana GN/RPT3 PE//1 SV/1//	B6TRH7,B6TRH7_MAIZE 26S protease regulatory subunit 6B OS/Zea mays PE/2 SV//1///
Pgl_GLEAN_10019580	4	1	215263731	215266154		GO:0000166; nucleotide binding; Molecular Function/GO:0005525; GTP binding; Molecular Function/GO:0006614; SRP-dependent cotranslational protein targeting to membrane; Biological Process//GO:0008312; 7S RNA binding; Molecular Function/GO:0017111; nucleoside-triphosphatase activity; Molecular Function/GO:0048500	IPR000897; Signal recognition particle, SRP54 subunit, GTPase/IPR003593; AAA+ ATPase domain/IPR004125; Signal recognition particle, SRP54 subunit, M-domain//IPR013822; Signal recognition particle, SRP54 subunit, helical bundle///	hypothetical protein; K03106 signal recognition particle subunit SRP54///////	P49969,SR542_HORVU Signal recognition particle 54 kDa protein 2 OS/Hordeum vulgare GN/SRP54-2 PE//2 SV/1//	C5Z0T3,C5Z0T3_SORBI Putative uncharacterized protein Sb09g025050 OS/Sorghum bicolor GN/Sb09g025050 PE//4 SV/1//
Pgl_GLEAN_10019634	2	4	78972368	78976222		GO:0000166; nucleotide binding; Molecular Function/GO:0005524; ATP binding; Molecular Function/GO:0006810; transport; Biological Process//GO:0016021; integral to membrane; Cellular Component/GO:0016887; ATPase activity; Molecular Function/GO:0017111	IPR001140; ABC transporter, transmembrane domain/IPR003439; ABC transporter-like/IPR003593; AAA+ ATPase domain//IPR017871; ABC transporter, conserved site/IPR017940; ABC transporter, integral membrane type 1//	hypothetical protein; K05658 ATP-binding cassette, subfamily B (MDR/TAP), member 1///////	Q9ZR72,AB1B_ARATH ABC transporter B family member 1 OS/Arabidopsis thaliana GN/ABCB1 PE//1 SV/1//	C5YMS8,C5YMS8_SORBI Putative uncharacterized protein Sb07g023730 OS/Sorghum bicolor GN/Sb07g023730 PE//3 SV/1//
Pgl_GLEAN_10019636	8	4	79021301	79024802		GO:0000166; nucleotide binding; Molecular Function/GO:0005524; ATP binding; Molecular Function/GO:0016887; ATPase activity; Molecular Function//GO:0017111; nucleoside-triphosphatase activity; Molecular Function///;;	IPR003439; ABC transporter-like/IPR003593; AAA+ ATPase domain/IPR017871; ABC transporter, conserved site/////	hypothetical protein LOC100274199; K06185 ATP-binding cassette, sub-family F, member 2///////	Q9FJH6,AB1F_ARATH ABC transporter F family member 1 OS/Arabidopsis thaliana GN/ABCF1 PE//1 SV/1//	B4FZI2,B4FZI2_MAIZE Putative uncharacterized protein OS/Zea mays PE/2 SV//1///
Pgl_GLEAN_10019674	6	7	16368960	16371945		GO:0000166; nucleotide binding; Molecular Function/GO:0003678; DNA helicase activity; Molecular Function/GO:0005524; ATP binding; Molecular Function//GO:0017111; nucleoside-triphosphatase activity; Molecular Function///;;	IPR003593; AAA+ ATPase domain/IPR010339; TIP49, C-terminal//////	hypothetical protein; K11338 RuvB-like protein 2 [EC:3.6.4.12]///////	Q9DE27,RUVB2_XENLA RuvB-like 2 OS/Xenopus laevis GN/ruvbl2 PE//2 SV/1//	B6T4M0,B6T4M0_MAIZE RuvB-like 2 OS/Zea mays PE/2 SV//1///
Pgl_GLEAN_10019803	12	7	44928514	44935068		GO:0000166; nucleotide binding; Molecular Function/GO:0004176; ATP-dependent peptidase activity; Molecular Function/GO:0004252; serine-type endopeptidase activity; Molecular Function//GO:0005524; ATP binding; Molecular Function/GO:0006508; proteolysis; Biological Process/GO:0017111	IPR003111; Peptidase S16, lon N-terminal/IPR003593; AAA+ ATPase domain/IPR003959; ATPase, AAA-type, core//IPR008268; Peptidase S16, active site/IPR008269; Peptidase S16, Lon C-terminal//	lon1; LON peptidase1; K01338 ATP-dependent Lon protease [EC:3.4.21.53]///////	P93647,LONP2_MAIZE Lon protease homolog 2, peroxisomal OS/Zea mays GN/LON1 PE//2 SV/1//	Q94F60,Q94F60_9POAL Lon protease homolog OS/Dichanthelium lanuginosum GN/lon PE//2 SV/1//
Pgl_GLEAN_10019917	13	1	125824668	125831212		GO:0000166; nucleotide binding; Molecular Function/GO:0005524; ATP binding; Molecular Function/GO:0017111; nucleoside-triphosphatase activity; Molecular Function/////;;;;	IPR003593; AAA+ ATPase domain/IPR003959; ATPase, AAA-type, core/IPR015415; Vps4 oligomerisation, C-terminal/////	hypothetical protein; K01509 adenosinetriphosphatase [EC:3.6.1.3]///////	Q6PIW4,FIGL1_HUMAN Fidgetin-like protein 1 OS/Homo sapiens GN/FIGNL1 PE//1 SV/2//	F2E629,F2E629_HORVD Predicted protein OS/Hordeum vulgare var. distichum PE/2 SV//1///
Pgl_GLEAN_10019945	3	1	218191048	218198112		GO:0000166; nucleotide binding; Molecular Function/GO:0005524; ATP binding; Molecular Function/GO:0017111; nucleoside-triphosphatase activity; Molecular Function/////;;;;	IPR003593; AAA+ ATPase domain/IPR003959; ATPase, AAA-type, core/IPR003960; ATPase, AAA-type, conserved site//IPR004201; CDC48, domain 2///	hypothetical protein; K06027 vesicle-fusing ATPase [EC:3.6.4.6]///////	Q9M0Y8,NSF_ARATH Vesicle-fusing ATPase OS/Arabidopsis thaliana GN/NSF PE//2 SV/2//	C5WS54,C5WS54_SORBI Putative uncharacterized protein Sb01g014140 OS/Sorghum bicolor GN/Sb01g014140 PE//3 SV/1//
Pgl_GLEAN_10020033	29	2	174760612	174766572		GO:0000166; nucleotide binding; Molecular Function/GO:0005524; ATP binding; Molecular Function/GO:0006812; cation transport; Biological Process//GO:0015662; ATPase activity, coupled to transmembrane movement of ions, phosphorylative mechanism; Molecular Function/GO:0016020; membrane; Cellular Component/GO:0046872	IPR001757; ATPase, P-type, K/Mg/Cd/Cu/Zn/Na/Ca/Na/H-transporter/IPR008250; ATPase, P-type, ATPase-associated domain/IPR018303; ATPase, P-type phosphorylation site/////	hypothetical protein; K01530 phospholipid-translocating ATPase [EC:3.6.3.1]///////	Q9SX33,ALA9_ARATH Putative phospholipid-transporting ATPase 9 OS/Arabidopsis thaliana GN/ALA9 PE//2 SV/1//	C5Z2E3,C5Z2E3_SORBI Putative uncharacterized protein Sb10g014640 OS/Sorghum bicolor GN/Sb10g014640 PE//4 SV/1//
Pgl_GLEAN_10020099	5	5	35151497	35160974		GO:0000166; nucleotide binding; Molecular Function/GO:0005524; ATP binding; Molecular Function/GO:0016020; membrane; Cellular Component//GO:0016887; ATPase activity; Molecular Function/GO:0017111; nucleoside-triphosphatase activity; Molecular Function//	IPR003439; ABC transporter-like/IPR003593; AAA+ ATPase domain/IPR013525; ABC-2 type transporter//IPR017871; ABC transporter, conserved site///	similar to ABC transporter ABCG2; K05681 ATP-binding cassette, subfamily G (WHITE), member 2///////	Q9SJK6,WBC30_ARATH Putative white-brown complex homolog protein 30 OS/Arabidopsis thaliana GN/WBC30 PE//2 SV/3//	B8AVQ7,B8AVQ7_ORYSI Putative uncharacterized protein OS/Oryza sativa subsp. indica GN/OsI_14980 PE//3 SV/1//
Pgl_GLEAN_10020168	16	6	29955555	29958549		GO:0000166; nucleotide binding; Molecular Function/GO:0017111; nucleoside-triphosphatase activity; Molecular Function//////;;;;;;	IPR003593; AAA+ ATPase domain/IPR015163; CDC6, C-terminal domain//////	hypothetical protein; K02213 cell division control protein 6///////	O89033,CDC6_MOUSE Cell division control protein 6 homolog OS/Mus musculus GN/Cdc6 PE//2 SV/2//	C5XQG1,C5XQG1_SORBI Putative uncharacterized protein Sb03g040310 OS/Sorghum bicolor GN/Sb03g040310 PE//4 SV/1//
Pgl_GLEAN_10020267	3	5	48238979	48242018		GO:0000166; nucleotide binding; Molecular Function/GO:0005524; ATP binding; Molecular Function/GO:0017111; nucleoside-triphosphatase activity; Molecular Function/////;;;;	IPR003593; AAA+ ATPase domain/IPR003959; ATPase, AAA-type, core/IPR003960; ATPase, AAA-type, conserved site/////	hypothetical protein; K03066 26S proteasome regulatory subunit T6///////	Q9C5U3,PRS8A_ARATH 26S protease regulatory subunit 8 homolog A OS/Arabidopsis thaliana GN/RPT6A PE//2 SV/1//	C5Z5K6,C5Z5K6_SORBI Putative uncharacterized protein Sb10g023320 OS/Sorghum bicolor GN/Sb10g023320 PE//3 SV/1//
Pgl_GLEAN_10020375	9	3	288392687	288404324		GO:0000166; nucleotide binding; Molecular Function/GO:0003824; catalytic activity; Molecular Function/GO:0005524; ATP binding; Molecular Function//GO:0006754; ATP biosynthetic process; Biological Process/GO:0006812; cation transport; Biological Process/GO:0008152	IPR001757; ATPase, P-type, K/Mg/Cd/Cu/Zn/Na/Ca/Na/H-transporter/IPR004014; ATPase, P-type cation-transporter, N-terminal/IPR005834; Haloacid dehalogenase-like hydrolase//IPR006068; ATPase, P-type cation-transporter, C-terminal/IPR006069; ATPase, P-type cation exchange, alpha subunit/IPR008250; ATPase, P-type, ATPase-associated domain/IPR018303; ATPase, P-type phosphorylation site	Os04g0605500; K01537 Ca2+-transporting ATPase [EC:3.6.3.8]///////	Q9LF79,ACA8_ARATH Calcium-transporting ATPase 8, plasma membrane-type OS/Arabidopsis thaliana GN/ACA8 PE//1 SV/1//	C5YFI8,C5YFI8_SORBI Putative uncharacterized protein Sb06g027770 OS/Sorghum bicolor GN/Sb06g027770 PE//3 SV/1//
Pgl_GLEAN_10020445	4	2	212720053	212724288		GO:0000166; nucleotide binding; Molecular Function/GO:0003824; catalytic activity; Molecular Function/GO:0005524; ATP binding; Molecular Function//GO:0006812; cation transport; Biological Process/GO:0008152; metabolic process; Biological Process/GO:0015662	IPR000695; ATPase, P-type, H+ transporting proton pump/IPR001757; ATPase, P-type, K/Mg/Cd/Cu/Zn/Na/Ca/Na/H-transporter/IPR005834; Haloacid dehalogenase-like hydrolase//IPR006121; Heavy metal-associated domain, HMA/IPR008250; ATPase, P-type, ATPase-associated domain/IPR017969; Heavy-metal-associated, conserved site/IPR018303; ATPase, P-type phosphorylation site	hypothetical protein; K01533 Cu2+-exporting ATPase [EC:3.6.3.4]///////	Q9SH30,AHM7_ARATH Putative copper-transporting ATPase 3 OS/Arabidopsis thaliana GN/HMA5 PE//2 SV/2//	C5XXH4,C5XXH4_SORBI Putative uncharacterized protein Sb04g006600 OS/Sorghum bicolor GN/Sb04g006600 PE//3 SV/1//
Pgl_GLEAN_10020599	3	7	52518583	52520143		GO:0000166; nucleotide binding; Molecular Function/GO:0005524; ATP binding; Molecular Function/GO:0017111; nucleoside-triphosphatase activity; Molecular Function/////;;;;	IPR003593; AAA+ ATPase domain/IPR003959; ATPase, AAA-type, core/IPR003960; ATPase, AAA-type, conserved site/////	hypothetical protein; K08900 mitochondrial chaperone BCS1///////	Q9P6Q3,BCS1_SCHPO Probable mitochondrial chaperone bcs1 OS/Schizosaccharomyces pombe (strain 972 / ATCC 24843) GN/SPAC644.07 PE//2 SV/1//	C5XQB0,C5XQB0_SORBI Putative uncharacterized protein Sb03g027200 OS/Sorghum bicolor GN/Sb03g027200 PE//3 SV/1//
Pgl_GLEAN_10020730	7	6	214628249	214634650		GO:0000166; nucleotide binding; Molecular Function/GO:0005524; ATP binding; Molecular Function/GO:0016020; membrane; Cellular Component//GO:0016887; ATPase activity; Molecular Function/GO:0017111; nucleoside-triphosphatase activity; Molecular Function//	IPR003439; ABC transporter-like/IPR003593; AAA+ ATPase domain/IPR013525; ABC-2 type transporter//IPR017871; ABC transporter, conserved site///	ATP-binding cassette, sub-family G (WBC), member 2; K05681 ATP-binding cassette, subfamily G (WHITE), member 2///////	Q9ZU35,AB7G_ARATH ABC transporter G family member 7 OS/Arabidopsis thaliana GN/ABCG7 PE//1 SV/1//	C5XE71,C5XE71_SORBI Putative uncharacterized protein Sb03g007760 OS/Sorghum bicolor GN/Sb03g007760 PE//3 SV/1//
Pgl_GLEAN_10020955	2	3	279157944	279161146		GO:0000166; nucleotide binding; Molecular Function/GO:0005524; ATP binding; Molecular Function/GO:0017111; nucleoside-triphosphatase activity; Molecular Function/////;;;;	IPR003593; AAA+ ATPase domain/IPR003959; ATPase, AAA-type, core/IPR013748; Replication factor C, C-terminal domain/////	pco108913; LOC100282678; K10755 replication factor C subunit 2/4///////	Q641W4,RFC2_RAT Replication factor C subunit 2 OS/Rattus norvegicus GN/Rfc2 PE//2 SV/1//	B4FYE5,B4FYE5_MAIZE Putative uncharacterized protein OS/Zea mays PE/2 SV//1///
Pgl_GLEAN_10021299	1	6	53583421	53588682		GO:0000166; nucleotide binding; Molecular Function/GO:0005524; ATP binding; Molecular Function/GO:0006810; transport; Biological Process//GO:0016021; integral to membrane; Cellular Component/GO:0016887; ATPase activity; Molecular Function/GO:0017111	IPR001140; ABC transporter, transmembrane domain/IPR003439; ABC transporter-like/IPR003593; AAA+ ATPase domain//IPR017871; ABC transporter, conserved site/IPR017940; ABC transporter, integral membrane type 1//	similar to ATP-binding cassette, sub-family C, member 11; K05671 ATP-binding cassette, subfamily C (CFTR/MRP), member 11///////	Q7GB25,AB5C_ARATH ABC transporter C family member 5 OS/Arabidopsis thaliana GN/ABCC5 PE//2 SV/2//	C5XM69,C5XM69_SORBI Putative uncharacterized protein Sb03g022890 OS/Sorghum bicolor GN/Sb03g022890 PE//3 SV/1//
Pgl_GLEAN_10021316	18	6	54108322	54111872		GO:0000166; nucleotide binding; Molecular Function/GO:0005524; ATP binding; Molecular Function/GO:0016887; ATPase activity; Molecular Function//GO:0017111; nucleoside-triphosphatase activity; Molecular Function///;;	IPR003439; ABC transporter-like/IPR003593; AAA+ ATPase domain/IPR017871; ABC transporter, conserved site/////	ATP-binding subunit of unknown ABC transporter; K06147 ATP-binding cassette, subfamily B, bacterial///////	Q8H1R4,AB10I_ARATH ABC transporter I family member 10, chloroplastic OS/Arabidopsis thaliana GN/ABCI10 PE//1 SV/1//	C5XKZ9,C5XKZ9_SORBI Putative uncharacterized protein Sb03g035830 OS/Sorghum bicolor GN/Sb03g035830 PE//3 SV/1//
Pgl_GLEAN_10021388	8	2	68244544	68256654		GO:0000166; nucleotide binding; Molecular Function/GO:0004820; glycine-tRNA ligase activity; Molecular Function/GO:0005524; ATP binding; Molecular Function//GO:0005737; cytoplasm; Cellular Component/GO:0006426; glycyl-tRNA aminoacylation; Biological Process//	IPR002310; Glycyl-tRNA synthetase, class IIc, alpha subunit/IPR006194; Glycyl-tRNA synthetase, class II, heterodimeric/IPR015944; Glycyl-tRNA synthetase, class IIc, beta subunit/////	Os06g0103600; K14164 glycyl-tRNA synthetase [EC:6.1.1.14]///////	Q8L785,SYGM2_ARATH Glycine--tRNA ligase 2, chloroplastic/mitochondrial OS/Arabidopsis thaliana GN/GLYRS-2 PE//1 SV/1//	Q5VRH2,Q5VRH2_ORYSJ Os06g0103600 protein OS/Oryza sativa subsp. japonica GN/OSJNBa0075G19.30-1 PE//4 SV/1//
Pgl_GLEAN_10022387	12	1	250879881	250883165		GO:0000166; nucleotide binding; Molecular Function/GO:0004812; aminoacyl-tRNA ligase activity; Molecular Function/GO:0005524; ATP binding; Molecular Function//GO:0005737; cytoplasm; Cellular Component/GO:0006418; tRNA aminoacylation for protein translation; Biological Process//	IPR001412; Aminoacyl-tRNA synthetase, class I, conserved site/IPR002300; Aminoacyl-tRNA synthetase, class Ia/IPR013155; Valyl/Leucyl/Isoleucyl-tRNA synthetase, class I, anticodon-binding/////	Os09g0503400; K01869 leucyl-tRNA synthetase [EC:6.1.1.4]///////	Q9P2J5,SYLC_HUMAN Leucine--tRNA ligase, cytoplasmic OS/Homo sapiens GN/LARS PE//1 SV/2//	Q0J0N6,Q0J0N6_ORYSJ Os09g0503400 protein OS/Oryza sativa subsp. japonica GN/Os09g0503400 PE//4 SV/2//
Pgl_GLEAN_10022406	13	1	251253768	251257193		GO:0000166; nucleotide binding; Molecular Function/GO:0004812; aminoacyl-tRNA ligase activity; Molecular Function/GO:0004821; histidine-tRNA ligase activity; Molecular Function//GO:0005524; ATP binding; Molecular Function/GO:0005737; cytoplasm; Cellular Component/GO:0006418	IPR004154; Anticodon-binding/IPR004516; Histidyl-tRNA synthetase, class IIa/IPR006195; Aminoacyl-tRNA synthetase, class II/////	hypothetical protein; K01892 histidyl-tRNA synthetase [EC:6.1.1.21]///////	P93422,SYH_ORYSJ Histidine--tRNA ligase OS/Oryza sativa subsp. japonica GN/Os05g0150900 PE//2 SV/2//	C5Z053,C5Z053_SORBI Putative uncharacterized protein Sb09g003930 OS/Sorghum bicolor GN/Sb09g003930 PE//3 SV/1//
Pgl_GLEAN_10022690	17	6	230392793	230399904		GO:0000166; nucleotide binding; Molecular Function/GO:0004812; aminoacyl-tRNA ligase activity; Molecular Function/GO:0004829; threonine-tRNA ligase activity; Molecular Function//GO:0005524; ATP binding; Molecular Function/GO:0005737; cytoplasm; Cellular Component/GO:0006418	IPR002314; Aminoacyl-tRNA synthetase, class II (G/ H/ P/ S), conserved domain/IPR002320; Threonyl-tRNA synthetase, class IIa/IPR004095; TGS//IPR004154; Anticodon-binding/IPR006195; Aminoacyl-tRNA synthetase, class II/IPR012947; Threonyl/alanyl tRNA synthetase, SAD/	hypothetical protein; K01868 threonyl-tRNA synthetase [EC:6.1.1.3]///////	O04630,SYTM_ARATH Threonine--tRNA ligase, mitochondrial OS/Arabidopsis thaliana GN/THRRS PE//2 SV/3//	C5WQD6,C5WQD6_SORBI Putative uncharacterized protein Sb01g012680 OS/Sorghum bicolor GN/Sb01g012680 PE//3 SV/1//
Pgl_GLEAN_10023137	11	5	158529751	158550596		GO:0000166; nucleotide binding; Molecular Function/GO:0004252; serine-type endopeptidase activity; Molecular Function/GO:0005524; ATP binding; Molecular Function//GO:0006508; proteolysis; Biological Process/GO:0017111; nucleoside-triphosphatase activity; Molecular Function//	IPR001907; Peptidase S14, ClpP/IPR003593; AAA+ ATPase domain/IPR003959; ATPase, AAA-type, core//IPR003960; ATPase, AAA-type, conserved site///	spastin and Fidgetin-like protein; K13254 spastin [EC:3.6.4.3]///////	Q8L770,CLPR3_ARATH ATP-dependent Clp protease proteolytic subunit-related protein 3, chloroplastic OS/Arabidopsis thaliana GN/CLPR3 PE//1 SV/1//	C5X0M8,C5X0M8_SORBI Putative uncharacterized protein Sb01g035620 OS/Sorghum bicolor GN/Sb01g035620 PE//3 SV/1//
Pgl_GLEAN_10023155	15	3	148221186	148226204		GO:0000166; nucleotide binding; Molecular Function/GO:0005524; ATP binding; Molecular Function/GO:0016887; ATPase activity; Molecular Function//GO:0017111; nucleoside-triphosphatase activity; Molecular Function///;;	IPR003439; ABC transporter-like/IPR003593; AAA+ ATPase domain/IPR017871; ABC transporter, conserved site/////	similar to ABC transporter ABCG2; K05681 ATP-binding cassette, subfamily G (WHITE), member 2///////	Q9FF46,AB28G_ARATH ABC transporter G family member 28 OS/Arabidopsis thaliana GN/ABCG28 PE//3 SV/1//	Q5Z410,Q5Z410_ORYSJ ABC transporter-like OS/Oryza sativa subsp. japonica GN/B1206D04.17 PE//3 SV/1//
Pgl_GLEAN_10023165	15	2	184318849	184325105		GO:0000166; nucleotide binding; Molecular Function/GO:0005524; ATP binding; Molecular Function/GO:0006810; transport; Biological Process//GO:0016021; integral to membrane; Cellular Component/GO:0016887; ATPase activity; Molecular Function/GO:0017111	IPR001140; ABC transporter, transmembrane domain/IPR003439; ABC transporter-like/IPR003593; AAA+ ATPase domain//IPR017871; ABC transporter, conserved site/IPR017940; ABC transporter, integral membrane type 1//	hypothetical protein LOC100253815; K05658 ATP-binding cassette, subfamily B (MDR/TAP), member 1///////	Q9FWX7,AB11B_ARATH ABC transporter B family member 11 OS/Arabidopsis thaliana GN/ABCB11 PE//2 SV/1//	B8AGL4,B8AGL4_ORYSI Putative uncharacterized protein OS/Oryza sativa subsp. indica GN/OsI_06988 PE//3 SV/1//
Pgl_GLEAN_10023519	4	3	259659293	259663615		GO:0000166; nucleotide binding; Molecular Function/GO:0005524; ATP binding; Molecular Function/GO:0016020; membrane; Cellular Component//GO:0016887; ATPase activity; Molecular Function/GO:0017111; nucleoside-triphosphatase activity; Molecular Function//	IPR003439; ABC transporter-like/IPR003593; AAA+ ATPase domain/IPR013525; ABC-2 type transporter//IPR017871; ABC transporter, conserved site///	ABCG2; ATP-binding cassette, sub-family G (WHITE), member 2; K05681 ATP-binding cassette, subfamily G (WHITE), member 2///////	Q8RXN0,AB11G_ARATH ABC transporter G family member 11 OS/Arabidopsis thaliana GN/ABCG11 PE//1 SV/1//	B6SVU3,B6SVU3_MAIZE ABC transporter C05D10.3 in chromosome III OS/Zea mays PE/2 SV//1///
Pgl_GLEAN_10023736	27	2	14567502	14583659		GO:0000166; nucleotide binding; Molecular Function/GO:0003824; catalytic activity; Molecular Function/GO:0005524; ATP binding; Molecular Function//GO:0006812; cation transport; Biological Process/GO:0008152; metabolic process; Biological Process/GO:0015662	IPR001757; ATPase, P-type, K/Mg/Cd/Cu/Zn/Na/Ca/Na/H-transporter/IPR004014; ATPase, P-type cation-transporter, N-terminal/IPR005834; Haloacid dehalogenase-like hydrolase//IPR006068; ATPase, P-type cation-transporter, C-terminal/IPR008250; ATPase, P-type, ATPase-associated domain/IPR018303; ATPase, P-type phosphorylation site/	hypothetical protein LOC100266003; K05853 Ca2+ transporting ATPase, sarcoplasmic/endoplasmic reticulum [EC:3.6.3.8]///////	Q9SY55,ECA3_ARATH Calcium-transporting ATPase 3, endoplasmic reticulum-type OS/Arabidopsis thaliana GN/ECA3 PE//2 SV/3//	B8AR19,B8AR19_ORYSI Putative uncharacterized protein OS/Oryza sativa subsp. indica GN/OsI_13389 PE//3 SV/1//
Pgl_GLEAN_10023765	9	2	15020578	15022295		GO:0000166; nucleotide binding; Molecular Function/GO:0004812; aminoacyl-tRNA ligase activity; Molecular Function/GO:0005524; ATP binding; Molecular Function//GO:0005737; cytoplasm; Cellular Component/GO:0006418; tRNA aminoacylation for protein translation; Biological Process//	IPR013155; Valyl/Leucyl/Isoleucyl-tRNA synthetase, class I, anticodon-binding/IPR015413; Methionyl/Leucyl tRNA synthetase//////	hypothetical protein; K01869 leucyl-tRNA synthetase [EC:6.1.1.4]///////	Q5R614,SYLC_PONAB Leucine--tRNA ligase, cytoplasmic OS/Pongo abelii GN/LARS PE//2 SV/1//	C5WNJ7,C5WNJ7_SORBI Putative uncharacterized protein Sb01g038510 OS/Sorghum bicolor GN/Sb01g038510 PE//3 SV/1//
Pgl_GLEAN_10024554	11	5	87721017	87730418		GO:0000166; nucleotide binding; Molecular Function/GO:0003676; nucleic acid binding; Molecular Function/GO:0004813; alanine-tRNA ligase activity; Molecular Function//GO:0005524; ATP binding; Molecular Function/GO:0005737; cytoplasm; Cellular Component/GO:0006419	IPR002318; Alanyl-tRNA synthetase, class IIc/IPR003156; Phosphoesterase, DHHA1/IPR012947; Threonyl/alanyl tRNA synthetase, SAD//IPR018164; Alanyl-tRNA synthetase, class IIc, N-terminal/IPR018165; Alanyl-tRNA synthetase, class IIc, core domain//	hypothetical protein; K01872 alanyl-tRNA synthetase [EC:6.1.1.7]///////	P36428,SYA_ARATH Alanine--tRNA ligase OS/Arabidopsis thaliana GN/ALATS PE//1 SV/3//	C5YTZ0,C5YTZ0_SORBI Putative uncharacterized protein Sb08g008230 OS/Sorghum bicolor GN/Sb08g008230 PE//3 SV/1//
Pgl_GLEAN_10024877	17	5	112605499	112616134		GO:0000166; nucleotide binding; Molecular Function/GO:0005524; ATP binding; Molecular Function/GO:0017111; nucleoside-triphosphatase activity; Molecular Function//GO:0019538; protein metabolic process; Biological Process///;;	IPR001270; Chaperonin ClpA/B/IPR003593; AAA+ ATPase domain/IPR003959; ATPase, AAA-type, core//IPR004176; Clp, N-terminal/IPR013093; ATPase, AAA-2/IPR018368; Chaperonin ClpA/B, conserved site/IPR019489; Clp ATPase, C-terminal	hypothetical protein; K03695 ATP-dependent Clp protease ATP-binding subunit ClpB///////	Q75GT3,CLPB2_ORYSJ Chaperone protein ClpB2, chloroplastic OS/Oryza sativa subsp. japonica GN/CLPB2 PE//2 SV/1//	C5WWH8,C5WWH8_SORBI Putative uncharacterized protein Sb01g032210 OS/Sorghum bicolor GN/Sb01g032210 PE//3 SV/1//
Pgl_GLEAN_10024918	28	5	40406377	40408792		GO:0000166; nucleotide binding; Molecular Function/GO:0005524; ATP binding; Molecular Function/GO:0016020; membrane; Cellular Component//GO:0016887; ATPase activity; Molecular Function/GO:0017111; nucleoside-triphosphatase activity; Molecular Function//	IPR003439; ABC transporter-like/IPR003593; AAA+ ATPase domain/IPR013525; ABC-2 type transporter/////	ATP-binding cassette, sub-family G (WBC), member 2; K05681 ATP-binding cassette, subfamily G (WHITE), member 2///////	Q9LK50,AB26G_ARATH ABC transporter G family member 26 OS/Arabidopsis thaliana GN/ABCG26 PE//3 SV/2//	C5Z5Q1,C5Z5Q1_SORBI Putative uncharacterized protein Sb10g023750 OS/Sorghum bicolor GN/Sb10g023750 PE//4 SV/1//
Pgl_GLEAN_10024920	15	5	40274087	40278408		GO:0000166; nucleotide binding; Molecular Function/GO:0005524; ATP binding; Molecular Function/GO:0017111; nucleoside-triphosphatase activity; Molecular Function/////;;;;	IPR003593; AAA+ ATPase domain/IPR003959; ATPase, AAA-type, core/IPR003960; ATPase, AAA-type, conserved site/////	Os06g0607800; K03064 26S proteasome regulatory subunit T4///////	Q9MAK9,PS10B_ARATH 26S protease regulatory subunit S10B homolog B OS/Arabidopsis thaliana GN/RPT4B PE//2 SV/1//	C5Z5Q3,C5Z5Q3_SORBI Putative uncharacterized protein Sb10g023770 OS/Sorghum bicolor GN/Sb10g023770 PE//3 SV/1//
Pgl_GLEAN_10024995	5	3	291458386	291464374		GO:0000166; nucleotide binding; Molecular Function/GO:0005524; ATP binding; Molecular Function/GO:0006810; transport; Biological Process//GO:0016021; integral to membrane; Cellular Component/GO:0016887; ATPase activity; Molecular Function/GO:0017111	IPR001140; ABC transporter, transmembrane domain/IPR003439; ABC transporter-like/IPR003593; AAA+ ATPase domain//IPR017871; ABC transporter, conserved site/IPR017940; ABC transporter, integral membrane type 1//	Os04g0459000; K05658 ATP-binding cassette, subfamily B (MDR/TAP), member 1///////	Q9LJX0,AB19B_ARATH ABC transporter B family member 19 OS/Arabidopsis thaliana GN/ABCB19 PE//1 SV/1//	C5Y8Z4,C5Y8Z4_SORBI Putative uncharacterized protein Sb06g030350 OS/Sorghum bicolor GN/Sb06g030350 PE//3 SV/1//
Pgl_GLEAN_10025031	12	6	205847537	205856100		GO:0000166; nucleotide binding; Molecular Function/GO:0003676; nucleic acid binding; Molecular Function/GO:0004386; helicase activity; Molecular Function//GO:0005524; ATP binding; Molecular Function/GO:0008026; ATP-dependent helicase activity; Molecular Function/GO:0008270	IPR000571; Zinc finger, CCCH-type/IPR001650; Helicase, C-terminal/IPR003593; AAA+ ATPase domain//IPR011545; DNA/RNA helicase, DEAD/DEAH box type, N-terminal/IPR014001; Helicase, superfamily 1/2, ATP-binding domain//	RNA helicase ; K12820 pre-mRNA-splicing factor ATP-dependent RNA helicase DHX15/PRP43 [EC:3.6.4.13]///////	Q1EHT7,C3H4_ORYSJ Zinc finger CCCH domain-containing protein 4 OS/Oryza sativa subsp. japonica GN/Os01g0256800 PE//2 SV/1//	C5XFV3,C5XFV3_SORBI Putative uncharacterized protein Sb03g009880 OS/Sorghum bicolor GN/Sb03g009880 PE//4 SV/1//
Pgl_GLEAN_10025237	9	4	60785233	60791508		GO:0000166; nucleotide binding; Molecular Function/GO:0005524; ATP binding; Molecular Function/GO:0006810; transport; Biological Process//GO:0016021; integral to membrane; Cellular Component/GO:0016887; ATPase activity; Molecular Function/GO:0017111	IPR001140; ABC transporter, transmembrane domain/IPR003439; ABC transporter-like/IPR003593; AAA+ ATPase domain//IPR017871; ABC transporter, conserved site/IPR017940; ABC transporter, integral membrane type 1//	ppabcb16; ATP-binding cassette transporter, subfamily B, member 16, group MDR/PGP protein PpABCB16; K05658 ATP-binding cassette, subfamily B (MDR/TAP), member 1///////	Q9LJX0,AB19B_ARATH ABC transporter B family member 19 OS/Arabidopsis thaliana GN/ABCB19 PE//1 SV/1//	C5YGW7,C5YGW7_SORBI Putative uncharacterized protein Sb07g003510 OS/Sorghum bicolor GN/Sb07g003510 PE//3 SV/1//
Pgl_GLEAN_10025238	24	4	60792888	60799436		GO:0000166; nucleotide binding; Molecular Function/GO:0005524; ATP binding; Molecular Function/GO:0006810; transport; Biological Process//GO:0016021; integral to membrane; Cellular Component/GO:0016887; ATPase activity; Molecular Function/GO:0017111	IPR001140; ABC transporter, transmembrane domain/IPR003439; ABC transporter-like/IPR003593; AAA+ ATPase domain//IPR017871; ABC transporter, conserved site/IPR017940; ABC transporter, integral membrane type 1//	multidrug resistance protein 1, 2, putative (EC:3.6.3.44); K05658 ATP-binding cassette, subfamily B (MDR/TAP), member 1///////	Q9SGY1,AB10B_ARATH ABC transporter B family member 10 OS/Arabidopsis thaliana GN/ABCB10 PE//1 SV/2//	C5YGW8,C5YGW8_SORBI Putative uncharacterized protein Sb07g003520 OS/Sorghum bicolor GN/Sb07g003520 PE//3 SV/1//
Pgl_GLEAN_10025713	4	1	197189761	197195502		GO:0000166; nucleotide binding; Molecular Function/GO:0004222; metalloendopeptidase activity; Molecular Function/GO:0005524; ATP binding; Molecular Function//GO:0006508; proteolysis; Biological Process/GO:0008270; zinc ion binding; Molecular Function/GO:0016021	IPR000642; Peptidase M41/IPR003593; AAA+ ATPase domain/IPR003959; ATPase, AAA-type, core//IPR003960; ATPase, AAA-type, conserved site/IPR011546; Peptidase M41, FtsH extracellular//	hypothetical protein; K08956 AFG3 family protein [EC:3.4.24.-]///////	Q0DHL4,FTSH8_ORYSJ ATP-dependent zinc metalloprotease FTSH 8, mitochondrial OS/Oryza sativa subsp. japonica GN/FTSH8 PE//3 SV/1//	C5YZ91,C5YZ91_SORBI Putative uncharacterized protein Sb09g022490 OS/Sorghum bicolor GN/Sb09g022490 PE//3 SV/1//
Pgl_GLEAN_10026177	9	5	126668436	126671085		GO:0000166; nucleotide binding; Molecular Function/GO:0005524; ATP binding; Molecular Function/GO:0016887; ATPase activity; Molecular Function//GO:0017111; nucleoside-triphosphatase activity; Molecular Function///;;	IPR003439; ABC transporter-like/IPR003593; AAA+ ATPase domain//////	hypothetical protein; K12608 CCR4-NOT complex subunit CAF16///////	Q9LZ98,AB20I_ARATH ABC transporter I family member 20 OS/Arabidopsis thaliana GN/ABCI20 PE//2 SV/1//	C5X1V1,C5X1V1_SORBI Putative uncharacterized protein Sb01g037080 OS/Sorghum bicolor GN/Sb01g037080 PE//4 SV/1//
Pgl_GLEAN_10026265	21	4	14790406	14797910		GO:0000166; nucleotide binding; Molecular Function/GO:0005524; ATP binding; Molecular Function/GO:0016020; membrane; Cellular Component//GO:0016887; ATPase activity; Molecular Function/GO:0017111; nucleoside-triphosphatase activity; Molecular Function//	IPR003439; ABC transporter-like/IPR003593; AAA+ ATPase domain/IPR013525; ABC-2 type transporter/////	CDR1; multidrug resistance protein CDR1 originally isolated by ability to functionally substitute for S. cerevisiae PDR5 (YOR153W) ABC transporter; K08711 ATP-binding cassette, subfamily G (WHITE), member 2, PDR///////	Q94A18,AB29G_ARATH ABC transporter G family member 29 OS/Arabidopsis thaliana GN/ABCG29 PE//2 SV/2//	C5YPV8,C5YPV8_SORBI Putative uncharacterized protein Sb08g018460 OS/Sorghum bicolor GN/Sb08g018460 PE//4 SV/1//
Pgl_GLEAN_10026336	8	3	232402684	232405806		GO:0000166; nucleotide binding; Molecular Function/GO:0005524; ATP binding; Molecular Function/GO:0017111; nucleoside-triphosphatase activity; Molecular Function/////;;;;	IPR003593; AAA+ ATPase domain/IPR003959; ATPase, AAA-type, core/IPR003960; ATPase, AAA-type, conserved site/////	Cell division protein ftsH, putative (EC:3.6.4.3); K03798 cell division protease FtsH [EC:3.4.24.-]///////	D1CDT8,FTSH_THET1 ATP-dependent zinc metalloprotease FtsH OS/Thermobaculum terrenum (strain ATCC BAA-798 / YNP1) GN/ftsH PE//3 SV/1//	Q01KF5,Q01KF5_ORYSA OSIGBa0115M15.4 protein OS/Oryza sativa GN/OSIGBa0115M15.4 PE//3 SV/1//
Pgl_GLEAN_10026842	18	1	199539945	199549521		GO:0000166; nucleotide binding; Molecular Function/GO:0003677; DNA binding; Molecular Function/GO:0005524; ATP binding; Molecular Function//GO:0006260; DNA replication; Biological Process/GO:0017111; nucleoside-triphosphatase activity; Molecular Function//	IPR001208; Mini-chromosome maintenance, DNA-dependent ATPase/IPR003593; AAA+ ATPase domain//////	DNA replication licensing factor MCM8, putative; K10737 minichromosome maintenance protein 8///////	Q9CWV1,MCM8_MOUSE DNA replication licensing factor MCM8 OS/Mus musculus GN/Mcm8 PE//2 SV/3//	B9FKM7,B9FKM7_ORYSJ Putative uncharacterized protein OS/Oryza sativa subsp. japonica GN/OsJ_18839 PE//3 SV/1//
Pgl_GLEAN_10027076	10	6	11956504	11959223		GO:0000166; nucleotide binding; Molecular Function/GO:0005525; GTP binding; Molecular Function/GO:0006614; SRP-dependent cotranslational protein targeting to membrane; Biological Process//GO:0017111; nucleoside-triphosphatase activity; Molecular Function///;;	IPR000897; Signal recognition particle, SRP54 subunit, GTPase/IPR003593; AAA+ ATPase domain/IPR013822; Signal recognition particle, SRP54 subunit, helical bundle/////	csr1; chloroplast srp54 receptor1; K03110 fused signal recognition particle receptor///////	O80842,CFTSY_ARATH Cell division protein FtsY homolog, chloroplastic OS/Arabidopsis thaliana GN/CPFTSY PE//1 SV/2//	Q7XAF9,Q7XAF9_MAIZE Chloroplast SRP receptor cpFtsY (Precursor) OS/Zea mays GN/csr1 PE//2 SV/1//
Pgl_GLEAN_10027183	18	3	295595698	295596865		GO:0000166; nucleotide binding; Molecular Function///////;;;;;;;;	IPR004130; Uncharacterised protein family, ATP binding///////	si618011b01; LOC100282901; K06883///////	O42906,NPA3_SCHPO GTPase npa3 OS/Schizosaccharomyces pombe (strain 972 / ATCC 24843) GN/npa3 PE//1 SV/1//	B6TCI7,B6TCI7_MAIZE XPA-binding protein 1 OS/Zea mays PE/2 SV//1///
Pgl_GLEAN_10027203	11	1	147203093	147213830		GO:0000166; nucleotide binding; Molecular Function/GO:0004812; aminoacyl-tRNA ligase activity; Molecular Function/GO:0004827; proline-tRNA ligase activity; Molecular Function//GO:0005524; ATP binding; Molecular Function/GO:0005737; cytoplasm; Cellular Component/GO:0006418	IPR002314; Aminoacyl-tRNA synthetase, class II (G/ H/ P/ S), conserved domain/IPR002316; Prolyl-tRNA synthetase, class IIa/IPR004154; Anticodon-binding//IPR004499; Prolyl-tRNA synthetase, class IIa, archaeal-type/IPR006195; Aminoacyl-tRNA synthetase, class II/IPR016061; Prolyl-tRNA synthetase, class II, C-terminal/	hypothetical protein; K01881 prolyl-tRNA synthetase [EC:6.1.1.15]///////	Q8CGC7,SYEP_MOUSE Bifunctional glutamate/proline--tRNA ligase OS/Mus musculus GN/Eprs PE//2 SV/4//	C5YZU3,C5YZU3_SORBI Putative uncharacterized protein Sb09g023590 OS/Sorghum bicolor GN/Sb09g023590 PE//3 SV/1//
Pgl_GLEAN_10027450	17	4	45570477	45575323		GO:0000166; nucleotide binding; Molecular Function/GO:0003677; DNA binding; Molecular Function/GO:0004518; nuclease activity; Molecular Function//GO:0005524; ATP binding; Molecular Function/GO:0006289; nucleotide-excision repair; Biological Process/GO:0017111	IPR001270; Chaperonin ClpA/B/IPR001943; UVR domain/IPR003593; AAA+ ATPase domain//IPR003959; ATPase, AAA-type, core/IPR013093; ATPase, AAA-2/IPR018368; Chaperonin ClpA/B, conserved site/IPR019489; Clp ATPase, C-terminal	hypothetical protein LOC100250896; K03696 ATP-dependent Clp protease ATP-binding subunit ClpC///////	Q53N47,CLPC4_ORYSJ Chaperone protein ClpC4, chloroplastic OS/Oryza sativa subsp. japonica GN/CPLC4 PE//3 SV/1//	B8BK04,B8BK04_ORYSI Putative uncharacterized protein OS/Oryza sativa subsp. indica GN/OsI_35764 PE//3 SV/1//
Pgl_GLEAN_10027761	6	2	207423399	207429418		GO:0000166; nucleotide binding; Molecular Function/GO:0005524; ATP binding; Molecular Function/GO:0016887; ATPase activity; Molecular Function//GO:0017111; nucleoside-triphosphatase activity; Molecular Function///;;	IPR003439; ABC transporter-like/IPR003593; AAA+ ATPase domain/IPR017871; ABC transporter, conserved site/////	similar to ATP-binding cassette, sub-family A member 3; K05643 ATP-binding cassette, subfamily A (ABC1), member 3///////	Q9FLT8,AB12A_ARATH ABC transporter A family member 12 OS/Arabidopsis thaliana GN/ABCA12 PE//3 SV/1//	C5XY07,C5XY07_SORBI Putative uncharacterized protein Sb04g007400 OS/Sorghum bicolor GN/Sb04g007400 PE//4 SV/1//
Pgl_GLEAN_10027762	5	2	207467045	207475339		GO:0000166; nucleotide binding; Molecular Function/GO:0005524; ATP binding; Molecular Function/GO:0016887; ATPase activity; Molecular Function//GO:0017111; nucleoside-triphosphatase activity; Molecular Function///;;	IPR003439; ABC transporter-like/IPR003593; AAA+ ATPase domain/IPR017871; ABC transporter, conserved site/////	similar to ENSANGP00000009155; K05643 ATP-binding cassette, subfamily A (ABC1), member 3///////	Q9FLT8,AB12A_ARATH ABC transporter A family member 12 OS/Arabidopsis thaliana GN/ABCA12 PE//3 SV/1//	C5XY07,C5XY07_SORBI Putative uncharacterized protein Sb04g007400 OS/Sorghum bicolor GN/Sb04g007400 PE//4 SV/1//
Pgl_GLEAN_10027769	1	2	207512214	207518278		GO:0000166; nucleotide binding; Molecular Function/GO:0005524; ATP binding; Molecular Function/GO:0016887; ATPase activity; Molecular Function//GO:0017111; nucleoside-triphosphatase activity; Molecular Function///;;	IPR003439; ABC transporter-like/IPR003593; AAA+ ATPase domain/IPR017871; ABC transporter, conserved site/////	Abca3; ATP-binding cassette, subfamily A (ABC1), member 3; K05643 ATP-binding cassette, subfamily A (ABC1), member 3///////	Q9STT7,AB5A_ARATH ABC transporter A family member 5 OS/Arabidopsis thaliana GN/ABCA5 PE//3 SV/2//	Q0E2V4,Q0E2V4_ORYSJ Os02g0211000 protein OS/Oryza sativa subsp. japonica GN/Os02g0211000 PE//3 SV/1//
Pgl_GLEAN_10027824	13	2	222224297	222243703		GO:0000166; nucleotide binding; Molecular Function/GO:0003824; catalytic activity; Molecular Function/GO:0005524; ATP binding; Molecular Function//GO:0006812; cation transport; Biological Process/GO:0008152; metabolic process; Biological Process/GO:0015662	IPR000695; ATPase, P-type, H+ transporting proton pump/IPR001757; ATPase, P-type, K/Mg/Cd/Cu/Zn/Na/Ca/Na/H-transporter/IPR005834; Haloacid dehalogenase-like hydrolase//IPR006068; ATPase, P-type cation-transporter, C-terminal/IPR008250; ATPase, P-type, ATPase-associated domain/IPR018303; ATPase, P-type phosphorylation site/	Os04g0605500; K01537 Ca2+-transporting ATPase [EC:3.6.3.8]///////	Q9LF79,ACA8_ARATH Calcium-transporting ATPase 8, plasma membrane-type OS/Arabidopsis thaliana GN/ACA8 PE//1 SV/1//	Q6ETP2,Q6ETP2_ORYSJ Putative calcium-transporting ATPase OS/Oryza sativa subsp. japonica GN/P0504A05.5 PE//3 SV/1//
Pgl_GLEAN_10027861	4	2	223228400	223232936		GO:0000166; nucleotide binding; Molecular Function/GO:0003824; catalytic activity; Molecular Function/GO:0005524; ATP binding; Molecular Function//GO:0006812; cation transport; Biological Process/GO:0008152; metabolic process; Biological Process/GO:0015662	IPR001757; ATPase, P-type, K/Mg/Cd/Cu/Zn/Na/Ca/Na/H-transporter/IPR005834; Haloacid dehalogenase-like hydrolase/IPR006121; Heavy metal-associated domain, HMA//IPR006403; ATPase, P type, cation/copper-transporter/IPR008250; ATPase, P-type, ATPase-associated domain/IPR017969; Heavy-metal-associated, conserved site/IPR018303; ATPase, P-type phosphorylation site	hypothetical protein LOC100501149; K01533 Cu2+-exporting ATPase [EC:3.6.3.4]///////	Q9S7J8,AHM5_ARATH Copper-transporting ATPase RAN1 OS/Arabidopsis thaliana GN/RAN1 PE//1 SV/1//	C4J1E7,C4J1E7_MAIZE Putative uncharacterized protein OS/Zea mays PE/2 SV//1///
Pgl_GLEAN_10027909	5	1	242570114	242574767		GO:0000166; nucleotide binding; Molecular Function/GO:0004812; aminoacyl-tRNA ligase activity; Molecular Function/GO:0004819; glutamine-tRNA ligase activity; Molecular Function//GO:0005524; ATP binding; Molecular Function/GO:0005737; cytoplasm; Cellular Component/GO:0006418	IPR000924; Glutamyl/glutaminyl-tRNA synthetase, class Ib/IPR001412; Aminoacyl-tRNA synthetase, class I, conserved site/IPR007638; Glutaminyl-tRNA synthetase, class Ib, non-specific RNA-binding domain 2//IPR007639; Glutaminyl-tRNA synthetase, class Ib, non-specific RNA-binding domain, N-terminal/IPR020058; Glutamyl/glutaminyl-tRNA synthetase, class Ib, catalytic domain/IPR020059; Glutamyl/glutamin…	hypothetical protein; K01886 glutaminyl-tRNA synthetase [EC:6.1.1.18]///////	P52780,SYQ_LUPLU Glutamine--tRNA ligase OS/Lupinus luteus PE/2 SV//2///	C5YU83,C5YU83_SORBI Putative uncharacterized protein Sb09g005690 OS/Sorghum bicolor GN/Sb09g005690 PE//3 SV/1//
Pgl_GLEAN_10028422	13	4	94217024	94225310		GO:0000166; nucleotide binding; Molecular Function/GO:0003676; nucleic acid binding; Molecular Function/GO:0004386; helicase activity; Molecular Function//GO:0005524; ATP binding; Molecular Function/GO:0008026; ATP-dependent helicase activity; Molecular Function/GO:0017111	IPR001650; Helicase, C-terminal/IPR003593; AAA+ ATPase domain/IPR004179; Sec63 domain//IPR011545; DNA/RNA helicase, DEAD/DEAH box type, N-terminal/IPR014001; Helicase, superfamily 1/2, ATP-binding domain//	hypothetical protein; K12854 pre-mRNA-splicing helicase BRR2 [EC:3.6.4.13]///////	O75643,U520_HUMAN U5 small nuclear ribonucleoprotein 200 kDa helicase OS/Homo sapiens GN/SNRNP200 PE//1 SV/2//	C5X3C4,C5X3C4_SORBI Putative uncharacterized protein Sb02g040700 OS/Sorghum bicolor GN/Sb02g040700 PE//4 SV/1//
Pgl_GLEAN_10028460	3	5	132832921	132838518		GO:0000166; nucleotide binding; Molecular Function/GO:0003824; catalytic activity; Molecular Function/GO:0005524; ATP binding; Molecular Function//GO:0006812; cation transport; Biological Process/GO:0008152; metabolic process; Biological Process/GO:0015662	IPR001757; ATPase, P-type, K/Mg/Cd/Cu/Zn/Na/Ca/Na/H-transporter/IPR005834; Haloacid dehalogenase-like hydrolase/IPR006068; ATPase, P-type cation-transporter, C-terminal//IPR008250; ATPase, P-type, ATPase-associated domain/IPR018303; ATPase, P-type phosphorylation site//	hypothetical protein; K01537 Ca2+-transporting ATPase [EC:3.6.3.8]///////	Q9XES1,ECA4_ARATH Calcium-transporting ATPase 4, endoplasmic reticulum-type OS/Arabidopsis thaliana GN/ECA4 PE//2 SV/2//	C5WP97,C5WP97_SORBI Putative uncharacterized protein Sb01g038990 OS/Sorghum bicolor GN/Sb01g038990 PE//3 SV/1//
Pgl_GLEAN_10028470	10	5	133104489	133111913		GO:0000166; nucleotide binding; Molecular Function/GO:0005524; ATP binding; Molecular Function/GO:0006810; transport; Biological Process//GO:0016021; integral to membrane; Cellular Component/GO:0016887; ATPase activity; Molecular Function/GO:0017111	IPR001140; ABC transporter, transmembrane domain/IPR003439; ABC transporter-like/IPR003593; AAA+ ATPase domain//IPR017940; ABC transporter, integral membrane type 1///	ppabcb16; ATP-binding cassette transporter, subfamily B, member 16, group MDR/PGP protein PpABCB16; K05658 ATP-binding cassette, subfamily B (MDR/TAP), member 1///////	Q9M3B9,AB20B_ARATH ABC transporter B family member 20 OS/Arabidopsis thaliana GN/ABCB20 PE//2 SV/1//	D8QQ27,D8QQ27_SELML ATP-binding cassette transporter OS/Selaginella moellendorffii GN/SmABCB13 PE//4 SV/1//
Pgl_GLEAN_10028509	12	5	32464946	32472673		GO:0000166; nucleotide binding; Molecular Function/GO:0005524; ATP binding; Molecular Function/GO:0006810; transport; Biological Process//GO:0016021; integral to membrane; Cellular Component/GO:0016887; ATPase activity; Molecular Function/GO:0017111	IPR001140; ABC transporter, transmembrane domain/IPR003439; ABC transporter-like/IPR003593; AAA+ ATPase domain//IPR017871; ABC transporter, conserved site/IPR017940; ABC transporter, integral membrane type 1//	hypothetical protein; K05674 ATP-binding cassette, subfamily C (CFTR/MRP), member 10///////	Q8LGU1,AB8C_ARATH ABC transporter C family member 8 OS/Arabidopsis thaliana GN/ABCC8 PE//2 SV/3//	B9FDT4,B9FDT4_ORYSJ Putative uncharacterized protein OS/Oryza sativa subsp. japonica GN/OsJ_13843 PE//3 SV/1//
Pgl_GLEAN_10028511	9	5	32369477	32374337		GO:0000166; nucleotide binding; Molecular Function/GO:0005524; ATP binding; Molecular Function/GO:0006810; transport; Biological Process//GO:0016021; integral to membrane; Cellular Component/GO:0016887; ATPase activity; Molecular Function/GO:0017111	IPR001140; ABC transporter, transmembrane domain/IPR003439; ABC transporter-like/IPR003593; AAA+ ATPase domain//IPR017940; ABC transporter, integral membrane type 1///	similar to multidrug resistance protein 2; MRP2; K05666 ATP-binding cassette, subfamily C (CFTR/MRP), member 2///////	Q7DM58,AB4C_ARATH ABC transporter C family member 4 OS/Arabidopsis thaliana GN/ABCC4 PE//1 SV/2//	C5YCN3,C5YCN3_SORBI Putative uncharacterized protein Sb06g002070 OS/Sorghum bicolor GN/Sb06g002070 PE//3 SV/1//
Pgl_GLEAN_10028541	14	1	24861587	24866082		GO:0000166; nucleotide binding; Molecular Function/GO:0003677; DNA binding; Molecular Function/GO:0003684; damaged DNA binding; Molecular Function//GO:0005524; ATP binding; Molecular Function/GO:0006259; DNA metabolic process; Biological Process/GO:0006281	IPR003593; AAA+ ATPase domain/IPR011941; DNA recombination/repair protein Rad51/IPR013632; DNA recombination and repair protein Rad51, C-terminal//IPR020587; DNA recombination/repair protein RecA, monomer-monomer interface/IPR020588; DNA recombination/repair protein RecA/RadB, ATP-binding domain//	hypothetical protein; K04482 DNA repair protein RAD51///////	Q67EU8,R51A1_MAIZE DNA repair protein RAD51 homolog A OS/Zea mays GN/RAD51A PE//2 SV/2//	C5XCD8,C5XCD8_SORBI Putative uncharacterized protein Sb02g037320 OS/Sorghum bicolor GN/Sb02g037320 PE//3 SV/1//
Pgl_GLEAN_10028712	10	2	44419345	44423559		GO:0000166; nucleotide binding; Molecular Function/GO:0005524; ATP binding; Molecular Function/GO:0016020; membrane; Cellular Component//GO:0016887; ATPase activity; Molecular Function/GO:0017111; nucleoside-triphosphatase activity; Molecular Function//	IPR003439; ABC transporter-like/IPR003593; AAA+ ATPase domain/IPR013525; ABC-2 type transporter//IPR017871; ABC transporter, conserved site///	ABCG2, BMDP; ATP-binding cassette, sub-family G (WHITE), member 2; K05681 ATP-binding cassette, subfamily G (WHITE), member 2///////	Q8RXN0,AB11G_ARATH ABC transporter G family member 11 OS/Arabidopsis thaliana GN/ABCG11 PE//1 SV/1//	C5WXC2,C5WXC2_SORBI Putative uncharacterized protein Sb01g018360 OS/Sorghum bicolor GN/Sb01g018360 PE//3 SV/1//
Pgl_GLEAN_10028752	12	5	98544880	98552828		GO:0000166; nucleotide binding; Molecular Function/GO:0003676; nucleic acid binding; Molecular Function/GO:0004386; helicase activity; Molecular Function//GO:0005524; ATP binding; Molecular Function/GO:0008026; ATP-dependent helicase activity; Molecular Function/GO:0017111	IPR001650; Helicase, C-terminal/IPR003593; AAA+ ATPase domain/IPR004179; Sec63 domain//IPR011545; DNA/RNA helicase, DEAD/DEAH box type, N-terminal/IPR014001; Helicase, superfamily 1/2, ATP-binding domain//	hypothetical protein; K12854 pre-mRNA-splicing helicase BRR2 [EC:3.6.4.13]///////	O75643,U520_HUMAN U5 small nuclear ribonucleoprotein 200 kDa helicase OS/Homo sapiens GN/SNRNP200 PE//1 SV/2//	C5X3C4,C5X3C4_SORBI Putative uncharacterized protein Sb02g040700 OS/Sorghum bicolor GN/Sb02g040700 PE//4 SV/1//
Pgl_GLEAN_10029005	17	2	88030005	88034961		GO:0000166; nucleotide binding; Molecular Function/GO:0005524; ATP binding; Molecular Function/GO:0017111; nucleoside-triphosphatase activity; Molecular Function/////;;;;	IPR003593; AAA+ ATPase domain/IPR003959; ATPase, AAA-type, core/IPR003960; ATPase, AAA-type, conserved site/////	hypothetical protein LOC100274559; K03065 26S proteasome regulatory subunit T5///////	P46465,PRS6A_ORYSJ 26S protease regulatory subunit 6A homolog OS/Oryza sativa subsp. japonica GN/TBP1 PE//2 SV/2//	B4FBJ7,B4FBJ7_MAIZE Putative uncharacterized protein OS/Zea mays PE/2 SV//1///
Pgl_GLEAN_10029151	29	7	135109622	135115276		GO:0000166; nucleotide binding; Molecular Function/GO:0005524; ATP binding; Molecular Function/GO:0016887; ATPase activity; Molecular Function//GO:0017111; nucleoside-triphosphatase activity; Molecular Function///;;	IPR003439; ABC transporter-like/IPR003593; AAA+ ATPase domain/IPR017871; ABC transporter, conserved site/////	Abca3; ATP-binding cassette, subfamily A (ABC1), member 3; K05643 ATP-binding cassette, subfamily A (ABC1), member 3///////	Q8LPK0,AB8A_ARATH ABC transporter A family member 8 OS/Arabidopsis thaliana GN/ABCA8 PE//2 SV/3//	C5XAN3,C5XAN3_SORBI Putative uncharacterized protein Sb02g022870 OS/Sorghum bicolor GN/Sb02g022870 PE//3 SV/1//
Pgl_GLEAN_10029229	8	3	210715325	210720770		GO:0000166; nucleotide binding; Molecular Function/GO:0003677; DNA binding; Molecular Function/GO:0004518; nuclease activity; Molecular Function//GO:0005524; ATP binding; Molecular Function/GO:0006289; nucleotide-excision repair; Biological Process/GO:0017111	IPR001270; Chaperonin ClpA/B/IPR001943; UVR domain/IPR003593; AAA+ ATPase domain//IPR003959; ATPase, AAA-type, core/IPR004176; Clp, N-terminal/IPR013093; ATPase, AAA-2/IPR018368; Chaperonin ClpA/B, conserved site	hypothetical protein; K03696 ATP-dependent Clp protease ATP-binding subunit ClpC///////	Q7F9I1,CLPC1_ORYSJ Chaperone protein ClpC1, chloroplastic OS/Oryza sativa subsp. japonica GN/CLPC1 PE//2 SV/2//	C5YF84,C5YF84_SORBI Putative uncharacterized protein Sb06g014590 OS/Sorghum bicolor GN/Sb06g014590 PE//3 SV/1//
Pgl_GLEAN_10029230	8	3	210776595	210781921		GO:0000166; nucleotide binding; Molecular Function/GO:0003677; DNA binding; Molecular Function/GO:0004518; nuclease activity; Molecular Function//GO:0005524; ATP binding; Molecular Function/GO:0006289; nucleotide-excision repair; Biological Process/GO:0017111	IPR001270; Chaperonin ClpA/B/IPR001943; UVR domain/IPR003593; AAA+ ATPase domain//IPR003959; ATPase, AAA-type, core/IPR004176; Clp, N-terminal/IPR013093; ATPase, AAA-2/IPR018368; Chaperonin ClpA/B, conserved site	hypothetical protein; K03696 ATP-dependent Clp protease ATP-binding subunit ClpC///////	Q7F9I1,CLPC1_ORYSJ Chaperone protein ClpC1, chloroplastic OS/Oryza sativa subsp. japonica GN/CLPC1 PE//2 SV/2//	C5YF84,C5YF84_SORBI Putative uncharacterized protein Sb06g014590 OS/Sorghum bicolor GN/Sb06g014590 PE//3 SV/1//
Pgl_GLEAN_10029361	12	5	135488898	135496747		GO:0000166; nucleotide binding; Molecular Function/GO:0005524; ATP binding; Molecular Function/GO:0017111; nucleoside-triphosphatase activity; Molecular Function/////;;;;	IPR003593; AAA+ ATPase domain/IPR003959; ATPase, AAA-type, core//////	hypothetical protein; K11269 chromosome transmission fidelity protein 18///////	Q6NU40,CTF18_XENLA Chromosome transmission fidelity protein 18 homolog OS/Xenopus laevis GN/chtf18 PE//2 SV/1//	C5WQ55,C5WQ55_SORBI Putative uncharacterized protein Sb01g040155 OS/Sorghum bicolor GN/Sb01g040155 PE//4 SV/1//
Pgl_GLEAN_10029378	13	5	135811815	135822027		GO:0000166; nucleotide binding; Molecular Function/GO:0005634; nucleus; Cellular Component/GO:0006281; DNA repair; Biological Process//GO:0007049; cell cycle; Biological Process/GO:0017111; nucleoside-triphosphatase activity; Molecular Function//	IPR003593; AAA+ ATPase domain/IPR004582; Checkpoint protein Rad24//////	replication factor C subunit 1; K10754 replication factor C subunit 1///////	Q96QE3,ATAD5_HUMAN ATPase family AAA domain-containing protein 5 OS/Homo sapiens GN/ATAD5 PE//1 SV/4//	C5WQ74,C5WQ74_SORBI Putative uncharacterized protein Sb01g040350 OS/Sorghum bicolor GN/Sb01g040350 PE//4 SV/1//
Pgl_GLEAN_10029434	2	1	252450027	252451745		GO:0000166; nucleotide binding; Molecular Function/GO:0003924; GTPase activity; Molecular Function/GO:0005047; signal recognition particle binding; Molecular Function//GO:0005525; GTP binding; Molecular Function/GO:0005785; signal recognition particle receptor complex; Cellular Component/GO:0006184	IPR000897; Signal recognition particle, SRP54 subunit, GTPase/IPR003593; AAA+ ATPase domain/IPR007222; Signal recognition particle receptor, alpha subunit, N-terminal//IPR013822; Signal recognition particle, SRP54 subunit, helical bundle///	hypothetical protein; K13431 signal recognition particle receptor subunit alpha///////	Q9DBG7,SRPR_MOUSE Signal recognition particle receptor subunit alpha OS/Mus musculus GN/Srpr PE//1 SV/1//	C5YZN3,C5YZN3_SORBI Putative uncharacterized protein Sb09g003220 OS/Sorghum bicolor GN/Sb09g003220 PE//4 SV/1//
Pgl_GLEAN_10029644	6	2	107148309	107161380		GO:0000166; nucleotide binding; Molecular Function/GO:0005524; ATP binding; Molecular Function/GO:0017111; nucleoside-triphosphatase activity; Molecular Function/////;;;;	IPR003593; AAA+ ATPase domain/IPR003959; ATPase, AAA-type, core/IPR003960; ATPase, AAA-type, conserved site/////	proteasome-activating nucleotidase, putative (EC:3.6.4.3); K13254 spastin [EC:3.6.4.3]///////	P28737,MSP1_YEAST Protein MSP1 OS/Saccharomyces cerevisiae (strain ATCC 204508 / S288c) GN/MSP1 PE//1 SV/2//	B8B487,B8B487_ORYSI Putative uncharacterized protein OS/Oryza sativa subsp. indica GN/OsI_22232 PE//3 SV/1//
Pgl_GLEAN_10030140	4	5	129835638	129842034		GO:0000166; nucleotide binding; Molecular Function/GO:0004176; ATP-dependent peptidase activity; Molecular Function/GO:0005524; ATP binding; Molecular Function//GO:0006508; proteolysis; Biological Process/GO:0017111; nucleoside-triphosphatase activity; Molecular Function//	IPR003111; Peptidase S16, lon N-terminal/IPR003593; AAA+ ATPase domain/IPR003959; ATPase, AAA-type, core/////	Os07g0689300; K08675 Lon-like ATP-dependent protease [EC:3.4.21.-]///////	A2YQ56,LONM_ORYSI Lon protease homolog, mitochondrial OS/Oryza sativa subsp. indica GN/OsI_27415 PE//2 SV/1//	B9F7X9,B9F7X9_ORYSJ Lon protease homolog OS/Oryza sativa subsp. japonica GN/OsJ_10558 PE//3 SV/1//
Pgl_GLEAN_10030174	7	5	129224353	129226997		GO:0000166; nucleotide binding; Molecular Function///////;;;;;;;;	IPR004130; Uncharacterised protein family, ATP binding///////	si618011b01; LOC100282901; K06883///////	Q54C25,GPN1_DICDI GPN-loop GTPase 1 homolog OS/Dictyostelium discoideum GN/xab1 PE//3 SV/1//	B6TCI7,B6TCI7_MAIZE XPA-binding protein 1 OS/Zea mays PE/2 SV//1///
Pgl_GLEAN_10030208	5	3	180978842	180988824		GO:0000166; nucleotide binding; Molecular Function/GO:0005524; ATP binding; Molecular Function/GO:0016020; membrane; Cellular Component//GO:0016887; ATPase activity; Molecular Function/GO:0017111; nucleoside-triphosphatase activity; Molecular Function//	IPR003439; ABC transporter-like/IPR003593; AAA+ ATPase domain/IPR013525; ABC-2 type transporter//IPR013581; Plant PDR ABC transporter associated///	ABC multidrug transporter (EC:3.6.3.-); K01552 [EC:3.6.3.-]///////	Q5Z9S8,PDR12_ORYSJ Pleiotropic drug resistance protein 12 OS/Oryza sativa subsp. japonica GN/PDR12 PE//2 SV/1//	A2YE11,A2YE11_ORYSI Putative uncharacterized protein OS/Oryza sativa subsp. indica GN/OsI_23352 PE//4 SV/1//
Pgl_GLEAN_10030374	8	7	33744641	33749147		GO:0000166; nucleotide binding; Molecular Function/GO:0006952; defense response; Biological Process/GO:0017111; nucleoside-triphosphatase activity; Molecular Function//GO:0043531; ADP binding; Molecular Function///;;	IPR000767; Disease resistance protein/IPR002182; NB-ARC/IPR003593; AAA+ ATPase domain/////	hypothetical protein LOC100252764; K13457 disease resistance protein RPM1///////	Q7XA40,RGA3_SOLBU Putative disease resistance protein RGA3 OS/Solanum bulbocastanum GN/RGA3 PE//2 SV/2//	Q69PR5,Q69PR5_ORYSJ Os07g0481400 protein OS/Oryza sativa subsp. japonica GN/P0045A07.101 PE//4 SV/1//
Pgl_GLEAN_10030612	54	2	114569861	114580436		GO:0000166; nucleotide binding; Molecular Function/GO:0003676; nucleic acid binding; Molecular Function/GO:0003700; sequence-specific DNA binding transcription factor activity; Molecular Function//GO:0004813; alanine-tRNA ligase activity; Molecular Function/GO:0005524; ATP binding; Molecular Function/GO:0005667	IPR002318; Alanyl-tRNA synthetase, class IIc/IPR003156; Phosphoesterase, DHHA1/IPR003316; Transcription factor E2F/dimerisation partner (TDP)//IPR012947; Threonyl/alanyl tRNA synthetase, SAD/IPR018164; Alanyl-tRNA synthetase, class IIc, N-terminal/IPR018165; Alanyl-tRNA synthetase, class IIc, core domain/	hypothetical protein; K01872 alanyl-tRNA synthetase [EC:6.1.1.7]///////	C5Z7K4,SYAP_SORBI Probable alanine--tRNA ligase, chloroplastic OS/Sorghum bicolor GN/Sb10g008780 PE//3 SV/1//	F2DI15,F2DI15_HORVD Predicted protein OS/Hordeum vulgare var. distichum PE/2 SV//1///
Pgl_GLEAN_10030699	25	5	148558289	148562637		GO:0000166; nucleotide binding; Molecular Function/GO:0003824; catalytic activity; Molecular Function/GO:0005524; ATP binding; Molecular Function//GO:0006812; cation transport; Biological Process/GO:0008152; metabolic process; Biological Process/GO:0015662	IPR001757; ATPase, P-type, K/Mg/Cd/Cu/Zn/Na/Ca/Na/H-transporter/IPR005834; Haloacid dehalogenase-like hydrolase/IPR008250; ATPase, P-type, ATPase-associated domain//IPR018303; ATPase, P-type phosphorylation site///	HMA5; HMA5 (HEAVY METAL ATPASE 5); ATPase, coupled to transmembrane movement of ions, phosphorylative mechanism; K01533 Cu2+-exporting ATPase [EC:3.6.3.4]///////	Q9SZC9,AHM6_ARATH Putative copper-transporting ATPase PAA1 OS/Arabidopsis thaliana GN/PAA1 PE//2 SV/1//	C5WVU1,C5WVU1_SORBI Putative uncharacterized protein Sb01g045340 OS/Sorghum bicolor GN/Sb01g045340 PE//3 SV/1//
Pgl_GLEAN_10030788	8	7	42177610	42184774		GO:0000166; nucleotide binding; Molecular Function/GO:0004812; aminoacyl-tRNA ligase activity; Molecular Function/GO:0004832; valine-tRNA ligase activity; Molecular Function//GO:0005524; ATP binding; Molecular Function/GO:0005737; cytoplasm; Cellular Component/GO:0006418	IPR001412; Aminoacyl-tRNA synthetase, class I, conserved site/IPR002300; Aminoacyl-tRNA synthetase, class Ia/IPR002303; Valyl-tRNA synthetase//IPR013155; Valyl/Leucyl/Isoleucyl-tRNA synthetase, class I, anticodon-binding/IPR019499; Valyl-tRNA synthetase, class Ia, tRNA-binding arm//	hypothetical protein; K01873 valyl-tRNA synthetase [EC:6.1.1.9]///////	P93736,SYV_ARATH Valine--tRNA ligase OS/Arabidopsis thaliana GN/VALRS PE//1 SV/2//	C5YHH1,C5YHH1_SORBI Putative uncharacterized protein Sb07g004420 OS/Sorghum bicolor GN/Sb07g004420 PE//3 SV/1//
Pgl_GLEAN_10030873	22	4	55512904	55515916		GO:0000166; nucleotide binding; Molecular Function/GO:0004812; aminoacyl-tRNA ligase activity; Molecular Function/GO:0005524; ATP binding; Molecular Function//GO:0005737; cytoplasm; Cellular Component/GO:0006418; tRNA aminoacylation for protein translation; Biological Process//	IPR002305; Aminoacyl-tRNA synthetase, class Ic///////	TIDP3108; LOC100282839 (EC:6.1.1.1); K01866 tyrosyl-tRNA synthetase [EC:6.1.1.1]///////	Q5UPJ7,SYY_MIMIV Tyrosine--tRNA ligase OS/Acanthamoeba polyphaga mimivirus GN/YARS PE//1 SV/1//	B4FKK9,B4FKK9_MAIZE Putative uncharacterized protein OS/Zea mays PE/2 SV//1///
Pgl_GLEAN_10031063	17	3	472645	476438		GO:0000166; nucleotide binding; Molecular Function/GO:0005524; ATP binding; Molecular Function/GO:0017111; nucleoside-triphosphatase activity; Molecular Function/////;;;;	IPR003593; AAA+ ATPase domain/IPR003959; ATPase, AAA-type, core/IPR003960; ATPase, AAA-type, conserved site/////	hypothetical protein LOC100274559; K03065 26S proteasome regulatory subunit T5///////	P46465,PRS6A_ORYSJ 26S protease regulatory subunit 6A homolog OS/Oryza sativa subsp. japonica GN/TBP1 PE//2 SV/2//	B6TJM5,B6TJM5_MAIZE 26S protease regulatory subunit 6A OS/Zea mays PE/2 SV//1///
Pgl_GLEAN_10031082	20	3	658146	662428		GO:0000166; nucleotide binding; Molecular Function/GO:0005524; ATP binding; Molecular Function/GO:0006810; transport; Biological Process//GO:0016021; integral to membrane; Cellular Component/GO:0016887; ATPase activity; Molecular Function/GO:0017111	IPR001140; ABC transporter, transmembrane domain/IPR003439; ABC transporter-like/IPR003593; AAA+ ATPase domain//IPR017940; ABC transporter, integral membrane type 1///	Abcc3, Mlp2, Mrp3; ATP-binding cassette, subfamily C (CFTR/MRP), member 3; K05667 ATP-binding cassette, subfamily C (CFTR/MRP), member 3///////	Q9LK64,AB3C_ARATH ABC transporter C family member 3 OS/Arabidopsis thaliana GN/ABCC3 PE//1 SV/1//	Q6Y3H9,Q6Y3H9_MAIZE Multidrug resistance associated protein 2 OS/Zea mays GN/MRP2 PE//2 SV/1//
Pgl_GLEAN_10031256	19	4	28765208	28768621		GO:0000166; nucleotide binding; Molecular Function/GO:0003677; DNA binding; Molecular Function/GO:0003684; damaged DNA binding; Molecular Function//GO:0005524; ATP binding; Molecular Function/GO:0006259; DNA metabolic process; Biological Process/GO:0006281	IPR003593; AAA+ ATPase domain/IPR011941; DNA recombination/repair protein Rad51/IPR013632; DNA recombination and repair protein Rad51, C-terminal//IPR020587; DNA recombination/repair protein RecA, monomer-monomer interface/IPR020588; DNA recombination/repair protein RecA/RadB, ATP-binding domain//	rad51b; recombination protein51 gene b; K04482 DNA repair protein RAD51///////	Q9XED7,R51A2_MAIZE DNA repair protein RAD51 homolog B OS/Zea mays GN/RAD51B PE//2 SV/1//	C0HI02,C0HI02_MAIZE Putative uncharacterized protein OS/Zea mays PE/2 SV//1///
Pgl_GLEAN_10031301	11	2	215293940	215302716		GO:0000166; nucleotide binding; Molecular Function/GO:0005524; ATP binding; Molecular Function/GO:0006810; transport; Biological Process//GO:0016021; integral to membrane; Cellular Component/GO:0016887; ATPase activity; Molecular Function/GO:0017111	IPR001140; ABC transporter, transmembrane domain/IPR003439; ABC transporter-like/IPR003593; AAA+ ATPase domain//IPR017871; ABC transporter, conserved site/IPR017940; ABC transporter, integral membrane type 1//	ppabcb16; ATP-binding cassette transporter, subfamily B, member 16, group MDR/PGP protein PpABCB16; K05658 ATP-binding cassette, subfamily B (MDR/TAP), member 1///////	Q6YUU5,MDR_ORYSJ Putative multidrug resistance protein OS/Oryza sativa subsp. japonica GN/Os02g0190300 PE//3 SV/1//	C5XX26,C5XX26_SORBI Putative uncharacterized protein Sb04g006090 OS/Sorghum bicolor GN/Sb04g006090 PE//3 SV/1//
Pgl_GLEAN_10031302	15	2	215122776	215125118		GO:0000166; nucleotide binding; Molecular Function/GO:0005524; ATP binding; Molecular Function/GO:0006810; transport; Biological Process//GO:0016021; integral to membrane; Cellular Component/GO:0016887; ATPase activity; Molecular Function/GO:0017111	IPR001140; ABC transporter, transmembrane domain/IPR003439; ABC transporter-like/IPR003593; AAA+ ATPase domain//IPR017871; ABC transporter, conserved site/IPR017940; ABC transporter, integral membrane type 1//	multidrug resistance protein 1, 2, putative (EC:3.6.3.44); K05658 ATP-binding cassette, subfamily B (MDR/TAP), member 1///////	Q6YUU5,MDR_ORYSJ Putative multidrug resistance protein OS/Oryza sativa subsp. japonica GN/Os02g0190300 PE//3 SV/1//	C5XX27,C5XX27_SORBI Putative uncharacterized protein Sb04g006100 OS/Sorghum bicolor GN/Sb04g006100 PE//3 SV/1//
[truncated: 19,498 more rows]
