# Supplementary material for: Genomic footprints of selection in early-and late-flowering pearl millet landraces
Source: Front Plant Sci. 2022 Oct 12;13:880631. doi: 10.3389/fpls.2022.880631 (PMC9597309; doi:10.3389/fpls.2022.880631)
Supplement: Supplementary file 6 [file Table_3.XLSX]

## Sheet: Feuil1
Table S3 Correlation between phenotypic traits. Correlation values are below the diagonal and p-values above diagonal. Bold p-values are not significant at 0.05
	Time from sowing to Heading (Days)	Stem Length (cm)	Stem Diameter (cm)	Panicle Length (cm)	Panicle Diameter (cm)	Panicle Weight (g)	1000 Seeds Weight (g)	Seeds Weight (g)	Tillers number	# of Productive Tillers	# of Non Productive Tillers
Time from sowing to Heading (Days)	*	2.2e-16	2.2e-16	1.117e-06	0.001412	0.03171	2.398e-12	0.006879	3.861e-14	5.442e-12	0.00162
Stem Length (cm)	0.810501	*	2.2e-16	0.6081	0.003127	0.9009	0.001115	0.4293	1.312e-06	9.255e-08	0.02836
Stem Diameter (cm)	0.767416	0.719735	*	0.2623	3.228e-12	0.002433	0.02581	0.01918	0.0009955	0.009812	0.003558
Panicle Length (cm)	-0.446777	-0.0496538	-0.108291	*	0.3471	1.058e-08	2.675e-12	1.896e-05	5.111e-05	1.095e-09	0.7936
Panicle Diameter (cm)	0.30206	0.280564	0.604994	0.0909214	*	1.918e-15	0.2824	1.454e-10	0.5826	0.0246	0.05371
Panicle Weight (g)	-0.205904	-0.0120623	0.287524	0.514361	0.668741	*	1.379e-07	2.2e-16	0.0005702	1.664e-09	0.4262
1000 Seeds Weight (g)	-0.607848	-0.308141	-0.213492	0.606801	0.103877	0.478934	*	1.389e-08	4.335e-08	3.823e-14	0.3476
Seeds Weight (g)	-0.257457	-0.0764815	0.224052	0.397238	0.565739	0.921	0.510791	*	0.0008299	3.177e-08	0.6134
Tillers number	0.599913	0.444163	0.311024	-0.377841	-0.0532181	-0.324764	-0.495401	-0.315581	*	2.2e-16	2.2e-16
# of Productive Tillers	0.644743	0.484704	0.246362	-0.542621	-0.21523	-0.537598	-0.644825	-0.499677	0.82502	*	0.01011
# of Non Productive Tillers	0.298462	0.21006	0.276906	-0.0253519	0.185312	0.0769854	-0.0908172	0.048928	0.742793	0.245393	*
