# Supplementary material for: Genomic footprints of selection in early-and late-flowering pearl millet landraces
Source: Front Plant Sci. 2022 Oct 12;13:880631. doi: 10.3389/fpls.2022.880631 (PMC9597309; doi:10.3389/fpls.2022.880631)
Supplement: Supplementary file 7 [file Table_4.XLS]

## Sheet: TabS4_SNP_diversity_estimates_v
SNP_Id	Chr	Pos	Alleles	Hobs_LF	Hexp_LF	Fis_LF	Hobs_EF	Hexp_EF	Fis_EF	FST
chr1_61352	1	61352	A/G	0.097561	0.135634	0.280702	0	0.0229854	1	0.0310826
chr1_61382	1	61382	T/A	0	0	NaN	0.0153846	0.0115603	-0.330814	0
chr1_61458	1	61458	A/G	0.0243902	0.0240928	-0.0123457	0.121212	0.147972	0.180844	0.0400328
chr1_61483	1	61483	A/G	0.325	0.499688	0.349593	0.369231	0.472958	0.219317	0.0199229
chr1_79779	1	79779	T/C	0.05	0.095	0.473684	0	0	NaN	0.0429718
chr1_79780	1	79780	C/T	0.282051	0.467127	0.3962	0.25	0.400639	0.375996	0.0260581
chr1_79833	1	79833	A/G	0	0	NaN	0	0.0235261	1	0.0063892
chr1_79848	1	79848	G/C	0.325581	0.439156	0.258621	0.246154	0.392219	0.372408	0.00639418
chr1_79874	1	79874	C/T	0.047619	0.0907029	0.475	0.0461538	0.0688776	0.329915	0
chr1_79929	1	79929	C/T	0.0238095	0.0688776	0.654321	0.0461538	0.0577523	0.200831	0
chr1_79948	1	79948	C/T	0	0.0928019	1	0.0307692	0.0688776	0.553276	0
chr1_79968	1	79968	T/C	0	0	NaN	0.0307692	0.0577523	0.46722	0.0228004
chr1_79979	1	79979	C/T	0	0	NaN	0.015873	0.0240928	0.341172	0
chr1_79983	1	79983	G/A	0	0	NaN	0.031746	0.0240928	-0.317656	0.00642289
chr1_81881	1	81881	C/G	0.025	0.0246875	-0.0126582	0.016129	0.0119756	-0.346823	0
chr1_81882	1	81882	G/A	0.125	0.159688	0.217221	0.112903	0.211932	0.467267	0
chr1_81906	1	81906	G/A	0.125	0.159688	0.217221	0.016129	0.0928019	0.826199	0.00913254
chr1_82016	1	82016	T/C	0	0	NaN	0.0983607	0.129547	0.240731	0.0586213
chr1_82094	1	82094	A/G	0.195122	0.314099	0.378788	0.0338983	0.062048	0.453676	0.150126
chr1_148051	1	148051	G/A	0.0465116	0.04543	-0.0238095	0.0461538	0.0570934	0.191608	0
chr1_148061	1	148061	T/C	0.0232558	0.0229854	-0.0117647	0.0461538	0.0459516	-0.00440222	0
chr1_148108	1	148108	G/A	0	0	NaN	0.0153846	0.0115603	-0.330814	0
chr1_148141	1	148141	A/G	0.325581	0.302866	-0.075	0.276923	0.363102	0.23734	0
chr1_148228	1	148228	G/A	0	0	NaN	0.0461538	0.0342753	-0.346563	0.0145418
chr1_148368	1	148368	C/T	0	0	NaN	0.046875	0.0346713	-0.351984	0.0147861
chr1_185088	1	185088	T/C	0.0243902	0.0704938	0.654008	0.03125	0.0577523	0.458896	0
chr1_185256	1	185256	G/T	0.209302	0.317198	0.340153	0.318182	0.436517	0.27109	0.0252279
chr1_185260	1	185260	C/G	0.209302	0.317198	0.340153	0.333333	0.440547	0.243365	0.0295958
chr1_185323	1	185323	C/T	0.209302	0.287994	0.273239	0.369231	0.42	0.120879	0.0506208
chr1_185336	1	185336	T/C	0.0232558	0.0229854	-0.0117647	0	0	NaN	0.00249403
chr1_185396	1	185396	A/G	0	0	NaN	0.0793651	0.0584265	-0.358375	0.0316772
chr1_185449	1	185449	A/T	0.075	0.0721875	-0.038961	0.0508475	0.0499671	-0.0176182	0
chr1_185453	1	185453	G/T	0.0731707	0.114515	0.361039	0.0483871	0.0475907	-0.0167339	0.00710591
chr1_195331	1	195331	C/T	0	0	NaN	0.046875	0.0459516	-0.020096	0.0147861
chr1_195396	1	195396	G/A	0.075	0.159688	0.530333	0.242424	0.31444	0.22903	0.030046
chr1_195416	1	195416	C/A	0.05	0.04875	-0.025641	0.0606061	0.0665874	0.0898268	0
chr1_195451	1	195451	C/T	0.047619	0.172336	0.723684	0.242424	0.328181	0.261309	0.0229744
chr1_195465	1	195465	T/C	0.047619	0.172336	0.723684	0.257576	0.334853	0.230779	0.0280006
chr1_195471	1	195471	C/T	0	0	NaN	0	0.0114282	1	NaN
chr1_195510	1	195510	G/A	0.0232558	0.0229854	-0.0117647	0.0153846	0.0115603	-0.330814	0
chr1_195532	1	195532	A/T	0.0930233	0.16874	0.448718	0.276923	0.317198	0.126972	0.016739
chr1_195571	1	195571	G/A	0	0	NaN	0.0153846	0.0229854	0.330679	0
chr1_195632	1	195632	C/A	0.0232558	0.0229854	-0.0117647	0.109375	0.18	0.392361	0.0507511
chr1_195810	1	195810	G/A	0	0	NaN	0.030303	0.0227243	-0.33351	0.00625434
chr1_195823	1	195823	T/G	0.285714	0.277778	-0.0285714	0.272727	0.31444	0.132659	0
chr1_195925	1	195925	T/C	0.232558	0.27258	0.146825	0.30303	0.33099	0.0844722	0
chr1_195926	1	195926	G/A	0.116279	0.187399	0.379509	0.166667	0.24013	0.305931	0
chr1_195952	1	195952	G/T	0.116279	0.187399	0.379509	0.181818	0.248445	0.268176	0
chr1_196052	1	196052	C/T	0.0243902	0.0240928	-0.0123457	0.106061	0.151142	0.298271	0.0476892
chr1_196110	1	196110	G/A	0.025	0.0246875	-0.0126582	0.0806452	0.115836	0.303799	0.0198913
chr1_196148	1	196148	T/C	0.0731707	0.0704938	-0.0379747	0.0819672	0.0867769	0.0554254	0
chr1_196251	1	196251	T/C	0	0	NaN	0.0166667	0.0125781	-0.325053	0
chr1_196299	1	196299	T/C	0	0	NaN	0.016129	0.0122695	-0.314566	0
chr1_196314	1	196314	T/C	0.0238095	0.0235261	-0.0120482	0.0645161	0.0481634	-0.339526	0
chr1_196340	1	196340	G/A	0.0487805	0.0928019	0.474359	0.016129	0.0836719	0.807235	0
chr1_196396	1	196396	C/A	0.075	0.0721875	-0.038961	0.0491803	0.13875	0.645547	0.0137563
chr1_196429	1	196429	C/G	0.25	0.21875	-0.142857	0.078125	0.134127	0.417529	0.0214804
chr1_196445	1	196445	G/A	0.119048	0.152778	0.220779	0.0923077	0.152778	0.395804	0
chr1_196555	1	196555	T/G	0.0952381	0.0907029	-0.05	0.19697	0.233979	0.158174	0.0327339
chr1_196589	1	196589	T/C	0.238095	0.209751	-0.135135	0.181818	0.151142	-0.202964	0
chr1_196591	1	196591	C/A	0.642857	0.452098	-0.421944	0.378788	0.359862	-0.0525932	0.0211058
chr1_196637	1	196637	G/T	0.52381	0.408163	-0.283333	0.378788	0.34424	-0.100359	0
chr1_196674	1	196674	G/C	0.428571	0.336735	-0.272727	0.292308	0.275156	-0.0623356	0
chr1_196728	1	196728	C/T	0	0	NaN	0.015873	0.0121208	-0.309572	0
chr1_196823	1	196823	T/A	0.0238095	0.0235261	-0.0120482	0.0166667	0.0125781	-0.325053	0
chr1_297445	1	297445	C/T	0.0930233	0.0886966	-0.0487805	0.1875	0.1609	-0.165323	0.0186479
chr1_297461	1	297461	C/T	0.790698	0.48675	-0.624444	0.848485	0.498349	-0.702593	0
chr1_297516	1	297516	C/T	0.97619	0.499717	-0.953488	0.939394	0.498943	-0.882768	0
chr1_297521	1	297521	A/T	0.166667	0.152778	-0.0909091	0.151515	0.138261	-0.0958607	0
chr1_297588	1	297588	C/T	0.0465116	0.04543	-0.0238095	0.0454545	0.0449201	-0.0118984	0
chr1_297594	1	297594	T/C	0.0465116	0.04543	-0.0238095	0.0606061	0.0558198	-0.085745	0
chr1_297630	1	297630	T/C	1	0.5	-1	0.833333	0.485137	-0.717729	0.00497886
chr1_297675	1	297675	G/T	0	0	NaN	0.0151515	0.0114282	-0.325801	0
chr1_297677	1	297677	C/T	0.0465116	0.04543	-0.0238095	0.0151515	0.0114282	-0.325801	0
chr1_297879	1	297879	C/T	0.0232558	0.0229854	-0.0117647	0.0151515	0.0114282	-0.325801	0
chr1_297900	1	297900	A/G	0.0697674	0.0673337	-0.0361446	0.272727	0.262188	-0.0401979	0.0717986
chr1_297934	1	297934	T/C	0.0465116	0.04543	-0.0238095	0.242424	0.212247	-0.142178	0.0631382
chr1_297951	1	297951	G/T	0	0	NaN	0.0151515	0.0114282	-0.325801	0
chr1_298010	1	298010	C/T	0.0930233	0.0886966	-0.0487805	0.19697	0.196525	-0.00226204	0.0113089
chr1_298043	1	298043	A/C	0.139535	0.16874	0.173077	0.212121	0.328181	0.353645	0.0712859
chr1_298062	1	298062	C/T	0.162791	0.187399	0.131313	0.19697	0.292839	0.327379	0.0298386
chr1_298067	1	298067	T/C	0.0697674	0.0673337	-0.0361446	0.212121	0.194544	-0.0903535	0.0435445
chr1_298098	1	298098	G/A	0	0	NaN	0	0.0114282	1	NaN
chr1_298219	1	298219	C/A	0.186047	0.16874	-0.102564	0.378788	0.409565	0.0751466	0.119457
chr1_298276	1	298276	G/T	0	0	NaN	0.0151515	0.0227243	0.333245	0
chr1_298420	1	298420	T/C	0.0238095	0.0235261	-0.0120482	0.030303	0.0449201	0.325401	0
chr1_320259	1	320259	G/A	0	0	NaN	0.106383	0.233434	0.54427	0.107375
chr1_320313	1	320313	T/C	0.238095	0.277778	0.142857	0.186441	0.401859	0.536054	0.017752
chr1_320362	1	320362	A/C	0	0	NaN	0.016129	0.0121208	-0.330695	0
chr1_320373	1	320373	A/T	0.255814	0.256625	0.00316122	0.222222	0.362507	0.386986	0.00738486
chr1_320421	1	320421	T/C	0.0232558	0.0229854	-0.0117647	0.047619	0.0475907	-0.000595238	0
chr1_320477	1	320477	C/A	0.0465116	0.04543	-0.0238095	0.129032	0.147615	0.125885	0.0243659
chr1_320497	1	320497	C/A	0	0	NaN	0.0169492	0.0127383	-0.330563	0
chr1_320509	1	320509	G/C	0.0232558	0.0229854	-0.0117647	0.0526316	0.075831	0.305936	0.00934663
chr1_320530	1	320530	A/C	0.116279	0.14954	0.222423	0.101695	0.194198	0.476334	0
chr1_320544	1	320544	T/C	0.0465116	0.04543	-0.0238095	0.0508475	0.0377219	-0.347956	0
chr1_320552	1	320552	A/G	0	0	NaN	0.0166667	0.0125781	-0.325053	0
chr1_320557	1	320557	T/A	0.116279	0.187399	0.379509	0.0333333	0.107435	0.689734	0.0114214
chr1_320571	1	320571	A/C	0.302326	0.34424	0.12176	0.186441	0.426036	0.562382	0.0122825
chr1_342123	1	342123	A/C	0.357143	0.497449	0.282051	0.296875	0.408163	0.272656	0.146615
chr1_342128	1	342128	A/G	0.0714286	0.0688776	-0.037037	0.046875	0.0350765	-0.336364	0
chr1_342134	1	342134	T/C	0.380952	0.498866	0.236364	0.276923	0.359862	0.230473	0.184558
chr1_342162	1	342162	C/T	0.0232558	0.0229854	-0.0117647	0.0151515	0.0227243	0.333245	0
chr1_342177	1	342177	A/G	0.142857	0.172336	0.171053	0.212121	0.27258	0.221801	0.0229744
chr1_342186	1	342186	C/T	0.0714286	0.111961	0.362025	0.153846	0.151142	-0.0178924	0
chr1_342246	1	342246	T/C	0.025	0.0246875	-0.0126582	0.169231	0.159208	-0.0629561	0.0482657
chr1_342273	1	342273	T/C	0.325	0.484687	0.329465	0.421875	0.496609	0.150489	0.0320043
chr1_342274	1	342274	G/A	0.025	0.0246875	-0.0126582	0.03125	0.0346713	0.0986776	0
chr1_342334	1	342334	C/G	0.0487805	0.0475907	-0.025	0.0151515	0.0114282	-0.325801	0
chr1_342388	1	342388	T/C	0	0	NaN	0.107692	0.110727	0.0274038	0.0471436
chr1_342496	1	342496	T/C	0.0232558	0.0229854	-0.0117647	0.0153846	0.0564494	0.727462	0
chr1_342507	1	342507	T/C	0.186047	0.27258	0.31746	0.0307692	0.0673337	0.543034	0.0899127
chr1_342548	1	342548	A/G	0.0232558	0.0229854	-0.0117647	0.0461538	0.04543	-0.0159341	0
chr1_342585	1	342585	A/T	0.0465116	0.04543	-0.0238095	0.0454545	0.0338882	-0.341308	0
chr1_342633	1	342633	A/C	0	0	NaN	0	0	NaN	NaN
chr1_342686	1	342686	T/G	0	0	NaN	0.0151515	0.0227243	0.333245	0
chr1_342753	1	342753	G/T	0.0232558	0.0229854	-0.0117647	0.212121	0.203461	-0.042562	0.0718297
chr1_342798	1	342798	G/T	0.0232558	0.0229854	-0.0117647	0.0454545	0.0449201	-0.0118984	0
chr1_342816	1	342816	C/T	0	0	NaN	0.0151515	0.0114282	-0.325801	0
chr1_342853	1	342853	C/T	0.0697674	0.0673337	-0.0361446	0.030303	0.0338882	0.105795	0
chr1_342870	1	342870	C/A	0.0232558	0.0229854	-0.0117647	0.212121	0.220901	0.0397455	0.0875254
chr1_342893	1	342893	T/A	0	0	NaN	0.151515	0.147972	-0.0239448	0.0701117
chr1_342896	1	342896	T/C	0.0232558	0.0229854	-0.0117647	0.0151515	0.0114282	-0.325801	0
chr1_342940	1	342940	C/T	0	0	NaN	0.0757576	0.0980975	0.227732	0.0462293
chr1_342944	1	342944	C/T	0.0232558	0.0229854	-0.0117647	0.0606061	0.0877263	0.309146	0.0118763
chr1_343035	1	343035	C/T	0.0238095	0.0235261	-0.0120482	0.015873	0.0118339	-0.341317	0
chr1_499730	1	499730	A/G	0.421053	0.477839	0.118841	0.212766	0.277778	0.234043	0.297103
chr1_499737	1	499737	C/T	0.342105	0.441482	0.225098	0.234043	0.362812	0.35492	0.276615
chr1_499748	1	499748	G/C	0.459459	0.463477	0.00866824	0.212766	0.26707	0.203332	0.332558
chr1_499788	1	499788	T/A	0.459459	0.463477	0.00866824	0.229167	0.32373	0.292107	0.268978
chr1_499789	1	499789	A/G	0.297297	0.253104	-0.174603	0.285714	0.482959	0.408408	0.321202
chr1_499819	1	499819	C/T	0.378378	0.417823	0.0944056	0.255319	0.398023	0.358531	0.275808
chr1_499828	1	499828	T/C	0.432432	0.455807	0.0512821	0.234043	0.316044	0.259462	0.305299
chr1_499842	1	499842	C/A	0.486486	0.470416	-0.0341615	0.181818	0.281728	0.354633	0.297049
chr1_499843	1	499843	A/G	0.216216	0.192841	-0.121212	0.0909091	0.205198	0.556968	0
chr1_555386	1	555386	T/C	0.0571429	0.0555102	-0.0294118	0.0338983	0.0253123	-0.339203	0
chr1_573024	1	573024	A/G	0.0238095	0.0235261	-0.0120482	0.0461538	0.0673337	0.314551	0
chr1_573054	1	573054	T/G	0.0243902	0.0240928	-0.0123457	0.0454545	0.0338882	-0.341308	0
chr1_573169	1	573169	G/A	0.139535	0.1298	-0.075	0.0153846	0.0115603	-0.330814	0.0432925
chr1_573194	1	573194	C/T	0.162791	0.317198	0.486786	0.323077	0.369118	0.124734	0.00520667
chr1_573231	1	573231	A/C	0.255814	0.391833	0.347136	0.171875	0.181902	0.0551227	0.081732
chr1_573258	1	573258	C/G	0.209302	0.317198	0.340153	0.0923077	0.131211	0.296495	0.0530122
chr1_573297	1	573297	G/C	0	0	NaN	0.0615385	0.0570934	-0.0778555	0.0226296
chr1_573370	1	573370	A/G	0	0	NaN	0.0967742	0.164393	0.411322	0.0747722
chr1_573460	1	573460	G/T	0	0	NaN	0.016129	0.0119756	-0.346823	0
chr1_573491	1	573491	T/C	0	0	NaN	0.0833333	0.0826856	-0.0078341	0.0335083
chr1_588477	1	588477	T/G	0.166667	0.191327	0.128889	0.112903	0.113224	0.00283292	0.00769991
chr1_588574	1	588574	G/A	0.0232558	0.0229854	-0.0117647	0.0606061	0.0449201	-0.349198	0
chr1_588591	1	588591	A/G	0.186047	0.205516	0.0947368	0.121212	0.229423	0.471665	0
chr1_588655	1	588655	G/C	0	0	NaN	0.0151515	0.0114282	-0.325801	0
chr1_588660	1	588660	A/G	0	0	NaN	0.0606061	0.0449201	-0.349198	0.0222959
chr1_588666	1	588666	C/T	0.0232558	0.0229854	-0.0117647	0.030303	0.0449201	0.325401	0
chr1_588726	1	588726	A/G	0.395349	0.495673	0.2024	0.469697	0.485137	0.0318256	0
chr1_588734	1	588734	C/T	0.418605	0.497566	0.158696	0.5	0.499405	-0.00119048	0
chr1_588803	1	588803	A/G	0.0930233	0.0886966	-0.0487805	0.230769	0.256625	0.100754	0.0354739
chr1_588804	1	588804	C/T	0.395349	0.498918	0.207588	0.415385	0.470187	0.116554	0.0266584
chr1_588851	1	588851	T/C	0.418605	0.49973	0.162338	0.384615	0.443145	0.132078	0.0331088
chr1_588859	1	588859	T/C	0	0	NaN	0	0	NaN	NaN
chr1_588910	1	588910	C/A	0	0	NaN	0	0	NaN	NaN
chr1_588921	1	588921	G/T	0.44186	0.5	0.116279	0.348485	0.440547	0.208972	0.0340272
chr1_588969	1	588969	C/A	0	0	NaN	0	0.0114282	1	NaN
chr1_589017	1	589017	G/C	0	0	NaN	0.0151515	0.0227243	0.333245	0
chr1_589020	1	589020	A/G	0.0697674	0.0673337	-0.0361446	0.0151515	0.0227243	0.333245	0.00909128
chr1_589035	1	589035	C/T	0	0	NaN	0.0151515	0.0227243	0.333245	0
chr1_589057	1	589057	A/G	0	0	NaN	0.0606061	0.0449201	-0.349198	0.0222959
chr1_589058	1	589058	C/T	0.0465116	0.04543	-0.0238095	0.0151515	0.0114282	-0.325801	0
chr1_589101	1	589101	T/C	0.372093	0.380746	0.0227273	0.378788	0.490488	0.227732	0.0307675
chr1_589135	1	589135	C/T	0	0	NaN	0.0151515	0.0114282	-0.325801	0
chr1_589219	1	589219	T/A	0.0232558	0.0229854	-0.0117647	0	0	NaN	0.00259141
chr1_589228	1	589228	T/C	0.418605	0.42185	0.00769231	0.272727	0.334853	0.185531	0.00547965
chr1_589345	1	589345	C/T	0	0	NaN	0.0634921	0.101403	0.373864	0.0233366
chr1_589362	1	589362	C/T	0.0465116	0.04543	-0.0238095	0	0	NaN	0.0145956
chr1_589418	1	589418	G/A	0	0	NaN	0.031746	0.0235261	-0.349398	0.00661241
chr1_672793	1	672793	G/A	0.395349	0.412385	0.0413115	0.328125	0.424637	0.227281	0.282525
chr1_672823	1	672823	A/G	0.186047	0.24013	0.225225	0.230769	0.324162	0.288105	0
chr1_672835	1	672835	A/G	0.0232558	0.0229854	-0.0117647	0.030303	0.0227243	-0.33351	0
chr1_672842	1	672842	T/C	0.325581	0.27258	-0.194444	0.166667	0.157551	-0.0578616	0.00936213
chr1_672926	1	672926	A/G	0	0	NaN	0.0454545	0.0338882	-0.341308	0.0143067
chr1_672972	1	672972	G/A	0.162791	0.14954	-0.0886076	0.181818	0.212247	0.143366	0
chr1_673032	1	673032	G/C	0	0	NaN	0.0153846	0.0115603	-0.330814	0
chr1_673035	1	673035	T/G	0	0	NaN	0.0307692	0.0229854	-0.338643	0.00644853
chr1_673113	1	673113	C/T	0.255814	0.223094	-0.146667	0.0151515	0.0114282	-0.325801	0.104351
chr1_673122	1	673122	G/A	0.0465116	0.04543	-0.0238095	0.227273	0.254195	0.105911	0.0858325
chr1_673159	1	673159	T/C	0	0	NaN	0.0151515	0.0114282	-0.325801	0
chr1_673162	1	673162	A/G	0.186047	0.205516	0.0947368	0.333333	0.399524	0.165675	0.0695016
chr1_673254	1	673254	A/G	0.186047	0.205516	0.0947368	0.265625	0.347128	0.234792	0.0239848
chr1_673342	1	673342	A/T	0	0	NaN	0.0483871	0.0713306	0.32165	0.0152515
chr1_696168	1	696168	C/T	0.538462	0.415845	-0.294862	0.733333	0.473373	-0.549167	0.0147768
chr1_696171	1	696171	G/A	0.175	0.199687	0.123631	0.254237	0.194198	-0.309166	0
chr1_696557	1	696557	T/C	0.25641	0.294543	0.129464	0.303571	0.233747	-0.298717	0
chr1_696559	1	696559	T/C	0.282051	0.340894	0.172613	0.303571	0.250311	-0.212776	0
chr1_712845	1	712845	T/C	0.0232558	0.0229854	-0.0117647	0.030303	0.0338882	0.105795	0
chr1_712888	1	712888	A/G	0.162791	0.223094	0.270303	0.030303	0.0449201	0.325401	0.0864632
chr1_712906	1	712906	C/T	0.0697674	0.0673337	-0.0361446	0.0757576	0.0558198	-0.357181	0
chr1_712908	1	712908	A/C	0.0232558	0.0229854	-0.0117647	0	0.0227243	1	0.00259141
chr1_712933	1	712933	T/C	0.0697674	0.0673337	-0.0361446	0.030303	0.0227243	-0.33351	0
chr1_712945	1	712945	T/C	0.0697674	0.0673337	-0.0361446	0.0606061	0.0665874	0.0898268	0
chr1_712957	1	712957	T/C	0.0232558	0.0229854	-0.0117647	0.0454545	0.0558198	0.185691	0
chr1_712983	1	712983	A/C	0	0.191327	1	0.0819672	0.189922	0.568416	0
chr1_713024	1	713024	C/T	0	0	NaN	0	0	NaN	NaN
chr1_756137	1	756137	A/G	0.2	0.255	0.215686	0.206349	0.383873	0.462454	0.011625
chr1_784336	1	784336	T/C	0.0930233	0.0886966	-0.0487805	0.0909091	0.0772229	-0.17723	0
chr1_807868	1	807868	A/G	0	0	NaN	0.047619	0.0464853	-0.0243902	0.0149751
chr1_808293	1	808293	C/G	0	0.0587695	1	0.0185185	0.0137924	-0.342657	0
chr1_808296	1	808296	G/A	0.242424	0.477502	0.492308	0.462963	0.488329	0.0519455	0.0485669
chr1_808309	1	808309	G/T	0	0	NaN	0	0.0136048	1	NaN
chr1_808310	1	808310	A/G	0	0	NaN	0	0.0407986	1	NaN
chr1_808328	1	808328	A/G	0.2	0.444444	0.55	0.519231	0.499901	-0.0386676	0.0407368
chr1_827110	1	827110	T/C	0.0540541	0.102264	0.471429	0.116667	0.129547	0.0994228	0
chr1_827236	1	827236	T/G	0.512195	0.495241	-0.0342342	0.553846	0.48675	-0.137846	0
chr1_834135	1	834135	A/G	0	0	NaN	0	0.0229854	1	0.00644853
chr1_834193	1	834193	T/A	0.0697674	0.256625	0.728135	0	0.0115603	1	0.14851
chr1_834225	1	834225	T/A	0.255814	0.430773	0.406152	0.439394	0.458713	0.0421161	0.00778481
chr1_834274	1	834274	A/C	0	0	NaN	0.0454545	0.0338882	-0.341308	0.0142765
chr1_834286	1	834286	G/A	0.047619	0.0907029	0.475	0	0	NaN	0.0406479
chr1_834288	1	834288	T/C	0.047619	0.0464853	-0.0243902	0.0307692	0.0564494	0.454924	0
chr1_834309	1	834309	C/A	0	0	NaN	0	0.0115603	1	NaN
chr1_834337	1	834337	A/C	0.0697674	0.0673337	-0.0361446	0.0923077	0.119727	0.229014	0
chr1_834341	1	834341	G/A	0.209302	0.34424	0.391987	0.0769231	0.119727	0.357512	0.106904
chr1_834366	1	834366	A/G	0.395349	0.412385	0.0413115	0.353846	0.386357	0.0841483	0
chr1_834372	1	834372	C/T	0.186047	0.205516	0.0947368	0.2	0.302866	0.339643	0.0133108
chr1_834401	1	834401	C/T	0	0	NaN	0.0757576	0.0980975	0.227732	0.0462293
chr1_834413	1	834413	C/T	0.139535	0.1298	-0.075	0.227273	0.212247	-0.070792	0.0106796
chr1_834418	1	834418	A/G	0	0	NaN	0.030303	0.0338882	0.105795	0.00631189
chr1_834466	1	834466	A/G	0.209302	0.187399	-0.116883	0.136364	0.166997	0.183436	0
chr1_834472	1	834472	T/C	0.0930233	0.0886966	-0.0487805	0.0454545	0.0449201	-0.0118984	0
chr1_834483	1	834483	A/T	0.162791	0.223094	0.270303	0.151515	0.138261	-0.0958607	0.0058958
chr1_1070892	1	1070892	G/T	0	0	NaN	0.078125	0.0577523	-0.352761	0.0311613
chr1_1342246	1	1342246	C/T	0.615385	0.460224	-0.337143	0.580645	0.476249	-0.219205	0
chr1_1342284	1	1342284	C/T	0.5	0.42	-0.190476	0.630769	0.461605	-0.366468	0
chr1_1342420	1	1342420	C/T	0.0238095	0.0235261	-0.0120482	0.257576	0.280354	0.081249	0.126934
chr1_1342423	1	1342423	T/C	0.452381	0.350057	-0.292308	0.692308	0.482284	-0.435478	0.0674697
chr1_1342434	1	1342434	C/A	0.047619	0.0464853	-0.0243902	0.153846	0.18	0.145299	0.0208464
chr1_1342485	1	1342485	G/C	0.0238095	0.0235261	-0.0120482	0.0769231	0.0896886	0.142331	0.00520171
chr1_1342606	1	1342606	A/G	0.027027	0.0266618	-0.0136986	0.0483871	0.0704938	0.313597	0.00380269
chr1_1441596	1	1441596	T/C	0.025	0.0246875	-0.0126582	0.131148	0.147615	0.111555	0.0445831
chr1_1441598	1	1441598	C/T	0.075	0.0721875	-0.038961	0.0327869	0.0243865	-0.344467	0
chr1_1441609	1	1441609	T/C	0.05	0.095	0.473684	0.0322581	0.0475907	0.322177	0.00844713
chr1_1441617	1	1441617	C/T	0.45	0.48875	0.0792839	0.274194	0.266805	-0.0276909	0.163002
chr1_1441640	1	1441640	T/C	0	0	NaN	0.0983607	0.106172	0.0735715	0.0413905
chr1_1441673	1	1441673	G/A	0.0512821	0.0973044	0.472973	0.016129	0.0363512	0.556299	0.0234237
chr1_1441695	1	1441695	C/G	0.315789	0.465374	0.321429	0.253968	0.275059	0.0766788	0.104013
chr1_1441697	1	1441697	A/G	0.236842	0.347299	0.318046	0.285714	0.386898	0.261525	0
chr1_1441750	1	1441750	T/G	0.105263	0.145429	0.27619	0.350877	0.458102	0.234064	0.2512
chr1_1441798	1	1441798	G/C	0.175	0.159688	-0.0958904	0.316667	0.456525	0.306355	0.224511
chr1_1441802	1	1441802	A/T	0	0	NaN	0.05	0.0377219	-0.32549	0.0157729
chr1_1441809	1	1441809	C/T	0.075	0.117188	0.36	0.15	0.294543	0.490737	0.0374881
chr1_1442097	1	1442097	G/C	0.0487805	0.0475907	-0.025	0.0333333	0.0499671	0.332895	0
chr1_1442106	1	1442106	C/T	0.0487805	0.0475907	-0.025	0.0172414	0.0386946	0.554424	0
chr1_1442111	1	1442111	T/C	0.341463	0.314099	-0.0871212	0.142857	0.1376	-0.0382027	0.0556125
chr1_1442122	1	1442122	T/G	0.0487805	0.0475907	-0.025	0.0727273	0.104938	0.306952	0
chr1_1442129	1	1442129	A/C	0.333333	0.345679	0.0357143	0.0652174	0.206111	0.683581	0.0249772
chr1_1442149	1	1442149	A/T	0.142857	0.336735	0.575758	0.097561	0.401235	0.756848	0.48023
chr1_1442150	1	1442150	G/A	0.142857	0.336735	0.575758	0.1	0.38875	0.742766	0.505447
chr1_1442161	1	1442161	G/C	0.0857143	0.441224	0.805735	0.119048	0.261322	0.544441	0.46128
chr1_1442165	1	1442165	C/G	0.0571429	0.0555102	-0.0294118	0.0444444	0.143133	0.689489	0.0204383
chr1_1442180	1	1442180	T/C	0.583333	0.453318	-0.286809	0.159091	0.324045	0.509047	0.0672126
chr1_1442188	1	1442188	A/G	0.567568	0.447407	-0.268571	0.152174	0.335394	0.546283	0.0479537
chr1_1442205	1	1442205	A/G	0.675676	0.498539	-0.355311	0.125	0.345679	0.638393	0.161061
chr1_1442207	1	1442207	A/T	0	0	NaN	0	0.0312421	1	0.00922266
chr1_1442216	1	1442216	C/T	0.714286	0.5	-0.428571	0.208333	0.371	0.438455	0.163385
chr1_1442225	1	1442225	A/T	0.75	0.499614	-0.501158	0.204082	0.367065	0.444018	0.154833
chr1_1442261	1	1442261	C/T	0.638889	0.490355	-0.302911	0.24	0.346627	0.307614	0.108139
chr1_1442266	1	1442266	T/C	0.638889	0.490355	-0.302911	0.24	0.35503	0.324	0.108139
chr1_1442272	1	1442272	G/C	0	0	NaN	0.0204082	0.0155029	-0.316407	0
chr1_1454894	1	1454894	A/G	0.380952	0.336735	-0.131313	0.295082	0.241151	-0.223639	0.0054461
chr1_1454918	1	1454918	C/G	0.142857	0.132653	-0.0769231	0.0952381	0.111961	0.149367	0
chr1_1454976	1	1454976	T/C	0.219512	0.195419	-0.123288	0.16129	0.123748	-0.303377	0
chr1_1505947	1	1505947	A/G	0.257143	0.441224	0.417206	0.328125	0.476484	0.311362	0
chr1_1506001	1	1506001	T/C	0.0810811	0.077794	-0.0422535	0	0	NaN	0.033486
chr1_1506023	1	1506023	C/G	0.0789474	0.075831	-0.0410959	0	0	NaN	0.0322031
chr1_1506065	1	1506065	C/G	0	0	NaN	0.0153846	0.0118339	-0.300046	0
chr1_1506103	1	1506103	C/T	0	0	NaN	0	0.0118339	1	NaN
chr1_1506145	1	1506145	A/T	0.135135	0.171293	0.211087	0.138462	0.191327	0.276308	0
chr1_1506154	1	1506154	C/G	0.0833333	0.129244	0.355224	0.138462	0.191327	0.276308	0
chr1_1506158	1	1506158	C/A	0	0	NaN	0.0307692	0.0350765	0.122797	0.00603309
chr1_1506173	1	1506173	A/G	0.0555556	0.104938	0.470588	0.078125	0.102555	0.238212	0
chr1_1506288	1	1506288	A/T	0.03125	0.0307617	-0.015873	0	0.04875	1	0
chr1_1506308	1	1506308	C/T	0.0714286	0.336735	0.787879	0.135593	0.297521	0.544256	0
chr1_1683881	1	1683881	C/T	0.117647	0.110727	-0.0625	0.0655738	0.0481634	-0.361486	0
chr1_1683907	1	1683907	G/C	0.0526316	0.099723	0.472222	0.0655738	0.0721875	0.0916188	0
chr1_1683927	1	1683927	G/A	0.297297	0.428415	0.306053	0.145161	0.137174	-0.0582258	0.168305
chr1_1683929	1	1683929	T/C	0.105263	0.300554	0.64977	0.0322581	0.0363512	0.112599	0.143848
chr1_1683992	1	1683992	A/G	0.075	0.0721875	-0.038961	0.03125	0.0240928	-0.297068	0
chr1_1684028	1	1684028	G/A	0.0238095	0.0235261	-0.0120482	0	0	NaN	0.00260632
chr1_1684047	1	1684047	A/T	0.142857	0.132653	-0.0769231	0.03125	0.0584265	0.46514	0.0287427
chr1_1684154	1	1684154	T/C	0.232558	0.205516	-0.131579	0.415385	0.356505	-0.165158	0.02215
chr1_1684159	1	1684159	G/C	0.0232558	0.0229854	-0.0117647	0.0307692	0.0235261	-0.307878	0
chr1_1684292	1	1684292	T/C	0.488372	0.472958	-0.0325901	0.707692	0.46875	-0.509744	0
chr1_1684372	1	1684372	T/C	0.47619	0.471655	-0.00961539	0.671875	0.458194	-0.466354	0
chr1_1684377	1	1684377	C/T	0.585366	0.433076	-0.351648	0.71875	0.497387	-0.445051	0.0498337
chr1_1684387	1	1684387	G/T	0	0	NaN	0.015625	0.0238061	0.343655	0
chr1_1684439	1	1684439	C/T	0.170732	0.156157	-0.0933333	0.21875	0.193352	-0.131358	0
chr1_1684440	1	1684440	A/C	0.463415	0.403629	-0.148121	0.359375	0.332777	-0.0799278	0
chr1_1694774	1	1694774	A/T	0.0714286	0.0688776	-0.037037	0.0461538	0.04543	-0.0159341	0
chr1_1694789	1	1694789	T/G	0.0697674	0.0673337	-0.0361446	0.0461538	0.0564494	0.182386	0
chr1_1694969	1	1694969	G/A	0	0	NaN	0.030303	0.0665874	0.544913	0.0223192
chr1_1694989	1	1694989	A/G	0.025	0.0246875	-0.0126582	0.0454545	0.0558198	0.185691	0
chr1_1695001	1	1695001	G/A	0.116279	0.109519	-0.0617284	0.363636	0.334853	-0.0859592	0.0919083
chr1_1695012	1	1695012	T/C	0.0731707	0.0704938	-0.0379747	0.0909091	0.138261	0.342484	0.00536038
chr1_1695019	1	1695019	A/G	0.047619	0.0464853	-0.0243902	0.0757576	0.0665874	-0.137716	0
chr1_1695027	1	1695027	G/A	0	0	NaN	0	0.0114282	1	NaN
chr1_1695049	1	1695049	A/C	0.116279	0.14954	0.222423	0.378788	0.44821	0.154887	0.151809
chr1_1695060	1	1695060	C/T	0.116279	0.14954	0.222423	0.227273	0.366231	0.379427	0.0415756
chr1_1822949	1	1822949	G/A	0	0.0886966	1	0.0769231	0.0564494	-0.36269	0
chr1_1823129	1	1823129	C/G	0	0	NaN	0.0151515	0.0114282	-0.325801	0
chr1_1823173	1	1823173	T/G	0.395349	0.430773	0.0822348	0.19697	0.237812	0.171742	0.0900266
chr1_1823186	1	1823186	A/G	0.0465116	0.0886966	0.47561	0.0151515	0.0114282	-0.325801	0.0202883
chr1_1823280	1	1823280	C/T	0.27907	0.35695	0.218182	0.575758	0.440547	-0.306915	0.323458
chr1_1823297	1	1823297	C/T	0	0	NaN	0.0151515	0.0114282	-0.325801	0
chr1_1823306	1	1823306	A/C	0.465116	0.478096	0.0271493	0.409091	0.494649	0.172968	0
chr1_1823328	1	1823328	T/C	0.511628	0.497566	-0.0282609	0.363636	0.300172	-0.211428	0.147935
chr1_1823387	1	1823387	A/G	0.488372	0.490265	0.003861	0.257576	0.203461	-0.265968	0.202618
chr1_1823400	1	1823400	T/C	0.465116	0.48675	0.0444444	0.19697	0.166997	-0.179481	0.236832
chr1_1823406	1	1823406	G/A	0.0232558	0.0229854	-0.0117647	0.0151515	0.0114282	-0.325801	0
chr1_1893202	1	1893202	C/A	0	0	NaN	0.333333	0.330476	-0.00864647	0.234587
chr1_1893230	1	1893230	T/C	0.131579	0.167244	0.213251	0.288136	0.330476	0.128119	0.0893925
chr1_1893269	1	1893269	C/T	0.125	0.117188	-0.0666667	0.311475	0.334688	0.0693545	0.124921
chr1_1893319	1	1893319	G/A	0.0487805	0.0475907	-0.025	0.0166667	0.0125781	-0.325053	0
chr1_1893328	1	1893328	T/C	0	0	NaN	0.05	0.0499671	-0.000657895	0.0158006
chr1_1893651	1	1893651	C/T	0.459459	0.476625	0.0360153	0.20339	0.196407	-0.0355503	0.203701
chr1_1893791	1	1893791	A/T	0.552632	0.499654	-0.106029	0.677419	0.477976	-0.417267	0.00434517
chr1_1893867	1	1893867	A/C	0	0	NaN	0.0327869	0.0493511	0.33564	0.00651466
chr1_1906351	1	1906351	A/C	0	0.0907029	1	0.0517241	0.0846819	0.389195	0
chr1_1906394	1	1906394	T/C	0.181818	0.495868	0.633333	0.0344828	0.024996	-0.379531	0.467605
chr1_1906396	1	1906396	C/A	0.0454545	0.127066	0.642276	0	0.0125781	1	0.0697062
chr1_1906438	1	1906438	A/G	0.173913	0.499055	0.651515	0.0517241	0.0493511	-0.0480855	0.470769
chr1_1906449	1	1906449	T/C	0	0	NaN	0.0344828	0.0730652	0.528055	0.0274183
chr1_1906453	1	1906453	T/C	0.0434783	0.0425331	-0.0222222	0.0526316	0.0377219	-0.395253	0
chr1_1906521	1	1906521	G/A	0.0434783	0.0425331	-0.0222222	0.0877193	0.184089	0.523496	0.0447471
chr1_1906573	1	1906573	G/C	0.173913	0.42344	0.589286	0.166667	0.311911	0.46566	0.440661
chr1_1906589	1	1906589	G/C	0	0	NaN	0	0.0505988	1	0.0281486
chr1_1906593	1	1906593	G/A	0.130435	0.439509	0.703226	0.160714	0.378226	0.575084	0
chr1_1931862	1	1931862	G/A	0	0	NaN	0.0166667	0.0246875	0.324895	0
chr1_1931879	1	1931879	C/T	0	0	NaN	0.0166667	0.0122695	-0.358385	0
chr1_1931938	1	1931938	C/T	0.0454545	0.0444215	-0.0232558	0.0819672	0.114515	0.284224	0
chr1_1931966	1	1931966	G/T	0	0	NaN	0.0483871	0.0917405	0.472565	0.0368832
chr1_1931974	1	1931974	G/T	0	0	NaN	0	0.0238061	1	0.00552196
chr1_1931993	1	1931993	G/A	0.173913	0.476371	0.634921	0.290323	0.346422	0.161939	0.0637686
chr1_1932009	1	1932009	C/A	0	0	NaN	0	0.0121208	1	NaN
chr1_1932023	1	1932023	A/G	0	0	NaN	0.016129	0.0584265	0.723943	0
chr1_1932055	1	1932055	C/T	0	0	NaN	0.0322581	0.0470315	0.314118	0.00552196
chr1_1932068	1	1932068	A/G	0.047619	0.0464853	-0.0243902	0.0322581	0.080781	0.600672	0
chr1_1932081	1	1932081	A/C	0	0.5	1	0.370968	0.48142	0.22943	0.0345371
chr1_1972530	1	1972530	G/T	0.097561	0.135634	0.280702	0.213115	0.355547	0.4006	0.0923575
chr1_1972546	1	1972546	A/G	0	0	NaN	0.0327869	0.04875	0.327449	0.0241595
chr1_1983980	1	1983980	C/T	0.133333	0.124444	-0.0714286	0.229508	0.260355	0.11848	0.0258112
chr1_1990664	1	1990664	G/A	0.119048	0.191327	0.377778	0.263158	0.375	0.298246	0.0488154
chr1_1990715	1	1990715	C/T	0.0465116	0.04543	-0.0238095	0.133333	0.18	0.259259	0.0571791
chr1_1990892	1	1990892	T/G	0.0238095	0.152778	0.844156	0.293103	0.378145	0.22489	0.103923
chr1_1990898	1	1990898	G/A	0	0.0464853	1	0.0517241	0.0372536	-0.388432	0
chr1_1990912	1	1990912	A/G	0.075	0.0721875	-0.038961	0.293103	0.299712	0.0220483	0.0941323
chr1_1990924	1	1990924	C/G	0.025	0.0246875	-0.0126582	0	0	NaN	0.00228353
chr1_1995197	1	1995197	C/T	0.589744	0.498685	-0.182597	0.285714	0.481176	0.406217	0.00390558
chr1_1995417	1	1995417	G/C	0	0	NaN	0	0	NaN	NaN
chr1_1995437	1	1995437	G/T	0	0	NaN	0.0338983	0.0253123	-0.339203	0.00732468
chr1_1995456	1	1995456	G/A	0	0	NaN	0.0166667	0.0372536	0.552616	0
chr1_1995497	1	1995497	G/C	0.0769231	0.0739645	-0.04	0.0689655	0.111409	0.380972	0
chr1_1995503	1	1995503	A/T	0	0	NaN	0.0175439	0.0263111	0.333215	0
chr1_1995509	1	1995509	A/G	0.282051	0.277778	-0.0153846	0.22807	0.4968	0.540922	0.165625
chr1_2135519	1	2135519	C/T	0.0238095	0.0688776	0.654321	0.174603	0.280447	0.377411	0.0690459
chr1_2135521	1	2135521	T/C	0.047619	0.0464853	-0.0243902	0.015873	0.0121208	-0.309572	0
chr1_2135533	1	2135533	A/G	0.047619	0.0464853	-0.0243902	0.031746	0.0238061	-0.333527	0
chr1_2135575	1	2135575	T/G	0.0238095	0.0235261	-0.0120482	0	0	NaN	0.00240016
chr1_2135663	1	2135663	A/C	0.0238095	0.0235261	-0.0120482	0.0645161	0.0696763	0.0740591	0
chr1_2135665	1	2135665	A/T	0.0714286	0.0688776	-0.037037	0.0322581	0.0470315	0.314118	0
chr1_2225111	1	2225111	G/A	0.348837	0.287994	-0.211268	0.19697	0.194544	-0.0124711	0
chr1_2225128	1	2225128	C/G	0	0	NaN	0	0.0114282	1	NaN
chr1_2225224	1	2225224	T/C	0.0465116	0.04543	-0.0238095	0	0.0114282	1	0.0148643
chr1_2225270	1	2225270	A/G	0.190476	0.277778	0.314286	0.111111	0.111961	0.00759494	0.0536071
chr1_2225316	1	2225316	A/G	0.44186	0.490265	0.0987314	0.530303	0.499934	-0.0607462	0
chr1_2225324	1	2225324	A/G	0.186047	0.205516	0.0947368	0.0757576	0.0558198	-0.357181	0.034924
chr1_2225386	1	2225386	C/T	0.0930233	0.0886966	-0.0487805	0.184615	0.178137	-0.0363684	0.0175738
chr1_2225400	1	2225400	G/A	0.255814	0.287994	0.111737	0.545455	0.458713	-0.189097	0.069836
chr1_2225410	1	2225410	T/A	0.44186	0.446998	0.0114943	0.439394	0.493394	0.109446	0.0044114
chr1_2225413	1	2225413	T/A	0	0	NaN	0.0757576	0.108337	0.300721	0.0462293
chr1_2225447	1	2225447	C/T	0.238095	0.244898	0.0277778	0.0606061	0.118444	0.488313	0.0475126
chr1_2225448	1	2225448	C/T	0.428571	0.427438	-0.00265252	0.378788	0.494649	0.234229	0.110589
chr1_2225576	1	2225576	T/C	0.0243902	0.0240928	-0.0123457	0.0625	0.0577523	-0.0822086	0
chr1_2229739	1	2229739	G/A	0.025	0.0246875	-0.0126582	0.0307692	0.0235261	-0.307878	0
chr1_2229760	1	2229760	G/C	0.0243902	0.0704938	0.654008	0	0	NaN	0.0284712
chr1_2229797	1	2229797	C/T	0.0238095	0.0235261	-0.0120482	0.0483871	0.0481634	-0.00464475	0
chr1_2246902	1	2246902	T/C	0	0	NaN	0.03125	0.0350765	0.109091	0.0064683
chr1_2246920	1	2246920	T/C	0	0	NaN	0	0.0116955	1	NaN
chr1_2423091	1	2423091	T/C	0.463415	0.356038	-0.301587	0.575758	0.428062	-0.345034	0.00985563
chr1_2423271	1	2423271	A/G	0.195122	0.176086	-0.108108	0.0483871	0.0584265	0.171829	0.0163092
chr1_2423307	1	2423307	G/A	0.047619	0.0464853	-0.0243902	0	0.0229854	1	0.0152966
chr1_2423324	1	2423324	A/G	0.285714	0.244898	-0.166667	0.257576	0.262188	0.0175909	0
chr1_2423369	1	2423369	C/T	0	0	NaN	0.0757576	0.0980975	0.227732	0.0465244
chr1_2423399	1	2423399	G/A	0	0	NaN	0.0454545	0.0338882	-0.341308	0.0142667
chr1_2423430	1	2423430	C/T	0	0	NaN	0.0923077	0.0991752	0.0692465	0.0389945
chr1_2423492	1	2423492	C/T	0	0	NaN	0.0153846	0.0118339	-0.300046	0
chr1_2423548	1	2423548	C/A	0	0	NaN	0.107692	0.111961	0.0381305	0.0471436
chr1_2572976	1	2572976	C/T	0.047619	0.0907029	0.475	0	0	NaN	0.0404302
chr1_2573149	1	2573149	A/G	0.0232558	0.0229854	-0.0117647	0.047619	0.0464853	-0.0243902	0
chr1_2573168	1	2573168	C/G	0.0465116	0.04543	-0.0238095	0.016129	0.0119756	-0.346823	0
chr1_2659681	1	2659681	A/C	0	0	NaN	0	0	NaN	NaN
chr1_2659741	1	2659741	T/C	0.0465116	0.04543	-0.0238095	0.0454545	0.0338882	-0.341308	0
chr1_2659810	1	2659810	C/A	0.0232558	0.0229854	-0.0117647	0.030303	0.0227243	-0.33351	0
chr1_2660519	1	2660519	T/C	0	0.0464853	1	0.0333333	0.0984989	0.661587	0
chr1_2660534	1	2660534	G/C	0	0	NaN	0.129032	0.149297	0.135734	0.074269
chr1_2660543	1	2660543	T/C	0.190476	0.30839	0.382353	0.0967742	0.107435	0.0992278	0.0619728
chr1_2660559	1	2660559	A/G	0	0	NaN	0.0338983	0.0519111	0.346993	0.0249263
chr1_2660568	1	2660568	T/A	0.15	0.34875	0.569892	0.0847458	0.350578	0.758268	0
chr1_2660710	1	2660710	G/A	0	0	NaN	0.0204082	0.015747	-0.296	0
chr1_2660839	1	2660839	G/A	0.210526	0.265928	0.208333	0.196078	0.375	0.477124	0.00780128
chr1_2661154	1	2661154	T/C	0.0238095	0.0235261	-0.0120482	0	0.0907029	1	0.0124143
chr1_2661234	1	2661234	T/G	0.116279	0.187399	0.379509	0.140625	0.141246	0.00439429	0
chr1_2661318	1	2661318	C/G	0.139535	0.1298	-0.075	0	0.0114282	1	0.0638221
chr1_2661322	1	2661322	C/G	0.930233	0.497566	-0.869565	0.939394	0.498943	-0.882768	0
chr1_2763468	1	2763468	A/T	0	0	NaN	0.126984	0.152778	0.168831	0.0901389
chr1_2763479	1	2763479	T/C	0.0232558	0.0229854	-0.0117647	0.031746	0.0350765	0.0949495	0
chr1_2763490	1	2763490	T/C	0.047619	0.0464853	-0.0243902	0.0952381	0.101403	0.0607966	0.00963054
chr1_2763507	1	2763507	T/C	0.0465116	0.04543	-0.0238095	0.030303	0.0338882	0.105795	0
chr1_2763583	1	2763583	C/T	0.0232558	0.0229854	-0.0117647	0	0.0114282	1	0.00259141
chr1_2763591	1	2763591	G/A	0.348837	0.287994	-0.211268	0.0151515	0.0114282	-0.325801	0.1532
chr1_2763608	1	2763608	C/T	0.0930233	0.205516	0.547368	0.0454545	0.0338882	-0.341308	0.0592858
chr1_2763626	1	2763626	A/G	0.0930233	0.205516	0.547368	0.0454545	0.0338882	-0.341308	0.0592858
chr1_2763636	1	2763636	C/T	0.0465116	0.04543	-0.0238095	0.030303	0.0227243	-0.33351	0
chr1_2763658	1	2763658	G/T	0.372093	0.35695	-0.0424242	0.166667	0.147972	-0.126339	0.0749333
chr1_2763716	1	2763716	C/G	0.116279	0.187399	0.379509	0.030303	0.0227243	-0.33351	0.0626793
chr1_2763747	1	2763747	C/G	0.255814	0.223094	-0.146667	0	0	NaN	0.12472
chr1_2763784	1	2763784	C/T	0.0232558	0.0229854	-0.0117647	0.19697	0.157551	-0.2502	0.0640328
chr1_2763851	1	2763851	A/G	0.395349	0.34424	-0.148468	0.0454545	0.0449201	-0.0118984	0.166687
chr1_2763865	1	2763865	T/C	0.651163	0.497566	-0.308696	0.318182	0.300172	-0.0599992	0.176168
chr1_2768632	1	2768632	G/C	0.0238095	0.0235261	-0.0120482	0.171875	0.151142	-0.137177	0.0502968
chr1_2768682	1	2768682	A/G	0.0714286	0.191327	0.626667	0.015873	0.0119756	-0.325445	0.0810125
chr1_2768723	1	2768723	T/A	0.0238095	0.0235261	-0.0120482	0.145161	0.176086	0.175621	0.0690038
chr1_2768724	1	2768724	T/G	0.047619	0.209751	0.772973	0	0	NaN	0.114253
chr1_2801398	1	2801398	A/C	0.0540541	0.0525931	-0.0277778	0.0535714	0.173391	0.691037	0.00406472
chr1_2801496	1	2801496	T/A	0.0263158	0.0259695	-0.0133333	0.0526316	0.0652849	0.193817	0
chr1_2801515	1	2801515	T/C	0	0	NaN	0.0714286	0.0532933	-0.340292	0.026285
chr1_2801567	1	2801567	C/T	0.184211	0.247576	0.255944	0.0350877	0.0525931	0.332846	0.063357
chr1_2826792	1	2826792	T/C	0.121951	0.114515	-0.0649351	0.0909091	0.188366	0.51738	0
chr1_2826794	1	2826794	A/T	0.097561	0.0928019	-0.0512821	0.0681818	0.160049	0.573995	0
chr1_2826806	1	2826806	G/A	0.097561	0.0928019	-0.0512821	0.0465116	0.162628	0.713999	0
chr1_2826816	1	2826816	A/T	0.121951	0.114515	-0.0649351	0.232558	0.336735	0.309373	0.058553
chr1_2826867	1	2826867	A/G	0.0243902	0.0704938	0.654008	0	0	NaN	0.0248399
chr1_2826895	1	2826895	G/C	0.146341	0.135634	-0.0789474	0.0238095	0.0530579	0.551254	0.00150483
chr1_2826918	1	2826918	T/C	0.142857	0.132653	-0.0769231	0.125	0.192426	0.3504	0.0110082
chr1_2826934	1	2826934	A/C	0.0243902	0.0240928	-0.0123457	0	0	NaN	0.000436083
chr1_2826991	1	2826991	T/G	0.0238095	0.0235261	-0.0120482	0.119048	0.269313	0.557958	0.114678
chr1_2827125	1	2827125	A/G	0.047619	0.0464853	-0.0243902	0.0980392	0.202449	0.515734	0.0282945
chr1_2827157	1	2827157	C/A	0.186047	0.16874	-0.102564	0.0392157	0.0285654	-0.372837	0.0395096
chr1_2827177	1	2827177	A/C	0.214286	0.191327	-0.12	0.18	0.399755	0.549724	0.0423291
chr1_2827187	1	2827187	C/T	0.357143	0.293367	-0.217391	0.235294	0.434363	0.4583	0.0154791
chr1_2827346	1	2827346	A/T	0.214286	0.191327	-0.12	0.22	0.442722	0.503074	0.126878
chr1_2827352	1	2827352	G/A	0.0714286	0.0688776	-0.037037	0.204082	0.386272	0.471664	0.157828
chr1_3220173	1	3220173	A/G	0.027027	0.0266618	-0.0136986	0.031746	0.0363512	0.126685	0
chr1_3220278	1	3220278	A/G	0	0.0499671	1	0.031746	0.0359161	0.116106	0
chr1_3457990	1	3457990	T/C	0.047619	0.0464853	-0.0243902	0.0307692	0.0564494	0.454924	0
chr1_3458136	1	3458136	A/G	0.0697674	0.0673337	-0.0361446	0.0769231	0.0564494	-0.36269	0
chr1_3458311	1	3458311	A/G	0.0238095	0.0235261	-0.0120482	0.0153846	0.0229854	0.330679	0
chr1_3458394	1	3458394	G/C	0.0930233	0.0886966	-0.0487805	0	0	NaN	0.0389609
chr1_3458510	1	3458510	A/C	0	0	NaN	0.153846	0.141246	-0.0892097	0.0710428
chr1_3532065	1	3532065	T/C	0.0952381	0.0907029	-0.05	0.0169492	0.0377219	0.550681	0.0185075
chr1_3532131	1	3532131	C/T	0.0243902	0.0240928	-0.0123457	0.148148	0.277778	0.466667	0.129439
chr1_3532514	1	3532514	G/A	0.27907	0.439156	0.364532	0.22807	0.499654	0.543544	0.0523303
chr1_3532573	1	3532573	A/G	0.116279	0.14954	0.222423	0.261538	0.340554	0.23202	0.0688806
chr1_3532627	1	3532627	T/C	0	0	NaN	0.140625	0.202714	0.30629	0.129435
chr1_3532705	1	3532705	T/C	0.0465116	0.04543	-0.0238095	0.0454545	0.0338882	-0.341308	0
chr1_3532802	1	3532802	C/T	0.0697674	0.0673337	-0.0361446	0.030303	0.0449201	0.325401	0
chr1_3532814	1	3532814	G/C	0.44186	0.495673	0.108565	0.318182	0.300172	-0.0599992	0.24237
chr1_3532825	1	3532825	C/T	0	0	NaN	0.0606061	0.0877263	0.309146	0.0382572
chr1_3532899	1	3532899	T/C	0.170732	0.195419	0.126332	0.133333	0.140362	0.0500761	0.00164911
chr1_3540735	1	3540735	A/G	0.0930233	0.0886966	-0.0487805	0.015625	0.0116955	-0.335984	0.0195091
chr1_3540835	1	3540835	T/C	0.0465116	0.04543	-0.0238095	0.2	0.178137	-0.122732	0.0723088
chr1_3540937	1	3540937	G/C	0	0	NaN	0	0.0115603	1	NaN
chr1_3540944	1	3540944	A/G	0.0465116	0.04543	-0.0238095	0.4	0.363102	-0.10162	0.224001
chr1_3540973	1	3540973	G/A	0.0465116	0.04543	-0.0238095	0.369231	0.363102	-0.0168798	0.224001
chr1_3540984	1	3540984	G/A	0.0697674	0.109519	0.362963	0	0.0227243	1	0.0516027
chr1_3540992	1	3540992	G/A	0	0	NaN	0.0151515	0.0114282	-0.325801	0
chr1_3541087	1	3541087	T/A	0	0	NaN	0.0606061	0.0449201	-0.349198	0.0222959
chr1_3541112	1	3541112	G/A	0.116279	0.109519	-0.0617284	0	0.0115603	1	0.0513633
chr1_3541119	1	3541119	G/T	0.0232558	0.0229854	-0.0117647	0.169231	0.196525	0.138885	0.113157
chr1_3541137	1	3541137	G/T	0	0	NaN	0.0307692	0.0229854	-0.338643	0.00644853
chr1_3541150	1	3541150	T/G	0.627907	0.498918	-0.258537	0.446154	0.40745	-0.0949905	0.107353
chr1_3541250	1	3541250	A/G	0.512195	0.403629	-0.268976	0.138462	0.187399	0.261139	0.141681
chr1_3541256	1	3541256	A/G	0.0487805	0.0475907	-0.025	0.0153846	0.0229854	0.330679	0
chr1_3541339	1	3541339	T/C	0.0714286	0.0688776	-0.037037	0.0625	0.0570934	-0.094697	0
chr1_3541351	1	3541351	T/C	0.5	0.397676	-0.257306	0.09375	0.18	0.479167	0.145073
chr1_3541378	1	3541378	T/C	0	0	NaN	0	0.0116955	1	NaN
chr1_3541772	1	3541772	G/A	0	0	NaN	0.0153846	0.0229854	0.330679	0
chr1_3541868	1	3541868	G/T	0.0238095	0.0688776	0.654321	0.253968	0.200609	-0.265984	0.0469212
chr1_3541876	1	3541876	G/T	0	0	NaN	0.0634921	0.101403	0.373864	0.04
chr1_3541900	1	3541900	C/T	0	0	NaN	0.0615385	0.0564494	-0.090152	0.0226494
chr1_3541929	1	3541929	G/C	0.463415	0.489292	0.0528875	0.415385	0.475595	0.1266	0.027857
chr1_3541980	1	3541980	A/G	0.0487805	0.0475907	-0.025	0.0151515	0.0227243	0.333245	0
chr1_3754747	1	3754747	T/C	0.0238095	0.0688776	0.654321	0.137255	0.242015	0.432867	0.0280977
chr1_3754751	1	3754751	C/A	0.285714	0.495465	0.423341	0.294118	0.398433	0.261814	0.049122
chr1_3754843	1	3754843	G/A	0	0	NaN	0.113208	0.141107	0.19772	0.0857573
chr1_3754873	1	3754873	C/T	0	0	NaN	0.037037	0.0798611	0.536232	0.0463045
chr1_3754907	1	3754907	A/G	0.309524	0.477041	0.351159	0.259259	0.442933	0.414676	0.00288929
chr1_3754933	1	3754933	T/C	0	0	NaN	0.12963	0.171293	0.243228	0.112676
chr1_3754985	1	3754985	A/T	0	0	NaN	0.037037	0.077794	0.523909	0.0273159
chr1_3755007	1	3755007	A/C	0	0	NaN	0	0.0266618	1	0.00831601
chr1_3755027	1	3755027	C/T	0	0	NaN	0.037037	0.077794	0.523909	0.0463045
chr1_3755063	1	3755063	A/G	0	0	NaN	0.0377358	0.027392	-0.377624	0.00854393
chr1_3755082	1	3755082	C/T	0.142857	0.172336	0.171053	0.2	0.306793	0.348095	0.00581637
chr1_3755109	1	3755109	G/A	0.285714	0.495465	0.423341	0.169811	0.321663	0.472083	0.129529
chr1_3755116	1	3755116	C/T	0.341463	0.492564	0.306763	0.283019	0.492188	0.424978	0
chr1_3755167	1	3755167	T/C	0.0731707	0.114515	0.361039	0	0.0127383	1	0.0531231
chr1_3755172	1	3755172	T/A	0.365854	0.470256	0.222011	0.15	0.230492	0.349218	0.176838
chr1_3755231	1	3755231	A/G	0.075	0.0721875	-0.038961	0.0163934	0.0122695	-0.336116	0.00965097
chr1_3770832	1	3770832	A/T	0.097561	0.0928019	-0.0512821	0.180328	0.338744	0.467658	0.115002
chr1_3771038	1	3771038	A/G	0.268293	0.480964	0.442177	0.396825	0.499717	0.205899	0.00995354
chr1_3771065	1	3771065	T/C	0.243902	0.485425	0.497549	0.333333	0.492914	0.323749	0.0356293
chr1_3771110	1	3771110	A/G	0	0	NaN	0.0793651	0.101403	0.217331	0.0317361
chr1_3771124	1	3771124	A/G	0	0	NaN	0.0625	0.0459516	-0.360128	0.0230152
chr1_3771169	1	3771169	C/T	0	0	NaN	0.0625	0.0577523	-0.0822086	0.0230827
chr1_3771180	1	3771180	C/G	0.0540541	0.0525931	-0.0277778	0.0793651	0.144361	0.45023	0.000246139
chr1_3771191	1	3771191	A/C	0.222222	0.498457	0.55418	0.220339	0.432623	0.490691	0.032585
chr1_3803427	1	3803427	T/G	0.146341	0.342653	0.572917	0.015873	0.0119756	-0.325445	0.19931
chr1_3803473	1	3803473	C/A	0.146341	0.249851	0.414286	0.369231	0.443145	0.166795	0.0913489
chr1_3803501	1	3803501	A/G	0.047619	0.0464853	-0.0243902	0.046875	0.0570934	0.178977	0
chr1_3803682	1	3803682	A/G	0.341463	0.392623	0.130303	0.454545	0.497566	0.0864625	0.13166
chr1_3803788	1	3803788	A/C	0.0232558	0.0229854	-0.0117647	0.0153846	0.0115603	-0.330814	0
chr1_3803811	1	3803811	G/A	0	0	NaN	0	0.0229854	1	NaN
chr1_3803819	1	3803819	C/A	0.139535	0.1298	-0.075	0.0769231	0.0780827	0.0148518	0.000282869
chr1_3803910	1	3803910	G/A	0.395349	0.391833	-0.0089717	0.523077	0.490265	-0.0669269	0.185225
chr1_3803982	1	3803982	T/C	0.395349	0.412385	0.0413115	0.545455	0.49182	-0.109053	0.150719
chr1_3804050	1	3804050	T/G	0.0232558	0.0229854	-0.0117647	0.106061	0.0877263	-0.208995	0.0188413
chr1_3804083	1	3804083	C/G	0.372093	0.40238	0.0752688	0.507692	0.488575	-0.0391289	0.164076
chr1_3804179	1	3804179	T/A	0.372093	0.42185	0.117949	0.492308	0.490265	-0.00416649	0.131772
chr1_3857188	1	3857188	T/C	0	0	NaN	0.0163934	0.0121208	-0.352509	0
chr1_3857202	1	3857202	T/C	0	0	NaN	0.03125	0.0232526	-0.343936	0.0065907
chr1_3857203	1	3857203	G/A	0.0697674	0.109519	0.362963	0.328125	0.298201	-0.10035	0.0615419
chr1_3857226	1	3857226	G/A	0.0465116	0.04543	-0.0238095	0.0307692	0.0342753	0.102291	0
chr1_3857325	1	3857325	T/C	0.27907	0.24013	-0.162162	0.390625	0.377924	-0.0336076	0.0352763
chr1_3857386	1	3857386	G/A	0.0232558	0.0229854	-0.0117647	0.078125	0.0789619	0.0105993	0.00605979
chr1_3857526	1	3857526	C/T	0.047619	0.0464853	-0.0243902	0.0793651	0.111961	0.291139	0.00379861
chr1_3857538	1	3857538	C/T	0.047619	0.0464853	-0.0243902	0.0952381	0.142786	0.333002	0.0226203
chr1_4026528	1	4026528	C/G	0	0	NaN	0.0166667	0.0124219	-0.341719	0
chr1_4026533	1	4026533	C/T	0.216216	0.306793	0.295238	0.220339	0.248758	0.114244	0
chr1_4026542	1	4026542	A/T	0.0540541	0.102264	0.471429	0.0169492	0.0125781	-0.347512	0.0248201
chr1_4026609	1	4026609	A/G	0.358974	0.294543	-0.21875	0.578947	0.495758	-0.167802	0.166794
chr1_4026616	1	4026616	T/A	0.05	0.04875	-0.025641	0	0	NaN	0.0153069
chr1_4026718	1	4026718	T/C	0	0	NaN	0.0714286	0.0532933	-0.340292	0.026282
chr1_4027010	1	4027010	T/C	0.410256	0.326101	-0.258065	0.109375	0.0907029	-0.205859	0.0913919
chr1_4027048	1	4027048	T/C	0.230769	0.204142	-0.130435	0.0491803	0.0481634	-0.0211143	0.0543974
chr1_4027108	1	4027108	C/T	0.0769231	0.0739645	-0.04	0.0327869	0.0363512	0.0980513	0
chr1_4027125	1	4027125	A/G	0.205128	0.223537	0.0823529	0.0983607	0.0826856	-0.189575	0.0295724
chr1_4027180	1	4027180	G/C	0.210526	0.265928	0.208333	0.213115	0.197531	-0.0788934	0
chr1_4027189	1	4027189	A/G	0.324324	0.499635	0.350877	0.327869	0.41701	0.213762	0.0979006
chr1_4027240	1	4027240	C/T	0.0277778	0.027392	-0.0140845	0.0166667	0.0721875	0.76912	0
chr1_4027244	1	4027244	G/C	0.0555556	0.0540123	-0.0285714	0.3	0.32	0.0625	0.135178
chr1_4027272	1	4027272	G/A	0.0833333	0.0798611	-0.0434783	0.305085	0.307643	0.00831568	0.094032
chr1_4027315	1	4027315	T/C	0.342857	0.496327	0.309211	0.316667	0.381172	0.169229	0.128924
chr1_4027409	1	4027409	A/G	0.0555556	0.104938	0.470588	0.0169492	0.024996	0.321925	0.0263782
chr1_4027410	1	4027410	C/T	0.388889	0.444444	0.125	0.59322	0.5	-0.186441	0.0600683
chr1_4027534	1	4027534	T/A	0	0	NaN	0.0163934	0.0121208	-0.352509	0
chr1_4027548	1	4027548	A/C	0	0	NaN	0.0327869	0.0359161	0.0871262	0.00658207
chr1_4027561	1	4027561	C/T	0.166667	0.152778	-0.0909091	0.0983607	0.114515	0.141069	0
chr1_4036597	1	4036597	G/A	0.342105	0.458102	0.253212	0.645161	0.499314	-0.292095	0.0441297
chr1_4036608	1	4036608	A/T	0.0263158	0.075831	0.652968	0	0	NaN	0.0315337
chr1_4036617	1	4036617	C/T	0.368421	0.411357	0.104377	0.758065	0.499924	-0.51636	0.0774068
chr1_4036652	1	4036652	T/C	0	0	NaN	0.125	0.110727	-0.128906	0.0560302
chr1_4036671	1	4036671	C/A	0.0487805	0.0928019	0.474359	0.125	0.0896886	-0.393711	0
chr1_4036672	1	4036672	C/A	0.0731707	0.0704938	-0.0379747	0.0153846	0.0115603	-0.330814	0.0102764
chr1_4036693	1	4036693	T/A	0.475	0.387188	-0.226796	0.753846	0.499392	-0.509529	0.0964489
chr1_4036704	1	4036704	C/T	0.153846	0.142012	-0.0833333	0.0307692	0.0564494	0.454924	0.034916
chr1_4036705	1	4036705	A/C	0	0	NaN	0.0153846	0.0115603	-0.330814	0
chr1_4036723	1	4036723	T/C	0.0263158	0.0259695	-0.0133333	0.338462	0.35695	0.0517949	0.202493
chr1_4036766	1	4036766	A/C	0.0952381	0.0907029	-0.05	0.030303	0.0449201	0.325401	0.00841581
chr1_4036818	1	4036818	G/C	0.0232558	0.0229854	-0.0117647	0	0	NaN	0.00259141
chr1_4036825	1	4036825	C/T	0.186047	0.16874	-0.102564	0.0151515	0.0114282	-0.325801	0.0678564
chr1_4036859	1	4036859	G/A	0	0	NaN	0.0151515	0.0114282	-0.325801	0
chr1_4036873	1	4036873	G/A	0.116279	0.109519	-0.0617284	0.181818	0.176311	-0.031234	0
chr1_4036898	1	4036898	C/A	0.44186	0.412385	-0.0714754	0.553846	0.412385	-0.343032	0
chr1_4036929	1	4036929	C/A	0.0465116	0.04543	-0.0238095	0	0	NaN	0.0148643
chr1_4037025	1	4037025	T/C	0.0238095	0.0688776	0.654321	0.136364	0.1298	-0.0505682	0.00147134
chr1_4037031	1	4037031	G/T	0	0	NaN	0.0153846	0.0116955	-0.31543	0
chr1_4039355	1	4039355	C/A	0.136364	0.127066	-0.0731707	0.0566038	0.0570934	0.00857633	0.00468661
chr1_4039367	1	4039367	T/A	0	0	NaN	0.113208	0.0976427	-0.159406	0.0524177
chr1_4039376	1	4039376	A/G	0.136364	0.201446	0.323077	0.283019	0.21875	-0.293801	0
chr1_4039400	1	4039400	G/A	0.0454545	0.0444215	-0.0232558	0.196429	0.19996	0.0176623	0.0447648
chr1_4039476	1	4039476	T/C	0.0357143	0.0350765	-0.0181818	0.0350877	0.027022	-0.298489	0
chr1_4039484	1	4039484	G/A	0.0714286	0.244898	0.708333	0.0175439	0.0136048	-0.289534	0.122817
chr1_4082207	1	4082207	G/A	0	0	NaN	0.0172414	0.0127383	-0.353504	0
chr1_4406972	1	4406972	G/C	0	0	NaN	0.20339	0.192037	-0.0591205	0.0968565
chr1_4407130	1	4407130	G/T	0.232558	0.205516	-0.131579	0.241935	0.283165	0.145602	0.00199976
chr1_4407133	1	4407133	C/G	0.651163	0.49324	-0.320175	0.387097	0.46401	0.165757	0.000875404
chr1_4412627	1	4412627	A/C	0.255814	0.369118	0.30696	0.145161	0.199687	0.273058	0.0580024
chr1_4412629	1	4412629	T/A	0	0	NaN	0.0322581	0.0246875	-0.306656	0.00689293
chr1_4412659	1	4412659	C/A	0.116279	0.109519	-0.0617284	0.145161	0.246172	0.410325	0.0387695
chr1_4412688	1	4412688	C/T	0	0	NaN	0.111111	0.168038	0.338776	0.0981044
chr1_4481088	1	4481088	A/T	0	0	NaN	0.0357143	0.199687	0.821149	0.146138
chr1_4481139	1	4481139	T/A	0.166667	0.455	0.6337	0.0666667	0.381023	0.825033	0.038859
chr1_4481154	1	4481154	C/A	0	0	NaN	0.0666667	0.176086	0.621396	0.118644
chr1_4528918	1	4528918	A/C	0.435897	0.49474	0.118937	0.442623	0.499926	0.114622	0
chr1_4529014	1	4529014	C/T	0	0	NaN	0.0634921	0.0464853	-0.365854	0.0235208
chr1_4529043	1	4529043	C/T	0	0	NaN	0.0327869	0.0240928	-0.360858	0.00671687
chr1_4529045	1	4529045	A/C	0.157895	0.145429	-0.0857143	0.131148	0.232302	0.435444	0
chr1_4529075	1	4529075	A/G	0.378378	0.470416	0.195652	0.393443	0.491988	0.200301	0
chr1_4529079	1	4529079	G/A	0.378378	0.482104	0.215152	0.393443	0.483892	0.186921	0
chr1_4548890	1	4548890	C/A	0.162162	0.149014	-0.0882353	0.380952	0.473992	0.196289	0.240437
chr1_4548931	1	4548931	T/A	0.184211	0.208795	0.117745	0.363636	0.48065	0.243449	0.164251
chr1_4548959	1	4548959	G/C	0.157895	0.145429	-0.0857143	0.363636	0.459861	0.209247	0.201537
chr1_4549006	1	4549006	T/G	0.131579	0.122922	-0.0704225	0.285714	0.434453	0.342359	0.143679
chr1_4622374	1	4622374	A/G	0.0689655	0.0665874	-0.0357143	0.0377358	0.0698383	0.459668	0
chr1_4622444	1	4622444	A/G	0.0344828	0.0338882	-0.0175439	0.0363636	0.0540123	0.326753	0
chr1_4623745	1	4623745	T/C	0	0	NaN	0	0.0125781	1	NaN
chr1_4623761	1	4623761	A/G	0.2	0.28875	0.307359	0.338983	0.474687	0.285882	0.132811
chr1_4623837	1	4623837	A/G	0	0	NaN	0.03125	0.0459516	0.319936	0.0064071
chr1_4623866	1	4623866	A/G	0	0	NaN	0.0333333	0.0243865	-0.366875	0.00701262
chr1_4680606	1	4680606	C/T	0	0	NaN	0.0181818	0.0820408	0.778381	0.0364676
chr1_4680652	1	4680652	C/G	0	0	NaN	0.0363636	0.0281633	-0.291173	0.0075188
chr1_4680656	1	4680656	A/G	0	0.107755	1	0.0181818	0.0141837	-0.281884	0.0258226
chr1_4680805	1	4680805	T/G	0.16	0.1472	-0.0869565	0.0465116	0.0357025	-0.302756	0.0192303
chr1_4732365	1	4732365	G/A	0.666667	0.444444	-0.5	0.369231	0.27258	-0.354579	0.0492746
chr1_4732368	1	4732368	C/G	0.547619	0.397676	-0.377049	0.353846	0.256625	-0.378844	0.0181697
chr1_4732454	1	4732454	T/A	0.547619	0.452098	-0.211285	0.140625	0.207612	0.322656	0.133092
chr1_4735485	1	4735485	G/A	0.0263158	0.075831	0.652968	0.156863	0.359389	0.56353	0.103325
chr1_4770228	1	4770228	G/T	0	0	NaN	0.175439	0.2688	0.347327	0.153125
chr1_4770247	1	4770247	C/A	0.1	0.21875	0.542857	0.210526	0.391111	0.461722	0.0508967
chr1_4770305	1	4770305	T/C	0.05	0.04875	-0.025641	0.0689655	0.0519111	-0.328531	0
chr1_4770325	1	4770325	G/C	0.125	0.117188	-0.0666667	0.293103	0.378311	0.225232	0.102848
chr1_4770346	1	4770346	G/T	0.128205	0.119987	-0.0684932	0.12069	0.18	0.329502	0
chr1_4770357	1	4770357	T/G	0	0	NaN	0.0526316	0.126004	0.582304	0.0715948
chr1_4770365	1	4770365	T/C	0	0	NaN	0.0357143	0.0532933	0.329854	0.0262751
chr1_4770369	1	4770369	G/C	0.05	0.04875	-0.025641	0	0	NaN	0.0151515
chr1_4773244	1	4773244	G/A	0.238095	0.277778	0.142857	0.183333	0.310651	0.409841	0
chr1_4773249	1	4773249	C/A	0.047619	0.0464853	-0.0243902	0.0166667	0.0739645	0.774667	0
chr1_4773285	1	4773285	C/A	0	0	NaN	0	0.0253123	1	0.00739666
chr1_4773378	1	4773378	C/T	0.0465116	0.04543	-0.0238095	0.0526316	0.075831	0.305936	0
chr1_4773385	1	4773385	T/C	0	0	NaN	0.0350877	0.0259695	-0.351111	0.00777121
chr1_4773412	1	4773412	T/A	0.0232558	0.0229854	-0.0117647	0.0350877	0.0768	0.543129	0.0171716
chr1_4773440	1	4773440	G/T	0.0465116	0.04543	-0.0238095	0.0350877	0.100978	0.65252	0.0148476
chr1_4773453	1	4773453	C/T	0.72093	0.498918	-0.444986	0.413793	0.477839	0.134033	0.00318657
chr1_4773466	1	4773466	T/G	0.0465116	0.04543	-0.0238095	0.0517241	0.0768	0.326509	0
chr1_4773531	1	4773531	T/G	0.604651	0.497566	-0.215217	0.377358	0.483237	0.219103	0.0183305
chr1_4773550	1	4773550	C/T	0.0238095	0.0688776	0.654321	0	0.0143877	1	0.0254654
chr1_4808376	1	4808376	A/G	0	0	NaN	0.03125	0.0346713	0.0986776	0.0065907
chr1_4808401	1	4808401	G/A	0	0	NaN	0.046875	0.0570934	0.178977	0.0311613
chr1_4808473	1	4808473	A/C	0.325581	0.302866	-0.075	0.424242	0.423636	-0.00143175	0.0286854
chr1_4808494	1	4808494	C/A	0.186047	0.205516	0.0947368	0.409091	0.394306	-0.0374968	0.0633414
chr1_4808504	1	4808504	C/T	0	0	NaN	0.0606061	0.0665874	0.0898268	0.0382572
chr1_4808537	1	4808537	G/T	0	0	NaN	0	0.0227243	1	0.00631189
chr1_4808548	1	4808548	A/G	0.139535	0.1298	-0.075	0.393939	0.394306	0.000929042	0.147613
chr1_4808557	1	4808557	T/C	0.27907	0.302866	0.0785714	0.424242	0.428062	0.00892256	0.0286854
chr1_4808578	1	4808578	A/G	0.27907	0.302866	0.0785714	0.5	0.473576	-0.0557958	0.0764557
chr1_4808617	1	4808617	G/A	0.27907	0.302866	0.0785714	0.454545	0.428062	-0.0618687	0.0380438
chr1_4808642	1	4808642	C/A	0.0697674	0.109519	0.362963	0	0	NaN	0.0516027
chr1_4808646	1	4808646	A/C	0	0	NaN	0.0151515	0.0114282	-0.325801	0
chr1_4808662	1	4808662	T/A	0.0465116	0.04543	-0.0238095	0	0	NaN	0.0148643
chr1_4808663	1	4808663	T/C	0.302326	0.317198	0.0468883	0.454545	0.423636	-0.0729626	0.0210708
chr1_4808675	1	4808675	C/A	0	0	NaN	0.0151515	0.0114282	-0.325801	0
chr1_4808699	1	4808699	G/T	0.0697674	0.109519	0.362963	0.0151515	0.0227243	0.333245	0.0319179
chr1_4808728	1	4808728	C/T	0.0697674	0.0673337	-0.0361446	0.0151515	0.0114282	-0.325801	0.00909128
chr1_4808755	1	4808755	C/T	0.0465116	0.04543	-0.0238095	0.030303	0.0227243	-0.33351	0
chr1_4808791	1	4808791	A/G	0.0697674	0.0673337	-0.0361446	0.0454545	0.0772229	0.411385	0
chr1_4808799	1	4808799	A/G	0	0	NaN	0.030303	0.0227243	-0.33351	0.00631189
chr1_4808802	1	4808802	T/C	0.0465116	0.04543	-0.0238095	0.030303	0.0227243	-0.33351	0
chr1_4808814	1	4808814	A/G	0.0465116	0.04543	-0.0238095	0.0606061	0.0772229	0.21518	0
chr1_4808944	1	4808944	C/T	0.0930233	0.0886966	-0.0487805	0.0151515	0.0227243	0.333245	0.0202883
chr1_4808955	1	4808955	A/G	0.488372	0.430773	-0.13371	0.5	0.440547	-0.134953	0.213275
chr1_4808966	1	4808966	T/C	0.186047	0.205516	0.0947368	0.318182	0.383472	0.170261	0.0403194
chr1_4808980	1	4808980	T/C	0.27907	0.42185	0.338462	0.19697	0.237812	0.171742	0.0638908
chr1_4808985	1	4808985	G/T	0.0465116	0.04543	-0.0238095	0.230769	0.248445	0.071146	0.0877391
chr1_4808999	1	4808999	C/T	0.395349	0.490265	0.193602	0.215385	0.280354	0.231741	0.167168
chr1_4809081	1	4809081	G/A	0.0697674	0.0673337	-0.0361446	0.15625	0.141246	-0.106229	0.00843653
chr1_4809086	1	4809086	G/A	0.209302	0.256625	0.184405	0.111111	0.101403	-0.0957372	0.040447
chr1_4809168	1	4809168	G/A	0.142857	0.172336	0.171053	0.31746	0.315689	-0.00561167	0.0179711
chr1_4810861	1	4810861	T/C	0	0	NaN	0.0545455	0.0525931	-0.0371212	0.0174482
chr1_4810927	1	4810927	A/G	0.0952381	0.209751	0.545946	0.166667	0.118444	-0.407139	0
chr1_4810948	1	4810948	G/A	0.333333	0.30839	-0.0808824	0.454545	0.436517	-0.0412998	0.363599
chr1_4810953	1	4810953	T/A	0	0	NaN	0.106061	0.185493	0.428225	0.0942967
chr1_4811070	1	4811070	T/C	0.0487805	0.0475907	-0.025	0.0615385	0.0780827	0.211881	0
chr1_5079054	1	5079054	C/A	0.190476	0.209751	0.0918919	0.241935	0.470968	0.486302	0.162703
chr1_5079066	1	5079066	G/T	0.0238095	0.0235261	-0.0120482	0.0806452	0.134127	0.39874	0.0526063
chr1_5079076	1	5079076	T/C	0.0731707	0.0704938	-0.0379747	0.0967742	0.134127	0.278488	0.00813984
chr1_5079129	1	5079129	C/T	0.0232558	0.0229854	-0.0117647	0.0625	0.0459516	-0.360128	0
chr1_5079138	1	5079138	A/T	0	0	NaN	0.046875	0.0346713	-0.351984	0.0147861
chr1_5079170	1	5079170	C/G	0	0	NaN	0.030303	0.0227243	-0.33351	0.00631189
chr1_5079171	1	5079171	A/C	0.302326	0.287994	-0.0497653	0.393939	0.473576	0.168161	0.0819795
chr1_5079182	1	5079182	A/C	0.0465116	0.04543	-0.0238095	0.0923077	0.14954	0.382724	0.0216268
chr1_5079219	1	5079219	A/G	0.116279	0.109519	-0.0617284	0.106061	0.157551	0.326815	0
chr1_5079230	1	5079230	C/A	0	0	NaN	0	0.0338882	1	0.00631189
chr1_5079306	1	5079306	G/A	0.0232558	0.0229854	-0.0117647	0.0615385	0.109519	0.438101	0.0123787
chr1_5079361	1	5079361	A/T	0	0	NaN	0.0151515	0.0114282	-0.325801	0
chr1_5079442	1	5079442	T/C	0.0697674	0.0673337	-0.0361446	0.136364	0.157551	0.134477	0.0123614
chr1_5079509	1	5079509	T/G	0	0	NaN	0.0757576	0.0980975	0.227732	0.0302794
chr1_5079514	1	5079514	C/A	0	0	NaN	0.0151515	0.0114282	-0.325801	0
chr1_5079546	1	5079546	T/C	0.0232558	0.0229854	-0.0117647	0.0151515	0.0227243	0.333245	0
chr1_5079563	1	5079563	T/A	0.0465116	0.04543	-0.0238095	0.106061	0.157551	0.326815	0.0273935
chr1_5079602	1	5079602	C/T	0.0465116	0.04543	-0.0238095	0	0.0338882	1	0
chr1_5079657	1	5079657	C/T	0.047619	0.0464853	-0.0243902	0	0	NaN	0.0152966
chr1_5079749	1	5079749	T/A	0	0.04875	1	0	0	NaN	0.0145294
chr1_5079805	1	5079805	A/C	0	0	NaN	0.046875	0.0346713	-0.351984	0.0147639
chr1_5120141	1	5120141	A/C	0	0	NaN	0.0172414	0.0127383	-0.353504	0
chr1_5120166	1	5120166	C/A	0.0238095	0.111961	0.787342	0.0689655	0.152778	0.548589	0
chr1_5120177	1	5120177	A/G	0.0238095	0.111961	0.787342	0.0677966	0.151017	0.551068	0
chr1_5120201	1	5120201	G/A	0.357143	0.499717	0.285309	0.0689655	0.142012	0.514368	0.328443
chr1_5120268	1	5120268	C/T	0.0243902	0.114515	0.787013	0.0344828	0.108728	0.682852	0
chr1_5120269	1	5120269	C/A	0	0	NaN	0	0.0253123	1	0.00743076
chr1_5145040	1	5145040	G/C	0	0	NaN	0	0.0121208	1	NaN
chr1_5145172	1	5145172	T/C	0	0	NaN	0.0461538	0.0350765	-0.315804	0.0145224
chr1_5274373	1	5274373	C/T	0.0714286	0.111961	0.362025	0.0615385	0.119727	0.48601	0
chr1_5274384	1	5274384	G/A	0.0238095	0.0235261	-0.0120482	0.0307692	0.0346713	0.112544	0
chr1_5274390	1	5274390	C/T	0.0465116	0.04543	-0.0238095	0	0.0227243	1	0.0148643
chr1_5274552	1	5274552	A/G	0	0	NaN	0.0454545	0.0558198	0.185691	0.0143067
chr1_5274582	1	5274582	C/A	0.0232558	0.0229854	-0.0117647	0	0.0114282	1	0.00259141
chr1_5274632	1	5274632	G/C	0.162791	0.14954	-0.0886076	0.136364	0.147972	0.0784497	0
chr1_5274635	1	5274635	A/C	0.162791	0.14954	-0.0886076	0.242424	0.194544	-0.246118	0
chr1_5274736	1	5274736	G/A	0.0465116	0.04543	-0.0238095	0.0606061	0.0772229	0.21518	0
chr1_5274746	1	5274746	C/G	0.0232558	0.0229854	-0.0117647	0.0606061	0.0665874	0.0898268	0
chr1_5274749	1	5274749	A/G	0.0697674	0.0673337	-0.0361446	0.0606061	0.0877263	0.309146	0
chr1_5274784	1	5274784	A/G	0	0	NaN	0.0151515	0.0114282	-0.325801	0
chr1_5274797	1	5274797	C/T	0.0232558	0.0229854	-0.0117647	0.0151515	0.0114282	-0.325801	0
chr1_5274809	1	5274809	A/G	0.0232558	0.0229854	-0.0117647	0.030303	0.0227243	-0.33351	0
chr1_5274857	1	5274857	C/T	0.0232558	0.0229854	-0.0117647	0.0606061	0.0665874	0.0898268	0
chr1_5274858	1	5274858	C/G	0.0232558	0.0229854	-0.0117647	0	0	NaN	0.00259141
chr1_5274872	1	5274872	C/T	0.0232558	0.0229854	-0.0117647	0.0606061	0.0772229	0.21518	0
chr1_5274890	1	5274890	A/C	0	0	NaN	0	0.0114282	1	NaN
chr1_5274895	1	5274895	A/T	0.0465116	0.04543	-0.0238095	0.0606061	0.0772229	0.21518	0
chr1_5274901	1	5274901	C/T	0.0697674	0.0673337	-0.0361446	0.030303	0.0449201	0.325401	0
chr1_5274955	1	5274955	G/A	0	0	NaN	0	0.0114282	1	NaN
chr1_5274997	1	5274997	G/A	0	0	NaN	0.0151515	0.0114282	-0.325801	0
chr1_5275059	1	5275059	T/C	0.139535	0.16874	0.173077	0.257576	0.246069	-0.0467602	0.00333732
chr1_5275071	1	5275071	C/T	0	0	NaN	0	0.0114282	1	NaN
chr1_5275098	1	5275098	T/C	0.0232558	0.0229854	-0.0117647	0.0606061	0.0665874	0.0898268	0
chr1_5275102	1	5275102	G/A	0.0232558	0.0229854	-0.0117647	0	0	NaN	0.00259141
chr1_5275126	1	5275126	G/A	0	0	NaN	0	0.0227243	1	0.00631189
chr1_5275201	1	5275201	T/G	0.511628	0.439156	-0.165025	0.530303	0.409565	-0.294795	0.234813
chr1_5275220	1	5275220	C/T	0.0465116	0.04543	-0.0238095	0.0606061	0.0877263	0.309146	0
chr1_5275240	1	5275240	G/A	0.0232558	0.0229854	-0.0117647	0	0	NaN	0.00259141
chr1_5275260	1	5275260	G/A	0.0465116	0.04543	-0.0238095	0	0	NaN	0.0148643
chr1_5275272	1	5275272	T/A	0.0465116	0.04543	-0.0238095	0.0606061	0.0877263	0.309146	0
chr1_5275306	1	5275306	C/T	0.0232558	0.0229854	-0.0117647	0.0757576	0.0772229	0.018975	0.00527742
chr1_5275336	1	5275336	T/A	0.0232558	0.0229854	-0.0117647	0.0454545	0.0558198	0.185691	0
chr1_5360726	1	5360726	T/C	0.190476	0.244898	0.222222	0	0.0136048	1	0.135671
chr1_5469630	1	5469630	A/T	0	0	NaN	0.0243902	0.0176977	-0.378159	0
chr1_5469639	1	5469639	C/T	0.0322581	0.200312	0.838961	0.025	0.0521365	0.520489	0.070177
chr1_5469679	1	5469679	A/G	0.0322581	0.331426	0.902669	0.0465116	0.265928	0.825097	0.566572
chr1_5469874	1	5469874	G/C	0.09375	0.144043	0.349153	0.192982	0.381328	0.49392	0.103333
chr1_5469885	1	5469885	A/G	0.225806	0.466701	0.516165	0.275862	0.407387	0.322849	0.21047
chr1_5469899	1	5469899	C/G	0.266667	0.497778	0.464286	0.0677966	0.0961384	0.294802	0.386921
chr1_5469909	1	5469909	A/G	0.166667	0.406111	0.589603	0.0172414	0.0499671	0.654946	0.234792
chr1_5469930	1	5469930	A/G	0.178571	0.356505	0.499106	0	0.0377219	1	0.201918
chr1_5474155	1	5474155	G/A	0.0731707	0.0704938	-0.0379747	0.0655738	0.0973044	0.326097	0
chr1_5474163	1	5474163	T/A	0.0487805	0.0475907	-0.025	0.0806452	0.0836719	0.0361736	0
chr1_5474231	1	5474231	G/T	0.0238095	0.0235261	-0.0120482	0	0.0240928	1	0.00240016
chr1_5474236	1	5474236	C/T	0.357143	0.499717	0.285309	0.285714	0.325737	0.122867	0.139874
chr1_5474367	1	5474367	C/T	0	0	NaN	0.0153846	0.0115603	-0.330814	0
chr1_5474369	1	5474369	C/T	0.285714	0.495465	0.423341	0.353846	0.397174	0.109091	0.0641841
chr1_5474483	1	5474483	C/G	0.0232558	0.0229854	-0.0117647	0.0909091	0.0877263	-0.0362815	0.026056
chr1_5474489	1	5474489	C/T	0.116279	0.187399	0.379509	0.348485	0.436517	0.20167	0.162014
chr1_5474536	1	5474536	C/T	0.209302	0.317198	0.340153	0.272727	0.377857	0.278226	0
chr1_5474538	1	5474538	T/C	0.302326	0.34424	0.12176	0.348485	0.498349	0.300721	0.146393
chr1_5474549	1	5474549	T/C	0.302326	0.317198	0.0468883	0.393939	0.465055	0.152918	0.0598273
chr1_5474583	1	5474583	T/C	0.162791	0.14954	-0.0886076	0.166667	0.157551	-0.0578616	0
chr1_5474586	1	5474586	A/G	0	0.04543	1	0.0151515	0.0338882	0.552897	0
chr1_5474649	1	5474649	G/A	0.255814	0.34424	0.256874	0.378788	0.419078	0.0961395	0.348254
chr1_5474702	1	5474702	C/T	0	0	NaN	0.0153846	0.04543	0.661355	0.0145418
chr1_5474762	1	5474762	C/T	0	0.0973044	1	0.0819672	0.204863	0.599893	0.0230934
chr1_5507306	1	5507306	A/G	0.461538	0.499671	0.0763158	0.625	0.490035	-0.27542	0
chr1_5507375	1	5507375	A/T	0.627907	0.446998	-0.404719	0.861538	0.49324	-0.746694	0.00955166
chr1_5507422	1	5507422	G/A	0.697674	0.4543	-0.535714	0.878788	0.494649	-0.776588	0.00828947
chr1_5507515	1	5507515	G/A	0	0	NaN	0	0.0227243	1	NaN
chr1_5507519	1	5507519	A/G	0.0465116	0.04543	-0.0238095	0.030303	0.0227243	-0.33351	0
chr1_5507535	1	5507535	A/G	0.209302	0.187399	-0.116883	0.424242	0.366231	-0.158402	0.0702094
chr1_5507593	1	5507593	A/G	0	0	NaN	0.015873	0.0350765	0.547475	0
chr1_5507622	1	5507622	A/T	0.674419	0.472958	-0.425958	0.863636	0.5	-0.727273	0.00899237
chr1_5507641	1	5507641	A/G	0.0232558	0.0229854	-0.0117647	0.0757576	0.0772229	0.018975	0.00527742
chr1_5507651	1	5507651	A/G	0.697674	0.478096	-0.459276	0.863636	0.5	-0.727273	0.00462313
chr1_5507671	1	5507671	C/T	0.674419	0.482693	-0.397199	0.742424	0.476153	-0.559215	0.0539082
chr1_5507722	1	5507722	G/C	0.0465116	0.04543	-0.0238095	0.030303	0.0338882	0.105795	0
chr1_5507726	1	5507726	A/C	0.395349	0.34424	-0.148468	0.0757576	0.0877263	0.136432	0.135697
chr1_5507742	1	5507742	A/G	0.0232558	0.0229854	-0.0117647	0.0454545	0.0449201	-0.0118984	0
chr1_5507759	1	5507759	G/T	0.372093	0.33099	-0.124183	0.166667	0.166997	0.00197785	0.0552025
chr1_5507762	1	5507762	T/A	0	0	NaN	0.0151515	0.0114282	-0.325801	0
chr1_5507895	1	5507895	T/G	0.395349	0.369118	-0.0710623	0.333333	0.300172	-0.110475	0.00249343
chr1_5507951	1	5507951	G/A	0.302326	0.34424	0.12176	0.439394	0.354076	-0.24096	0
chr1_5507954	1	5507954	G/C	0.186047	0.205516	0.0947368	0.393939	0.328181	-0.200373	0.0350195
chr1_5507970	1	5507970	G/A	0.651163	0.48675	-0.337778	0.787879	0.499405	-0.577633	0.00430471
chr1_5507978	1	5507978	G/C	0.0465116	0.04543	-0.0238095	0	0	NaN	0.0148643
chr1_5507984	1	5507984	A/T	0.232558	0.24013	0.0315315	0.0606061	0.0449201	-0.349198	0.0681976
chr1_5553602	1	5553602	C/T	0.102564	0.0973044	-0.0540541	0.0851064	0.239855	0.645176	0.0407439
chr1_5553633	1	5553633	A/C	0.0487805	0.0475907	-0.025	0.0408163	0.0893555	0.543214	0.00541115
chr1_5553645	1	5553645	A/G	0.0243902	0.0240928	-0.0123457	0.08	0.291243	0.725315	0.141681
chr1_5553650	1	5553650	T/G	0.0487805	0.0475907	-0.025	0.08	0.281183	0.715488	0.115051
chr1_5553674	1	5553674	A/C	0	0.0475907	1	0.02	0.0150367	-0.330076	0
chr1_5553721	1	5553721	C/A	0	0	NaN	0	0.0302959	1	0.00947568
chr1_5553734	1	5553734	T/G	0.097561	0.0928019	-0.0512821	0.0416667	0.117188	0.644444	0
chr1_5553778	1	5553778	C/A	0.0487805	0.0475907	-0.025	0.0416667	0.0920916	0.547552	0.00619391
chr1_5553848	1	5553848	C/T	0.0731707	0.0704938	-0.0379747	0.0714286	0.191327	0.626667	0.0248908
chr1_5553867	1	5553867	C/A	0.0243902	0.0240928	-0.0123457	0	0	NaN	0.000294025
chr1_5553900	1	5553900	A/G	0.05	0.095	0.473684	0.0714286	0.26977	0.735225	0.0463779
chr1_5553904	1	5553904	A/G	0.025	0.0246875	-0.0126582	0	0	NaN	0.000308826
chr1_5553932	1	5553932	A/C	0.0487805	0.0475907	-0.025	0.0952381	0.244898	0.611111	0.0537081
chr1_5838470	1	5838470	G/T	0.184211	0.283587	0.350427	0.232143	0.447293	0.481005	0.0327192
chr1_5838495	1	5838495	T/G	0.0810811	0.077794	-0.0422535	0.12069	0.161513	0.252754	0.00185406
chr1_5838526	1	5838526	T/G	0	0	NaN	0	0.0124219	1	NaN
chr1_5838746	1	5838746	T/C	0.0465116	0.04543	-0.0238095	0.101695	0.0739645	-0.374915	0.000836826
chr1_5838772	1	5838772	T/A	0.209302	0.256625	0.184405	0.293103	0.35503	0.174425	0.00395957
chr1_5838873	1	5838873	T/A	0.170732	0.298929	0.428856	0.224138	0.402513	0.443154	0.0104808
chr1_5838876	1	5838876	T/C	0.166667	0.322846	0.483758	0.224138	0.413645	0.458139	0.00169875
chr1_5838931	1	5838931	C/A	0.219512	0.356038	0.383459	0.148148	0.43295	0.657817	0.0150621
chr1_5862828	1	5862828	C/T	0.05	0.04875	-0.025641	0.0967742	0.103733	0.0670829	0
chr1_5862832	1	5862832	C/T	0.564103	0.491782	-0.147059	0.193548	0.421963	0.541314	0.0269783
chr1_5862839	1	5862839	G/C	0.435897	0.393491	-0.107769	0	0	NaN	0.272347
chr1_5862868	1	5862868	G/C	0.125	0.199687	0.374022	0.213115	0.274956	0.224913	0.00481224
chr1_5862872	1	5862872	A/G	0.4	0.455	0.120879	0.196721	0.484297	0.593801	0.0904305
chr1_5862880	1	5862880	C/G	0.025	0.0246875	-0.0126582	0.229508	0.182022	-0.260881	0.0780215
chr1_5862885	1	5862885	C/G	0.075	0.117188	0.36	0.114754	0.140362	0.182443	0
chr1_5862904	1	5862904	G/A	0.025641	0.0253123	-0.012987	0.258621	0.286578	0.097555	0.109462
chr1_5933605	1	5933605	T/G	0.375	0.429688	0.127273	0.533333	0.421963	-0.263934	0
chr1_5933684	1	5933684	C/T	0.27907	0.27258	-0.0238095	0.530303	0.436517	-0.21485	0.052184
chr1_5933925	1	5933925	G/A	0.0789474	0.122922	0.357746	0.016129	0.0119756	-0.346823	0.0382617
chr1_5933945	1	5933945	C/T	0.595238	0.499717	-0.191151	0.606061	0.46195	-0.311961	0.046368
chr1_5943118	1	5943118	T/A	0.261905	0.322846	0.188762	0.222222	0.210772	-0.0543268	0.00874211
chr1_5962878	1	5962878	G/A	0	0	NaN	0.0793651	0.0584265	-0.358375	0.0317361
chr1_5962898	1	5962898	C/T	0.047619	0.0464853	-0.0243902	0.0769231	0.0673337	-0.142416	0
chr1_5962911	1	5962911	A/G	0.232558	0.205516	-0.131579	0.0606061	0.0665874	0.0898268	0.0461713
chr1_5962912	1	5962912	C/T	0.255814	0.223094	-0.146667	0.439394	0.354076	-0.24096	0.0301799
chr1_5962922	1	5962922	G/A	0.0232558	0.0229854	-0.0117647	0.121212	0.118444	-0.0233737	0.026056
chr1_5962930	1	5962930	T/C	0.0465116	0.04543	-0.0238095	0.121212	0.118444	-0.0233737	0.0084886
chr1_5962952	1	5962952	G/A	0.0465116	0.04543	-0.0238095	0.242424	0.176311	-0.374979	0.0631382
chr1_5962957	1	5962957	T/C	0.604651	0.42185	-0.433333	0.545455	0.394306	-0.383329	0
chr1_5962971	1	5962971	G/C	0.139535	0.1298	-0.075	0.121212	0.108337	-0.118847	0
chr1_5963038	1	5963038	T/C	0.837209	0.49324	-0.697368	0.69697	0.440547	-0.582055	0.00939767
chr1_5963043	1	5963043	C/T	0.302326	0.256625	-0.178082	0.106061	0.0877263	-0.208995	0.0442823
chr1_5963056	1	5963056	G/A	0	0	NaN	0.106061	0.118444	0.104548	0.0462293
chr1_5963092	1	5963092	C/A	0	0	NaN	0.0606061	0.0449201	-0.349198	0.0222959
chr1_5963235	1	5963235	A/G	0.0232558	0.0229854	-0.0117647	0.19697	0.157551	-0.2502	0.0640328
chr1_5963242	1	5963242	G/A	0.348837	0.287994	-0.211268	0.469697	0.328181	-0.431214	0.00209282
chr1_5963255	1	5963255	G/T	0	0	NaN	0.030303	0.0449201	0.325401	0.00631189
chr1_5963267	1	5963267	C/T	0	0	NaN	0.0454545	0.0558198	0.185691	0.0143067
chr1_5963306	1	5963306	C/T	0.418605	0.42185	0.00769231	0.19697	0.166997	-0.179481	0.118294
chr1_5963317	1	5963317	T/C	0.209302	0.187399	-0.116883	0.257576	0.246069	-0.0467602	0
chr1_5963322	1	5963322	A/T	0.0232558	0.0229854	-0.0117647	0.121212	0.0980975	-0.235629	0.026056
chr1_5963374	1	5963374	C/A	0.0697674	0.0673337	-0.0361446	0.0454545	0.0558198	0.185691	0
chr1_5963401	1	5963401	T/A	0.348837	0.317198	-0.0997442	0.6875	0.499362	-0.376756	0.213553
chr1_5963412	1	5963412	G/A	0.0930233	0.0886966	-0.0487805	0.0625	0.0577523	-0.0822086	0
chr1_5963426	1	5963426	A/G	0.0714286	0.0688776	-0.037037	0.031746	0.0354914	0.105528	0
chr1_5973244	1	5973244	G/T	0.341463	0.314099	-0.0871212	0.238095	0.244898	0.0277778	0.00364602
chr1_5973262	1	5973262	T/C	0	0	NaN	0.0967742	0.0917405	-0.0548693	0.0405905
chr1_5973283	1	5973283	G/A	0.0952381	0.0907029	-0.05	0.0769231	0.0886966	0.132739	0
chr1_5973310	1	5973310	G/T	0.0238095	0.0235261	-0.0120482	0.292308	0.248445	-0.176548	0.112911
chr1_5973408	1	5973408	A/T	0	0	NaN	0.030303	0.0227243	-0.33351	0.00631189
chr1_5973433	1	5973433	A/G	0.0714286	0.0688776	-0.037037	0.151515	0.128419	-0.179854	0.00621919
chr1_5973460	1	5973460	C/T	0	0	NaN	0.030303	0.0449201	0.325401	0.00631189
chr1_5973465	1	5973465	T/G	0.0232558	0.0229854	-0.0117647	0.0606061	0.0665874	0.0898268	0
chr1_5973481	1	5973481	C/T	0.186047	0.16874	-0.102564	0.136364	0.118444	-0.151295	0
chr1_5973499	1	5973499	G/T	0.581395	0.412385	-0.409836	0.287879	0.254195	-0.132513	0.0549991
chr1_5973500	1	5973500	C/T	0.534884	0.482693	-0.108123	0.0757576	0.0980975	0.227732	0.332871
chr1_5973517	1	5973517	T/C	0.0238095	0.0235261	-0.0120482	0.0606061	0.0665874	0.0898268	0
chr1_5973525	1	5973525	A/G	0.047619	0.0464853	-0.0243902	0.0606061	0.0877263	0.309146	0
chr1_5973529	1	5973529	C/T	0.190476	0.172336	-0.105263	0.257576	0.229423	-0.122713	0
chr1_5973539	1	5973539	A/G	0.0238095	0.0235261	-0.0120482	0.0606061	0.0558198	-0.085745	0
chr1_5973559	1	5973559	G/A	0	0	NaN	0.0454545	0.0338882	-0.341308	0.0143067
chr1_5973604	1	5973604	T/A	0	0	NaN	0.166667	0.128419	-0.29784	0.0780612
chr1_5973613	1	5973613	A/C	0.0232558	0.0229854	-0.0117647	0.0606061	0.0772229	0.21518	0
chr1_5973622	1	5973622	T/C	0.162791	0.14954	-0.0886076	0.2	0.178137	-0.122732	0
chr1_5973637	1	5973637	T/G	0.209302	0.287994	0.273239	0.338462	0.287994	-0.17524	0
chr1_5973748	1	5973748	C/A	0	0	NaN	0	0	NaN	NaN
chr1_5973768	1	5973768	T/C	0.0232558	0.0229854	-0.0117647	0.030303	0.0449201	0.325401	0
chr1_5973784	1	5973784	T/A	0.0930233	0.0886966	-0.0487805	0.106061	0.118444	0.104548	0
chr1_5973850	1	5973850	C/T	0.0465116	0.04543	-0.0238095	0	0.0227243	1	0.0148643
chr1_5973868	1	5973868	T/A	0.0232558	0.0229854	-0.0117647	0	0.0227243	1	0.00259141
chr1_5973957	1	5973957	C/T	0.162791	0.14954	-0.0886076	0.140625	0.110727	-0.27002	0
chr1_5973969	1	5973969	A/G	0.047619	0.0464853	-0.0243902	0.0307692	0.0342753	0.102291	0
chr1_5973976	1	5973976	A/G	0.0243902	0.0240928	-0.0123457	0.0153846	0.0232526	0.33837	0
chr1_5973981	1	5973981	A/G	0.0487805	0.0475907	-0.025	0.0461538	0.0342753	-0.346563	0
chr1_5982206	1	5982206	T/G	0.275	0.429688	0.36	0.42	0.499878	0.159795	0.0678473
chr1_6003998	1	6003998	G/A	0.214286	0.191327	-0.12	0.52459	0.459686	-0.141192	0.177556
chr1_6004003	1	6004003	C/T	0.560976	0.423855	-0.323509	0.508197	0.493827	-0.0290984	0.0361784
chr1_6004012	1	6004012	G/A	0.0243902	0.0240928	-0.0123457	0.262295	0.23472	-0.117479	0.0953939
chr1_6004016	1	6004016	A/G	0.243902	0.214158	-0.138889	0.606557	0.493827	-0.228279	0.233035
chr1_6004075	1	6004075	T/C	0	0	NaN	0.0634921	0.0470315	-0.34999	0.0233489
chr1_6004080	1	6004080	A/T	0.0952381	0.0907029	-0.05	0.365079	0.346422	-0.0538578	0.110462
chr1_6004171	1	6004171	C/A	0.534884	0.412385	-0.297049	0.52381	0.499347	-0.0489895	0.0945657
chr1_6004174	1	6004174	T/C	0.0232558	0.0229854	-0.0117647	0.015873	0.0238061	0.333237	0
chr1_6004334	1	6004334	A/G	0.4	0.39875	-0.0031348	0.649123	0.496884	-0.306388	0.0667624
chr1_6004346	1	6004346	G/C	0.05	0.04875	-0.025641	0.0847458	0.108728	0.22057	0
chr1_6033647	1	6033647	T/C	0	0	NaN	0.241935	0.280447	0.137322	0.168374
chr1_6033654	1	6033654	A/C	0	0	NaN	0.046875	0.0789619	0.40636	0.0314388
chr1_6033669	1	6033669	C/T	0.333333	0.393491	0.152882	0.323077	0.363102	0.11023	0
chr1_6033677	1	6033677	G/C	0.025641	0.0253123	-0.012987	0.0153846	0.0229854	0.330679	0
chr1_6033703	1	6033703	C/T	0.0487805	0.0475907	-0.025	0.0769231	0.0780827	0.0148518	0
chr1_6033724	1	6033724	G/A	0	0	NaN	0.0606061	0.0558198	-0.085745	0.0223192
chr1_6033740	1	6033740	C/A	0	0	NaN	0.0454545	0.0338882	-0.341308	0.01429
chr1_6033756	1	6033756	A/G	0.488372	0.472958	-0.0325901	0.575758	0.498943	-0.153954	0.0443378
chr1_6033759	1	6033759	C/T	0.488372	0.472958	-0.0325901	0.590909	0.497622	-0.187466	0.0493016
chr1_6033767	1	6033767	G/A	0	0	NaN	0.0606061	0.0449201	-0.349198	0.0222959
chr1_6033770	1	6033770	G/C	0	0	NaN	0.0757576	0.0558198	-0.357181	0.0302794
chr1_6033826	1	6033826	C/G	0	0	NaN	0.030303	0.0227243	-0.33351	0.00631189
chr1_6033873	1	6033873	C/G	0	0	NaN	0.0151515	0.0114282	-0.325801	0
chr1_6033967	1	6033967	C/G	0.0232558	0.0229854	-0.0117647	0.030303	0.0227243	-0.33351	0
chr1_6033982	1	6033982	G/C	0	0	NaN	0.0757576	0.0558198	-0.357181	0.0302794
chr1_6040649	1	6040649	T/C	0	0.04875	1	0.015625	0.0116955	-0.335984	0
chr1_6048470	1	6048470	C/T	0.44186	0.430773	-0.0257376	0.296875	0.312872	0.0511295	0.418088
chr1_6048504	1	6048504	G/A	0	0	NaN	0.0461538	0.0564494	0.182386	0.030712
chr1_6048564	1	6048564	A/G	0	0	NaN	0.0757576	0.0558198	-0.357181	0.0302794
chr1_6048641	1	6048641	T/A	0.0465116	0.04543	-0.0238095	0.0909091	0.0665874	-0.36526	0
chr1_6048642	1	6048642	C/A	0	0	NaN	0.0909091	0.0665874	-0.36526	0.0382572
chr1_6048687	1	6048687	G/T	0.116279	0.109519	-0.0617284	0.318182	0.328181	0.0304677	0.0847609
chr1_6048723	1	6048723	C/A	0.0232558	0.0229854	-0.0117647	0.0606061	0.0665874	0.0898268	0.0118763
chr1_6048756	1	6048756	A/G	0	0	NaN	0.0307692	0.0564494	0.454924	0.00644853
chr1_6048774	1	6048774	T/C	0	0	NaN	0.0615385	0.04543	-0.354579	0.0226296
chr1_6048801	1	6048801	T/C	0	0	NaN	0.0151515	0.0114282	-0.325801	0
chr1_6048810	1	6048810	C/A	0.0243902	0.0240928	-0.0123457	0	0	NaN	0.00304178
chr1_6048812	1	6048812	C/A	0.0243902	0.0240928	-0.0123457	0	0	NaN	0.00304178
chr1_6048828	1	6048828	A/G	0.0243902	0.0240928	-0.0123457	0.0757576	0.0772229	0.018975	0.0178528
chr1_6048861	1	6048861	G/C	0	0	NaN	0.0151515	0.0114282	-0.325801	0
chr1_6048868	1	6048868	T/C	0.0789474	0.075831	-0.0410959	0.0757576	0.0558198	-0.357181	0
chr1_6048887	1	6048887	C/A	0	0	NaN	0	0	NaN	NaN
chr1_6048937	1	6048937	T/C	0.0540541	0.0525931	-0.0277778	0.0645161	0.0917405	0.296754	0
chr1_6063236	1	6063236	A/G	0	0	NaN	0.0461538	0.0342753	-0.346563	0.0145063
chr1_6063247	1	6063247	G/A	0.390244	0.368828	-0.0580645	0.430769	0.490265	0.121354	0.0583065
chr1_6063302	1	6063302	T/C	0	0	NaN	0	0.0232526	1	0.00644853
chr1_6064046	1	6064046	G/A	0	0	NaN	0.016129	0.0359161	0.550925	0
chr1_6064057	1	6064057	A/G	0.0243902	0.0240928	-0.0123457	0.0163934	0.0481634	0.659629	0
chr1_6064058	1	6064058	A/G	0	0	NaN	0.0163934	0.0713306	0.770177	0.0327062
chr1_6064069	1	6064069	A/G	0	0	NaN	0.0634921	0.0696763	0.0887566	0.0400981
chr1_6235228	1	6235228	C/T	0.097561	0.0928019	-0.0512821	0	0	NaN	0.0417779
chr1_6235331	1	6235331	T/A	0	0	NaN	0.0769231	0.0886966	0.132739	0.030712
chr1_6235349	1	6235349	C/A	0	0	NaN	0.0923077	0.109519	0.157151	0.038789
chr1_6235380	1	6235380	C/G	0	0	NaN	0.0923077	0.109519	0.157151	0.038789
chr1_6235429	1	6235429	A/G	0	0	NaN	0.121212	0.108337	-0.118847	0.0541958
chr1_6235438	1	6235438	C/T	0.0232558	0.0229854	-0.0117647	0.0454545	0.0772229	0.411385	0
chr1_6235442	1	6235442	G/A	0	0	NaN	0.166667	0.147972	-0.126339	0.0780612
chr1_6235526	1	6235526	A/G	0.0232558	0.0229854	-0.0117647	0.212121	0.194544	-0.0903535	0.0718297
chr1_6235549	1	6235549	G/A	0.0232558	0.0229854	-0.0117647	0.212121	0.194544	-0.0903535	0.0718297
chr1_6235552	1	6235552	A/G	0.0232558	0.0229854	-0.0117647	0.19697	0.203461	0.0319067	0.079663
chr1_6235580	1	6235580	A/G	0	0	NaN	0	0.0114282	1	NaN
chr1_6235594	1	6235594	A/C	0.0232558	0.0229854	-0.0117647	0.19697	0.203461	0.0319067	0.079663
chr1_6235602	1	6235602	T/C	0	0	NaN	0.030303	0.0227243	-0.33351	0.00631189
chr1_6235610	1	6235610	T/C	0.395349	0.446998	0.115547	0.424242	0.354076	-0.198168	0.0131064
chr1_6235618	1	6235618	A/G	0	0	NaN	0.0151515	0.0114282	-0.325801	0
chr1_6235640	1	6235640	T/G	0	0	NaN	0	0.0114282	1	NaN
chr1_6235656	1	6235656	C/A	0	0	NaN	0.030303	0.0227243	-0.33351	0.00631189
chr1_6235669	1	6235669	G/T	0	0	NaN	0	0	NaN	NaN
chr1_6235676	1	6235676	G/T	0.0232558	0.0229854	-0.0117647	0.212121	0.203461	-0.042562	0.0718297
chr1_6235767	1	6235767	G/A	0.0232558	0.0229854	-0.0117647	0.0454545	0.0558198	0.185691	0
chr1_6235770	1	6235770	G/A	0.0232558	0.0229854	-0.0117647	0.212121	0.212247	0.000594177	0.0875254
chr1_6235780	1	6235780	C/A	0.0232558	0.0229854	-0.0117647	0.19697	0.203461	0.0319067	0.079663
chr1_6235873	1	6235873	C/T	0.232558	0.302866	0.232143	0.0757576	0.0991752	0.236124	0.100374
chr1_6235875	1	6235875	C/G	0.0232558	0.0229854	-0.0117647	0.348485	0.287994	-0.210044	0.158946
chr1_6235889	1	6235889	G/C	0.372093	0.40238	0.0752688	0.378788	0.34424	-0.100359	0
chr1_6235903	1	6235903	A/G	0.186047	0.16874	-0.102564	0.19697	0.205516	0.0415869	0
chr1_6235904	1	6235904	C/A	0.186047	0.302866	0.385714	0.0757576	0.0991752	0.236124	0.100374
chr1_6270079	1	6270079	C/T	0.0243902	0.0240928	-0.0123457	0.0625	0.0459516	-0.360128	0
chr1_6270087	1	6270087	A/G	0.0731707	0.0704938	-0.0379747	0.0454545	0.0772229	0.411385	0
chr1_6270099	1	6270099	A/T	0.142857	0.172336	0.171053	0.333333	0.287994	-0.157433	0.0229744
chr1_6270179	1	6270179	G/A	0.27907	0.24013	-0.162162	0.393939	0.388955	-0.012815	0.0459601
chr1_6270180	1	6270180	T/G	0.186047	0.205516	0.0947368	0.0909091	0.0772229	-0.17723	0.0253321
chr1_6270193	1	6270193	T/G	0	0	NaN	0.030303	0.0227243	-0.33351	0.00631189
chr1_6270206	1	6270206	C/T	0.372093	0.40238	0.0752688	0.575758	0.455344	-0.264445	0.00206215
chr1_6270270	1	6270270	T/C	0.55814	0.4543	-0.228571	0.19697	0.185493	-0.0618687	0.121548
chr1_6270273	1	6270273	C/G	0.0465116	0.04543	-0.0238095	0	0	NaN	0.0148643
chr1_6270341	1	6270341	G/C	0.195122	0.176086	-0.108108	0.181818	0.14954	-0.215847	0
chr1_6270347	1	6270347	A/G	0	0	NaN	0.030303	0.0564494	0.463183	0.00619679
chr1_6274616	1	6274616	C/A	0	0	NaN	0	0.062435	1	0.0101866
chr1_6274618	1	6274618	G/A	0	0	NaN	0.0425532	0.0920916	0.537925	0.0317702
chr1_6274638	1	6274638	G/A	0.309524	0.293367	-0.0550725	0.25	0.459184	0.455556	0.0132293
chr1_6283159	1	6283159	A/G	0.0882353	0.184689	0.522248	0.346939	0.469766	0.261465	0.40643
chr1_6283324	1	6283324	T/A	0.05	0.04875	-0.025641	0.423077	0.498163	0.150727	0.40885
chr1_6298325	1	6298325	T/C	0.604651	0.49973	-0.209957	0.211538	0.343858	0.384809	0.137363
chr1_6298357	1	6298357	C/A	0.674419	0.490265	-0.375621	0.355932	0.46875	0.240678	0
chr1_6298805	1	6298805	T/C	0	0	NaN	0.015625	0.0789619	0.80212	0.0312151
chr1_6298827	1	6298827	A/G	0	0	NaN	0.225806	0.185827	-0.215144	0.107527
chr1_6298830	1	6298830	T/C	0.790698	0.48675	-0.624444	0.274194	0.266805	-0.0276909	0.1348
chr1_6298892	1	6298892	G/A	0.697674	0.48675	-0.433333	0.453125	0.37197	-0.218177	0.0613812
chr1_6298958	1	6298958	G/A	0.604651	0.439156	-0.376847	0.261538	0.233979	-0.117785	0.0975177
chr1_6298972	1	6298972	T/A	0.651163	0.4543	-0.433333	0.646154	0.498893	-0.295176	0.0430733
chr1_6298977	1	6298977	C/T	0.604651	0.439156	-0.376847	0.4	0.350663	-0.140698	0.0135529
chr1_6307449	1	6307449	C/T	0.0465116	0.04543	-0.0238095	0	0.014814	1	0.0127101
chr1_6307450	1	6307450	G/A	0.0232558	0.0229854	-0.0117647	0.0784314	0.123594	0.365413	0.040651
chr1_6307494	1	6307494	G/A	0.0232558	0.0229854	-0.0117647	0.0192308	0.0688776	0.720798	0
chr1_6307498	1	6307498	C/T	0.813953	0.498918	-0.631436	0.411765	0.489498	0.158802	0
chr1_6307506	1	6307506	C/T	0.302326	0.287994	-0.0497653	0	0	NaN	0.166886
chr1_6307568	1	6307568	G/A	0	0	NaN	0.137255	0.112274	-0.222495	0.0590151
chr1_6307572	1	6307572	A/G	0	0	NaN	0.137255	0.113866	-0.205408	0.0590151
chr1_6307607	1	6307607	G/T	0.0465116	0.04543	-0.0238095	0.06	0.0739645	0.1888	0
chr1_6307634	1	6307634	G/A	0.674419	0.498918	-0.351762	0.208333	0.451492	0.538566	0.0608906
chr1_6307656	1	6307656	C/T	0.162791	0.187399	0.131313	0	0.143133	1	0
chr1_6307753	1	6307753	C/T	0.325581	0.439156	0.258621	0.189189	0.499783	0.621457	0.0492189
chr1_6307766	1	6307766	C/T	0.232558	0.40238	0.422043	0.194444	0.499764	0.610927	0.098215
chr1_6307790	1	6307790	G/A	0.255814	0.412385	0.379672	0.21875	0.490265	0.553813	0.043036
chr1_6311883	1	6311883	G/A	0.0465116	0.04543	-0.0238095	0.0163934	0.0612883	0.732519	0
chr1_6311933	1	6311933	C/T	0.395349	0.391833	-0.0089717	0.225806	0.390707	0.422056	0
chr1_6312019	1	6312019	A/G	0.214286	0.261621	0.180932	0.137931	0.388503	0.644968	0.0336396
chr1_6312078	1	6312078	T/C	0.414634	0.489292	0.152584	0.155172	0.472126	0.671332	0
chr1_6312186	1	6312186	A/G	0.0487805	0.0475907	-0.025	0.0377358	0.059645	0.367326	0
chr1_6312245	1	6312245	G/T	0	0.0475907	1	0.037037	0.0855424	0.567033	0.0021104
chr1_6312302	1	6312302	A/C	0.365854	0.403629	0.0935888	0.0925926	0.325413	0.715461	0
chr1_6312513	1	6312513	A/G	0.27907	0.27258	-0.0238095	0.232143	0.327911	0.292056	0
chr1_6312522	1	6312522	T/C	0.0930233	0.0886966	-0.0487805	0.0714286	0.160245	0.554253	0
chr1_6312534	1	6312534	T/C	0.44186	0.391833	-0.127674	0.358491	0.451994	0.206868	0.00519091
chr1_6535110	1	6535110	A/C	0.0238095	0.0235261	-0.0120482	0	0	NaN	0.00280855
chr1_6535114	1	6535114	A/G	0.116279	0.14954	0.222423	0.151515	0.203461	0.255313	0
chr1_6535247	1	6535247	C/A	0.0465116	0.04543	-0.0238095	0.121212	0.118444	-0.0233737	0.0084886
chr1_6535250	1	6535250	G/C	0.418605	0.478096	0.124434	0.560606	0.458713	-0.222128	0.112872
chr1_6535259	1	6535259	G/A	0.0697674	0.14954	0.533454	0.272727	0.285375	0.0443182	0.0250457
chr1_6535284	1	6535284	G/C	0	0	NaN	0.166667	0.118444	-0.407139	0.0780612
chr1_6535339	1	6535339	G/C	0.0232558	0.0229854	-0.0117647	0.0151515	0.0114282	-0.325801	0
chr1_6535342	1	6535342	G/A	0.0697674	0.14954	0.533454	0.0151515	0.0227243	0.333245	0.0557758
chr1_6535396	1	6535396	C/T	0.0697674	0.0673337	-0.0361446	0.030303	0.0227243	-0.33351	0
chr1_6535431	1	6535431	A/G	0.255814	0.256625	0.00316122	0.151515	0.147972	-0.0239448	0.0197307
chr1_6535471	1	6535471	T/G	0.0930233	0.1298	0.283333	0.0151515	0.0114282	-0.325801	0.0437791
chr1_6535552	1	6535552	T/A	0.0697674	0.0673337	-0.0361446	0.151515	0.138261	-0.0958607	0.00705708
chr1_6535566	1	6535566	G/A	0.116279	0.109519	-0.0617284	0.0909091	0.0980975	0.0732782	0
chr1_6535580	1	6535580	A/C	0.0697674	0.0673337	-0.0361446	0.136364	0.128419	-0.0618687	0.00222229
chr1_6535583	1	6535583	G/A	0	0	NaN	0.0151515	0.0114282	-0.325801	0
chr1_6535594	1	6535594	T/C	0.0697674	0.0673337	-0.0361446	0.151515	0.138261	-0.0958607	0.00705708
chr1_6535637	1	6535637	C/G	0.116279	0.109519	-0.0617284	0.106061	0.118444	0.104548	0
chr1_6535645	1	6535645	C/G	0.0465116	0.04543	-0.0238095	0.136364	0.138261	0.0137254	0.0144537
chr1_6535673	1	6535673	C/A	0.162791	0.14954	-0.0886076	0.0909091	0.0772229	-0.17723	0.0017319
chr1_6535674	1	6535674	G/A	0.162791	0.14954	-0.0886076	0.106061	0.0877263	-0.208995	0
chr1_6535690	1	6535690	A/C	0.348837	0.430773	0.190207	0.545455	0.476153	-0.145545	0.156287
chr1_6535783	1	6535783	T/C	0.0697674	0.0673337	-0.0361446	0.0454545	0.0338882	-0.341308	0
chr1_6535888	1	6535888	G/A	0.465116	0.48675	0.0444444	0.575758	0.440547	-0.306915	0.0990844
chr1_6535916	1	6535916	T/C	0.0465116	0.04543	-0.0238095	0.0909091	0.0665874	-0.36526	0
chr1_6535947	1	6535947	C/T	0.0465116	0.04543	-0.0238095	0	0	NaN	0.0148643
chr1_6535949	1	6535949	G/A	0.0930233	0.1298	0.283333	0.19697	0.270049	0.270615	0.0310474
chr1_6536024	1	6536024	G/A	0.0697674	0.0673337	-0.0361446	0.257576	0.229423	-0.122713	0.0645547
chr1_6536036	1	6536036	A/G	0.116279	0.14954	0.222423	0.0151515	0.0114282	-0.325801	0.0557758
chr1_6536076	1	6536076	C/T	0.139535	0.16874	0.173077	0.227273	0.246069	0.076388	0.00333732
chr1_6607036	1	6607036	C/T	0	0	NaN	0.0615385	0.04543	-0.354579	0.0226296
chr1_6607067	1	6607067	G/A	0.232558	0.205516	-0.131579	0.393939	0.377857	-0.042562	0.0573336
chr1_6607195	1	6607195	A/G	0.302326	0.256625	-0.178082	0.469697	0.423636	-0.108728	0.0410412
chr1_6607227	1	6607227	T/C	0.0232558	0.0229854	-0.0117647	0.0454545	0.0558198	0.185691	0
chr1_6607244	1	6607244	A/T	0.325581	0.27258	-0.194444	0.454545	0.423636	-0.0729626	0.0270966
chr1_6607429	1	6607429	T/A	0.285714	0.244898	-0.166667	0.296875	0.372042	0.202038	0.006704
chr1_6607433	1	6607433	C/A	0.285714	0.244898	-0.166667	0.3125	0.372042	0.16004	0.00335456
chr1_6746267	1	6746267	C/A	0.162791	0.14954	-0.0886076	0.318182	0.307372	-0.0351679	0.0200061
chr1_6746490	1	6746490	C/A	0	0	NaN	0.0151515	0.0227243	0.333245	0
chr1_6746605	1	6746605	C/T	0.0465116	0.04543	-0.0238095	0.0483871	0.080781	0.401009	0
chr1_6746616	1	6746616	C/T	0.116279	0.109519	-0.0617284	0.0677966	0.0836719	0.189732	0
chr1_6791712	1	6791712	A/G	0.027027	0.0266618	-0.0136986	0.0517241	0.0505988	-0.0222414	0
chr1_6824544	1	6824544	G/T	0	0.0464853	1	0.0461538	0.0570934	0.191608	0
chr1_6824641	1	6824641	C/T	0.27907	0.35695	0.218182	0.246154	0.248445	0.0092224	0.0109664
chr1_6824685	1	6824685	T/A	0.27907	0.33099	0.156863	0.261538	0.205516	-0.272591	0.0130042
chr1_6824755	1	6824755	A/C	0.116279	0.109519	-0.0617284	0.0454545	0.0558198	0.185691	0.00724056
chr1_6824819	1	6824819	G/A	0.0930233	0.0886966	-0.0487805	0.030303	0.0338882	0.105795	0.00754742
chr1_6824866	1	6824866	A/G	0.348837	0.391833	0.109731	0.151515	0.147972	-0.0239448	0.117913
chr1_6824969	1	6824969	G/T	0.0232558	0.0229854	-0.0117647	0.0151515	0.0338882	0.552897	0
chr1_6824984	1	6824984	G/A	0.465116	0.49973	0.0692641	0.424242	0.46195	0.0816271	0.0194093
chr1_6824989	1	6824989	T/C	0.302326	0.369118	0.180952	0.272727	0.277778	0.0181818	0.00249343
chr1_6825014	1	6825014	C/T	0.232558	0.302866	0.232143	0.484848	0.498349	0.0270896	0.212815
chr1_6825090	1	6825090	A/C	0.0930233	0.0886966	-0.0487805	0	0	NaN	0.0393699
chr1_6825185	1	6825185	C/G	0.0697674	0.0673337	-0.0361446	0.151515	0.138261	-0.0958607	0.0180513
chr1_6825188	1	6825188	G/A	0.418605	0.40238	-0.0403226	0.515152	0.488836	-0.0538329	0.1634
chr1_6825197	1	6825197	A/G	0.44186	0.391833	-0.127674	0.393939	0.470868	0.163376	0.242817
chr1_6825227	1	6825227	G/C	0.0697674	0.0673337	-0.0361446	0.151515	0.157551	0.0383076	0.0303396
chr1_6825250	1	6825250	G/A	0	0	NaN	0.0454545	0.0338882	-0.341308	0.0143067
chr1_6825263	1	6825263	C/G	0.44186	0.498918	0.114363	0.272727	0.307372	0.112713	0.207126
chr1_6825264	1	6825264	G/A	0	0.04543	1	0	0	NaN	0.0148643
chr1_6825285	1	6825285	T/C	0.0930233	0.0886966	-0.0487805	0.0606061	0.0665874	0.0898268	0
chr1_6825287	1	6825287	T/A	0.372093	0.380746	0.0227273	0.19697	0.307372	0.359182	0.0199218
chr1_6825301	1	6825301	T/A	0.348837	0.391833	0.109731	0.2	0.3101	0.355047	0.0246996
chr1_6825366	1	6825366	G/A	0.285714	0.336735	0.151515	0.25	0.312872	0.200951	0
chr1_6883340	1	6883340	C/T	0.166667	0.345679	0.517857	0.236842	0.495713	0.52222	0.0642066
chr1_6883352	1	6883352	G/T	0.189189	0.406501	0.534591	0.261905	0.499851	0.476035	0.0728866
chr1_6883604	1	6883604	A/G	0.465116	0.380746	-0.221591	0.451613	0.368828	-0.224454	0
chr1_6891498	1	6891498	G/C	0	0	NaN	0.0333333	0.0372536	0.105233	0.00708225
chr1_6891501	1	6891501	C/A	0.268293	0.356038	0.246449	0.377049	0.490547	0.23137	0.0822989
chr1_6891590	1	6891590	C/T	0.261905	0.293367	0.107246	0.42623	0.483269	0.118028	0.130937
chr1_6891594	1	6891594	C/A	0.261905	0.293367	0.107246	0.409836	0.485425	0.155718	0.138659
chr1_6891650	1	6891650	G/T	0	0	NaN	0.0461538	0.0673337	0.314551	0.0145418
chr1_6891665	1	6891665	G/T	0.209302	0.287994	0.273239	0.421875	0.456747	0.0763494	0.0974321
chr1_6891752	1	6891752	A/G	0.0697674	0.109519	0.362963	0.0483871	0.0359161	-0.347225	0.00518394
chr1_6891811	1	6891811	C/A	0.075	0.0721875	-0.038961	0.150943	0.208237	0.275136	0.015607
chr1_6891890	1	6891890	A/T	0.0930233	0.16874	0.448718	0.16129	0.195419	0.174645	0
chr1_6891946	1	6891946	G/A	0.0714286	0.111961	0.362025	0.114754	0.147615	0.222611	0
chr1_6892096	1	6892096	G/A	0	0.0525931	1	0.0181818	0.0277723	0.345325	0
chr1_6892244	1	6892244	T/C	0	0	NaN	0.0666667	0.0721875	0.0764791	0.024527
chr1_6892305	1	6892305	T/C	0.0512821	0.142012	0.638889	0.220339	0.182022	-0.210507	0
chr1_6892335	1	6892335	G/C	0.027027	0.0266618	-0.0136986	0.0833333	0.104938	0.205882	0.0195468
chr1_6892336	1	6892336	G/A	0.027027	0.0266618	-0.0136986	0.1	0.115836	0.136711	0.0275118
chr1_6892451	1	6892451	C/A	0.108108	0.149014	0.27451	0.0172414	0.0129027	-0.336263	0.0518627
chr1_6892466	1	6892466	A/T	0.189189	0.323229	0.414689	0.220339	0.444444	0.504237	0.0225449
chr1_6892474	1	6892474	G/A	0.189189	0.323229	0.414689	0.237288	0.440089	0.460818	0.0179787
chr1_6892581	1	6892581	G/A	0.0512821	0.0499671	-0.0263158	0.390625	0.32699	-0.19461	0.151409
chr1_6892600	1	6892600	G/A	0.05	0.04875	-0.025641	0	0.0116955	1	0.0163934
chr1_6895712	1	6895712	G/A	0.0714286	0.0688776	-0.037037	0.0163934	0.04875	0.663724	0.0081189
chr1_6895716	1	6895716	G/A	0.0238095	0.0235261	-0.0120482	0.0163934	0.0605469	0.729244	0
chr1_6895747	1	6895747	T/G	0	0	NaN	0.0166667	0.0961384	0.826639	0
chr1_6895769	1	6895769	T/C	0.560976	0.470256	-0.192916	0.366667	0.441596	0.169678	0.167778
chr1_6899640	1	6899640	C/G	0	0	NaN	0.015625	0.0470315	0.667776	0.0147184
chr1_6899706	1	6899706	G/A	0.0238095	0.0235261	-0.0120482	0.047619	0.0350765	-0.357576	0
chr1_6914903	1	6914903	A/C	0.325581	0.439156	0.258621	0.307692	0.443145	0.305662	0
chr1_6915029	1	6915029	G/T	0.418605	0.48675	0.14	0.242424	0.220901	-0.0974337	0.179747
chr1_6915049	1	6915049	G/T	0	0	NaN	0.0151515	0.0114282	-0.325801	0
chr1_6915056	1	6915056	G/A	0	0	NaN	0.0454545	0.0338882	-0.341308	0.0143067
chr1_6915129	1	6915129	T/C	0.0232558	0.0229854	-0.0117647	0	0	NaN	0.00259141
chr1_6915141	1	6915141	A/T	0	0	NaN	0	0.0227243	1	NaN
chr1_6915200	1	6915200	A/C	0.162791	0.187399	0.131313	0.0757576	0.0877263	0.136432	0.0252694
chr1_6915228	1	6915228	C/T	0.0930233	0.0886966	-0.0487805	0	0	NaN	0.0393699
chr1_6915331	1	6915331	A/T	0.44186	0.495673	0.108565	0.318182	0.307372	-0.0351679	0.24237
chr1_6915344	1	6915344	G/A	0.162791	0.187399	0.131313	0.0151515	0.0114282	-0.325801	0.0799906
chr1_6915418	1	6915418	C/T	0.162791	0.14954	-0.0886076	0.0307692	0.0342753	0.102291	0.0388585
chr1_6922071	1	6922071	T/C	0.0930233	0.1298	0.283333	0.384615	0.40238	0.0441481	0.143859
chr1_6922125	1	6922125	C/T	0.116279	0.14954	0.222423	0.0454545	0.0449201	-0.0118984	0.0264818
chr1_6922136	1	6922136	G/C	0.209302	0.223094	0.0618182	0.106061	0.0980975	-0.0811754	0.025663
chr1_6922197	1	6922197	G/T	0.214286	0.322846	0.33626	0.140625	0.151142	0.0695828	0.0308043
chr1_6922204	1	6922204	C/G	0.302326	0.317198	0.0468883	0.126984	0.191327	0.336296	0.0331168
chr1_6922236	1	6922236	A/G	0.0232558	0.0673337	0.654618	0.0151515	0.0227243	0.333245	0.00909128
chr1_6922289	1	6922289	T/C	0.0697674	0.0673337	-0.0361446	0.0461538	0.04543	-0.0159341	0
chr1_6922345	1	6922345	T/C	0	0.04543	1	0.0615385	0.0673337	0.0860673	0
chr1_6922374	1	6922374	T/G	0.0465116	0.0886966	0.47561	0.0153846	0.0115603	-0.330814	0.0199007
chr1_6922441	1	6922441	A/C	0.0232558	0.0229854	-0.0117647	0.0151515	0.0114282	-0.325801	0
chr1_6922463	1	6922463	T/C	0	0	NaN	0.0454545	0.0558198	0.185691	0.0302794
chr1_6922505	1	6922505	C/T	0.214286	0.227608	0.0585305	0.333333	0.334853	0.00453738	0.023121
chr1_6922507	1	6922507	G/A	0.214286	0.227608	0.0585305	0.333333	0.334853	0.00453738	0.023121
chr1_6922579	1	6922579	C/T	0.261905	0.418084	0.373559	0.484848	0.436517	-0.11072	0
chr1_6922608	1	6922608	A/G	0.0232558	0.0229854	-0.0117647	0.0454545	0.0449201	-0.0118984	0
chr1_6929433	1	6929433	G/A	0.0232558	0.0229854	-0.0117647	0	0.0116955	1	0.00239571
chr1_6929519	1	6929519	G/T	0.0232558	0.0229854	-0.0117647	0	0	NaN	0.00259141
chr1_6929575	1	6929575	A/G	0.395349	0.391833	-0.0089717	0.439394	0.497622	0.117012	0.110729
chr1_6929576	1	6929576	C/T	0.162791	0.187399	0.131313	0.0151515	0.0227243	0.333245	0.0799906
chr1_6929604	1	6929604	T/C	0.0697674	0.0673337	-0.0361446	0.0454545	0.0338882	-0.341308	0
chr1_6929605	1	6929605	A/C	0.418605	0.40238	-0.0403226	0.469697	0.498349	0.057493	0.0994418
chr1_6929675	1	6929675	G/A	0.534884	0.446998	-0.196612	0.257576	0.262188	0.0175909	0.0926555
chr1_6929703	1	6929703	C/T	0	0	NaN	0.0923077	0.0673337	-0.370899	0.038789
chr1_6929705	1	6929705	A/G	0.0697674	0.0673337	-0.0361446	0.153846	0.14954	-0.028794	0.00773161
chr1_6929721	1	6929721	G/A	0.372093	0.380746	0.0227273	0.569231	0.46728	-0.21818	0.241395
chr1_6929756	1	6929756	G/A	0.418605	0.40238	-0.0403226	0.5	0.493394	-0.0133887	0.126514
chr1_6929759	1	6929759	T/C	0.0930233	0.0886966	-0.0487805	0	0	NaN	0.0393699
chr1_6929775	1	6929775	A/G	0.0465116	0.04543	-0.0238095	0.0454545	0.0338882	-0.341308	0
chr1_6929820	1	6929820	G/A	0.0465116	0.04543	-0.0238095	0	0	NaN	0.0148643
chr1_6929862	1	6929862	A/G	0	0	NaN	0.0151515	0.0114282	-0.325801	0
chr1_6929869	1	6929869	C/T	0.372093	0.380746	0.0227273	0.515152	0.473576	-0.0877896	0.222904
chr1_6929877	1	6929877	C/G	0.302326	0.256625	-0.178082	0.227273	0.220901	-0.0288441	0
chr1_6929918	1	6929918	A/G	0.162791	0.14954	-0.0886076	0	0.0114282	1	0.0760282
chr1_6929927	1	6929927	C/T	0.0232558	0.0229854	-0.0117647	0.0454545	0.0558198	0.185691	0.00527742
chr1_6929938	1	6929938	G/A	0	0	NaN	0.106061	0.0877263	-0.208995	0.0462293
chr1_6929988	1	6929988	C/T	0.255814	0.498918	0.487263	0.307692	0.287994	-0.0684001	0.194156
chr1_6939740	1	6939740	A/G	0.0232558	0.0673337	0.654618	0.0454545	0.04543	-0.000541126	0
chr1_6939798	1	6939798	T/C	0.0232558	0.0229854	-0.0117647	0.030303	0.04543	0.332973	0
chr1_6939860	1	6939860	C/T	0	0	NaN	0.030303	0.0229854	-0.31836	0.00631189
chr1_6939882	1	6939882	C/T	0.255814	0.287994	0.111737	0.530303	0.443145	-0.196681	0.0758349
chr1_6939915	1	6939915	C/G	0	0	NaN	0	0.0115603	1	NaN
chr1_6940000	1	6940000	T/C	0.0697674	0.0673337	-0.0361446	0.078125	0.101403	0.22956	0.00332747
chr1_6995678	1	6995678	T/C	0	0	NaN	0.0344828	0.0402515	0.143316	0.00743076
chr1_6995701	1	6995701	T/A	0.162791	0.14954	-0.0886076	0.0166667	0.0129027	-0.291721	0.0525509
chr1_6995720	1	6995720	T/C	0.047619	0.0464853	-0.0243902	0.0806452	0.157903	0.489273	0.0306634
chr1_6995729	1	6995729	T/G	0.214286	0.293367	0.269565	0.253968	0.306588	0.171631	0
chr1_6995738	1	6995738	T/C	0.0232558	0.0229854	-0.0117647	0.015873	0.0121208	-0.309572	0
chr1_6995836	1	6995836	C/T	0.0232558	0.0229854	-0.0117647	0.184615	0.209751	0.119834	0.10513
chr1_6995849	1	6995849	T/C	0.44186	0.472958	0.0657519	0.453125	0.491218	0.0775478	0
chr1_6995860	1	6995860	G/C	0.0232558	0.0229854	-0.0117647	0.046875	0.0470315	0.00332755	0
chr1_6995862	1	6995862	T/C	0.372093	0.42185	0.117949	0.40625	0.458194	0.113367	0
chr1_6995911	1	6995911	A/G	0.0232558	0.0229854	-0.0117647	0.031746	0.0246875	-0.285915	0
chr1_6995914	1	6995914	A/G	0.418605	0.4543	0.0785714	0.238095	0.255	0.0662932	0.0939012
chr1_6995954	1	6995954	G/A	0	0	NaN	0.0508475	0.110052	0.53797	0.0520169
chr1_6995963	1	6995963	G/A	0.0555556	0.197531	0.71875	0.229508	0.318458	0.279315	0.0094647
chr1_6996001	1	6996001	A/G	0.232558	0.205516	-0.131579	0.213115	0.313712	0.320668	0
chr1_6996004	1	6996004	C/T	0.357143	0.452098	0.210031	0.245902	0.499918	0.508116	0.0740538
chr1_7157352	1	7157352	T/A	0.302326	0.256625	-0.178082	0.212121	0.176311	-0.203106	0
chr1_7157354	1	7157354	T/C	0.0232558	0.0229854	-0.0117647	0.0606061	0.0558198	-0.085745	0
chr1_7157376	1	7157376	G/A	0.0232558	0.0229854	-0.0117647	0.030303	0.0338882	0.105795	0
chr1_7157457	1	7157457	T/C	0	0	NaN	0.015873	0.0119756	-0.325445	0
chr1_7157485	1	7157485	T/G	0.488372	0.482693	-0.0117647	0.253968	0.288358	0.119261	0.313533
chr1_7157555	1	7157555	T/C	0.0930233	0.0886966	-0.0487805	0.015873	0.0238061	0.333237	0.0191131
chr1_7157584	1	7157584	C/A	0.116279	0.187399	0.379509	0.031746	0.0354914	0.105528	0.0603887
chr1_7157606	1	7157606	A/T	0	0	NaN	0.0634921	0.0917405	0.307916	0.0564737
chr1_7157608	1	7157608	C/A	0.255814	0.287994	0.111737	0.0952381	0.154449	0.383369	0.0178711
chr1_7157621	1	7157621	C/G	0.116279	0.109519	-0.0617284	0.121212	0.0980975	-0.235629	0
chr1_7157692	1	7157692	G/A	0.116279	0.109519	-0.0617284	0.106061	0.0877263	-0.208995	0
chr1_7157717	1	7157717	T/C	0	0	NaN	0.030303	0.0338882	0.105795	0.00631189
chr1_7157764	1	7157764	T/C	0.0465116	0.04543	-0.0238095	0.151515	0.118444	-0.279217	0.0207812
chr1_7157793	1	7157793	A/G	0.0232558	0.0229854	-0.0117647	0.030303	0.0227243	-0.33351	0
chr1_7157825	1	7157825	A/G	0.255814	0.223094	-0.146667	0.439394	0.444444	0.0113636	0.101501
chr1_7157827	1	7157827	A/G	0.162791	0.14954	-0.0886076	0.333333	0.360219	0.0746378	0.0862993
chr1_7157860	1	7157860	A/T	0.186047	0.16874	-0.102564	0	0.0114282	1	0.0882209
chr1_7157862	1	7157862	T/C	0.255814	0.223094	-0.146667	0.393939	0.436517	0.0975402	0.0947697
chr1_7157874	1	7157874	G/A	0.0465116	0.04543	-0.0238095	0.0454545	0.0449201	-0.0118984	0
chr1_7157883	1	7157883	G/A	0.465116	0.40238	-0.155914	0.424242	0.496763	0.145986	0.119534
chr1_7157903	1	7157903	G/T	0.232558	0.205516	-0.131579	0.454545	0.44821	-0.0141355	0.12337
chr1_7158015	1	7158015	A/T	0	0	NaN	0.0327869	0.0246875	-0.328076	0.00705372
chr1_7158033	1	7158033	A/T	0	0	NaN	0	0	NaN	NaN
chr1_7158036	1	7158036	T/G	0.139535	0.1298	-0.075	0.0169492	0.0129027	-0.313615	0.0402861
chr1_7164826	1	7164826	C/T	0.116279	0.109519	-0.0617284	0.222222	0.318551	0.302397	0.0434406
chr1_7164833	1	7164833	A/G	0.0697674	0.0673337	-0.0361446	0.015873	0.0238061	0.333237	0.00810646
chr1_7184079	1	7184079	A/C	0.0232558	0.0229854	-0.0117647	0.03125	0.0896886	0.651572	0.0128999
chr1_7184134	1	7184134	A/G	0.0238095	0.0235261	-0.0120482	0	0.0115603	1	0.0027079
chr1_7184165	1	7184165	A/G	0.0238095	0.0688776	0.654321	0.0606061	0.0772229	0.21518	0
chr1_7184220	1	7184220	A/G	0	0	NaN	0.0454545	0.0665874	0.31737	0.0143067
chr1_7184233	1	7184233	T/G	0.162791	0.14954	-0.0886076	0.0909091	0.0772229	-0.17723	0.0017319
chr1_7184326	1	7184326	T/C	0.209302	0.187399	-0.116883	0.121212	0.118444	-0.0233737	0.00373948
chr1_7184327	1	7184327	C/T	0	0	NaN	0.030303	0.0449201	0.325401	0.0222959
chr1_7184344	1	7184344	T/C	0.0930233	0.0886966	-0.0487805	0.151515	0.185493	0.183178	0.0165447
chr1_7184406	1	7184406	T/A	0.511628	0.46728	-0.0949074	0.424242	0.493394	0.140155	0
chr1_7184417	1	7184417	A/C	0.534884	0.46106	-0.160117	0.424242	0.499405	0.150505	0.0159381
chr1_7184419	1	7184419	G/A	0.0232558	0.0229854	-0.0117647	0.030303	0.0338882	0.105795	0
chr1_7184465	1	7184465	G/A	0	0	NaN	0.0151515	0.0114282	-0.325801	0
chr1_7256163	1	7256163	A/G	0.166667	0.406111	0.589603	0.326087	0.490807	0.335611	0.0187574
chr1_7256204	1	7256204	A/G	0.2	0.231111	0.134615	0.2	0.446344	0.551915	0.107381
chr1_7282967	1	7282967	T/C	0.225	0.492188	0.542857	0.515625	0.496356	-0.0388202	0.00540464
chr1_7282975	1	7282975	T/C	0.075	0.117188	0.36	0.125	0.103733	-0.205018	0
chr1_7282979	1	7282979	C/T	0.325	0.484687	0.329465	0.4375	0.42854	-0.0209092	0
chr1_7283009	1	7283009	T/G	0.0731707	0.114515	0.361039	0.078125	0.125149	0.375743	0
chr1_7283028	1	7283028	C/T	0.225	0.334688	0.327731	0.390625	0.30095	-0.297975	0
chr1_7283057	1	7283057	C/G	0.15	0.13875	-0.0810811	0.578125	0.422832	-0.36727	0.172954
chr1_7283063	1	7283063	A/G	0.125	0.159688	0.217221	0.15625	0.111961	-0.39557	0
chr1_7283094	1	7283094	G/A	0.404762	0.397676	-0.017819	0.484375	0.40526	-0.195222	0
chr1_7283095	1	7283095	G/T	0.142857	0.132653	-0.0769231	0.59375	0.424637	-0.398254	0.169504
chr1_7283194	1	7283194	A/G	0.255814	0.223094	-0.146667	0.569231	0.386357	-0.473327	0.0661905
chr1_7283195	1	7283195	T/A	0	0	NaN	0.0461538	0.04543	-0.0159341	0.0145418
chr1_7283208	1	7283208	G/A	0.27907	0.24013	-0.162162	0.584615	0.40745	-0.434815	0.0602662
chr1_7283218	1	7283218	T/C	0.0697674	0.0673337	-0.0361446	0.0153846	0.0229854	0.330679	0.00876694
chr1_7283233	1	7283233	A/G	0.0697674	0.0673337	-0.0361446	0.0461538	0.0342753	-0.346563	0
chr1_7283313	1	7283313	T/C	0.0465116	0.04543	-0.0238095	0.0625	0.0459516	-0.360128	0
chr1_7283370	1	7283370	A/T	0.142857	0.209751	0.318919	0.0793651	0.0798611	0.00621118	0.0343116
chr1_7283384	1	7283384	A/G	0.0238095	0.0235261	-0.0120482	0.031746	0.0235261	-0.349398	0
chr1_7283395	1	7283395	T/C	0.0238095	0.0235261	-0.0120482	0.0634921	0.0584265	-0.0867002	0
chr1_7291777	1	7291777	G/C	0	0	NaN	0.0208333	0.0165278	-0.260504	0
chr1_7291782	1	7291782	C/A	0	0	NaN	0	0	NaN	NaN
chr1_7291850	1	7291850	G/T	0.133333	0.444444	0.7	0.0625	0.305966	0.795729	0.0965229
chr1_7291925	1	7291925	A/G	0.0740741	0.0713306	-0.0384615	0.06	0.233434	0.742968	0.0464344
chr1_7291956	1	7291956	A/G	0.16129	0.248179	0.350105	0.06	0.104938	0.428235	0.0178208
chr1_7291962	1	7291962	T/C	0.129032	0.224766	0.425926	0.08	0.132653	0.396923	0.000445865
chr1_7291967	1	7291967	C/T	0.129032	0.270552	0.523077	0.0392157	0.0750732	0.477634	0.071951
chr1_7292040	1	7292040	C/A	0	0	NaN	0.0188679	0.0437737	0.568966	0.0178025
chr1_7292074	1	7292074	T/C	0.193548	0.437045	0.557143	0.235294	0.488166	0.518004	0.00513827
chr1_7292094	1	7292094	G/C	0	0	NaN	0.0196078	0.0152663	-0.28439	0
chr1_7292110	1	7292110	A/T	0.09375	0.241699	0.612121	0.0408163	0.104938	0.611044	0.0230668
chr1_7292119	1	7292119	T/C	0	0	NaN	0.04	0.0457764	0.126187	0.00839826
chr1_7292150	1	7292150	T/C	0.0322581	0.0317378	-0.0163934	0.1	0.132653	0.246154	0.04331
chr1_7292194	1	7292194	C/A	0	0	NaN	0.0204082	0.0155029	-0.316407	0
chr1_7292197	1	7292197	G/A	0.0645161	0.312175	0.793333	0.18	0.488166	0.631273	0.262607
chr1_7292262	1	7292262	A/T	0.0967742	0.0920916	-0.0508475	0.06	0.0750732	0.20078	0
chr1_7292284	1	7292284	C/T	0.0645161	0.270552	0.761538	0.02	0.0155029	-0.290079	0.131732
chr1_7292298	1	7292298	T/C	0.0322581	0.0317378	-0.0163934	0.176471	0.329112	0.463798	0.165187
chr1_7302911	1	7302911	G/A	0.114286	0.202449	0.435484	0.285714	0.304688	0.0622711	0.00577363
chr1_7302941	1	7302941	C/T	0.142857	0.132653	-0.0769231	0.293103	0.346512	0.154132	0.0913444
chr1_7302951	1	7302951	T/A	0.0540541	0.192841	0.719697	0.224138	0.259644	0.136751	0
chr1_7302954	1	7302954	G/T	0.243243	0.381665	0.362679	0.396552	0.4968	0.201788	0.0773714
chr1_7302971	1	7302971	A/T	0.162162	0.306793	0.471429	0.263158	0.3432	0.233223	0
chr1_7302977	1	7302977	G/A	0.135135	0.126004	-0.0724638	0.186441	0.313712	0.405695	0.0619341
chr1_7302986	1	7302986	C/T	0.162162	0.149014	-0.0882353	0.147541	0.299712	0.507723	0.0285313
chr1_7302991	1	7302991	T/G	0.243243	0.381665	0.362679	0.290323	0.492188	0.410138	0.0508476
chr1_7303041	1	7303041	C/T	0	0	NaN	0.016129	0.0124219	-0.298438	0
chr1_7333212	1	7333212	A/C	0.0869565	0.42344	0.794643	0.174603	0.211932	0.176136	0.108692
chr1_7333218	1	7333218	T/C	0	0	NaN	0.0322581	0.0238061	-0.355035	0.00558733
chr1_7333281	1	7333281	A/G	0.04	0.0392	-0.0204082	0.0322581	0.0470315	0.314118	0
chr1_7333290	1	7333290	C/A	0.08	0.0768	-0.0416667	0.0645161	0.0584265	-0.104228	0
chr1_7333326	1	7333326	A/G	0.12	0.1128	-0.0638298	0.109375	0.110727	0.012207	0
chr1_7333350	1	7333350	C/A	0.037037	0.0363512	-0.0188679	0.046875	0.0896886	0.477358	0
chr1_7333353	1	7333353	G/C	0.0357143	0.0350765	-0.0181818	0.03125	0.0459516	0.319936	0
chr1_7333392	1	7333392	C/T	0	0	NaN	0.031746	0.0235261	-0.349398	0.00579065
chr1_7333549	1	7333549	C/G	0.0416667	0.186632	0.776744	0.333333	0.294543	-0.131696	0.0163583
chr1_7358688	1	7358688	A/G	0.097561	0.0928019	-0.0512821	0.0666667	0.0961384	0.306556	0
chr1_7358700	1	7358700	G/A	0.0731707	0.114515	0.361039	0.0666667	0.184089	0.637857	0
chr1_7407121	1	7407121	C/T	0	0	NaN	0.0188679	0.0281633	0.330052	0
chr1_7407136	1	7407136	A/G	0	0	NaN	0.0185185	0.0137924	-0.342657	0
chr1_7407154	1	7407154	A/G	0.205128	0.223537	0.0823529	0.333333	0.345679	0.0357143	0.0315977
chr1_7407166	1	7407166	C/G	0	0	NaN	0.0555556	0.0798611	0.304348	0.0368543
chr1_7407168	1	7407168	A/G	0.275	0.409687	0.328757	0.0363636	0.127604	0.715027	0.169416
chr1_7407190	1	7407190	G/C	0.15	0.13875	-0.0810811	0.148148	0.141107	-0.0498975	0
chr1_7407194	1	7407194	T/A	0.275	0.409687	0.328757	0.111111	0.197531	0.4375	0.108881
chr1_7407220	1	7407220	A/T	0.0512821	0.0499671	-0.0263158	0	0	NaN	0.0154459
chr1_7407265	1	7407265	T/C	0.0512821	0.142012	0.638889	0.0925926	0.200978	0.539289	0
chr1_7407284	1	7407284	C/T	0.175	0.199687	0.123631	0	0.0253123	1	0.10618
chr1_7407302	1	7407302	G/A	0.0243902	0.0240928	-0.0123457	0.0163934	0.0475907	0.655533	0
chr1_7407314	1	7407314	T/A	0.365854	0.328673	-0.113122	0.0967742	0.144361	0.329636	0.102271
chr1_7407377	1	7407377	C/T	0.15	0.28875	0.480519	0.0806452	0.0928019	0.130997	0.0847595
chr1_7407399	1	7407399	A/T	0	0.0499671	1	0.0166667	0.024996	0.333226	0
chr1_7407400	1	7407400	G/A	0.0512821	0.0499671	-0.0263158	0	0.0125781	1	0.0164261
chr1_7438955	1	7438955	G/T	0.0243902	0.0240928	-0.0123457	0.109375	0.100277	-0.0907307	0.019095
chr1_7439000	1	7439000	T/C	0	0	NaN	0.015625	0.0232526	0.328032	0
chr1_7439103	1	7439103	G/A	0	0	NaN	0.05	0.0481634	-0.0381329	0.0158006
chr1_7439111	1	7439111	T/C	0	0	NaN	0.0338983	0.04875	0.30465	0.00725268
chr1_7439120	1	7439120	C/G	0.0731707	0.0704938	-0.0379747	0	0	NaN	0.0280977
chr1_7602673	1	7602673	T/G	0.790698	0.49324	-0.60307	0.370968	0.365569	-0.0147673	0.0714799
chr1_7602726	1	7602726	T/A	0.651163	0.439156	-0.482759	0.111111	0.142786	0.221836	0.181853
chr1_7602765	1	7602765	G/C	0	0	NaN	0.016129	0.0354914	0.54555	0.0153045
chr1_7602858	1	7602858	C/T	0	0	NaN	0.0793651	0.101403	0.217331	0.0316282
chr1_7602860	1	7602860	G/A	0	0	NaN	0.016129	0.0119756	-0.346823	0
chr1_7603017	1	7603017	C/T	0.380952	0.481859	0.209412	0.196429	0.399931	0.508844	0.0263844
chr1_7603064	1	7603064	G/A	0.119048	0.152778	0.220779	0	0.0129027	1	0.0755864
chr1_7603074	1	7603074	T/A	0	0	NaN	0.0175439	0.0512465	0.657658	0.0167587
chr1_7603159	1	7603159	A/G	0.05	0.04875	-0.025641	0.0980392	0.0976427	-0.00406054	0
chr1_7603171	1	7603171	G/A	0.125	0.159688	0.217221	0	0	NaN	0.0787079
chr1_7603301	1	7603301	T/C	0.05	0.04875	-0.025641	0.0350877	0.100978	0.65252	0
chr1_7603376	1	7603376	G/A	0	0	NaN	0.0172414	0.0130713	-0.319023	0
chr1_7603403	1	7603403	G/A	0.125	0.117188	-0.0666667	0.122807	0.274723	0.552979	0.0581842
chr1_7603413	1	7603413	G/C	0.1	0.28875	0.65368	0.203704	0.191327	-0.0646914	0.00118511
chr1_7603429	1	7603429	G/A	0	0	NaN	0.0338983	0.145429	0.766909	0.078065
chr1_7603464	1	7603464	G/T	0.25	0.48	0.479167	0.220339	0.478411	0.539436	0.0848758
chr1_7603547	1	7603547	T/G	0.0487805	0.0475907	-0.025	0.0677966	0.1437	0.528209	0.0257556
chr1_7603579	1	7603579	T/G	0.121951	0.114515	-0.0649351	0.155172	0.208795	0.256819	0.0173289
chr1_7603617	1	7603617	C/T	0	0	NaN	0.0172414	0.0652849	0.735905	0.0163627
chr1_7603641	1	7603641	C/G	0.125	0.159688	0.217221	0	0	NaN	0.080268
chr1_7603655	1	7603655	A/G	0	0	NaN	0.0701754	0.115688	0.393406	0.044145
chr1_7603675	1	7603675	G/A	0.153846	0.142012	-0.0833333	0.0727273	0.106328	0.316011	0
chr1_7603687	1	7603687	G/A	0.025641	0.0253123	-0.012987	0.0185185	0.0820408	0.774277	0.00891523
chr1_7749242	1	7749242	G/T	0.322581	0.349636	0.077381	0.184211	0.35503	0.48114	0
chr1_7749288	1	7749288	A/G	0.333333	0.35124	0.0509804	0.214286	0.396694	0.459821	0
chr1_7749299	1	7749299	T/A	0.121212	0.488522	0.75188	0.238095	0.487085	0.511184	0
chr1_7749319	1	7749319	A/G	0.352941	0.389273	0.0933333	0.214286	0.392219	0.453659	0
chr1_7749415	1	7749415	A/G	0.0294118	0.0843426	0.651282	0.0465116	0.113407	0.589869	0
chr1_7749432	1	7749432	A/G	0.030303	0.0298439	-0.0153846	0.0888889	0.0798611	-0.113043	0.00198225
chr1_7749438	1	7749438	A/G	0.0606061	0.0587695	-0.03125	0.0909091	0.0654984	-0.387959	0
chr1_7749453	1	7749453	T/C	0.0294118	0.0289792	-0.0149254	0.0697674	0.0824911	0.154243	0
chr1_7749529	1	7749529	T/C	0	0.110727	1	0.0512821	0.0530579	0.0334691	0
chr1_7749928	1	7749928	A/G	0.487179	0.478961	-0.0171585	0.433962	0.495	0.123309	0
chr1_7749936	1	7749936	G/A	0.461538	0.473373	0.025	0.5	0.442868	-0.129003	0.0107557
chr1_7750067	1	7750067	C/A	0.375	0.474687	0.210007	0.275862	0.451425	0.388909	0
chr1_7750069	1	7750069	C/T	0.525	0.429688	-0.221818	0.403509	0.393958	-0.0242438	0.00412137
chr1_7750144	1	7750144	G/A	0.297297	0.253104	-0.174603	0.192308	0.229671	0.162683	0.00157088
chr1_7750150	1	7750150	C/A	0.378378	0.306793	-0.233333	0.173077	0.261138	0.337219	0.0167099
chr1_7750236	1	7750236	G/A	0.25	0.496528	0.496503	0.226415	0.469649	0.517906	0.01859
chr1_7750252	1	7750252	C/T	0.0555556	0.0540123	-0.0285714	0.0196078	0.0294052	0.333185	0
chr1_7789635	1	7789635	A/G	0.0357143	0.0350765	-0.0181818	0.0555556	0.0540123	-0.0285714	0
chr1_7789678	1	7789678	A/G	0	0	NaN	0.0363636	0.0532933	0.31767	0.0273047
chr1_7830811	1	7830811	C/T	0	0	NaN	0.215385	0.187399	-0.14934	0.103585
chr1_7830910	1	7830910	C/T	0.15	0.13875	-0.0810811	0.171875	0.21654	0.206266	0
chr1_7830917	1	7830917	C/G	0	0	NaN	0.234375	0.198547	-0.180453	0.113555
chr1_7830928	1	7830928	A/T	0.15	0.13875	-0.0810811	0.0769231	0.0886966	0.132739	0.00307459
chr1_7830961	1	7830961	G/A	0.0487805	0.0475907	-0.025	0.03125	0.0232526	-0.343936	0
chr1_7830980	1	7830980	A/G	0.0731707	0.0704938	-0.0379747	0.203125	0.18	-0.128472	0.0241253
chr1_7851284	1	7851284	T/C	0.243902	0.214158	-0.138889	0.0862069	0.0984989	0.124793	0.0313306
chr1_7851294	1	7851294	A/G	0.575	0.497188	-0.156505	0.351852	0.454588	0.225999	0.0107049
chr1_7896959	1	7896959	C/A	0	0	NaN	0.0181818	0.0392	0.536178	0
chr1_7897018	1	7897018	A/G	0.0263158	0.0259695	-0.0133333	0	0.0382021	1	0
chr1_8385459	1	8385459	A/G	0.047619	0.0464853	-0.0243902	0.0793651	0.0584265	-0.358375	0
chr1_8387076	1	8387076	G/A	0	0	NaN	0.0307692	0.0346713	0.112544	0.0063892
chr1_8387126	1	8387126	T/C	0.0714286	0.0688776	-0.037037	0.046875	0.0350765	-0.336364	0
chr1_8387253	1	8387253	A/T	0	0	NaN	0	0	NaN	NaN
chr1_8387285	1	8387285	A/G	0.0238095	0.0235261	-0.0120482	0.0307692	0.0232526	-0.32326	0
chr1_8387344	1	8387344	G/C	0	0	NaN	0	0.0232526	1	0.00632987
chr1_8387352	1	8387352	A/T	0.414634	0.5	0.170732	0.415385	0.494394	0.159811	0
chr1_8387475	1	8387475	A/G	0.0769231	0.119987	0.358904	0.015873	0.154449	0.897228	0.0369297
chr1_8415396	1	8415396	C/T	0.0625	0.117188	0.466667	0.0208333	0.0152663	-0.364664	0.0267422
chr1_8415398	1	8415398	A/G	0.0909091	0.189624	0.520581	0.0816327	0.277778	0.706122	0.0124396
chr1_8415544	1	8415544	T/C	0.117647	0.207612	0.433333	0.102041	0.312765	0.673746	0.0355992
chr1_8415652	1	8415652	C/T	0	0	NaN	0.0204082	0.0298439	0.31617	0
chr1_8415694	1	8415694	G/A	0	0	NaN	0	0.0150367	1	NaN
chr1_8415701	1	8415701	A/G	0	0	NaN	0	0.0150367	1	NaN
chr1_8415748	1	8415748	T/C	0.194444	0.21875	0.111111	0.104167	0.281183	0.629542	0.00778825
chr1_8415764	1	8415764	A/G	0.166667	0.197531	0.15625	0.0869565	0.244898	0.644928	0.00391834
chr1_8415774	1	8415774	C/T	0.138889	0.21875	0.365079	0.0909091	0.285004	0.681025	0.0104603
chr1_8619812	1	8619812	T/C	0	0	NaN	0.0163934	0.0253123	0.352353	0
chr1_8619862	1	8619862	C/A	0	0	NaN	0.0655738	0.0721875	0.0916188	0.0241162
chr1_8620037	1	8620037	A/T	0.105263	0.099723	-0.0555556	0.05	0.1437	0.652054	0.00118331
chr1_8620060	1	8620060	A/G	0.0810811	0.077794	-0.0422535	0.0322581	0.0493511	0.346355	0.000715481
chr1_8620061	1	8620061	C/T	0.0540541	0.0525931	-0.0277778	0.0806452	0.161513	0.500688	0.0407626
chr1_8620301	1	8620301	C/T	0.0731707	0.0704938	-0.0379747	0	0.0256367	1	0.0273632
chr1_8620350	1	8620350	C/T	0.0232558	0.0673337	0.654618	0.0952381	0.122378	0.221772	0
chr1_8620355	1	8620355	G/T	0.0232558	0.0229854	-0.0117647	0.0634921	0.0798611	0.204969	6.18e-05
chr1_8620384	1	8620384	C/T	0.0232558	0.0229854	-0.0117647	0.0769231	0.0886966	0.132739	0.00566116
chr1_8620450	1	8620450	T/G	0	0	NaN	0.0151515	0.0229854	0.34082	0
chr1_8620473	1	8620473	T/C	0.0930233	0.0886966	-0.0487805	0.318182	0.292839	-0.086541	0.0603109
chr1_8620524	1	8620524	G/C	0.0465116	0.04543	-0.0238095	0	0	NaN	0.0148643
chr1_8620554	1	8620554	T/C	0	0	NaN	0.0151515	0.0227243	0.333245	0
chr1_8620560	1	8620560	C/A	0	0	NaN	0.030303	0.0338882	0.105795	0.00631189
chr1_8620570	1	8620570	G/A	0.209302	0.187399	-0.116883	0.318182	0.321377	0.00994114	0.0201082
chr1_8620587	1	8620587	T/C	0.162791	0.14954	-0.0886076	0.227273	0.203461	-0.117031	0
chr1_8620596	1	8620596	A/G	0	0	NaN	0.151515	0.128419	-0.179854	0.0701117
chr1_8620606	1	8620606	T/A	0.0232558	0.0229854	-0.0117647	0.136364	0.118444	-0.151295	0.0334479
chr1_8620633	1	8620633	A/G	0.116279	0.109519	-0.0617284	0.0606061	0.0665874	0.0898268	0
chr1_8620645	1	8620645	T/C	0.0232558	0.0229854	-0.0117647	0.0151515	0.0114282	-0.325801	0
chr1_8620660	1	8620660	A/T	0.0232558	0.0229854	-0.0117647	0	0	NaN	0.00259141
chr1_8620670	1	8620670	G/A	0.0232558	0.0229854	-0.0117647	0.0151515	0.0449201	0.662701	0
chr1_8620689	1	8620689	A/G	0.0232558	0.0229854	-0.0117647	0	0.0114282	1	0.00259141
chr1_8620753	1	8620753	A/C	0	0	NaN	0.0153846	0.0115603	-0.330814	0
chr1_8620763	1	8620763	A/T	0.0232558	0.0229854	-0.0117647	0.151515	0.128419	-0.179854	0.0409694
chr1_8620769	1	8620769	A/T	0	0	NaN	0.0151515	0.0338882	0.552897	0
chr1_8620869	1	8620869	A/G	0	0	NaN	0.0151515	0.0114282	-0.325801	0
chr1_8620886	1	8620886	A/C	0.0232558	0.0229854	-0.0117647	0.0909091	0.128419	0.292088	0.0118763
chr1_8620962	1	8620962	C/T	0	0	NaN	0	0.0114282	1	NaN
chr1_8620966	1	8620966	G/A	0.0465116	0.04543	-0.0238095	0	0	NaN	0.0148643
chr1_8621019	1	8621019	C/T	0	0	NaN	0.0151515	0.0114282	-0.325801	0
chr1_8621025	1	8621025	T/C	0	0	NaN	0.0151515	0.0114282	-0.325801	0
chr1_8621054	1	8621054	G/A	0.116279	0.109519	-0.0617284	0.19697	0.185493	-0.0618687	0.00215268
chr1_8621104	1	8621104	G/A	0.139535	0.1298	-0.075	0.151515	0.139738	-0.0842826	0
chr1_8621153	1	8621153	C/T	0.511628	0.380746	-0.34375	0.348485	0.341393	-0.0207747	0.00368745
chr1_8621178	1	8621178	A/G	0.302326	0.256625	-0.178082	0.030303	0.0338882	0.105795	0.11058
chr1_8686483	1	8686483	G/A	0.0232558	0.0229854	-0.0117647	0.030303	0.0227243	-0.33351	0
chr1_8686492	1	8686492	C/T	0	0	NaN	0.030303	0.0558198	0.457127	0.00631189
chr1_8686496	1	8686496	C/T	0	0	NaN	0.0615385	0.0673337	0.0860673	0.0226296
chr1_8686505	1	8686505	T/C	0.0697674	0.0673337	-0.0361446	0.0307692	0.0229854	-0.338643	0
chr1_8686507	1	8686507	G/A	0.0232558	0.0229854	-0.0117647	0.0923077	0.0673337	-0.370899	0.0123787
chr1_8686518	1	8686518	C/G	0.0930233	0.0886966	-0.0487805	0.140625	0.121038	-0.161825	0
chr1_8686562	1	8686562	G/T	0	0	NaN	0.015625	0.0232526	0.328032	0
chr1_8686564	1	8686564	T/C	0.44186	0.369118	-0.19707	0.453125	0.433495	-0.0452836	0
chr1_8686575	1	8686575	C/A	0	0	NaN	0.0461538	0.0564494	0.182386	0.0145418
chr1_8686640	1	8686640	T/C	0	0	NaN	0.0606061	0.0449201	-0.349198	0.0222959
chr1_8686674	1	8686674	C/T	0.0232558	0.0229854	-0.0117647	0.0151515	0.0114282	-0.325801	0
chr1_8686744	1	8686744	G/C	0	0	NaN	0.030303	0.0338882	0.105795	0.00631189
chr1_8686756	1	8686756	C/G	0	0	NaN	0.0151515	0.0227243	0.333245	0
chr1_8686771	1	8686771	T/C	0	0	NaN	0.0757576	0.0665874	-0.137716	0.0302794
chr1_8686787	1	8686787	G/C	0	0	NaN	0.0454545	0.108337	0.580432	0.0303421
chr1_8686824	1	8686824	T/C	0.047619	0.0464853	-0.0243902	0.0307692	0.0564494	0.454924	0
chr1_8837154	1	8837154	G/T	0.0697674	0.0673337	-0.0361446	0.114754	0.166196	0.309524	0.0051974
chr1_8837158	1	8837158	T/C	0.0465116	0.04543	-0.0238095	0.0491803	0.0475907	-0.0334016	0
chr1_8837299	1	8837299	C/G	0.27907	0.27258	-0.0238095	0.454545	0.440547	-0.0317752	0.0693571
chr1_8837325	1	8837325	T/C	0.0232558	0.0229854	-0.0117647	0.0151515	0.0558198	0.728564	0
chr1_8837341	1	8837341	G/A	0.0697674	0.0673337	-0.0361446	0.0454545	0.0449201	-0.0118984	0
chr1_8837346	1	8837346	G/A	0.0465116	0.04543	-0.0238095	0.0909091	0.0877263	-0.0362815	0
chr1_8837355	1	8837355	A/G	0.0232558	0.0229854	-0.0117647	0.0454545	0.0558198	0.185691	0
chr1_8837372	1	8837372	C/G	0	0	NaN	0.0151515	0.0114282	-0.325801	0
chr1_8837375	1	8837375	T/C	0.0697674	0.0673337	-0.0361446	0.0151515	0.0114282	-0.325801	0.00909128
chr1_8837385	1	8837385	T/A	0	0	NaN	0.0151515	0.0114282	-0.325801	0
chr1_8837407	1	8837407	C/T	0	0	NaN	0.0151515	0.0227243	0.333245	0
chr1_8837438	1	8837438	G/C	0.0232558	0.0229854	-0.0117647	0.0151515	0.0227243	0.333245	0
chr1_8837448	1	8837448	T/C	0.0232558	0.0229854	-0.0117647	0.0151515	0.0227243	0.333245	0
chr1_8837466	1	8837466	C/G	0.116279	0.109519	-0.0617284	0.121212	0.108337	-0.118847	0
chr1_8837579	1	8837579	C/T	0	0	NaN	0.0153846	0.0115603	-0.330814	0
chr1_8837634	1	8837634	G/A	0.0232558	0.0229854	-0.0117647	0.2	0.159208	-0.256221	0.0653117
chr1_8837719	1	8837719	T/C	0	0	NaN	0.107692	0.109519	0.0166762	0.0634213
chr1_8837814	1	8837814	A/T	0.0487805	0.0475907	-0.025	0.031746	0.080781	0.607011	0
chr1_8837815	1	8837815	A/G	0.0952381	0.0907029	-0.05	0.047619	0.080781	0.410516	0
chr1_8870042	1	8870042	T/C	0.025	0.0246875	-0.0126582	0.0634921	0.0917405	0.307916	0.0119184
chr1_8870094	1	8870094	A/G	0.475	0.499688	0.0494059	0.241935	0.498141	0.514323	0
chr1_8952111	1	8952111	A/T	0.0243902	0.0240928	-0.0123457	0.078125	0.0680969	-0.147262	0.00511652
chr1_8952117	1	8952117	G/T	0	0	NaN	0.015625	0.0116955	-0.335984	0
chr1_8952127	1	8952127	A/T	0.0243902	0.0240928	-0.0123457	0.0153846	0.0342753	0.551146	0
chr1_8952128	1	8952128	T/A	0.0238095	0.0688776	0.654321	0.0153846	0.0342753	0.551146	0.00949572
chr1_8952212	1	8952212	T/C	0.0465116	0.04543	-0.0238095	0.0757576	0.0877263	0.136432	0
chr1_8952251	1	8952251	C/T	0.0232558	0.0229854	-0.0117647	0.0454545	0.0558198	0.185691	0
chr1_8952305	1	8952305	T/A	0	0	NaN	0	0.0115603	1	NaN
chr1_8952417	1	8952417	G/A	0.325581	0.35695	0.0878788	0.318182	0.354076	0.101374	0
chr1_8952418	1	8952418	G/C	0.116279	0.109519	-0.0617284	0.181818	0.178137	-0.0206659	0.00627995
chr1_8952523	1	8952523	T/A	0.0697674	0.0673337	-0.0361446	0	0	NaN	0.0271238
chr1_8953749	1	8953749	C/A	0.0465116	0.04543	-0.0238095	0.138462	0.121038	-0.14395	0.0283619
chr1_8953800	1	8953800	G/A	0	0	NaN	0.0151515	0.0115603	-0.31065	0
chr1_8953811	1	8953811	C/T	0.209302	0.256625	0.184405	0.0151515	0.0232526	0.348395	0.128768
chr1_8953841	1	8953841	T/C	0	0	NaN	0	0.0115603	1	NaN
chr1_8953872	1	8953872	G/T	0	0	NaN	0	0.0114282	1	NaN
chr1_8954026	1	8954026	A/T	0.52381	0.489796	-0.0694444	0.412698	0.491426	0.160202	0.0521625
chr1_8954048	1	8954048	T/A	0.0232558	0.0229854	-0.0117647	0.0169492	0.0124219	-0.36446	0
chr1_8965583	1	8965583	G/C	0.365854	0.49881	0.266547	0.290323	0.440253	0.340555	0.0511189
chr1_8965632	1	8965632	C/T	0.142857	0.244898	0.416667	0.129032	0.21643	0.403816	0.000422163
chr1_8974176	1	8974176	C/T	0.214286	0.261621	0.180932	0.460317	0.463115	0.00604151	0.125545
chr1_8974213	1	8974213	T/C	0	0	NaN	0.03125	0.0350765	0.109091	0.0065907
chr1_8974329	1	8974329	A/G	0	0	NaN	0.0606061	0.0558198	-0.085745	0.0222959
chr1_8974367	1	8974367	C/G	0	0.04543	1	0	0	NaN	0.0148643
chr1_8974423	1	8974423	A/G	0	0	NaN	0.0461538	0.0342753	-0.346563	0.0144938
chr1_8976772	1	8976772	T/C	0.05	0.04875	-0.025641	0.0483871	0.0696763	0.305544	0
chr1_8976779	1	8976779	T/C	0.125	0.304688	0.589744	0.241935	0.306588	0.210878	0
chr1_9015636	1	9015636	T/C	0	0	NaN	0.0151515	0.0116955	-0.295499	0
chr1_9015656	1	9015656	T/C	0.146341	0.176086	0.168919	0.106061	0.119727	0.114145	0
chr1_9015680	1	9015680	T/C	0.047619	0.0464853	-0.0243902	0.0151515	0.0114282	-0.325801	0
chr1_9015738	1	9015738	T/G	0.285714	0.362812	0.2125	0.0606061	0.0877263	0.309146	0.169257
chr1_9015792	1	9015792	G/A	0.047619	0.0464853	-0.0243902	0.106061	0.0980975	-0.0811754	0.0137162
chr1_9015809	1	9015809	G/C	0.302326	0.287994	-0.0497653	0.378788	0.436517	0.13225	0.0153535
chr1_9015830	1	9015830	C/T	0.186047	0.16874	-0.102564	0.121212	0.166997	0.274166	0
chr1_9015872	1	9015872	C/T	0.116279	0.187399	0.379509	0.136364	0.128419	-0.0618687	0
chr1_9015877	1	9015877	T/G	0.116279	0.187399	0.379509	0.136364	0.118444	-0.151295	0
chr1_9015885	1	9015885	G/T	0.0930233	0.205516	0.547368	0.136364	0.118444	-0.151295	0.0048011
chr1_9015999	1	9015999	G/A	0.166667	0.227608	0.267746	0.166667	0.138261	-0.205447	0.00267827
chr1_9024386	1	9024386	A/T	0	0	NaN	0	0.0114282	1	NaN
chr1_9024389	1	9024389	C/T	0.139535	0.205516	0.321053	0.181818	0.147972	-0.228734	0
chr1_9024397	1	9024397	G/T	0.0232558	0.0229854	-0.0117647	0	0	NaN	0.00259141
chr1_9024432	1	9024432	C/T	0.44186	0.46106	0.0416422	0.530303	0.480909	-0.10271	0
chr1_9024450	1	9024450	C/T	0.0697674	0.0673337	-0.0361446	0.166667	0.138261	-0.205447	0.0123614
chr1_9024452	1	9024452	G/A	0.488372	0.46106	-0.0592375	0.560606	0.473576	-0.183771	0
chr1_9024485	1	9024485	C/T	0.0465116	0.04543	-0.0238095	0.106061	0.0877263	-0.208995	0.00299415
chr1_9024498	1	9024498	T/C	0.0232558	0.0229854	-0.0117647	0.0151515	0.0338882	0.552897	0
chr1_9024510	1	9024510	T/C	0.232558	0.24013	0.0315315	0.121212	0.118444	-0.0233737	0.0261927
chr1_9024549	1	9024549	C/A	0.0465116	0.04543	-0.0238095	0	0	NaN	0.0148643
chr1_9024621	1	9024621	G/C	0.0465116	0.04543	-0.0238095	0	0	NaN	0.0148643
chr1_9024623	1	9024623	C/T	0.0465116	0.04543	-0.0238095	0.0454545	0.0338882	-0.341308	0
chr1_9024648	1	9024648	G/A	0	0	NaN	0.0151515	0.0114282	-0.325801	0
chr1_9024703	1	9024703	C/A	0.395349	0.317198	-0.246377	0.30303	0.292839	-0.034801	0
chr1_9024705	1	9024705	A/C	0.0465116	0.04543	-0.0238095	0	0.0114282	1	0.0148643
chr1_9068598	1	9068598	T/G	0.25	0.341797	0.268571	0.245902	0.260355	0.0555142	0.00247185
chr1_9068615	1	9068615	C/T	0.272727	0.498163	0.452535	0.131148	0.196407	0.332268	0.274512
chr1_9068628	1	9068628	T/C	0.0294118	0.0843426	0.651282	0.0322581	0.18	0.820789	0
chr1_9068641	1	9068641	C/T	0.0909091	0.0867769	-0.047619	0	0	NaN	0.0387866
chr1_9068671	1	9068671	A/G	0.0571429	0.0555102	-0.0294118	0.0967742	0.18	0.462366	0.00453583
chr1_9068711	1	9068711	T/G	0.3125	0.5	0.375	0.15	0.230492	0.349218	0.293078
chr1_9068784	1	9068784	A/G	0	0	NaN	0.0175439	0.0259695	0.324444	0
chr1_9068787	1	9068787	A/G	0.243243	0.486852	0.500375	0.175439	0.265928	0.340278	0.351378
chr1_9068834	1	9068834	G/T	0	0	NaN	0	0.0246875	1	NaN
chr1_9068856	1	9068856	T/C	0.27027	0.271731	0.00537634	0.216667	0.272188	0.20398	0
chr1_9068872	1	9068872	G/C	0.351351	0.323229	-0.0870057	0.275862	0.324706	0.150424	0
chr1_9068891	1	9068891	T/C	0.0277778	0.027392	-0.0140845	0.237288	0.396694	0.401836	0.2773
chr1_9069107	1	9069107	A/G	0	0	NaN	0.0327869	0.0246875	-0.328076	0.00678426
chr1_9069172	1	9069172	G/A	0.325	0.429688	0.243636	0.306452	0.331657	0.0759977	0.368964
chr1_9069173	1	9069173	A/T	0.3	0.42	0.285714	0.306452	0.331657	0.0759977	0.384527
chr1_9069235	1	9069235	A/G	0.35	0.42	0.166667	0.290323	0.314099	0.0756965	0.417701
chr1_9069243	1	9069243	T/A	0	0	NaN	0.112903	0.114515	0.0140762	0.0492947
chr1_9069271	1	9069271	T/C	0.025	0.0246875	-0.0126582	0.0952381	0.0696763	-0.366865	0.0119184
chr1_9069272	1	9069272	C/T	0.0243902	0.0240928	-0.0123457	0.031746	0.0238061	-0.333527	0
chr1_9069305	1	9069305	T/C	0.0731707	0.0704938	-0.0379747	0.015873	0.0238061	0.333237	0.00957574
chr1_9069323	1	9069323	A/G	0.0243902	0.0240928	-0.0123457	0.047619	0.0354914	-0.341708	0
chr1_9069326	1	9069326	G/A	0	0	NaN	0.0634921	0.0584265	-0.0867002	0.0233678
chr1_9069345	1	9069345	G/T	0	0	NaN	0.015873	0.0119756	-0.325445	0
chr1_9069378	1	9069378	C/A	0	0	NaN	0.015873	0.0119756	-0.325445	0
chr1_9069397	1	9069397	T/C	0.0487805	0.0475907	-0.025	0.0793651	0.183844	0.568302	0.0151552
chr1_9069420	1	9069420	C/T	0.025	0.0246875	-0.0126582	0	0.0240928	1	0
chr1_9069459	1	9069459	A/T	0.1	0.095	-0.0526316	0	0	NaN	0.0427303
chr1_9069496	1	9069496	T/A	0	0	NaN	0.016129	0.0598232	0.730388	0.032276
chr1_9069539	1	9069539	G/A	0	0	NaN	0.015873	0.0591166	0.731496	0
chr1_9069574	1	9069574	A/T	0	0	NaN	0.015873	0.0122695	-0.2937	0
chr1_9074515	1	9074515	C/T	0.0465116	0.04543	-0.0238095	0.0338983	0.0246875	-0.373096	0
chr1_9074538	1	9074538	A/T	0.0697674	0.0673337	-0.0361446	0.0819672	0.126581	0.352454	0.0051974
chr1_9074541	1	9074541	C/A	0.0697674	0.0673337	-0.0361446	0.0491803	0.0475907	-0.0334016	0
chr1_9074690	1	9074690	C/G	0	0	NaN	0.0163934	0.0359161	0.543563	0.015496
chr1_9074697	1	9074697	C/T	0	0	NaN	0.0163934	0.0359161	0.543563	0.0155204
chr1_9397915	1	9397915	C/T	0.116279	0.109519	-0.0617284	0.222222	0.191327	-0.161481	0.00891067
chr1_9397978	1	9397978	T/C	0.0238095	0.0235261	-0.0120482	0.015625	0.0116955	-0.335984	0
chr1_9398009	1	9398009	A/G	0.142857	0.132653	-0.0769231	0.171875	0.151142	-0.137177	0
chr1_9398156	1	9398156	A/T	0.142857	0.132653	-0.0769231	0.0862069	0.0628268	-0.372136	0
chr1_9398175	1	9398175	C/A	0.738095	0.499717	-0.477028	0.508772	0.499654	-0.018249	0
chr1_9737459	1	9737459	A/C	0.261905	0.322846	0.188762	0.390625	0.422832	0.0761689	0.0188066
chr1_9737474	1	9737474	T/C	0.025	0.0246875	-0.0126582	0.0153846	0.0342753	0.551146	0
chr1_9737490	1	9737490	G/A	0	0	NaN	0.0153846	0.0115603	-0.330814	0
chr1_9737499	1	9737499	G/A	0.219512	0.356038	0.383459	0.338462	0.426379	0.206196	1.86e-05
chr1_9737582	1	9737582	A/G	0.0232558	0.0229854	-0.0117647	0.0151515	0.0114282	-0.325801	0
chr1_9737590	1	9737590	G/A	0.0232558	0.0229854	-0.0117647	0.030303	0.0665874	0.544913	0
chr1_9737645	1	9737645	G/A	0	0	NaN	0.0615385	0.04543	-0.354579	0.0226494
chr1_9737676	1	9737676	G/A	0.0952381	0.0907029	-0.05	0.030303	0.0338882	0.105795	0.00841581
chr1_9737682	1	9737682	C/T	0.119048	0.111961	-0.0632911	0.0151515	0.0227243	0.333245	0.0333978
chr1_9737708	1	9737708	G/A	0	0	NaN	0.0151515	0.0114282	-0.325801	0
chr1_9737734	1	9737734	A/G	0.139535	0.1298	-0.075	0	0.0114282	1	0.0638221
chr1_9737815	1	9737815	C/T	0.0232558	0.0229854	-0.0117647	0	0.0232526	1	0
chr1_9737897	1	9737897	C/T	0.0232558	0.0229854	-0.0117647	0.0625	0.0680969	0.08219	0
chr1_9737899	1	9737899	C/T	0.27907	0.302866	0.0785714	0.421875	0.429135	0.0169176	0.0293155
chr1_9737920	1	9737920	A/G	0.0465116	0.04543	-0.0238095	0.078125	0.0570934	-0.368371	0
chr1_9738140	1	9738140	T/C	0.0232558	0.0229854	-0.0117647	0.047619	0.0470315	-0.0124927	0
chr1_9738143	1	9738143	C/G	0	0	NaN	0.016129	0.0240928	0.330546	0
chr1_9743076	1	9743076	C/A	0	0	NaN	0	0.0114282	1	NaN
chr1_9743198	1	9743198	C/T	0	0	NaN	0	0.0338882	1	0.00631189
chr1_9743359	1	9743359	A/G	0.0465116	0.04543	-0.0238095	0.030303	0.0338882	0.105795	0
chr1_9743362	1	9743362	A/G	0.0232558	0.0229854	-0.0117647	0.0454545	0.0449201	-0.0118984	0
chr1_9743449	1	9743449	A/G	0.0465116	0.04543	-0.0238095	0.0606061	0.0558198	-0.085745	0
chr1_9743495	1	9743495	A/G	0	0	NaN	0.212121	0.237812	0.10803	0.117724
chr1_9743526	1	9743526	A/G	0.0232558	0.0229854	-0.0117647	0.0454545	0.0558198	0.185691	0
chr1_9743582	1	9743582	C/T	0.0930233	0.0886966	-0.0487805	0	0	NaN	0.0391646
chr1_9747312	1	9747312	T/C	0.146341	0.135634	-0.0789474	0.0952381	0.101403	0.0607966	0
chr1_9747316	1	9747316	C/T	0.219512	0.195419	-0.123288	0.126984	0.172336	0.263158	0
chr1_9747501	1	9747501	A/G	0.170732	0.156157	-0.0933333	0.0483871	0.080781	0.401009	0.0077614
chr1_9747518	1	9747518	G/C	0.195122	0.176086	-0.108108	0.111111	0.132653	0.162393	0
chr1_9747596	1	9747596	C/T	0	0	NaN	0.0307692	0.0229854	-0.338643	0.00644853
chr1_9747620	1	9747620	G/T	0.209302	0.187399	-0.116883	0.0625	0.0789619	0.208479	0.0149092
chr1_9747640	1	9747640	T/C	0.209302	0.187399	-0.116883	0.078125	0.100277	0.220907	0.00790715
chr1_9747642	1	9747642	T/C	0.186047	0.16874	-0.102564	0.078125	0.100277	0.220907	0.00140634
chr1_9747692	1	9747692	T/C	0.162791	0.14954	-0.0886076	0.078125	0.0789619	0.0105993	0.00667601
chr1_9747789	1	9747789	A/G	0.047619	0.0464853	-0.0243902	0.0793651	0.080781	0.0175273	0.00379861
chr1_9747799	1	9747799	A/C	0.097561	0.0928019	-0.0512821	0.016129	0.0238061	0.322482	0.0209104
chr1_9747801	1	9747801	C/T	0.0731707	0.114515	0.361039	0.225806	0.296124	0.23746	0.0420301
chr1_9764790	1	9764790	T/C	0.0714286	0.0688776	-0.037037	0.015625	0.0116955	-0.335984	0.00915781
chr1_9764898	1	9764898	A/T	0	0	NaN	0.0153846	0.0115603	-0.330814	0
chr1_9764908	1	9764908	G/A	0	0	NaN	0.0307692	0.04543	0.322711	0.00644853
chr1_9764918	1	9764918	C/T	0	0	NaN	0.030303	0.0338882	0.105795	0.00631189
chr1_9764954	1	9764954	T/C	0.162791	0.14954	-0.0886076	0.121212	0.0877263	-0.381709	0
chr1_9764971	1	9764971	G/C	0	0	NaN	0.0151515	0.0227243	0.333245	0
chr1_9764984	1	9764984	T/C	0.0697674	0.0673337	-0.0361446	0	0	NaN	0.0271238
chr1_9765014	1	9765014	T/G	0	0	NaN	0.030303	0.0227243	-0.33351	0.00631189
chr1_9765032	1	9765032	T/A	0	0	NaN	0.0757576	0.0772229	0.018975	0.0302794
chr1_9765035	1	9765035	C/A	0.232558	0.205516	-0.131579	0.19697	0.194544	-0.0124711	0
chr1_9765045	1	9765045	A/T	0.0697674	0.0673337	-0.0361446	0.0151515	0.0114282	-0.325801	0.00909128
chr1_9765047	1	9765047	C/G	0	0	NaN	0.030303	0.0227243	-0.33351	0.00631189
chr1_9765063	1	9765063	T/C	0.0697674	0.0673337	-0.0361446	0	0	NaN	0.0271238
chr1_9765081	1	9765081	A/T	0.511628	0.439156	-0.165025	0.363636	0.37211	0.0227717	0.00811543
chr1_9765131	1	9765131	A/G	0.418605	0.40238	-0.0403226	0.257576	0.285375	0.0974116	0.0337807
chr1_9765228	1	9765228	G/A	0	0	NaN	0.0151515	0.0114282	-0.325801	0
chr1_9765286	1	9765286	G/T	0.142857	0.172336	0.171053	0.0757576	0.0980975	0.227732	0.00385831
chr1_9765307	1	9765307	C/T	0.309524	0.499717	0.380601	0.439394	0.478597	0.0819123	0.0010463
chr1_9765308	1	9765308	G/A	0.142857	0.244898	0.416667	0.0757576	0.108337	0.300721	0.0375017
chr1_9765334	1	9765334	C/T	0.0952381	0.209751	0.545946	0.0909091	0.138261	0.342484	0.01211
chr1_9765368	1	9765368	T/C	0.325	0.499688	0.349593	0.378788	0.495772	0.235964	0
chr1_9765407	1	9765407	C/T	0.219512	0.356038	0.383459	0.212121	0.270049	0.214508	0.00408525
chr1_9765416	1	9765416	A/C	0	0	NaN	0.030303	0.0338882	0.105795	0.00619679
chr1_9765432	1	9765432	C/T	0.047619	0.0464853	-0.0243902	0.0151515	0.0227243	0.333245	0
chr1_9765454	1	9765454	C/A	0	0	NaN	0.030303	0.0227243	-0.33351	0.00625434
chr1_9765484	1	9765484	T/G	0.302326	0.369118	0.180952	0.166667	0.246069	0.322685	0.0356166
chr1_9765513	1	9765513	T/G	0.302326	0.369118	0.180952	0.166667	0.229423	0.273539	0.0356166
chr1_9765537	1	9765537	T/C	0.0232558	0.0229854	-0.0117647	0.0454545	0.0877263	0.481859	0.00527742
chr1_9765543	1	9765543	G/A	0	0	NaN	0.0454545	0.0338882	-0.341308	0.0143067
chr1_9765549	1	9765549	C/T	0.0697674	0.0673337	-0.0361446	0.19697	0.185493	-0.0618687	0.0368452
chr1_9765554	1	9765554	G/T	0.395349	0.490265	0.193602	0.454545	0.419078	-0.0846326	0.0264488
chr1_9765596	1	9765596	C/G	0.162791	0.14954	-0.0886076	0.0606061	0.0558198	-0.085745	0.0161241
chr1_9765618	1	9765618	C/A	0.0465116	0.04543	-0.0238095	0.106061	0.0980975	-0.0811754	0.00299415
chr1_9765661	1	9765661	A/T	0.139535	0.1298	-0.075	0.030303	0.0338882	0.105795	0.0283245
chr1_9765746	1	9765746	A/G	0.139535	0.1298	-0.075	0.0909091	0.0877263	-0.0362815	0
chr1_9765803	1	9765803	G/A	0.146341	0.249851	0.414286	0.153846	0.191327	0.195897	0.00464027
chr1_10252115	1	10252115	A/T	0.325	0.409687	0.206712	0.290323	0.311221	0.0671491	0.00664658
chr1_10252155	1	10252155	G/T	0	0	NaN	0.0793651	0.0688776	-0.152263	0.0317361
chr1_10252206	1	10252206	G/A	0	0	NaN	0.0606061	0.0558198	-0.085745	0.0223492
chr1_10252239	1	10252239	C/T	0	0	NaN	0.0307692	0.04543	0.322711	0.0226759
chr1_10252268	1	10252268	C/T	0	0	NaN	0	0.0350765	1	0.00652951
chr1_10252272	1	10252272	C/T	0.0238095	0.0235261	-0.0120482	0.03125	0.0350765	0.109091	0
chr1_10252340	1	10252340	C/G	0.302326	0.369118	0.180952	0.253968	0.332777	0.236821	0
chr1_10252381	1	10252381	G/T	0.190476	0.277778	0.314286	0.33871	0.375	0.0967742	0.0200483
chr1_10256884	1	10256884	G/C	0.790698	0.497566	-0.58913	0.878788	0.5	-0.757576	0
chr1_10256885	1	10256885	A/C	0.0232558	0.0229854	-0.0117647	0.030303	0.0338882	0.105795	0
chr1_10256915	1	10256915	C/A	0.883721	0.49973	-0.768398	0.939394	0.5	-0.878788	0
chr1_10256937	1	10256937	G/A	0.0232558	0.0673337	0.654618	0.166667	0.176311	0.0547021	0.0123614
chr1_10256946	1	10256946	T/G	0.953488	0.5	-0.906977	0.984848	0.499934	-0.969957	0
chr1_10256958	1	10256958	T/G	0.0930233	0.0886966	-0.0487805	0.0151515	0.0114282	-0.325801	0.0202883
chr1_10256975	1	10256975	C/T	1	0.5	-1	0.969697	0.499736	-0.940419	0
chr1_10257038	1	10257038	G/A	1	0.5	-1	1	0.5	-1	0
chr1_10257092	1	10257092	C/T	0.0232558	0.0229854	-0.0117647	0.0151515	0.0114282	-0.325801	0
chr1_10257105	1	10257105	A/C	1	0.5	-1	1	0.5	-1	0
chr1_10257129	1	10257129	G/A	0.0465116	0.04543	-0.0238095	0	0	NaN	0.0148643
chr1_10257171	1	10257171	T/C	1	0.5	-1	1	0.5	-1	0
chr1_10257176	1	10257176	T/C	1	0.5	-1	1	0.5	-1	0
chr1_10257189	1	10257189	C/T	1	0.5	-1	1	0.5	-1	0
chr1_10257201	1	10257201	T/C	0	0	NaN	0.0151515	0.0114282	-0.325801	0
chr1_10257204	1	10257204	A/C	1	0.5	-1	1	0.5	-1	0
chr1_10257234	1	10257234	G/A	0	0	NaN	0.0151515	0.0114282	-0.325801	0
chr1_10257329	1	10257329	C/G	0.55814	0.40238	-0.387097	0.484848	0.377857	-0.283153	0
chr1_10257335	1	10257335	T/C	1	0.5	-1	1	0.5	-1	0
chr1_10257341	1	10257341	G/A	0	0	NaN	0.030303	0.0227243	-0.33351	0.00631189
chr1_10257358	1	10257358	G/C	0.0930233	0.0886966	-0.0487805	0.136364	0.166997	0.183436	0
chr1_10257360	1	10257360	A/G	1	0.5	-1	1	0.5	-1	0
chr1_10257371	1	10257371	C/T	1	0.5	-1	1	0.5	-1	0
chr1_10257385	1	10257385	A/T	1	0.5	-1	0.984848	0.499934	-0.969957	0
chr1_10257412	1	10257412	C/T	0.906977	0.495673	-0.829787	0.893939	0.494649	-0.807219	0
chr1_10257420	1	10257420	C/T	1	0.5	-1	0.984848	0.499934	-0.969957	0
chr1_10257426	1	10257426	C/T	1	0.5	-1	0.984848	0.499934	-0.969957	0
chr1_10257459	1	10257459	A/C	1	0.5	-1	0.984848	0.499934	-0.969957	0
chr1_10257463	1	10257463	G/A	1	0.5	-1	0.984848	0.499934	-0.969957	0
chr1_10257502	1	10257502	A/G	1	0.5	-1	1	0.5	-1	0
chr1_10257509	1	10257509	C/T	0.116279	0.109519	-0.0617284	0.106061	0.0772229	-0.373435	0
chr1_10257527	1	10257527	T/C	0.0930233	0.0886966	-0.0487805	0.0454545	0.0338882	-0.341308	0
chr1_10257551	1	10257551	C/T	0.0930233	0.0886966	-0.0487805	0.0151515	0.0114282	-0.325801	0.0202883
chr1_10257643	1	10257643	T/G	0.860465	0.495673	-0.735952	0.848485	0.498943	-0.700564	0
chr1_10403294	1	10403294	A/G	0.047619	0.0464853	-0.0243902	0.0491803	0.0377219	-0.303761	0
chr1_10403331	1	10403331	T/C	0.0238095	0.0235261	-0.0120482	0.0491803	0.0367969	-0.336535	0
chr1_10403398	1	10403398	G/A	0.166667	0.191327	0.128889	0.193548	0.258403	0.250982	0
chr1_10403406	1	10403406	A/G	0.0952381	0.0907029	-0.05	0.0645161	0.134127	0.518992	0
chr1_10403455	1	10403455	A/G	0.0465116	0.04543	-0.0238095	0.0454545	0.0338882	-0.341308	0
chr1_10403462	1	10403462	A/T	0	0	NaN	0.0151515	0.0114282	-0.325801	0
chr1_10403541	1	10403541	T/C	0.139535	0.1298	-0.075	0.121212	0.0877263	-0.381709	0
chr1_10403555	1	10403555	C/T	0.0232558	0.0229854	-0.0117647	0.0151515	0.0227243	0.333245	0
chr1_10403588	1	10403588	A/C	0.395349	0.317198	-0.246377	0.606061	0.432356	-0.401764	0.0295958
chr1_10403600	1	10403600	A/G	0	0	NaN	0.0454545	0.0449201	-0.0118984	0.0143067
chr1_10403607	1	10403607	C/G	0	0	NaN	0.0606061	0.0665874	0.0898268	0.0382572
chr1_10403635	1	10403635	A/G	0.0232558	0.0229854	-0.0117647	0.030303	0.0227243	-0.33351	0
chr1_10404228	1	10404228	C/T	0.232558	0.205516	-0.131579	0	0	NaN	0.112567
chr1_10404243	1	10404243	T/A	0.0232558	0.0229854	-0.0117647	0.0757576	0.0558198	-0.357181	0.00527742
chr1_10404249	1	10404249	G/A	0	0	NaN	0.151515	0.118444	-0.279217	0.0701117
chr1_10857785	1	10857785	G/A	0	0	NaN	0.0806452	0.103733	0.222569	0.032276
chr1_10857793	1	10857793	G/A	0	0	NaN	0.0806452	0.0928019	0.130997	0.032276
chr1_10857806	1	10857806	T/C	0.075	0.0721875	-0.038961	0.03125	0.0235261	-0.328313	0
chr1_10857848	1	10857848	C/T	0.627907	0.46106	-0.361877	0.575758	0.436517	-0.31898	0
chr1_10858058	1	10858058	G/T	0.0697674	0.0673337	-0.0361446	0.0757576	0.108337	0.300721	0
chr1_10858175	1	10858175	C/A	0.162791	0.187399	0.131313	0.166667	0.118444	-0.407139	0
chr1_10858202	1	10858202	A/G	0.0465116	0.04543	-0.0238095	0.151515	0.138261	-0.0958607	0.0207812
chr1_10858232	1	10858232	A/G	0.642857	0.452098	-0.421944	0.727273	0.478597	-0.519593	0
chr1_10858237	1	10858237	T/C	0.0952381	0.0907029	-0.05	0.272727	0.220901	-0.234613	0.0389962
chr1_10858247	1	10858247	A/G	0.0952381	0.0907029	-0.05	0.287879	0.237812	-0.21053	0.0454546
chr1_10858763	1	10858763	T/C	0.190476	0.209751	0.0918919	0.4	0.337683	-0.184545	0.0156498
chr1_10858783	1	10858783	G/T	0.261905	0.227608	-0.150685	0.439394	0.366231	-0.199774	0.0277958
chr1_10858792	1	10858792	C/T	0	0	NaN	0.030303	0.0338882	0.105795	0.00631189
chr1_10858839	1	10858839	G/A	0	0	NaN	0.0151515	0.0227243	0.333245	0
chr1_10858855	1	10858855	C/T	0.209302	0.187399	-0.116883	0	0	NaN	0.1004
chr1_10858856	1	10858856	T/C	0.232558	0.205516	-0.131579	0	0	NaN	0.112567
chr1_10858920	1	10858920	T/A	0.651163	0.439156	-0.482759	0.787879	0.468027	-0.683403	0.000969756
chr1_10858929	1	10858929	G/T	0.348837	0.287994	-0.211268	0.19697	0.157551	-0.2502	0.0158296
chr1_10858945	1	10858945	A/C	0.348837	0.287994	-0.211268	0.212121	0.166997	-0.27021	0.0105763
chr1_10858963	1	10858963	C/G	0.0930233	0.0886966	-0.0487805	0.227273	0.212247	-0.070792	0.0221062
chr1_10859039	1	10859039	G/A	0.27907	0.24013	-0.162162	0.424242	0.360219	-0.177734	0.00933488
chr1_10859096	1	10859096	G/A	0.813953	0.482693	-0.686275	0.636364	0.436517	-0.45782	0.00817166
chr1_10859134	1	10859134	G/A	0.55814	0.40238	-0.387097	0.727273	0.455344	-0.597193	0.00748501
chr1_10859879	1	10859879	G/C	0	0	NaN	0.0615385	0.04543	-0.354579	0.0227095
chr1_10859978	1	10859978	A/G	0	0	NaN	0.0606061	0.0558198	-0.085745	0.0222959
chr1_10859994	1	10859994	G/A	0.55814	0.40238	-0.387097	0.712121	0.455344	-0.563919	0.00465585
chr1_10860034	1	10860034	C/A	0.674419	0.46106	-0.462757	0.530303	0.399524	-0.327336	0.00578041
chr1_10860054	1	10860054	G/T	0.651163	0.46728	-0.393519	0.530303	0.388955	-0.363405	0.0177552
chr1_10860084	1	10860084	C/G	0.166667	0.152778	-0.0909091	0.272727	0.24013	-0.135749	0.00532674
chr1_10864219	1	10864219	T/C	0.47619	0.444444	-0.0714286	0.333333	0.366231	0.0898268	0.331563
chr1_10864252	1	10864252	G/T	0.255814	0.256625	0.00316122	0.19697	0.194544	-0.0124711	0.00363986
chr1_10864294	1	10864294	T/C	0.232558	0.205516	-0.131579	0.181818	0.194544	0.0654113	0
chr1_10864323	1	10864323	T/C	0.0232558	0.0229854	-0.0117647	0.030303	0.0227243	-0.33351	0
chr1_10864475	1	10864475	G/A	0	0	NaN	0.0454545	0.0558198	0.185691	0.0302794
chr1_10864493	1	10864493	G/A	0.0232558	0.0229854	-0.0117647	0	0	NaN	0.00259141
chr1_10864618	1	10864618	C/T	0	0	NaN	0.030303	0.0227243	-0.33351	0.00631189
chr1_10981996	1	10981996	A/G	0.0465116	0.04543	-0.0238095	0.016129	0.0238061	0.322482	0
chr1_10982018	1	10982018	C/T	0	0	NaN	0.0983607	0.135634	0.274806	0.0751407
chr1_10982024	1	10982024	A/G	0	0	NaN	0.0645161	0.0470315	-0.371764	0.0237197
chr1_10982093	1	10982093	T/C	0	0	NaN	0.0483871	0.0584265	0.171829	0.0152763
chr1_10982133	1	10982133	A/G	0.302326	0.446998	0.323654	0.375	0.456747	0.178977	0.18288
chr1_11146817	1	11146817	A/G	0.131579	0.122922	-0.0704225	0.184615	0.24013	0.231185	0.0315708
chr1_11146843	1	11146843	T/C	0.025	0.0246875	-0.0126582	0.0307692	0.0342753	0.102291	0
chr1_11146920	1	11146920	A/T	0.238095	0.244898	0.0277778	0.353846	0.33099	-0.0690548	0
chr1_11146985	1	11146985	C/T	0.232558	0.24013	0.0315315	0.363636	0.37211	0.0227717	0.0258567
chr1_11147036	1	11147036	G/A	0.325581	0.302866	-0.075	0.424242	0.409565	-0.0358358	0.0125151
chr1_11147113	1	11147113	A/T	0	0	NaN	0.184615	0.16874	-0.0940828	0.103585
chr1_11147147	1	11147147	G/C	0.15	0.21875	0.314286	0.34375	0.456747	0.247396	0.122257
chr1_11147190	1	11147190	A/G	0.0243902	0.0240928	-0.0123457	0.0483871	0.0584265	0.171829	0.00594428
chr1_11164470	1	11164470	G/A	0.0238095	0.0688776	0.654321	0	0.0232526	1	0.0276918
chr1_11164499	1	11164499	T/C	0	0	NaN	0.0307692	0.0229854	-0.338643	0.00644853
chr1_11164503	1	11164503	C/T	0	0	NaN	0	0.0115603	1	NaN
chr1_11164522	1	11164522	T/C	0.0232558	0.0229854	-0.0117647	0.0153846	0.0115603	-0.330814	0
chr1_11164541	1	11164541	T/G	0	0	NaN	0.030303	0.0227243	-0.33351	0.00631189
chr1_11164617	1	11164617	C/A	0.0930233	0.1298	0.283333	0.515152	0.419078	-0.22925	0.194388
chr1_11164624	1	11164624	G/C	0	0	NaN	0.0151515	0.0114282	-0.325801	0
chr1_11164645	1	11164645	T/G	0	0	NaN	0.030303	0.0338882	0.105795	0.00631189
chr1_11164682	1	11164682	G/C	0.139535	0.205516	0.321053	0.515152	0.470868	-0.0940465	0.214955
chr1_11164747	1	11164747	G/T	0.0465116	0.0886966	0.47561	0.136364	0.185493	0.26486	0.0221062
chr1_11164753	1	11164753	G/T	0.0232558	0.0229854	-0.0117647	0.0151515	0.0114282	-0.325801	0
chr1_11164760	1	11164760	A/T	0.0697674	0.109519	0.362963	0.287879	0.292839	0.0169391	0.0707799
chr1_11164954	1	11164954	A/C	0	0.0464853	1	0	0.0118339	1	0.0151558
chr1_11164960	1	11164960	A/G	0.0238095	0.0235261	-0.0120482	0.0625	0.132653	0.528846	0.0424386
chr1_11213921	1	11213921	T/G	0.108108	0.233747	0.5375	0.222222	0.338934	0.344349	0
chr1_11213936	1	11213936	C/T	0.128205	0.242275	0.470828	0.178571	0.344072	0.481005	0.00801114
chr1_11213948	1	11213948	G/A	0.125	0.237187	0.472991	0.178571	0.344072	0.481005	0.0100961
chr1_11213960	1	11213960	G/A	0.3	0.42	0.285714	0.333333	0.497945	0.330583	0.116521
chr1_11214188	1	11214188	T/C	0.186047	0.16874	-0.102564	0.2	0.221118	0.0955072	0
chr1_11214201	1	11214201	C/G	0.162791	0.14954	-0.0886076	0.2	0.21643	0.0759155	0
chr1_11214203	1	11214203	A/G	0.232558	0.35695	0.348485	0.372881	0.393047	0.0513056	0
chr1_11214236	1	11214236	G/C	0.047619	0.0464853	-0.0243902	0	0	NaN	0.0151558
chr1_11214250	1	11214250	G/T	0.0714286	0.0688776	-0.037037	0.109375	0.100277	-0.0907307	0
chr1_11214261	1	11214261	A/T	0.0714286	0.0688776	-0.037037	0.109375	0.110727	0.012207	0
chr1_11214262	1	11214262	G/A	0	0	NaN	0.0625	0.0570934	-0.094697	0.0229924
chr1_11216730	1	11216730	A/T	0.0487805	0.0928019	0.474359	0.121212	0.31444	0.614515	0.0784632
chr1_11216751	1	11216751	C/T	0.0243902	0.0240928	-0.0123457	0.015625	0.0116955	-0.335984	0
chr1_11216803	1	11216803	G/A	0.047619	0.0464853	-0.0243902	0	0.0227243	1	0.0154374
chr1_11216848	1	11216848	G/T	0.119048	0.191327	0.377778	0.0151515	0.0227243	0.333245	0.0829005
chr1_11216886	1	11216886	G/A	0.119048	0.111961	-0.0632911	0.227273	0.220901	-0.0288441	0.0195977
chr1_11216901	1	11216901	G/T	0.0952381	0.0907029	-0.05	0.181818	0.307372	0.408475	0.0799981
chr1_11216941	1	11216941	A/G	0.0238095	0.0235261	-0.0120482	0.0461538	0.04543	-0.0159341	0
chr1_11217011	1	11217011	A/G	0	0	NaN	0.0153846	0.0229854	0.330679	0
chr1_11425928	1	11425928	T/C	0.0232558	0.0229854	-0.0117647	0.03125	0.0464853	0.327744	0
chr1_11425960	1	11425960	A/T	0	0	NaN	0.03125	0.0346713	0.0986776	0.0065907
chr1_11425963	1	11425963	C/T	0.0232558	0.0229854	-0.0117647	0.015625	0.0116955	-0.335984	0
chr1_11425998	1	11425998	G/T	0.0232558	0.0229854	-0.0117647	0.0153846	0.0229854	0.330679	0
chr1_11426002	1	11426002	T/C	0.697674	0.48675	-0.433333	0.446154	0.482693	0.0756992	0
chr1_11426009	1	11426009	C/G	0.627907	0.472958	-0.327616	0.461538	0.457747	-0.00828193	0
chr1_11426014	1	11426014	T/A	0.0465116	0.04543	-0.0238095	0.138462	0.187399	0.261139	0.057178
chr1_11426031	1	11426031	C/A	0.0232558	0.0229854	-0.0117647	0	0.0115603	1	0.00249403
chr1_11426124	1	11426124	T/C	0.0930233	0.0886966	-0.0487805	0.078125	0.0789619	0.0105993	0
chr1_11426186	1	11426186	G/A	0.547619	0.486111	-0.126531	0.507937	0.499929	-0.016017	0.00745694
chr1_11426189	1	11426189	A/T	0.0487805	0.0475907	-0.025	0	0	NaN	0.0156062
chr1_11465848	1	11465848	C/T	0.116279	0.14954	0.222423	0.0819672	0.0713306	-0.149117	0.00468206
chr1_11465880	1	11465880	T/C	0.162791	0.14954	-0.0886076	0.142857	0.162628	0.121569	0
chr1_11465970	1	11465970	A/G	0.116279	0.109519	-0.0617284	0.359375	0.359862	0.00135216	0.120295
chr1_11466062	1	11466062	G/A	0	0	NaN	0.0151515	0.0227243	0.333245	0
chr1_11466092	1	11466092	A/G	0.0930233	0.0886966	-0.0487805	0.363636	0.354076	-0.0270014	0.126207
chr1_11466121	1	11466121	A/G	0.139535	0.16874	0.173077	0	0	NaN	0.0882209
chr1_11466125	1	11466125	G/A	0.162791	0.14954	-0.0886076	0.333333	0.3478	0.0415954	0.0728128
chr1_11466140	1	11466140	T/C	0.744186	0.46728	-0.592593	0.636364	0.458713	-0.38728	0
chr1_11466183	1	11466183	G/C	0.627907	0.430773	-0.457627	0.492308	0.397174	-0.239526	0
chr1_11466246	1	11466246	A/G	0.906977	0.495673	-0.829787	0.754098	0.499922	-0.508432	0.000467872
chr1_11466249	1	11466249	C/T	0.348837	0.287994	-0.211268	0.4	0.365326	-0.0949123	0.00750579
chr1_11466272	1	11466272	G/A	0.860465	0.498918	-0.724661	0.483333	0.427896	-0.129558	0.0760714
chr1_11466280	1	11466280	T/A	0.860465	0.498918	-0.724661	0.474576	0.415845	-0.141234	0.0945491
chr1_11466312	1	11466312	G/T	0.372093	0.302866	-0.228571	0.431034	0.36507	-0.18069	0.00901451
chr1_11466313	1	11466313	T/C	0.372093	0.302866	-0.228571	0.465517	0.378226	-0.230792	0.0172097
chr1_11466332	1	11466332	A/C	0.0232558	0.0229854	-0.0117647	0.046875	0.0346713	-0.351984	0
chr1_11466337	1	11466337	T/C	0.395349	0.317198	-0.246377	0.421875	0.353564	-0.193207	0
chr1_11466405	1	11466405	T/A	0.465116	0.35695	-0.30303	0.507692	0.482693	-0.0517906	0.0855273
chr1_11466423	1	11466423	C/T	0.790698	0.48675	-0.624444	0.615385	0.49308	-0.248043	0
chr1_11466426	1	11466426	G/C	0.790698	0.48675	-0.624444	0.615385	0.49308	-0.248043	0
chr1_11466456	1	11466456	C/T	0.72093	0.498918	-0.444986	0.619048	0.494121	-0.252826	0
chr1_11466483	1	11466483	G/A	0.0232558	0.0229854	-0.0117647	0.118644	0.129547	0.0841588	0.023689
chr1_11466623	1	11466623	C/G	0	0	NaN	0.2	0.304688	0.34359	0.196481
chr1_11466685	1	11466685	C/G	0.744186	0.478096	-0.556561	0.359375	0.32699	-0.099041	0.102562
chr1_11466715	1	11466715	G/A	0.767442	0.482693	-0.589916	0.507692	0.49324	-0.0293016	0
chr1_11466784	1	11466784	T/A	0.0930233	0.0886966	-0.0487805	0.0606061	0.0980975	0.382185	0
chr1_11466870	1	11466870	G/A	0	0	NaN	0.046875	0.0346713	-0.351984	0.0147639
chr1_11559484	1	11559484	T/A	0.488372	0.412385	-0.184262	0.492308	0.372042	-0.32326	0
chr1_11559681	1	11559681	G/C	0.317073	0.328673	0.0352941	0.328125	0.277778	-0.18125	0
chr1_11559683	1	11559683	C/T	0.585366	0.485425	-0.205882	0.703125	0.499362	-0.408046	0.00269058
chr1_11774426	1	11774426	T/A	0	0	NaN	0.0153846	0.0116955	-0.31543	0
chr1_11774484	1	11774484	T/C	0.0465116	0.04543	-0.0238095	0.106061	0.0980975	-0.0811754	0.00299415
chr1_11774649	1	11774649	A/G	0.0697674	0.0673337	-0.0361446	0.030303	0.0227243	-0.33351	0
chr1_11774772	1	11774772	A/G	0.209302	0.317198	0.340153	0.151515	0.138261	-0.0958607	0.0546589
chr1_11774805	1	11774805	C/G	0.142857	0.244898	0.416667	0.151515	0.138261	-0.0958607	0.0144287
chr1_11774838	1	11774838	G/C	0.170732	0.266805	0.360089	0.153846	0.141246	-0.0892097	0.0235124
chr1_11774849	1	11774849	C/A	0.097561	0.0928019	-0.0512821	0.0454545	0.0991752	0.541674	0
chr1_11775305	1	11775305	T/C	0	0	NaN	0.03125	0.0350765	0.109091	0.00622343
chr1_11807858	1	11807858	C/G	0	0	NaN	0.0923077	0.0780827	-0.182178	0.0388852
chr1_11807896	1	11807896	C/T	0.166667	0.152778	-0.0909091	0	0	NaN	0.0777005
chr1_11807902	1	11807902	G/T	0.333333	0.336735	0.010101	0.349206	0.303745	-0.149669	0
chr1_11811252	1	11811252	C/T	0.52381	0.408163	-0.283333	0.290323	0.314099	0.0756965	0.0140697
chr1_11811289	1	11811289	C/T	0.714286	0.489796	-0.458333	0.53125	0.481859	-0.1025	0
chr1_11811308	1	11811308	C/T	0.642857	0.465703	-0.380402	0.584615	0.469481	-0.245238	0
chr1_11811424	1	11811424	G/A	0.0238095	0.0235261	-0.0120482	0.0923077	0.0680969	-0.355535	0.0118973
chr1_11811447	1	11811447	G/A	0.190476	0.209751	0.0918919	0	0	NaN	0.114656
chr1_11811456	1	11811456	T/C	0.571429	0.408163	-0.4	0.31746	0.365801	0.132149	0
chr1_11966188	1	11966188	T/C	0.0697674	0.0673337	-0.0361446	0.030303	0.0227243	-0.33351	0
chr1_11966209	1	11966209	T/A	0.44186	0.446998	0.0114943	0.348485	0.360219	0.0325759	0.00325829
chr1_11966223	1	11966223	C/T	0.0930233	0.1298	0.283333	0.242424	0.292839	0.172159	0.0488289
chr1_11966240	1	11966240	A/C	0.0232558	0.0229854	-0.0117647	0	0	NaN	0.00259141
chr1_11966247	1	11966247	T/C	0.0232558	0.0229854	-0.0117647	0.0151515	0.0227243	0.333245	0
chr1_11966283	1	11966283	G/A	0	0	NaN	0	0.0114282	1	NaN
chr1_11966287	1	11966287	A/G	0.0232558	0.0229854	-0.0117647	0.0606061	0.0449201	-0.349198	0
chr1_11966343	1	11966343	C/G	0	0	NaN	0.0151515	0.0338882	0.552897	0
chr1_11966433	1	11966433	T/G	0.0930233	0.0886966	-0.0487805	0.0151515	0.0114282	-0.325801	0.0202883
chr1_11966507	1	11966507	G/A	0	0	NaN	0	0.0227243	1	NaN
chr1_11966523	1	11966523	G/A	0.162791	0.14954	-0.0886076	0.292308	0.391833	0.254	0.0964116
chr1_11966538	1	11966538	G/T	0	0	NaN	0.0153846	0.0115603	-0.330814	0
chr1_11966547	1	11966547	T/C	0.232558	0.205516	-0.131579	0.353846	0.435032	0.186621	0.106283
chr1_11966553	1	11966553	A/T	0	0	NaN	0	0	NaN	NaN
chr1_11966596	1	11966596	C/T	0.209302	0.256625	0.184405	0.484848	0.444444	-0.0909091	0.0813667
chr1_11966602	1	11966602	A/C	0	0	NaN	0.030303	0.0227243	-0.33351	0.00631189
chr1_11966661	1	11966661	C/T	0.581395	0.490265	-0.18588	0.530303	0.497622	-0.0656747	0
chr1_11966694	1	11966694	C/T	0.116279	0.109519	-0.0617284	0.121212	0.138261	0.123311	0
chr1_11966704	1	11966704	T/C	0.116279	0.109519	-0.0617284	0.106061	0.0980975	-0.0811754	0
chr1_11966728	1	11966728	A/G	0.55814	0.478096	-0.167421	0.469697	0.5	0.0606061	0.0102761
chr1_11966779	1	11966779	T/C	0.0930233	0.0886966	-0.0487805	0.169231	0.14954	-0.131673	0.00265366
chr1_11966807	1	11966807	G/A	0.452381	0.492914	0.0822312	0.396825	0.49426	0.197133	0
chr1_11984822	1	11984822	C/A	0.365854	0.423855	0.136842	0.306452	0.467207	0.344077	0.216198
chr1_11984855	1	11984855	G/A	0	0	NaN	0.0163934	0.0243865	0.327766	0
chr1_11984898	1	11984898	C/T	0.214286	0.375	0.428571	0.360656	0.392623	0.0814208	0.0051631
chr1_11984907	1	11984907	C/T	0.238095	0.362812	0.34375	0.34375	0.383668	0.104043	0.00458261
chr1_11984931	1	11984931	T/C	0.047619	0.0464853	-0.0243902	0.031746	0.0584265	0.45665	0
chr1_11984998	1	11984998	A/T	0	0	NaN	0.015873	0.0464853	0.658537	0.015015
chr1_11992860	1	11992860	C/G	0	0	NaN	0	0.0115603	1	NaN
chr1_11992942	1	11992942	C/T	0.116279	0.109519	-0.0617284	0.292308	0.337683	0.134371	0.0873837
chr1_11992977	1	11992977	A/T	0.27907	0.33099	0.156863	0.261538	0.27258	0.0405067	0
chr1_11992978	1	11992978	C/A	0	0	NaN	0	0.0115603	1	NaN
chr1_11993053	1	11993053	G/A	0.0930233	0.0886966	-0.0487805	0.153846	0.178137	0.13636	0.00720576
chr1_11993071	1	11993071	T/A	0	0	NaN	0.0769231	0.0780827	0.0148518	0.030712
chr1_11993191	1	11993191	A/C	0.0465116	0.04543	-0.0238095	0.107692	0.0780827	-0.379207	0.00345873
chr1_11993269	1	11993269	T/C	0.0232558	0.0229854	-0.0117647	0.015625	0.0116955	-0.335984	0
chr1_11993414	1	11993414	T/C	0.047619	0.0464853	-0.0243902	0	0.0116955	1	0.0151558
chr1_11993439	1	11993439	T/C	0.0238095	0.0235261	-0.0120482	0	0.0481634	1	0
chr1_12063256	1	12063256	G/A	0.511628	0.380746	-0.34375	0.393939	0.341393	-0.153919	0
chr1_12063338	1	12063338	C/T	0.72093	0.46106	-0.563636	0.636364	0.458713	-0.38728	0
chr1_12063391	1	12063391	C/T	0.697674	0.4543	-0.535714	0.560606	0.436517	-0.28427	0
chr1_12063394	1	12063394	T/C	0.697674	0.4543	-0.535714	0.530303	0.428062	-0.238847	0.00175183
chr1_12063417	1	12063417	G/A	0.0232558	0.0229854	-0.0117647	0.0769231	0.0564494	-0.36269	0.00566116
chr1_12063428	1	12063428	A/T	0.139535	0.1298	-0.075	0.338462	0.324162	-0.0441133	0.0639244
chr1_12063434	1	12063434	G/A	0	0	NaN	0.0153846	0.0115603	-0.330814	0
chr1_12063441	1	12063441	A/T	0	0	NaN	0.0153846	0.0115603	-0.330814	0
chr1_12063512	1	12063512	A/T	0.232558	0.302866	0.232143	0.246154	0.248445	0.0092224	0
chr1_12063575	1	12063575	A/C	0	0	NaN	0.0153846	0.0115603	-0.330814	0
chr1_12063585	1	12063585	C/T	0.0930233	0.0886966	-0.0487805	0.169231	0.16874	-0.00290927	0.00265366
chr1_12063644	1	12063644	A/G	0.186047	0.16874	-0.102564	0.107692	0.139738	0.229325	0
chr1_12063706	1	12063706	C/T	0	0	NaN	0.031746	0.0464853	0.317073	0.00667557
chr1_12063726	1	12063726	T/C	0.0487805	0.0475907	-0.025	0.0634921	0.0688776	0.0781893	0
chr1_12063741	1	12063741	C/T	0	0	NaN	0.031746	0.0235261	-0.349398	0.00661241
chr1_12063757	1	12063757	C/A	0.097561	0.0928019	-0.0512821	0.0952381	0.0907029	-0.05	0
chr1_12134064	1	12134064	T/A	0.0697674	0.0673337	-0.0361446	0.153846	0.214373	0.282342	0.0591234
chr1_12134100	1	12134100	A/C	0.418605	0.478096	0.124434	0.363636	0.480909	0.243856	0.0798346
chr1_12134182	1	12134182	C/T	0.0714286	0.0688776	-0.037037	0.0151515	0.0114282	-0.325801	0.00982975
chr1_12134217	1	12134217	A/G	0.395349	0.490265	0.193602	0.363636	0.423636	0.14163	0.132005
chr1_12134222	1	12134222	A/G	0.0465116	0.04543	-0.0238095	0.0151515	0.0449201	0.662701	0
chr1_12134282	1	12134282	A/T	0	0	NaN	0.030303	0.0227243	-0.33351	0.00631189
chr1_12134299	1	12134299	A/C	0	0	NaN	0.030303	0.0338882	0.105795	0.00631189
chr1_12134301	1	12134301	A/G	0	0	NaN	0	0.0114282	1	NaN
chr1_12134347	1	12134347	T/G	0.116279	0.14954	0.222423	0.363636	0.394306	0.0777807	0.11457
chr1_12134351	1	12134351	C/A	0.418605	0.48675	0.14	0.230769	0.280354	0.176866	0.127053
chr1_12134389	1	12134389	G/T	0.0232558	0.0673337	0.654618	0	0	NaN	0.0271238
chr1_12134404	1	12134404	G/A	0.0232558	0.0673337	0.654618	0	0	NaN	0.0271238
chr1_12134411	1	12134411	T/A	0.0465116	0.04543	-0.0238095	0.030303	0.0227243	-0.33351	0
chr1_12134419	1	12134419	T/G	0.0465116	0.04543	-0.0238095	0	0	NaN	0.0148643
chr1_12134508	1	12134508	A/G	0.0731707	0.0704938	-0.0379747	0.136364	0.176311	0.226574	0.0105156
chr1_12134512	1	12134512	C/T	0.0243902	0.0240928	-0.0123457	0	0.0114282	1	0.00304178
chr1_12134639	1	12134639	T/C	0.261905	0.477041	0.45098	0.453125	0.472318	0.0406364	0.104519
chr1_12134660	1	12134660	A/T	0	0	NaN	0.046875	0.0459516	-0.020096	0.0147861
chr1_12134786	1	12134786	T/G	0	0	NaN	0.0923077	0.14954	0.382724	0.0871373
chr1_12134817	1	12134817	T/C	0	0	NaN	0.0793651	0.101403	0.217331	0.0651466
chr1_12167999	1	12167999	T/A	0.395349	0.5	0.209302	0.354839	0.487734	0.272475	0.00960685
chr1_12168068	1	12168068	T/A	0.0930233	0.1298	0.283333	0.153846	0.205516	0.251417	0.00728291
chr1_12168088	1	12168088	C/T	0.139535	0.1298	-0.075	0.153846	0.205516	0.251417	0.00728291
chr1_12168097	1	12168097	C/T	0	0	NaN	0.0307692	0.0229854	-0.338643	0.00644853
chr1_12168117	1	12168117	T/A	0	0	NaN	0	0.0116955	1	NaN
chr1_12168132	1	12168132	C/G	0	0	NaN	0	0.0115603	1	NaN
chr1_12168217	1	12168217	G/A	0.0232558	0.0229854	-0.0117647	0.0151515	0.0114282	-0.325801	0
chr1_12168265	1	12168265	T/G	0.302326	0.412385	0.266885	0.454545	0.499934	0.090789	0.0950034
chr1_12168365	1	12168365	A/C	0	0	NaN	0.0606061	0.0558198	-0.085745	0.0222959
chr1_12168380	1	12168380	C/T	0.0232558	0.0229854	-0.0117647	0	0	NaN	0.00259141
chr1_12168427	1	12168427	C/A	0.139535	0.16874	0.173077	0.0757576	0.0772229	0.018975	0.0162318
chr1_12168434	1	12168434	C/G	0.209302	0.256625	0.184405	0.446154	0.430773	-0.0357043	0.0665722
chr1_12168467	1	12168467	G/C	0	0	NaN	0	0.0116955	1	NaN
chr1_12168490	1	12168490	C/T	0	0	NaN	0.0615385	0.0564494	-0.090152	0.0226296
chr1_12168565	1	12168565	C/A	0.0238095	0.0235261	-0.0120482	0	0	NaN	0.0027079
chr1_12168594	1	12168594	T/C	0.0465116	0.0886966	0.47561	0.107692	0.196525	0.452018	0.0232716
chr1_12168601	1	12168601	C/A	0	0	NaN	0	0.0229854	1	0.00644853
chr1_12168614	1	12168614	G/T	0	0	NaN	0.0151515	0.0227243	0.333245	0
chr1_12168781	1	12168781	C/T	0.395349	0.412385	0.0413115	0.484848	0.473576	-0.023802	0.00855088
chr1_12168807	1	12168807	A/T	0.302326	0.317198	0.0468883	0.439394	0.366231	-0.199774	0.009947
chr1_12168858	1	12168858	A/C	0.255814	0.223094	-0.146667	0.415385	0.33099	-0.254977	0.0428913
chr1_12244748	1	12244748	T/A	0.0243902	0.0240928	-0.0123457	0	0	NaN	0.00251119
chr1_12244764	1	12244764	C/T	0	0	NaN	0.015873	0.0354914	0.552764	0.0149933
chr1_12244780	1	12244780	T/A	0.166667	0.152778	-0.0909091	0.015873	0.0688776	0.769547	0.0563234
chr1_12244782	1	12244782	G/T	0	0	NaN	0.031746	0.0235261	-0.349398	0.00667557
chr1_12244897	1	12244897	C/T	0.0697674	0.109519	0.362963	0.2	0.205516	0.0268421	0.0222083
chr1_12244916	1	12244916	C/G	0.0930233	0.1298	0.283333	0.153846	0.16874	0.0882643	0
chr1_12244925	1	12244925	A/T	0.0930233	0.1298	0.283333	0.123077	0.14954	0.176965	0
chr1_12244945	1	12244945	C/T	0.348837	0.391833	0.109731	0.25	0.312872	0.200951	0.00910329
chr1_12244999	1	12244999	A/G	0.0232558	0.0229854	-0.0117647	0.031746	0.0350765	0.0949495	0
chr1_12245017	1	12245017	A/G	0.142857	0.209751	0.318919	0.0634921	0.122378	0.481181	0.0458599
chr1_12245123	1	12245123	C/T	0.0714286	0.111961	0.362025	0.0461538	0.0680969	0.322233	0
chr1_12245839	1	12245839	A/G	0.390244	0.485425	0.196078	0.0645161	0.128047	0.496152	0.319655
chr1_12245842	1	12245842	G/A	0.195122	0.214158	0.0888889	0.145161	0.128047	-0.133657	0.00429316
chr1_12245850	1	12245850	C/T	0	0	NaN	0	0.0612883	1	0.00691901
chr1_12245872	1	12245872	C/G	0.25	0.39875	0.373041	0.0166667	0.0127383	-0.308387	0.255266
chr1_12245875	1	12245875	C/T	0.025	0.0246875	-0.0126582	0.05	0.0612883	0.184183	0
chr1_12260526	1	12260526	T/A	0.025	0.0246875	-0.0126582	0.09375	0.110727	0.15332	0.0260156
chr1_12260577	1	12260577	C/T	0.214286	0.293367	0.269565	0.265625	0.353564	0.248722	0
chr1_12260628	1	12260628	T/A	0.186047	0.205516	0.0947368	0.215385	0.26467	0.186215	0
chr1_12260690	1	12260690	T/C	0.0465116	0.04543	-0.0238095	0.0307692	0.0342753	0.102291	0
chr1_12271334	1	12271334	T/C	0.153846	0.483892	0.682065	0.237288	0.407387	0.417536	0.0587471
chr1_12271347	1	12271347	C/T	0.025641	0.119987	0.786301	0.172414	0.248758	0.306902	0
chr1_12271350	1	12271350	G/A	0.025641	0.0253123	-0.012987	0	0	NaN	0.00287632
chr1_12271408	1	12271408	T/A	0.175	0.484687	0.638943	0.296875	0.44955	0.339618	0.00908476
chr1_12271488	1	12271488	T/G	0	0	NaN	0.0153846	0.0115603	-0.330814	0
chr1_12271501	1	12271501	G/T	0.0263158	0.0259695	-0.0133333	0.078125	0.0896886	0.12893	0.00356822
chr1_12271505	1	12271505	A/C	0.315789	0.477839	0.33913	0.40625	0.49308	0.176096	0.059515
chr1_12271512	1	12271512	C/G	0.236842	0.483033	0.509677	0.25	0.441799	0.434132	0.0181679
chr1_12271550	1	12271550	A/T	0.277778	0.313272	0.1133	0.147541	0.176086	0.162107	0.0210204
chr1_12271758	1	12271758	G/A	0.238095	0.209751	-0.135135	0.2	0.196525	-0.0176815	0
chr1_12271764	1	12271764	T/C	0.0238095	0.0235261	-0.0120482	0.0615385	0.04543	-0.354579	0
chr1_12271773	1	12271773	T/C	0.261905	0.227608	-0.150685	0.151515	0.157551	0.0383076	0
chr1_12271807	1	12271807	T/C	0.357143	0.452098	0.210031	0.5	0.498349	-0.00331389	0.078638
chr1_12271813	1	12271813	T/C	0.0952381	0.0907029	-0.05	0.0151515	0.0449201	0.662701	0.0214004
chr1_12271818	1	12271818	G/C	0.261905	0.261621	-0.00108342	0.19697	0.157551	-0.2502	0.00526304
chr1_12271873	1	12271873	C/A	0.0232558	0.0229854	-0.0117647	0.0606061	0.0449201	-0.349198	0
chr1_12271941	1	12271941	C/G	0.348837	0.498918	0.300813	0.454545	0.485137	0.063057	0.00493771
chr1_12271943	1	12271943	G/A	0.418605	0.49324	0.151316	0.454545	0.478597	0.0502541	0
chr1_12272003	1	12272003	T/G	0.372093	0.49973	0.255411	0.484848	0.492007	0.0145494	0
chr1_12272019	1	12272019	G/A	0.325581	0.27258	-0.194444	0.166667	0.157551	-0.0578616	0.0207426
chr1_12272022	1	12272022	G/A	0.418605	0.49973	0.162338	0.469697	0.487052	0.0356337	0.00631841
chr1_12272053	1	12272053	G/A	0.325581	0.27258	-0.194444	0.212121	0.176311	-0.203106	0.00481601
chr1_12272061	1	12272061	A/G	0.0697674	0.109519	0.362963	0.106061	0.108337	0.0210089	0
chr1_12272073	1	12272073	C/T	0	0	NaN	0.0151515	0.0114282	-0.325801	0
chr1_12272151	1	12272151	G/A	0.418605	0.46728	0.104167	0.393939	0.366231	-0.0756592	0.0219155
chr1_12272182	1	12272182	A/G	0.372093	0.49973	0.255411	0.5	0.488836	-0.0228378	0.00631841
chr1_12272212	1	12272212	G/A	0	0	NaN	0	0	NaN	NaN
chr1_12272305	1	12272305	G/A	0.0232558	0.0229854	-0.0117647	0.0606061	0.04543	-0.334055	0
chr1_12272328	1	12272328	G/A	0.0465116	0.04543	-0.0238095	0.0461538	0.0342753	-0.346563	0
chr1_12272336	1	12272336	A/T	0.166667	0.499717	0.666478	0.31746	0.465703	0.31832	0.0686351
chr1_12358213	1	12358213	A/T	0.05	0.04875	-0.025641	0.0322581	0.0240928	-0.338909	0
chr1_12358225	1	12358225	C/T	0	0.0464853	1	0.0769231	0.0896886	0.142331	0.00282417
chr1_12358272	1	12358272	G/T	0	0.0464853	1	0.107692	0.121038	0.110261	0.0144291
chr1_12358293	1	12358293	T/A	0.186047	0.205516	0.0947368	0.153846	0.18	0.145299	0
chr1_12358355	1	12358355	C/G	0	0.0464853	1	0.0307692	0.0896886	0.656933	0
chr1_12358358	1	12358358	C/T	0	0.0475907	1	0.031746	0.0238061	-0.333527	0
chr1_12358420	1	12358420	A/G	0.0243902	0.0240928	-0.0123457	0.0461538	0.0789619	0.415492	0.00472614
chr1_12358488	1	12358488	G/T	0.0487805	0.0928019	0.474359	0.129032	0.157903	0.182837	0.0185092
chr1_12500126	1	12500126	G/A	0.357143	0.486111	0.265306	0.42623	0.493977	0.137147	0.0508606
chr1_12500139	1	12500139	G/A	0.255814	0.34424	0.256874	0.209677	0.296124	0.291928	0
chr1_12500170	1	12500170	A/G	0.0465116	0.04543	-0.0238095	0.015625	0.0232526	0.328032	0
chr1_12500226	1	12500226	C/T	0.0697674	0.0673337	-0.0361446	0.0151515	0.04543	0.666486	0
chr1_12500231	1	12500231	C/T	0.0465116	0.04543	-0.0238095	0.106061	0.0980975	-0.0811754	0.00299415
chr1_12500240	1	12500240	C/T	0.255814	0.223094	-0.146667	0.030303	0.0227243	-0.33351	0.0864632
chr1_12500270	1	12500270	T/C	0.27907	0.24013	-0.162162	0	0.0114282	1	0.13686
chr1_12500316	1	12500316	C/A	0	0	NaN	0.0151515	0.0114282	-0.325801	0
chr1_12500357	1	12500357	C/T	0.465116	0.478096	0.0271493	0.476923	0.49182	0.0302892	0
chr1_12500376	1	12500376	A/G	0.0465116	0.04543	-0.0238095	0.0769231	0.0673337	-0.142416	0
chr1_12529170	1	12529170	C/G	0	0	NaN	0.015625	0.0232526	0.328032	0
chr1_12529184	1	12529184	T/C	0	0	NaN	0.0153846	0.0342753	0.551146	0.0145418
chr1_12529381	1	12529381	T/G	0.0232558	0.0229854	-0.0117647	0.030303	0.0227243	-0.33351	0
chr1_12529386	1	12529386	A/T	0.0232558	0.0229854	-0.0117647	0.0151515	0.0114282	-0.325801	0
chr1_12529406	1	12529406	T/G	0.581395	0.490265	-0.18588	0.530303	0.494649	-0.072079	0
chr1_12529478	1	12529478	A/G	0.0232558	0.0229854	-0.0117647	0.030303	0.0227243	-0.33351	0
chr1_12529496	1	12529496	C/G	0.0232558	0.0229854	-0.0117647	0.0151515	0.0114282	-0.325801	0
chr1_12529585	1	12529585	A/G	0.0232558	0.0229854	-0.0117647	0.0153846	0.0346713	0.556272	0
chr1_12529597	1	12529597	A/G	0.0465116	0.04543	-0.0238095	0.0153846	0.0116955	-0.31543	0
chr1_12534273	1	12534273	T/G	0.0487805	0.0475907	-0.025	0	0	NaN	0.0159016
chr1_12534394	1	12534394	C/G	0	0	NaN	0.0454545	0.0338882	-0.341308	0.0143067
chr1_12534398	1	12534398	T/A	0.255814	0.256625	0.00316122	0.0606061	0.108337	0.440576	0.0547182
chr1_12534407	1	12534407	G/T	0	0	NaN	0.0151515	0.0114282	-0.325801	0
chr1_12534429	1	12534429	C/T	0	0	NaN	0.030303	0.0338882	0.105795	0.00631189
chr1_12534442	1	12534442	A/C	0.348837	0.34424	-0.0133543	0.242424	0.300172	0.192382	0
chr1_12534472	1	12534472	G/A	0.0697674	0.0673337	-0.0361446	0.121212	0.108337	-0.118847	0
chr1_12534530	1	12534530	T/C	0.27907	0.33099	0.156863	0.272727	0.285375	0.0443182	0
chr1_12534560	1	12534560	G/A	0.325581	0.35695	0.0878788	0.261538	0.27258	0.0405067	0.000211481
chr1_12534567	1	12534567	A/G	0.27907	0.33099	0.156863	0.30303	0.300172	-0.00952305	0
chr1_12534580	1	12534580	T/G	0.0232558	0.0229854	-0.0117647	0.030303	0.0227243	-0.33351	0
chr1_12534594	1	12534594	T/C	0.209302	0.223094	0.0618182	0.0757576	0.118444	0.360391	0.025663
chr1_12534728	1	12534728	G/A	0.380952	0.336735	-0.131313	0.272727	0.292839	0.0686791	0
chr1_12534748	1	12534748	T/C	0.238095	0.244898	0.0277778	0.0454545	0.0772229	0.411385	0.0588633
chr1_12534783	1	12534783	A/G	0.375	0.334688	-0.120448	0.292308	0.324162	0.0982658	0
chr1_12534794	1	12534794	A/T	0.15	0.13875	-0.0810811	0.257576	0.254195	-0.0133009	0.0372016
chr1_12535135	1	12535135	C/G	0.146341	0.314099	0.534091	0.0338983	0.0499671	0.321588	0.150126
chr1_12535168	1	12535168	A/C	0.25641	0.326101	0.21371	0.285714	0.343467	0.168145	0
chr1_12535207	1	12535207	A/T	0.216216	0.271731	0.204301	0.047619	0.0688776	0.308642	0.104754
chr1_12535269	1	12535269	C/T	0.348837	0.34424	-0.0133543	0.276923	0.267197	-0.0363995	0
chr1_12535322	1	12535322	A/G	0	0	NaN	0.0461538	0.0342753	-0.346563	0.0145418
chr1_12535326	1	12535326	T/C	0.44186	0.472958	0.0657519	0.446154	0.496687	0.101741	0.00587131
chr1_12535338	1	12535338	A/C	0.395349	0.482693	0.180952	0.46875	0.484429	0.0323661	0.0608243
chr1_12535403	1	12535403	T/C	0.025	0.0246875	-0.0126582	0	0.0238061	1	0.00296611
chr1_12535992	1	12535992	C/A	0.0697674	0.0673337	-0.0361446	0.0151515	0.0114282	-0.325801	0.00909128
chr1_12535996	1	12535996	A/G	0.0232558	0.0229854	-0.0117647	0.0454545	0.0338882	-0.341308	0
chr1_12536025	1	12536025	A/G	0.139535	0.1298	-0.075	0.0454545	0.0558198	0.185691	0.0164643
chr1_12536072	1	12536072	G/A	0.186047	0.16874	-0.102564	0.242424	0.203461	-0.191499	0
chr1_12536135	1	12536135	A/G	0.0465116	0.04543	-0.0238095	0.0909091	0.0665874	-0.36526	0
chr1_12536208	1	12536208	C/T	0.0697674	0.0673337	-0.0361446	0.030303	0.0227243	-0.33351	0
chr1_12536225	1	12536225	G/C	0	0	NaN	0	0	NaN	NaN
chr1_12536265	1	12536265	G/A	0.0930233	0.1298	0.283333	0.0606061	0.0449201	-0.349198	0.00747155
chr1_12536271	1	12536271	A/G	0.0930233	0.0886966	-0.0487805	0.0151515	0.0114282	-0.325801	0.0202883
chr1_12536346	1	12536346	A/T	0	0	NaN	0	0	NaN	NaN
chr1_12536411	1	12536411	T/C	0.0238095	0.0235261	-0.0120482	0.0606061	0.0558198	-0.085745	0
chr1_12616477	1	12616477	A/G	0.0714286	0.111961	0.362025	0.163934	0.156157	-0.0498048	0.000637383
chr1_12616479	1	12616479	T/A	0.142857	0.132653	-0.0769231	0.311475	0.241151	-0.291619	0.0260887
chr1_12616693	1	12616693	G/A	0	0	NaN	0.0307692	0.04543	0.322711	0.0063892
chr1_12616750	1	12616750	C/G	0	0	NaN	0.030303	0.0227243	-0.33351	0.00631189
chr1_12616794	1	12616794	A/C	0.0465116	0.04543	-0.0238095	0.0151515	0.0227243	0.333245	0
chr1_12616807	1	12616807	T/C	0	0	NaN	0.0153846	0.0115603	-0.330814	0
chr1_12616827	1	12616827	G/T	0.0465116	0.04543	-0.0238095	0.246154	0.196525	-0.252531	0.0799922
chr1_12616847	1	12616847	T/C	0.0465116	0.04543	-0.0238095	0.0757576	0.0772229	0.018975	0
chr1_12616898	1	12616898	T/A	0.116279	0.109519	-0.0617284	0	0.0115603	1	0.0513633
chr1_12616974	1	12616974	G/A	0.428571	0.444444	0.0357143	0.412698	0.497449	0.17037	0.103373
chr1_12616984	1	12616984	A/G	0.0238095	0.0235261	-0.0120482	0.015873	0.0118339	-0.341317	0
chr1_12616989	1	12616989	A/C	0.357143	0.436224	0.181287	0.412698	0.497449	0.17037	0.114536
chr1_12674459	1	12674459	T/C	0.0465116	0.04543	-0.0238095	0.015873	0.0238061	0.333237	0
chr1_12674492	1	12674492	C/T	0.309524	0.452098	0.315361	0.396825	0.444444	0.107143	0
chr1_12674539	1	12674539	A/T	0.0952381	0.0907029	-0.05	0.0769231	0.0991752	0.224372	0
chr1_12674583	1	12674583	T/A	0.357143	0.418084	0.145763	0.439394	0.440547	0.00261727	0
chr1_12674597	1	12674597	G/A	0.452381	0.492914	0.0822312	0.424242	0.388955	-0.0907238	0.171745
chr1_12674609	1	12674609	C/A	0	0	NaN	0	0.0114282	1	NaN
chr1_12674615	1	12674615	C/T	0.325581	0.4543	0.283333	0.439394	0.455344	0.0350289	0
chr1_12674625	1	12674625	C/T	0.0697674	0.0673337	-0.0361446	0	0	NaN	0.0271238
chr1_12674632	1	12674632	T/A	0.27907	0.439156	0.364532	0.409091	0.46195	0.114426	0
chr1_12674670	1	12674670	C/T	0	0	NaN	0.015625	0.0116955	-0.335984	0
[truncated: 63,536 more rows]
