# Supplementary material for: Genomic footprints of selection in early-and late-flowering pearl millet landraces
Source: Front Plant Sci. 2022 Oct 12;13:880631. doi: 10.3389/fpls.2022.880631 (PMC9597309; doi:10.3389/fpls.2022.880631)
Supplement: Supplementary file 8 [file Table_5.XLS]

## Sheet: SNP_detected
Table S5. The 369 SNPs detected by at least one method (PCAdapt, BayeScan, or the three GWAS approaches). The table provides the traits with significant associations (i.e. detected by the three GWAS methods with p-values < 10-8) for each SNP; if detected by PCAadapt; if detected by BayeScan; and the SNP annotation.
How to read the table:
Exemple:
SNP chr1_195632 has been detected only by the GWAS approaches. It was found in association with panicle length.
SNP chr2_4843975 has been detected by PCAdapt and BayeScan
SNP Id	Chr	Position	Heading date	Stem diameter	Panicle Diameter	Stem length	Panicle length	Nb of tillers	1000 Seeds weight	Panicle Weight	Seeds weight	Non fertiles tillers	Fertiles tillers	Nb of traits detected in association (0b means its has been detected but only by one association study method)	PCADapt	BayeScan	Reference_allele	Alternate_Allele	SNPeff_annotation	Effect	Gene or Upstream Gene	Downstream Gene
chr1_195632	chr1	195632					Yes							1			C	A	intron_variant	MODIFIER	Pgl_GLEAN_10002248
chr1_297900	chr1	297900					Yes							1			A	G	intron_variant	MODIFIER	Pgl_GLEAN_10012374
chr1_6004016	chr1	6004016					Yes							1			A	G	start_lost	HIGH	Pgl_GLEAN_10002768
chr1_8953749	chr1	8953749					Yes							1			C	A	missense_variant	MODERATE	Pgl_GLEAN_10017127
chr1_17271152	chr1	17271152					Yes							1			A	T	intron_variant	MODIFIER	Pgl_GLEAN_10003162
chr1_19863972	chr1	19863972					Yes							1			A	G	synonymous_variant	LOW	Pgl_GLEAN_10007965
chr1_20300486	chr1	20300486					Yes							1			T	C	intergenic_region	MODIFIER	Pgl_GLEAN_10002433	Pgl_GLEAN_10006272
chr1_21573311	chr1	21573311					Yes							1			C	G	missense_variant&splice_region_variant	MODERATE	Pgl_GLEAN_10017147
chr1_21573345	chr1	21573345					Yes							1			G	A	intron_variant	MODIFIER	Pgl_GLEAN_10017147
chr1_25604311	chr1	25604311					Yes							1			T	C	missense_variant	MODERATE	Pgl_GLEAN_10016964
chr1_25604332	chr1	25604332					Yes							1			A	C	missense_variant	MODERATE	Pgl_GLEAN_10016964
chr1_25604360	chr1	25604360					Yes							1			C	T	missense_variant	MODERATE	Pgl_GLEAN_10016964
chr1_25671042	chr1	25671042					Yes							1			T	G	missense_variant	MODERATE	Pgl_GLEAN_10016966
chr1_25671120	chr1	25671120					Yes							1			G	A	synonymous_variant	LOW	Pgl_GLEAN_10016966
chr1_25671198	chr1	25671198					Yes							1			A	T	missense_variant	MODERATE	Pgl_GLEAN_10016966
chr1_25671225	chr1	25671225					Yes							1			T	C	synonymous_variant	LOW	Pgl_GLEAN_10016966
chr1_25671410	chr1	25671410					Yes							1			G	C	missense_variant	MODERATE	Pgl_GLEAN_10016966
chr1_25671535	chr1	25671535					Yes							1			A	C	missense_variant	MODERATE	Pgl_GLEAN_10016966
chr1_26003734	chr1	26003734					Yes							1			G	A	synonymous_variant	LOW	Pgl_GLEAN_10004802
chr1_26093290	chr1	26093290			Yes									1			T	C	intergenic_region	MODIFIER	Pgl_GLEAN_10004802	Pgl_GLEAN_10004803
chr1_29972617	chr1	29972617					Yes							1			G	T	intron_variant	MODIFIER	Pgl_GLEAN_10000326
chr1_37934343	chr1	37934343					Yes							1			T	C	intergenic_region	MODIFIER	Pgl_GLEAN_10007593	Pgl_GLEAN_10007594
chr1_46491182	chr1	46491182			Yes									1			A	G	intron_variant	MODIFIER	Pgl_GLEAN_10007511
chr1_51988022	chr1	51988022				Yes								1			T	C	synonymous_variant	LOW	Pgl_GLEAN_10019965
chr1_52214107	chr1	52214107				Yes								1			G	T	intron_variant	MODIFIER	Pgl_GLEAN_10019979
chr1_52214114	chr1	52214114				Yes								1			A	C	intron_variant	MODIFIER	Pgl_GLEAN_10019979
chr1_59438175	chr1	59438175					Yes							1			T	C	intergenic_region	MODIFIER	Pgl_GLEAN_10009857	Pgl_GLEAN_10009856
chr1_69656980	chr1	69656980			Yes									1			A	G	intergenic_region	MODIFIER	Pgl_GLEAN_10038123	Pgl_GLEAN_10038122
chr1_73496544	chr1	73496544					Yes							1			C	A	missense_variant	MODERATE	Pgl_GLEAN_10010269
chr1_74127799	chr1	74127799					Yes							1			C	A	missense_variant	MODERATE	Pgl_GLEAN_10007499
chr1_75257982	chr1	75257982					Yes							1			T	C	intron_variant	MODIFIER	Pgl_GLEAN_10034677
chr1_76025746	chr1	76025746					Yes							1			G	A	intron_variant	MODIFIER	Pgl_GLEAN_10034697
chr1_76032457	chr1	76032457				Yes								1			G	A	intergenic_region	MODIFIER	Pgl_GLEAN_10034698	Pgl_GLEAN_10034699
chr1_86150158	chr1	86150158			Yes									1			T	C	intergenic_region	MODIFIER	Pgl_GLEAN_10008975	Pgl_GLEAN_10008976
chr1_149280369	chr1	149280369			Yes									1			C	T	intergenic_region	MODIFIER	Pgl_GLEAN_10034449	Pgl_GLEAN_10034448
chr1_161576962	chr1	161576962			Yes									1			C	T	intron_variant	MODIFIER	Pgl_GLEAN_10022711
chr1_211678477	chr1	211678477					Yes							1			G	A	intron_variant	MODIFIER	Pgl_GLEAN_10026405
chr1_215871008	chr1	215871008													PCADapt		G	A	intron_variant	MODIFIER	Pgl_GLEAN_10001524
chr1_215883193	chr1	215883193													PCADapt		T	C	upstream_gene_variant	MODIFIER	Pgl_GLEAN_10001523
chr1_222818843	chr1	222818843													PCADapt		T	C	intergenic_region	MODIFIER	Pgl_GLEAN_10002382	Pgl_GLEAN_10002383
chr1_223954717	chr1	223954717				Yes								1			G	A	intron_variant	MODIFIER	Pgl_GLEAN_10017486
chr1_232351774	chr1	232351774													PCADapt		T	C	intron_variant	MODIFIER	Pgl_GLEAN_10011797
chr1_232958821	chr1	232958821													PCADapt		G	C	intron_variant	MODIFIER	Pgl_GLEAN_10008839
chr1_233159859	chr1	233159859													PCADapt		G	A	intron_variant	MODIFIER	Pgl_GLEAN_10008830
chr1_233163529	chr1	233163529													PCADapt		G	T	intron_variant	MODIFIER	Pgl_GLEAN_10008829
chr1_234371608	chr1	234371608					Yes							1			G	C	intergenic_region	MODIFIER	Pgl_GLEAN_10025104	Pgl_GLEAN_10025103
chr1_241676311	chr1	241676311			Yes									1			T	C	intron_variant	MODIFIER	Pgl_GLEAN_10027868
chr1_254984161	chr1	254984161			Yes									1			C	A	intron_variant	MODIFIER	Pgl_GLEAN_10004866
chr1_261084569	chr1	261084569					Yes							1			G	A	missense_variant	MODERATE	Pgl_GLEAN_10004767
chr1_261084838	chr1	261084838								Yes				1			C	T	intron_variant	MODIFIER	Pgl_GLEAN_10004767
chr1_268311595	chr1	268311595					Yes							1			T	G	intron_variant	MODIFIER	Pgl_GLEAN_10032966
chr1_269613333	chr1	269613333					Yes							1			C	G	intron_variant	MODIFIER	Pgl_GLEAN_10005744
chr1_269613408	chr1	269613408					Yes							1			G	A	intron_variant	MODIFIER	Pgl_GLEAN_10005744
chr1_269637612	chr1	269637612				Yes								1			A	G	intron_variant	MODIFIER	Pgl_GLEAN_10005743
chr1_269640964	chr1	269640964				Yes								1			G	A	intron_variant	MODIFIER	Pgl_GLEAN_10005742
chr1_269641216	chr1	269641216				Yes								1			A	G	intron_variant	MODIFIER	Pgl_GLEAN_10005742
chr1_270165277	chr1	270165277					Yes							1			G	A	intron_variant	MODIFIER	Pgl_GLEAN_10038185
chr1_272697593	chr1	272697593					Yes							1			A	G	intron_variant	MODIFIER	Pgl_GLEAN_10038339
chr2_871162	chr2	871162					Yes							1			A	C	intron_variant	MODIFIER	Pgl_GLEAN_10017847
chr2_4843975	chr2	4843975													PCADapt	BayeScan	C	A	intron_variant	MODIFIER	Pgl_GLEAN_10033790
chr2_4905206	chr2	4905206													PCADapt		T	A	intron_variant	MODIFIER	Pgl_GLEAN_10033794
chr2_4905292	chr2	4905292													PCADapt		C	T	intron_variant	MODIFIER	Pgl_GLEAN_10033794
chr2_6908254	chr2	6908254													PCADapt	BayeScan	G	A	missense_variant	MODERATE	Pgl_GLEAN_10004675
chr2_6908342	chr2	6908342													PCADapt		A	G	missense_variant	MODERATE	Pgl_GLEAN_10004675
chr2_6908787	chr2	6908787													PCADapt	BayeScan	A	C	intron_variant	MODIFIER	Pgl_GLEAN_10004675
chr2_6916219	chr2	6916219													PCADapt		A	G	splice_region_variant&intron_variant	LOW	Pgl_GLEAN_10004674
chr2_6916453	chr2	6916453													PCADapt		A	C	intron_variant	MODIFIER	Pgl_GLEAN_10004674
chr2_6916853	chr2	6916853													PCADapt	BayeScan	C	T	intron_variant	MODIFIER	Pgl_GLEAN_10004674
chr2_6916881	chr2	6916881													PCADapt	BayeScan	G	T	intron_variant	MODIFIER	Pgl_GLEAN_10004674
chr2_6916927	chr2	6916927													PCADapt	BayeScan	A	G	intron_variant	MODIFIER	Pgl_GLEAN_10004674
chr2_6916950	chr2	6916950													PCADapt	BayeScan	C	T	intron_variant	MODIFIER	Pgl_GLEAN_10004674
chr2_6940299	chr2	6940299													PCADapt	BayeScan	T	C	synonymous_variant	LOW	Pgl_GLEAN_10004673
chr2_6950866	chr2	6950866													PCADapt	BayeScan	A	G	intron_variant	MODIFIER	Pgl_GLEAN_10004671
chr2_6951364	chr2	6951364													PCADapt	BayeScan	A	G	intron_variant	MODIFIER	Pgl_GLEAN_10004671
chr2_6951583	chr2	6951583													PCADapt	BayeScan	A	C	intron_variant	MODIFIER	Pgl_GLEAN_10004671
chr2_6951644	chr2	6951644													PCADapt	BayeScan	G	T	intron_variant	MODIFIER	Pgl_GLEAN_10004671
chr2_6951748	chr2	6951748													PCADapt	BayeScan	C	A	intron_variant	MODIFIER	Pgl_GLEAN_10004671
chr2_7716171	chr2	7716171	Yes											1			T	A	intergenic_region	MODIFIER	Pgl_GLEAN_10022816	Pgl_GLEAN_10022817
chr2_7716464	chr2	7716464													PCADapt		C	G	intergenic_region	MODIFIER	Pgl_GLEAN_10022816	Pgl_GLEAN_10022817
chr2_7820474	chr2	7820474													PCADapt	BayeScan	A	C	intron_variant	MODIFIER	Pgl_GLEAN_10022823
chr2_7823128	chr2	7823128													PCADapt	BayeScan	G	C	synonymous_variant	LOW	Pgl_GLEAN_10022824
chr2_7823261	chr2	7823261													PCADapt	BayeScan	T	C	intron_variant	MODIFIER	Pgl_GLEAN_10022824
chr2_7823375	chr2	7823375													PCADapt		A	T	intron_variant	MODIFIER	Pgl_GLEAN_10022824
chr2_8057000	chr2	8057000					Yes							1			T	C	intron_variant	MODIFIER	Pgl_GLEAN_10022836
chr2_8847231	chr2	8847231													PCADapt	BayeScan	G	T	intron_variant	MODIFIER	Pgl_GLEAN_10013745
chr2_10085149	chr2	10085149													PCADapt		A	G	synonymous_variant	LOW	Pgl_GLEAN_10003976
chr2_10085314	chr2	10085314													PCADapt		T	C	synonymous_variant	LOW	Pgl_GLEAN_10003976
chr2_10085422	chr2	10085422													PCADapt		T	C	synonymous_variant	LOW	Pgl_GLEAN_10003976
chr2_10138929	chr2	10138929	Yes											1			G	A	missense_variant	MODERATE	Pgl_GLEAN_10003971
chr2_11155563	chr2	11155563													PCADapt	BayeScan	T	C	missense_variant	MODERATE	Pgl_GLEAN_10016106
chr2_14552118	chr2	14552118			Yes									1			T	C	intron_variant	MODIFIER	Pgl_GLEAN_10023734
chr2_18356501	chr2	18356501													PCADapt	BayeScan	G	T	intron_variant	MODIFIER	Pgl_GLEAN_10005795
chr2_21407739	chr2	21407739	Yes											1			G	A	intron_variant	MODIFIER	Pgl_GLEAN_10008450
chr2_21407791	chr2	21407791	Yes											1			G	C	intron_variant	MODIFIER	Pgl_GLEAN_10008450
chr2_28117274	chr2	28117274					Yes							1			C	T	synonymous_variant	LOW	Pgl_GLEAN_10013108
chr2_28117334	chr2	28117334					Yes							1			C	T	synonymous_variant	LOW	Pgl_GLEAN_10013108
chr2_29818396	chr2	29818396					Yes							1			A	G	synonymous_variant	LOW	Pgl_GLEAN_10017393
chr2_34769303	chr2	34769303				Yes								1			C	T	intergenic_region	MODIFIER	Pgl_GLEAN_10008325	Pgl_GLEAN_10008324
chr2_36060895	chr2	36060895			Yes									1			G	C	intron_variant	MODIFIER	Pgl_GLEAN_10013029
chr2_39280033	chr2	39280033					Yes							1			G	A	intron_variant	MODIFIER	Pgl_GLEAN_10033399
chr2_42971803	chr2	42971803				Yes								1			G	T	intergenic_region	MODIFIER	Pgl_GLEAN_10021631	Pgl_GLEAN_10021632
chr2_42971807	chr2	42971807				Yes								1			G	A	intergenic_region	MODIFIER	Pgl_GLEAN_10021631	Pgl_GLEAN_10021632
chr2_45907767	chr2	45907767			Yes									1			T	C	intron_variant	MODIFIER	Pgl_GLEAN_10015761
chr2_61448481	chr2	61448481					Yes							1			A	G	missense_variant	MODERATE	Pgl_GLEAN_10004300
chr2_67109574	chr2	67109574			Yes									1			G	A	intergenic_region	MODIFIER	Pgl_GLEAN_10029891	Pgl_GLEAN_10029892
chr2_79730420	chr2	79730420													PCADapt		G	A	intron_variant	MODIFIER	Pgl_GLEAN_10026038
chr2_79730517	chr2	79730517													PCADapt		C	T	intron_variant	MODIFIER	Pgl_GLEAN_10026038
chr2_82910197	chr2	82910197			Yes									1			G	A	synonymous_variant	LOW	Pgl_GLEAN_10034751
chr2_82922862	chr2	82922862			Yes									1			C	T	intron_variant	MODIFIER	Pgl_GLEAN_10034750
chr2_82923000	chr2	82923000			Yes									1			C	G	intron_variant	MODIFIER	Pgl_GLEAN_10034750
chr2_82923029	chr2	82923029			Yes									1			T	G	synonymous_variant	LOW	Pgl_GLEAN_10034750
chr2_82923170	chr2	82923170			Yes									1			G	C	intron_variant	MODIFIER	Pgl_GLEAN_10034750
chr2_86206593	chr2	86206593					Yes							1			A	G	intron_variant	MODIFIER	Pgl_GLEAN_10009873
chr2_90998014	chr2	90998014					Yes							1			T	C	intergenic_region	MODIFIER	Pgl_GLEAN_10003304	Pgl_GLEAN_10003303
chr2_92324604	chr2	92324604					Yes							1			G	A	intron_variant	MODIFIER	Pgl_GLEAN_10001006
chr2_97650452	chr2	97650452			Yes					Yes				2			C	G	intergenic_region	MODIFIER	Pgl_GLEAN_10023192	Pgl_GLEAN_10023193
chr2_97928413	chr2	97928413					Yes							1			T	C	synonymous_variant	LOW	Pgl_GLEAN_10023199
chr2_97928446	chr2	97928446					Yes							1			T	G	synonymous_variant	LOW	Pgl_GLEAN_10023199
chr2_105668568	chr2	105668568					Yes							1			A	G	intron_variant	MODIFIER	Pgl_GLEAN_10028205
chr2_106255155	chr2	106255155			Yes									1			T	A	intron_variant	MODIFIER	Pgl_GLEAN_10029661
chr2_107297594	chr2	107297594		Yes										1			A	T	intergenic_region	MODIFIER	Pgl_GLEAN_10029643	Pgl_GLEAN_10029642
chr2_119133459	chr2	119133459					Yes							1			A	G	splice_region_variant&intron_variant	LOW	Pgl_GLEAN_10032617
chr2_119289629	chr2	119289629					Yes							1			T	C	upstream_gene_variant	MODIFIER	Pgl_GLEAN_10032620
chr2_123223962	chr2	123223962					Yes							1			C	G	intron_variant	MODIFIER	Pgl_GLEAN_10032029
chr2_124753499	chr2	124753499					Yes							1			C	T	intron_variant	MODIFIER	Pgl_GLEAN_10032073
chr2_124876005	chr2	124876005					Yes							1			C	A	intron_variant	MODIFIER	Pgl_GLEAN_10032080
chr2_125940982	chr2	125940982		Yes										1			T	G	upstream_gene_variant	MODIFIER	Pgl_GLEAN_10004993
chr2_141051854	chr2	141051854			Yes									1			A	G	intergenic_region	MODIFIER	Pgl_GLEAN_10034218	Pgl_GLEAN_10034219
chr2_152155936	chr2	152155936					Yes							1			C	T	intergenic_region	MODIFIER	Pgl_GLEAN_10024739	Pgl_GLEAN_10024738
chr2_167815878	chr2	167815878	Yes											1			G	A	intron_variant	MODIFIER	Pgl_GLEAN_10003826
chr2_167824727	chr2	167824727													PCADapt		G	A	intron_variant	MODIFIER	Pgl_GLEAN_10003827
chr2_167825475	chr2	167825475													PCADapt	BayeScan	C	A	missense_variant	MODERATE	Pgl_GLEAN_10003827
chr2_169214677	chr2	169214677					Yes							1			C	T	intron_variant	MODIFIER	Pgl_GLEAN_10010153
chr2_182370950	chr2	182370950			Yes									1			G	A	intergenic_region	MODIFIER	Pgl_GLEAN_10000149	Pgl_GLEAN_10013800
chr2_184876391	chr2	184876391	Yes											1			T	A	intron_variant	MODIFIER	Pgl_GLEAN_10018974
chr2_186071045	chr2	186071045					Yes							1			G	A	intergenic_region	MODIFIER	Pgl_GLEAN_10026925	Pgl_GLEAN_10026926
chr2_203401056	chr2	203401056					Yes							1			C	T	upstream_gene_variant	MODIFIER	Pgl_GLEAN_10009627
chr2_208232008	chr2	208232008					Yes							1			C	T	intergenic_region	MODIFIER	Pgl_GLEAN_10027775	Pgl_GLEAN_10027776
chr2_212140487	chr2	212140487					Yes							1			G	A	synonymous_variant	LOW	Pgl_GLEAN_10018683
chr2_217915398	chr2	217915398					Yes							1			G	T	intron_variant	MODIFIER	Pgl_GLEAN_10016699
chr2_220343884	chr2	220343884				Yes								1			G	A	intron_variant	MODIFIER	Pgl_GLEAN_10034508
chr2_220361626	chr2	220361626					Yes							1			C	T	upstream_gene_variant	MODIFIER	Pgl_GLEAN_10034506
chr2_222427386	chr2	222427386				Yes								1			T	C	intron_variant	MODIFIER	Pgl_GLEAN_10027829
chr2_222892965	chr2	222892965					Yes							1			C	T	intron_variant	MODIFIER	Pgl_GLEAN_10027846
chr2_222893025	chr2	222893025					Yes							1			A	G	synonymous_variant	LOW	Pgl_GLEAN_10027846
chr2_222906248	chr2	222906248					Yes							1			G	A	intron_variant	MODIFIER	Pgl_GLEAN_10027847
chr2_222906257	chr2	222906257					Yes							1			A	T	intron_variant	MODIFIER	Pgl_GLEAN_10027847
chr2_222909587	chr2	222909587					Yes							1			C	T	intron_variant	MODIFIER	Pgl_GLEAN_10027848
chr2_222910041	chr2	222910041					Yes							1			A	G	intron_variant	MODIFIER	Pgl_GLEAN_10027848
chr2_227451225	chr2	227451225					Yes							1			G	A	missense_variant	MODERATE	Pgl_GLEAN_10009972
chr2_229186497	chr2	229186497				Yes								1			A	G	intron_variant	MODIFIER	Pgl_GLEAN_10024697
chr2_229912273	chr2	229912273					Yes							1			C	T	intergenic_region	MODIFIER	Pgl_GLEAN_10012162	Pgl_GLEAN_10009473
chr2_229912282	chr2	229912282					Yes							1			A	G	intergenic_region	MODIFIER	Pgl_GLEAN_10012162	Pgl_GLEAN_10009473
chr2_229912435	chr2	229912435					Yes							1			A	T	intergenic_region	MODIFIER	Pgl_GLEAN_10012162	Pgl_GLEAN_10009473
chr2_229912844	chr2	229912844					Yes							1			T	C	intergenic_region	MODIFIER	Pgl_GLEAN_10012162	Pgl_GLEAN_10009473
chr2_230178736	chr2	230178736					Yes							1			G	A	intergenic_region	MODIFIER	Pgl_GLEAN_10009473	Pgl_GLEAN_10009472
chr2_234169453	chr2	234169453					Yes							1			T	G	intron_variant	MODIFIER	Pgl_GLEAN_10024793
chr2_234169456	chr2	234169456					Yes							1			C	T	intron_variant	MODIFIER	Pgl_GLEAN_10024793
chr2_234169477	chr2	234169477					Yes							1			G	A	intron_variant	MODIFIER	Pgl_GLEAN_10024793
chr2_234169496	chr2	234169496					Yes							1			G	C	intron_variant	MODIFIER	Pgl_GLEAN_10024793
chr2_236500005	chr2	236500005													PCADapt	BayeScan	G	A	intron_variant	MODIFIER	Pgl_GLEAN_10020525
chr2_237956482	chr2	237956482	Yes											1			A	G	intron_variant	MODIFIER	Pgl_GLEAN_10022979
chr2_237956636	chr2	237956636	Yes											1			G	A	intron_variant	MODIFIER	Pgl_GLEAN_10022979
chr2_237956676	chr2	237956676	Yes											1			G	A	intron_variant	MODIFIER	Pgl_GLEAN_10022979
chr2_237961540	chr2	237961540	Yes											1			T	C	missense_variant	MODERATE	Pgl_GLEAN_10022978
chr2_238245254	chr2	238245254					Yes							1			C	T	missense_variant	MODERATE	Pgl_GLEAN_10000867
chr2_238245421	chr2	238245421					Yes							1			G	A	intron_variant	MODIFIER	Pgl_GLEAN_10000867
chr2_241419789	chr2	241419789			Yes									1			C	T	intron_variant	MODIFIER	Pgl_GLEAN_10018182
chr3_2889497	chr3	2889497					Yes							1			C	T	intron_variant	MODIFIER	Pgl_GLEAN_10001489
chr3_2889557	chr3	2889557					Yes							1			T	G	intron_variant	MODIFIER	Pgl_GLEAN_10001489
chr3_3024263	chr3	3024263					Yes							1			T	G	intron_variant	MODIFIER	Pgl_GLEAN_10005841
chr3_3024280	chr3	3024280					Yes							1			A	G	intron_variant	MODIFIER	Pgl_GLEAN_10005841
chr3_3496233	chr3	3496233					Yes							1			T	C	intron_variant	MODIFIER	Pgl_GLEAN_10002970
chr3_11067760	chr3	11067760					Yes							1			T	A	intron_variant	MODIFIER	Pgl_GLEAN_10007779
chr3_13325195	chr3	13325195					Yes							1			T	A	intron_variant	MODIFIER	Pgl_GLEAN_10012411
chr3_13358040	chr3	13358040					Yes							1			T	C	missense_variant	MODERATE	Pgl_GLEAN_10012415
chr3_18044411	chr3	18044411					Yes							1			T	C	intron_variant	MODIFIER	Pgl_GLEAN_10027709
chr3_18486380	chr3	18486380							Yes					1			G	A	intron_variant	MODIFIER	Pgl_GLEAN_10001878
chr3_29398481	chr3	29398481			Yes									1			G	C	intron_variant	MODIFIER	Pgl_GLEAN_10016170
chr3_48357919	chr3	48357919					Yes							1			A	G	intron_variant	MODIFIER	Pgl_GLEAN_10027291
chr3_50370308	chr3	50370308					Yes							1			G	A	missense_variant	MODERATE	Pgl_GLEAN_10014559
chr3_50601093	chr3	50601093					Yes							1			A	G	synonymous_variant	LOW	Pgl_GLEAN_10014567
chr3_51536640	chr3	51536640					Yes							1			T	A	splice_region_variant&intron_variant	LOW	Pgl_GLEAN_10025861
chr3_69662895	chr3	69662895					Yes							1			G	A	intergenic_region	MODIFIER	Pgl_GLEAN_10016030	Pgl_GLEAN_10016031
chr3_74551237	chr3	74551237					Yes							1			C	T	synonymous_variant	LOW	Pgl_GLEAN_10007475
chr3_82663588	chr3	82663588													PCADapt		G	A	intron_variant	MODIFIER	Pgl_GLEAN_10032681
chr3_128044413	chr3	128044413													PCADapt		A	T	intron_variant	MODIFIER	Pgl_GLEAN_10002736
chr3_146337484	chr3	146337484	Yes											1			T	A	intron_variant	MODIFIER	Pgl_GLEAN_10028329
chr3_146337606	chr3	146337606	Yes											1			C	G	intron_variant	MODIFIER	Pgl_GLEAN_10028329
chr3_146337860	chr3	146337860	Yes											1			G	A	intron_variant	MODIFIER	Pgl_GLEAN_10028329
chr3_222443217	chr3	222443217				Yes	Yes							2			G	A	intron_variant	MODIFIER	Pgl_GLEAN_10026457
chr3_223288466	chr3	223288466					Yes							1			G	A	upstream_gene_variant	MODIFIER	Pgl_GLEAN_10011450
chr3_239395726	chr3	239395726					Yes							1			C	T	intron_variant	MODIFIER	Pgl_GLEAN_10022195
chr3_242615517	chr3	242615517			Yes									1			C	T	upstream_gene_variant	MODIFIER	Pgl_GLEAN_10002514
chr3_245159449	chr3	245159449					Yes							1			T	A	intron_variant	MODIFIER	Pgl_GLEAN_10027940
chr3_254533424	chr3	254533424					Yes							1			C	T	intron_variant	MODIFIER	Pgl_GLEAN_10023878
chr3_254533426	chr3	254533426					Yes							1			C	T	intron_variant	MODIFIER	Pgl_GLEAN_10023878
chr3_278262785	chr3	278262785			Yes									1			T	C	intron_variant	MODIFIER	Pgl_GLEAN_10018037
chr3_281869007	chr3	281869007					Yes							1			C	T	intron_variant	MODIFIER	Pgl_GLEAN_10015669
chr3_292052702	chr3	292052702					Yes							1			G	A	intron_variant	MODIFIER	Pgl_GLEAN_10025017
chr3_295789863	chr3	295789863	Yes											1			C	T	intron_variant	MODIFIER	Pgl_GLEAN_10027181
chr3_299676743	chr3	299676743			Yes									1			G	A	missense_variant	MODERATE	Pgl_GLEAN_10031925
chr4_1275298	chr4	1275298					Yes							1			C	T	intergenic_region	MODIFIER	Pgl_GLEAN_10005351	Pgl_GLEAN_10010497
chr4_6707228	chr4	6707228					Yes							1			A	G	synonymous_variant	LOW	Pgl_GLEAN_10006322
chr4_12403300	chr4	12403300					Yes							1			A	G	synonymous_variant	LOW	Pgl_GLEAN_10021807
chr4_12813258	chr4	12813258					Yes							1			G	A	intron_variant	MODIFIER	Pgl_GLEAN_10021794
chr4_15471453	chr4	15471453				Yes	Yes							2			G	T	intron_variant	MODIFIER	Pgl_GLEAN_10026216
chr4_15471727	chr4	15471727		Yes			Yes							2			G	A	intron_variant	MODIFIER	Pgl_GLEAN_10026216
chr4_21026358	chr4	21026358					Yes							1			C	T	intergenic_region	MODIFIER	Pgl_GLEAN_10025479	Pgl_GLEAN_10025478
chr4_25439941	chr4	25439941					Yes							1			C	G	intron_variant	MODIFIER	Pgl_GLEAN_10003200
chr4_25440116	chr4	25440116					Yes							1			T	C	synonymous_variant	LOW	Pgl_GLEAN_10003200
chr4_25501113	chr4	25501113			Yes									1			T	C	intergenic_region	MODIFIER	Pgl_GLEAN_10003200	Pgl_GLEAN_10007709
chr4_31468494	chr4	31468494					Yes							1			T	C	intron_variant	MODIFIER	Pgl_GLEAN_10022471
chr4_31468566	chr4	31468566				Yes	Yes							2			T	C	intron_variant	MODIFIER	Pgl_GLEAN_10022471
chr4_31468974	chr4	31468974					Yes							1			T	C	intron_variant	MODIFIER	Pgl_GLEAN_10022471
chr4_31469040	chr4	31469040					Yes							1			G	A	intron_variant	MODIFIER	Pgl_GLEAN_10022471
chr4_31478852	chr4	31478852				Yes	Yes							2			C	T	intron_variant	MODIFIER	Pgl_GLEAN_10022472
chr4_48223622	chr4	48223622			Yes									1			C	T	synonymous_variant	LOW	Pgl_GLEAN_10017314
chr4_48378412	chr4	48378412		Yes										1			T	C	intron_variant	MODIFIER	Pgl_GLEAN_10017322
chr4_48378417	chr4	48378417		Yes										1			A	G	intron_variant	MODIFIER	Pgl_GLEAN_10017322
chr4_48378459	chr4	48378459		Yes										1			T	C	intron_variant	MODIFIER	Pgl_GLEAN_10017322
chr4_51194605	chr4	51194605				Yes								1			T	G	intron_variant	MODIFIER	Pgl_GLEAN_10032199
chr4_51853256	chr4	51853256				Yes								1			A	G	intron_variant	MODIFIER	Pgl_GLEAN_10009361
chr4_55513340	chr4	55513340				Yes								1			C	G	synonymous_variant	LOW	Pgl_GLEAN_10030873
chr4_57653637	chr4	57653637					Yes							1			C	T	intergenic_region	MODIFIER	Pgl_GLEAN_10024193	Pgl_GLEAN_10024194
chr4_58608441	chr4	58608441					Yes							1			A	C	intergenic_region	MODIFIER	Pgl_GLEAN_10000355	Pgl_GLEAN_10005319
chr4_58676765	chr4	58676765			Yes									1			T	C	synonymous_variant	LOW	Pgl_GLEAN_10005319
chr4_58677072	chr4	58677072			Yes									1			A	C	intron_variant	MODIFIER	Pgl_GLEAN_10005319
chr4_64855299	chr4	64855299					Yes							1			C	G	intron_variant	MODIFIER	Pgl_GLEAN_10035325
chr4_66752754	chr4	66752754					Yes							1			A	G	intron_variant	MODIFIER	Pgl_GLEAN_10031417
chr4_67924242	chr4	67924242					Yes							1			C	T	intergenic_region	MODIFIER	Pgl_GLEAN_10029586	Pgl_GLEAN_10029585
chr4_69128659	chr4	69128659					Yes							1			A	G	intergenic_region	MODIFIER	Pgl_GLEAN_10029539	Pgl_GLEAN_10029538
chr4_75755892	chr4	75755892					Yes							1			G	C	intron_variant	MODIFIER	Pgl_GLEAN_10033988
chr4_81752152	chr4	81752152					Yes							1			A	T	intergenic_region	MODIFIER	Pgl_GLEAN_10035436	Pgl_GLEAN_10035437
chr4_98347127	chr4	98347127					Yes							1			A	G	missense_variant	MODERATE	Pgl_GLEAN_10027230
chr4_100935612	chr4	100935612					Yes							1			G	T	upstream_gene_variant	MODIFIER	Pgl_GLEAN_10018899
chr4_119523368	chr4	119523368			Yes									1			G	T	missense_variant	MODERATE	Pgl_GLEAN_10012719
chr4_124016256	chr4	124016256					Yes							1			C	A	intron_variant	MODIFIER	Pgl_GLEAN_10026905
chr4_149448341	chr4	149448341					Yes							1			T	A	intergenic_region	MODIFIER	Pgl_GLEAN_10001202	Pgl_GLEAN_10001203
chr4_166511164	chr4	166511164					Yes							1			C	T	intron_variant	MODIFIER	Pgl_GLEAN_10004295
chr4_184178794	chr4	184178794					Yes							1			T	G	intron_variant	MODIFIER	Pgl_GLEAN_10013593
chr4_186321608	chr4	186321608			Yes									1			T	A	missense_variant	MODERATE	Pgl_GLEAN_10020242
chr4_189192708	chr4	189192708					Yes							1			T	C	intron_variant	MODIFIER	Pgl_GLEAN_10021009
chr4_190393657	chr4	190393657					Yes							1			T	A	intron_variant	MODIFIER	Pgl_GLEAN_10033244
chr4_191161184	chr4	191161184					Yes							1			C	T	intron_variant	MODIFIER	Pgl_GLEAN_10033206
chr5_2408583	chr5	2408583				Yes								1			A	G	synonymous_variant	LOW	Pgl_GLEAN_10012571
chr5_7312012	chr5	7312012					Yes							1			A	G	intergenic_region	MODIFIER	Pgl_GLEAN_10000135	Pgl_GLEAN_10007645
chr5_44242114	chr5	44242114					Yes							1			G	A	synonymous_variant	LOW	Pgl_GLEAN_10021121
chr5_44242226	chr5	44242226					Yes							1			C	T	missense_variant	MODERATE	Pgl_GLEAN_10021121
chr5_45677832	chr5	45677832					Yes							1			G	A	intron_variant	MODIFIER	Pgl_GLEAN_10011364
chr5_54885473	chr5	54885473					Yes							1			G	A	intergenic_region	MODIFIER	Pgl_GLEAN_10021332	Pgl_GLEAN_10021331
chr5_54885478	chr5	54885478					Yes							1			A	T	intergenic_region	MODIFIER	Pgl_GLEAN_10021332	Pgl_GLEAN_10021331
chr5_58714660	chr5	58714660					Yes							1			T	C	intron_variant	MODIFIER	Pgl_GLEAN_10025545
chr5_58714866	chr5	58714866					Yes							1			A	G	intron_variant	MODIFIER	Pgl_GLEAN_10025545
chr5_58715123	chr5	58715123					Yes							1			C	T	intron_variant	MODIFIER	Pgl_GLEAN_10025545
chr5_58722830	chr5	58722830					Yes							1			A	G	intron_variant	MODIFIER	Pgl_GLEAN_10025547
chr5_58722850	chr5	58722850					Yes							1			T	A	intron_variant	MODIFIER	Pgl_GLEAN_10025547
chr5_58722979	chr5	58722979					Yes							1			G	C	intron_variant	MODIFIER	Pgl_GLEAN_10025547
chr5_58723067	chr5	58723067					Yes							1			G	A	intron_variant	MODIFIER	Pgl_GLEAN_10025547
chr5_58723093	chr5	58723093					Yes							1			G	A	synonymous_variant	LOW	Pgl_GLEAN_10025547
chr5_58723202	chr5	58723202					Yes							1			C	T	intron_variant	MODIFIER	Pgl_GLEAN_10025547
chr5_58723325	chr5	58723325					Yes							1			A	G	intron_variant	MODIFIER	Pgl_GLEAN_10025547
chr5_58723415	chr5	58723415					Yes							1			G	A	intron_variant	MODIFIER	Pgl_GLEAN_10025547
chr5_58723468	chr5	58723468					Yes							1			A	C	intron_variant	MODIFIER	Pgl_GLEAN_10025547
chr5_63973729	chr5	63973729													PCADapt	BayeScan	A	C	intron_variant	MODIFIER	Pgl_GLEAN_10011525
chr5_63973809	chr5	63973809													PCADapt	BayeScan	G	T	intron_variant	MODIFIER	Pgl_GLEAN_10011525
chr5_67431261	chr5	67431261					Yes							1			A	G	intergenic_region	MODIFIER	Pgl_GLEAN_10017717	Pgl_GLEAN_10006364
chr5_77673638	chr5	77673638					Yes							1			C	T	intergenic_region	MODIFIER	Pgl_GLEAN_10038401	Pgl_GLEAN_10038402
chr5_91679795	chr5	91679795			Yes									1			C	A	missense_variant	MODERATE	Pgl_GLEAN_10035365
chr5_92309100	chr5	92309100					Yes							1			A	G	intron_variant	MODIFIER	Pgl_GLEAN_10017610
chr5_95418917	chr5	95418917				Yes								1			T	C	synonymous_variant	LOW	Pgl_GLEAN_10021429
chr5_95419025	chr5	95419025				Yes								1			C	T	splice_region_variant&intron_variant	LOW	Pgl_GLEAN_10021429
chr5_97099744	chr5	97099744	Yes											1			T	A	intron_variant	MODIFIER	Pgl_GLEAN_10001127
chr5_99221490	chr5	99221490					Yes							1			A	G	intron_variant	MODIFIER	Pgl_GLEAN_10021791
chr5_99221505	chr5	99221505					Yes							1			A	T	intron_variant	MODIFIER	Pgl_GLEAN_10021791
chr5_99784806	chr5	99784806					Yes							1			C	A	intron_variant	MODIFIER	Pgl_GLEAN_10021763
chr5_99784858	chr5	99784858					Yes							1			G	T	intron_variant	MODIFIER	Pgl_GLEAN_10021763
chr5_100335893	chr5	100335893					Yes							1			C	A	intron_variant	MODIFIER	Pgl_GLEAN_10021096
chr5_101031769	chr5	101031769					Yes							1			A	G	intergenic_region	MODIFIER	Pgl_GLEAN_10021072	Pgl_GLEAN_10021071
chr5_106836420	chr5	106836420			Yes									1			G	A	missense_variant	MODERATE	Pgl_GLEAN_10003871
chr5_112876815	chr5	112876815					Yes							1			G	A	synonymous_variant	LOW	Pgl_GLEAN_10024866
chr5_118914968	chr5	118914968					Yes							1			G	T	downstream_gene_variant	MODIFIER	Pgl_GLEAN_10034877
chr5_119775062	chr5	119775062					Yes							1			G	A	intergenic_region	MODIFIER	Pgl_GLEAN_10021842	Pgl_GLEAN_10021843
chr5_123185340	chr5	123185340				Yes								1			G	A	intron_variant	MODIFIER	Pgl_GLEAN_10029793
chr5_137093128	chr5	137093128													PCADapt		T	C	intron_variant	MODIFIER	Pgl_GLEAN_10014486
chr5_137580677	chr5	137580677													PCADapt		G	T	intron_variant	MODIFIER	Pgl_GLEAN_10006514
chr5_137800838	chr5	137800838													PCADapt		A	G	intergenic_region	MODIFIER	Pgl_GLEAN_10006506	Pgl_GLEAN_10023442
chr5_137800905	chr5	137800905													PCADapt		G	C	intergenic_region	MODIFIER	Pgl_GLEAN_10006506	Pgl_GLEAN_10023442
chr5_137800948	chr5	137800948													PCADapt		T	C	intergenic_region	MODIFIER	Pgl_GLEAN_10006506	Pgl_GLEAN_10023442
chr5_137801009	chr5	137801009													PCADapt		C	T	intergenic_region	MODIFIER	Pgl_GLEAN_10006506	Pgl_GLEAN_10023442
chr5_137814236	chr5	137814236													PCADapt		T	A	intron_variant	MODIFIER	Pgl_GLEAN_10023442
chr5_137880166	chr5	137880166													PCADapt		A	T	start_lost	HIGH	Pgl_GLEAN_10023439
chr5_141262002	chr5	141262002					Yes							1			G	A	intergenic_region	MODIFIER	Pgl_GLEAN_10014409	Pgl_GLEAN_10014408
chr5_141265679	chr5	141265679					Yes							1			C	T	intergenic_region	MODIFIER	Pgl_GLEAN_10014409	Pgl_GLEAN_10014408
chr5_141339583	chr5	141339583					Yes							1			A	G	intron_variant	MODIFIER	Pgl_GLEAN_10014406
chr5_141352315	chr5	141352315					Yes							1			A	G	intron_variant	MODIFIER	Pgl_GLEAN_10014405
chr5_141696003	chr5	141696003					Yes							1			T	C	intron_variant	MODIFIER	Pgl_GLEAN_10014385
chr5_141807503	chr5	141807503					Yes							1			G	C	intron_variant	MODIFIER	Pgl_GLEAN_10014381
chr5_141807523	chr5	141807523					Yes							1			G	A	intron_variant	MODIFIER	Pgl_GLEAN_10014381
chr5_142151470	chr5	142151470					Yes							1			G	T	missense_variant	MODERATE	Pgl_GLEAN_10009092
chr5_143136573	chr5	143136573					Yes							1			G	C	intron_variant	MODIFIER	Pgl_GLEAN_10013362
chr5_148839912	chr5	148839912					Yes							1			G	T	intron_variant	MODIFIER	Pgl_GLEAN_10030680
chr5_149689185	chr5	149689185					Yes							1			G	A	intron_variant	MODIFIER	Pgl_GLEAN_10002018
chr5_150007427	chr5	150007427					Yes							1			T	C	intron_variant	MODIFIER	Pgl_GLEAN_10007139
chr5_151557643	chr5	151557643					Yes							1			A	G	intron_variant	MODIFIER	Pgl_GLEAN_10013788
chr5_151557714	chr5	151557714					Yes							1			T	C	intron_variant	MODIFIER	Pgl_GLEAN_10013788
chr5_156367002	chr5	156367002			Yes									1			C	A	intergenic_region	MODIFIER	Pgl_GLEAN_10037784	Pgl_GLEAN_10037785
chr6_14674248	chr6	14674248					Yes							1			A	G	intron_variant	MODIFIER	Pgl_GLEAN_10007203
chr6_17058088	chr6	17058088					Yes							1			T	C	synonymous_variant	LOW	Pgl_GLEAN_10029738
chr6_45627546	chr6	45627546				Yes								1			G	A	intergenic_region	MODIFIER	Pgl_GLEAN_10037196	Pgl_GLEAN_10037195
chr6_48259156	chr6	48259156					Yes							1			C	T	intron_variant	MODIFIER	Pgl_GLEAN_10011806
chr6_58248509	chr6	58248509					Yes							1			T	C	intron_variant	MODIFIER	Pgl_GLEAN_10035858
chr6_58449249	chr6	58449249					Yes							1			G	T	intron_variant	MODIFIER	Pgl_GLEAN_10035870
chr6_60164443	chr6	60164443					Yes							1			G	A	intron_variant	MODIFIER	Pgl_GLEAN_10016603
chr6_63201182	chr6	63201182					Yes							1			T	G	intergenic_region	MODIFIER	Pgl_GLEAN_10010984	Pgl_GLEAN_10010983
chr6_71105604	chr6	71105604			Yes									1			A	G	intron_variant	MODIFIER	Pgl_GLEAN_10012275
chr6_109611279	chr6	109611279		Yes										1			T	C	intron_variant	MODIFIER	Pgl_GLEAN_10013979
chr6_117611358	chr6	117611358					Yes							1			T	A	intron_variant	MODIFIER	Pgl_GLEAN_10009831
chr6_152342440	chr6	152342440					Yes							1			G	A	intergenic_region	MODIFIER	Pgl_GLEAN_10028859	Pgl_GLEAN_10028858
chr6_161466030	chr6	161466030					Yes							1			C	A	missense_variant	MODERATE	Pgl_GLEAN_10009988
chr6_175629870	chr6	175629870					Yes							1			T	G	intron_variant	MODIFIER	Pgl_GLEAN_10038541
chr6_175629893	chr6	175629893					Yes							1			C	G	intron_variant	MODIFIER	Pgl_GLEAN_10038541
chr6_194598993	chr6	194598993				Yes								1			G	A	intron_variant	MODIFIER	Pgl_GLEAN_10002686
chr6_205215589	chr6	205215589					Yes							1			A	T	intron_variant	MODIFIER	Pgl_GLEAN_10015692
chr6_205217688	chr6	205217688					Yes							1			C	T	intron_variant	MODIFIER	Pgl_GLEAN_10015692
chr6_205272754	chr6	205272754					Yes							1			A	G	missense_variant	MODERATE	Pgl_GLEAN_10015695
chr6_205275720	chr6	205275720					Yes							1			C	T	intron_variant	MODIFIER	Pgl_GLEAN_10015696
chr6_205279124	chr6	205279124					Yes							1			C	A	intron_variant	MODIFIER	Pgl_GLEAN_10015697
chr6_205279390	chr6	205279390					Yes							1			G	C	intron_variant	MODIFIER	Pgl_GLEAN_10015697
chr6_214301880	chr6	214301880				Yes								1			C	T	intron_variant	MODIFIER	Pgl_GLEAN_10020744
chr6_214301937	chr6	214301937				Yes								1			T	C	intron_variant	MODIFIER	Pgl_GLEAN_10020744
chr6_214302070	chr6	214302070				Yes								1			C	A	missense_variant	MODERATE	Pgl_GLEAN_10020744
chr6_214302340	chr6	214302340				Yes								1			T	C	intron_variant	MODIFIER	Pgl_GLEAN_10020744
chr6_214302384	chr6	214302384				Yes								1			C	T	splice_region_variant&intron_variant	LOW	Pgl_GLEAN_10020744
chr6_214436486	chr6	214436486					Yes							1			C	T	missense_variant	MODERATE	Pgl_GLEAN_10020736
chr6_224103534	chr6	224103534					Yes							1			A	G	missense_variant	MODERATE	Pgl_GLEAN_10009150
chr6_224410212	chr6	224410212		Yes										1			G	T	intron_variant	MODIFIER	Pgl_GLEAN_10007526
chr6_235388392	chr6	235388392					Yes							1			T	G	missense_variant	MODERATE	Pgl_GLEAN_10036274
chr6_235388407	chr6	235388407					Yes							1			A	C	missense_variant	MODERATE	Pgl_GLEAN_10036274
chr7_2212907	chr7	2212907					Yes							1			C	A	intron_variant	MODIFIER	Pgl_GLEAN_10022892
chr7_4983786	chr7	4983786		Yes										1			G	T	intron_variant	MODIFIER	Pgl_GLEAN_10024298
chr7_5456546	chr7	5456546					Yes							1			T	C	missense_variant	MODERATE	Pgl_GLEAN_10024313
chr7_8764892	chr7	8764892													PCADapt		C	A	intron_variant	MODIFIER	Pgl_GLEAN_10026576
chr7_12385396	chr7	12385396					Yes							1			C	T	synonymous_variant	LOW	Pgl_GLEAN_10019452
chr7_14441224	chr7	14441224					Yes							1			G	T	upstream_gene_variant	MODIFIER	Pgl_GLEAN_10013572
chr7_15065914	chr7	15065914					Yes							1			C	T	intron_variant	MODIFIER	Pgl_GLEAN_10012875
chr7_26577596	chr7	26577596					Yes							1			T	A	upstream_gene_variant	MODIFIER	Pgl_GLEAN_10001925
chr7_35858531	chr7	35858531		Yes										1			C	T	intron_variant	MODIFIER	Pgl_GLEAN_10003171
chr7_35860965	chr7	35860965					Yes							1			A	G	intron_variant	MODIFIER	Pgl_GLEAN_10003170
chr7_35866352	chr7	35866352			Yes									1			G	C	intron_variant	MODIFIER	Pgl_GLEAN_10003169
chr7_35871320	chr7	35871320			Yes									1			T	C	upstream_gene_variant	MODIFIER	Pgl_GLEAN_10003168
chr7_39906265	chr7	39906265			Yes					Yes				2			A	G	intergenic_region	MODIFIER	Pgl_GLEAN_10014147	Pgl_GLEAN_10014146
chr7_41331081	chr7	41331081			Yes									1			T	A	intron_variant	MODIFIER	Pgl_GLEAN_10030810
chr7_42456722	chr7	42456722			Yes									1			G	A	synonymous_variant	LOW	Pgl_GLEAN_10030767
chr7_52972335	chr7	52972335		Yes										1			C	T	intron_variant	MODIFIER	Pgl_GLEAN_10020622
chr7_52972393	chr7	52972393		Yes										1			A	G	intron_variant	MODIFIER	Pgl_GLEAN_10020622
chr7_55923381	chr7	55923381							Yes					1			G	A	intron_variant	MODIFIER	Pgl_GLEAN_10007024
chr7_57348342	chr7	57348342	Yes											1			T	C	intron_variant	MODIFIER	Pgl_GLEAN_10019737
chr7_60419447	chr7	60419447					Yes							1			G	A	intron_variant	MODIFIER	Pgl_GLEAN_10033657
chr7_60419522	chr7	60419522					Yes							1			A	C	missense_variant	MODERATE	Pgl_GLEAN_10033657
chr7_64653773	chr7	64653773	Yes											1			G	A	intron_variant	MODIFIER	Pgl_GLEAN_10022317
chr7_79171945	chr7	79171945					Yes							1			C	T	downstream_gene_variant	MODIFIER	Pgl_GLEAN_10036436
chr7_107941356	chr7	107941356					Yes							1			G	A	intron_variant	MODIFIER	Pgl_GLEAN_10023583
chr7_121227845	chr7	121227845					Yes							1			A	G	intron_variant	MODIFIER	Pgl_GLEAN_10022954
chr7_122830011	chr7	122830011					Yes							1			C	T	intergenic_region	MODIFIER	Pgl_GLEAN_10020700	Pgl_GLEAN_10020699
chr7_122843697	chr7	122843697	Yes											1			G	C	missense_variant&splice_region_variant	MODERATE	Pgl_GLEAN_10020697
chr7_125935883	chr7	125935883				Yes								1			A	C	missense_variant	MODERATE	Pgl_GLEAN_10034022
chr7_126645809	chr7	126645809					Yes							1			C	T	intron_variant	MODIFIER	Pgl_GLEAN_10033051
chr7_140296850	chr7	140296850				Yes								1			G	A	intron_variant	MODIFIER	Pgl_GLEAN_10018631

## Sheet: Heading_effect
Effect on heading dates of SNPs detected by GWAS in association with the heading date.
SNPposition	Ref allele	Alternate Allele	mean_over_replicates_emma	median_over_replicates_emma	mean_over_replicates_lfmmGapit	median_over_replicates_lfmmGapit	mean_over_replicates_cmlmGapit	median_over_replicates_cmlmGapit
chr2_10138929	T	A	5.88268	6.26338	15.1953	14.5458	2.38696	2.72991
chr2_167815878	G	A	7.89317	7.79758	13.3987	13.2173	2.67424	2.63061
chr2_184876391	G	A	4.82523	4.89399	12.8575	12.9311	2.05168	2.1415
chr2_21407739	G	C	30.9636	30.7179	33.9497	34.0945	23.2199	23.0803
chr2_21407791	G	A	30.9636	30.7179	33.9497	34.0945	23.2199	23.0803
chr2_237956482	T	A	3.69374	3.6994	10.1525	9.73252	1.68536	1.66205
chr2_237956636	A	G	5.10474	4.98779	12.7078	12.2397	2.13787	2.01909
chr2_237956676	G	A	5.05727	4.96092	12.5592	12.0762	1.9585	1.91459
chr2_237961540	G	A	3.37938	3.37373	8.9181	8.47761	1.29392	1.25812
chr2_7716171	T	C	11.2996	11.2542	15.9465	15.6607	3.38188	3.30823
chr3_146337484	T	A	3.90428	3.91323	10.4291	10.1941	1.44141	1.46078
chr3_146337606	C	G	4.13753	4.19002	10.8783	10.567	1.72078	1.78579
chr3_146337860	G	A	4.25291	4.31123	11.4033	11.174	1.64406	1.66086
chr3_295789863	C	T	4.56225	4.55813	11.7208	11.4406	1.53509	1.5516
chr5_97099744	T	A	3.66341	3.75404	9.59056	9.2579	1.54002	1.65883
chr7_122843697	T	C	2.80238	2.82445	8.19839	8.17267	1.17683	1.20153
chr7_57348342	G	A	5.39709	5.52842	13.5427	13.0065	2.23601	2.59635
chr7_64653773	G	C	4.14443	4.12737	11.2253	10.9604	1.84106	1.91282
