# Supplementary material for: Genomic footprints of selection in early-and late-flowering pearl millet landraces
Source: Front Plant Sci. 2022 Oct 12;13:880631. doi: 10.3389/fpls.2022.880631 (PMC9597309; doi:10.3389/fpls.2022.880631)
Supplement: Supplementary file 9 [file Table_6.XLS]

## Sheet: Gene_detected
Table S6. Genes detected. The 317 genes detected are listed with the number of SNPs detected; maximum number of methods detecting related SNPs; number of SNPs found in association for each trait; and gene annotations. Acccording to the genome annotation, we provide the Arabidopsis thaliana homolog and its annotation found in the TAIR database.
How to read the table:
Example:
Fo gene Pgl_GLEAN_10033399, we identified 15 SNPs, out of which 1 SNP was found in association with panicle length by the three GWAS methods. This gene has been only detected by GWAS.
For gene Pgl_GLEAN_10020525, we identified 13 SNPS in the gene. This gene has been previously detected by Rhoné et al. (2020). In our study , it has been detected by two methods (Pcadapt and BayeScan).
Genes_ID	Other studies	Nb of SNP identified in the gene	Nb of detection methods (GWAS, PCADAPT, BAYESCAN, max=3)	Heading date	Stem Diameter	Stem length	Panicle diameter	Panicle length	Nb of tillers	1000 seeds weight	Panicle weight	Seeds weight	Non fertiles tillers	Fertiles tillers	Nb of traits detected in association	Nb od SNPs detected by PCADapt	Nb of SNPs detected by BayeScan	Chromosome	Gene Start position	Gene End position	Goterm	Interpro	KEGG	Swiss-Pro	Trembl	Arabidopsis homolog	Arabidopsis homolog name	Action	Process category	Process subcategory
Pgl_GLEAN_10033399		15	1					1							1			2	39278843	39286982	GO:0003676; nucleic acid binding; Molecular Function/GO:0003677; DNA binding; Molecular Function/GO:0004386; helicase activity; Molecular Function//GO:0005524; ATP binding; Molecular Function///;;	IPR000330; SNF2-related/IPR001650; Helicase, C-terminal/IPR014001; Helicase, superfamily 1/2, ATP-binding domain/////	ercc6; excision repair cross-complementing rodent repair deficiency, complementation group 6; K10841 DNA excision repair protein ERCC-6///////	Q9JIM3,RAD26_MOUSE Putative DNA repair and recombination protein RAD26-like OS/Mus musculus GN/Rad26l PE//2 SV/2//	C5WVB2,C5WVB2_SORBI Putative uncharacterized protein Sb01g016830 OS/Sorghum bicolor GN/Sb01g016830 PE//4 SV/1//	AT1G03750	AT1G03750|CHR9|CHROMATIN REMODELING 9|F21M11.34|F21M11_34	#N/A	#N/A	#N/A
Pgl_GLEAN_10005744		24	1					2							1			1	269608465	269613759	GO:0001522; pseudouridine synthesis; Biological Process/GO:0003723; RNA binding; Molecular Function/GO:0009451; RNA modification; Biological Process//GO:0009982; pseudouridine synthase activity; Molecular Function///;;	IPR001406; Pseudouridine synthase I, TruA/IPR020097; Pseudouridine synthase I, TruA, alpha/beta domain//////	hypothetical protein; K06173 tRNA pseudouridine synthase A [EC:5.4.99.12]///////	Q9ZCA3,TRUA_RICPR tRNA pseudouridine synthase A OS/Rickettsia prowazekii (strain Madrid E) GN/truA PE//3 SV/2//	C5YTE9,C5YTE9_SORBI Pseudouridine synthase OS/Sorghum bicolor GN/Sb08g005650 PE//3 SV/1//	AT1G09800	AT1G09800|F21M12.18|F21M12_18	#N/A	#N/A	#N/A
Pgl_GLEAN_10029661		8	1				1								1			2	106253909	106256291	GO:0003824; catalytic activity; Molecular Function/GO:0006096; glycolysis; Biological Process/GO:0008152; metabolic process; Biological Process//GO:0016868; intramolecular transferase activity, phosphotransferases; Molecular Function///;;	IPR001345; Phosphoglycerate/bisphosphoglycerate mutase, active site/IPR005952; Phosphoglycerate mutase 1/IPR013078; Histidine phosphatase superfamily, clade-1/////	hypothetical protein; K01834 phosphoglycerate mutase [EC:5.4.2.1]///////	Q6MEW4,GPMA_PARUW 2,3-bisphosphoglycerate-dependent phosphoglycerate mutase OS/Protochlamydia amoebophila (strain UWE25) GN/gpmA PE//3 SV/1//	C5Z6Z7,C5Z6Z7_SORBI Putative uncharacterized protein Sb10g007800 OS/Sorghum bicolor GN/Sb10g007800 PE//3 SV/1//	AT1G22170	AT1G22170|F16L1.10|F16L1_10	#N/A	#N/A	#N/A
Pgl_GLEAN_10031417		17	1					1							1			4	66752123	66755059	GO:0003677; DNA binding; Molecular Function///////;;;;;;;;	IPR001005; SANT/Myb domain///////	hypothetical protein LOC100263661; K14491 two-component response regulator ARR-B family///////	Q9C616,KAN2_ARATH Probable transcription factor KAN2 OS/Arabidopsis thaliana GN/KAN2 PE//2 SV/1//	Q84UP8,Q84UP8_ORYSJ Myb family transcription factor-like protein OS/Oryza sativa subsp. japonica GN/P0672D01.118 PE//4 SV/1//	AT1G32240	AT1G32240|KAN2|KANADI 2|F27G20.7|F27G20_7	acts upstream of or within	multicellular organism development	polarity specification of adaxial/abaxial axis
Pgl_GLEAN_10005351		20	1					1							1			4	1219379	1220587	GO:0043531; ADP binding; Molecular Function///////;;;;;;;;	IPR002182; NB-ARC///////	cc-nbs-lrr resistance protein; K13457 disease resistance protein RPM1///////	Q9M667,RPP13_ARATH Disease resistance protein RPP13 OS/Arabidopsis thaliana GN/RPP13 PE//2 SV/2//	B8AEV2,B8AEV2_ORYSI Putative uncharacterized protein OS/Oryza sativa subsp. indica GN/OsI_09456 PE//4 SV/1//	AT3G46530	AT3G46530|RPP11|RPP13|RECOGNITION OF PERONOSPORA PARASITICA 11|RECOGNITION OF PERONOSPORA PARASITICA 13|F12A12.50	acts upstream of or within	response to biotic stimulus	defense response to other organism
Pgl_GLEAN_10017610		5	1					1							1			5	92308084	92310933	GO:0004672; protein kinase activity; Molecular Function/GO:0004713; protein tyrosine kinase activity; Molecular Function/GO:0005524; ATP binding; Molecular Function//GO:0006468; protein phosphorylation; Biological Process///;;	IPR000719; Protein kinase, catalytic domain/IPR001245; Serine-threonine/tyrosine-protein kinase catalytic domain/IPR002290; Serine/threonine- / dual-specificity protein kinase, catalytic domain//IPR002902; Gnk2-homologous domain/IPR020635; Tyrosine-protein kinase, catalytic domain//	PBS1; PBS1 (avrPphB susceptible 1); kinase/ protein serine/threonine kinase; K13430 serine/threonine-protein kinase PBS1 [EC:2.7.11.1]///////	Q9C5S9,CRK6_ARATH Cysteine-rich receptor-like protein kinase 6 OS/Arabidopsis thaliana GN/CRK6 PE//1 SV/1//	C5WPZ2,C5WPZ2_SORBI Putative uncharacterized protein Sb01g027370 OS/Sorghum bicolor GN/Sb01g027370 PE//4 SV/1//	AT4G23140	AT4G23140|CRK6|cysteine-rich RLK (RECEPTOR-like protein kinase) 6|F7H19.330|F7H19_330|RECEPTOR-LIKE PROTEIN KINASE	acts upstream of or within	response to stress	response to reactive oxygen species
Pgl_GLEAN_10017393		11	1					1							1			2	29817827	29819637	GO:0003700; sequence-specific DNA binding transcription factor activity; Molecular Function/GO:0006355; regulation of transcription, DNA-dependent; Biological Process/GO:0043565; sequence-specific DNA binding; Molecular Function/////;;;;	IPR003657; DNA-binding WRKY/IPR018872; Zn-cluster domain//////	WRKY transcription factor, putative; K13425 WRKY transcription factor 22///////	Q93WU6,WRK74_ARATH Probable WRKY transcription factor 74 OS/Arabidopsis thaliana GN/WRKY74 PE//2 SV/2//	B6SKM6,B6SKM6_MAIZE WRKY transcription factor 21 OS/Zea mays PE/2 SV//1///	AT5G28650	AT5G28650|WRKY74|ATWRKY74|WRKY DNA-binding protein 74|ARABIDOPSIS THALIANA WRKY DNA-BINDING PROTEIN 74|F4I4.30|F4I4_30	#N/A	#N/A	#N/A
Pgl_GLEAN_10002514		2	1				1								1			3	242615879	242618779	GO:0008299; isoprenoid biosynthetic process; Biological Process///////;;;;;;;;	IPR000092; Polyprenyl synthetase///////	Os04g0657300; K00787 farnesyl diphosphate synthase [EC:2.5.1.1 2.5.1.10]///////	Q09152,FPPS1_ARATH Farnesyl pyrophosphate synthase 1, mitochondrial OS/Arabidopsis thaliana GN/FPS1 PE//2 SV/2//	B9FCX1,B9FCX1_ORYSJ Putative uncharacterized protein OS/Oryza sativa subsp. japonica GN/OsJ_16466 PE//3 SV/1//	AT5G47770	AT5G47770|FPS1|farnesyl diphosphate synthase 1|MCA23.9|MCA23_9|FARNESYL DIPHOSPHATE SYNTHASE 1	acts upstream of or within	biosynthetic process	farnesyl diphosphate biosynthetic process
Pgl_GLEAN_10027868		26	1				1								1			1	241674869	241677443	GO:0006897; endocytosis; Biological Process/GO:0016020; membrane; Cellular Component//////;;;;;;	IPR012466; Adaptin ear-binding coat-associated protein 1 NECAP-1///////	#N/A	Q681Q7,Y1390_ARATH Uncharacterized protein At1g03900 OS/Arabidopsis thaliana GN/At1g03900 PE//2 SV/1//	C5WYH0,C5WYH0_SORBI Putative uncharacterized protein Sb01g019420 OS/Sorghum bicolor GN/Sb01g019420 PE//4 SV/1//	AT1G03900	AT1G03900|ATNAP4|NAP4|ABCI18|non-intrinsic ABC protein 4|ATP-binding cassette I18|F21M11.36	acts upstream of or within	transport	transmembrane transport
Pgl_GLEAN_10014147		3	1				1				1				2			7	39830771	39835535	#N/A	IPR019013; Vacuolar ATPase assembly integral membrane protein VMA21-like domain///////	#N/A	#N/A	C5YFP4,C5YFP4_SORBI Putative uncharacterized protein Sb06g028260 OS/Sorghum bicolor GN/Sb06g028260 PE//4 SV/1//	AT1G05780	AT1G05780|T20M3.4|T20M3_4	#N/A	#N/A	#N/A
Pgl_GLEAN_10017314		7	1				1								1			4	48222557	48223790	GO:0005515; protein binding; Molecular Function///////;;;;;;;;	IPR001487; Bromodomain///////	hypothetical protein LOC100245782; K11721 bromodomain-containing protein 3///////	Q9LNC4,GTE4_ARATH Transcription factor GTE4 OS/Arabidopsis thaliana GN/GTE4 PE//2 SV/1//	B7ZZM1,B7ZZM1_MAIZE Putative uncharacterized protein OS/Zea mays PE/2 SV//1///	AT1G06230	AT1G06230|GTE4|global transcription factor group E4|F9P14.9|F9P14_9	acts upstream of or within	anatomical structure development	root development
Pgl_GLEAN_10022317		10	1	1											1			7	64651064	64654291	GO:0003924; GTPase activity; Molecular Function/GO:0005525; GTP binding; Molecular Function/GO:0005622; intracellular; Cellular Component//GO:0006184; GTP catabolic process; Biological Process/GO:0006886; intracellular protein transport; Biological Process/GO:0006913	IPR001806; Small GTPase superfamily/IPR002041; Ran GTPase/IPR003578; Small GTPase superfamily, Rho type//IPR003579; Small GTPase superfamily, Rab type/IPR020849; Small GTPase superfamily, Ras type//	ATRAB11C (ARABIDOPSIS RAB GTPASE 11C); GTP binding; K07976 Rab family, other///////	O04486,RAA2A_ARATH Ras-related protein RABA2a OS/Arabidopsis thaliana GN/RABA2A PE//2 SV/1//	B4FEN1,B4FEN1_MAIZE Ras-related protein Rab11A OS/Zea mays PE/2 SV//1///	AT1G09630	AT1G09630|ATRAB11C|ATRABA2A|ATRAB-A2A|RAB-A2A|RAB11c|RAB GTPase 11C|ARABIDOPSIS RAB GTPASE A2A|RAB GTPASE A2A|F21M12.2|F21M12_2|RAS-RELATED SMALL GTPASE	acts upstream of or within	cell cycle	cytokinesis by cell plate formation
Pgl_GLEAN_10015761		21	1				1								1			2	45905622	45908342	GO:0003824; catalytic activity; Molecular Function/GO:0008081; phosphoric diester hydrolase activity; Molecular Function/GO:0046872; metal ion binding; Molecular Function/////;;;;	IPR003607; Metal-dependent phosphohydrolase, HD domain/IPR006674; Metal-dependent phosphohydrolase, HD subdomain//////	hypothetical protein; K06950 uncharacterized protein///////	P54168,YPGQ_BACSU Uncharacterized protein ypgQ OS/Bacillus subtilis GN/ypgQ PE//4 SV/1//	C5WYA3,C5WYA3_SORBI Putative uncharacterized protein Sb01g018860 OS/Sorghum bicolor GN/Sb01g018860 PE//4 SV/1//	AT1G17330	#N/A	#N/A	#N/A	#N/A
Pgl_GLEAN_10008450		14	1	2											1			2	21406160	21408410	GO:0004672; protein kinase activity; Molecular Function/GO:0005509; calcium ion binding; Molecular Function/GO:0005524; ATP binding; Molecular Function//GO:0006468; protein phosphorylation; Biological Process///;;	IPR000719; Protein kinase, catalytic domain/IPR002048; Calcium-binding EF-hand/IPR002290; Serine/threonine- / dual-specificity protein kinase, catalytic domain//IPR018247; EF-Hand 1, calcium-binding site/IPR018249; EF-HAND 2//	hypothetical protein; K13412 calcium-dependent protein kinase [EC:2.7.11.1]///////	Q9SSF8,CDPKU_ARATH Calcium-dependent protein kinase 30 OS/Arabidopsis thaliana GN/CPK30 PE//1 SV/1//	C5WPJ2,C5WPJ2_SORBI Putative uncharacterized protein Sb01g011630 OS/Sorghum bicolor GN/Sb01g011630 PE//4 SV/1//	AT1G18890	AT1G18890|ATCDPK1|CPK10|CDPK1|AtCPK10|calcium-dependent protein kinase 1|F6A14.1|F6A14_1|CALCIUM-DEPENDENT PROTEIN KINASE	acts upstream of or within	cellular protein modification process	protein autophosphorylation
Pgl_GLEAN_10020242		23	1				1								1			4	186321541	186323318	GO:0004672; protein kinase activity; Molecular Function/GO:0004674; protein serine/threonine kinase activity; Molecular Function/GO:0004713; protein tyrosine kinase activity; Molecular Function//GO:0005509; calcium ion binding; Molecular Function/GO:0005524; ATP binding; Molecular Function/GO:0006468	IPR000719; Protein kinase, catalytic domain/IPR001881; EGF-like calcium-binding/IPR002290; Serine/threonine- / dual-specificity protein kinase, catalytic domain//IPR008271; Serine/threonine-protein kinase, active site/IPR017441; Protein kinase, ATP binding site/IPR018097; EGF-like calcium-binding, conserved site/IPR020635; Tyrosine-protein kinase, catalytic domain	protein kinase family protein; K04733 interleukin-1 receptor-associated kinase 4 [EC:2.7.11.1]///////	Q9LMN7,WAK5_ARATH Wall-associated receptor kinase 5 OS/Arabidopsis thaliana GN/WAK5 PE//2 SV/1//	A3ARY8,A3ARY8_ORYSJ Putative uncharacterized protein OS/Oryza sativa subsp. japonica GN/OsJ_14138 PE//3 SV/1//	AT1G21230	AT1G21230|WAK5|wall associated kinase 5|F16F4.9|F16F4_9	#N/A	#N/A	#N/A
Pgl_GLEAN_10019965		24	1			1									1			1	51986810	51988861	GO:0004672; protein kinase activity; Molecular Function/GO:0004674; protein serine/threonine kinase activity; Molecular Function/GO:0004713; protein tyrosine kinase activity; Molecular Function//GO:0005524; ATP binding; Molecular Function/GO:0006468; protein phosphorylation; Biological Process//	IPR000719; Protein kinase, catalytic domain/IPR001245; Serine-threonine/tyrosine-protein kinase catalytic domain/IPR002290; Serine/threonine- / dual-specificity protein kinase, catalytic domain//IPR008271; Serine/threonine-protein kinase, active site/IPR017441; Protein kinase, ATP binding site/IPR020635; Tyrosine-protein kinase, catalytic domain/	CONNEXIN 32; ATP binding / kinase/ protein kinase/ protein serine/threonine kinase; K00924 [EC:2.7.1.-]///////	Q9LMP1,WAK2_ARATH Wall-associated receptor kinase 2 OS/Arabidopsis thaliana GN/WAK2 PE//1 SV/1//	C5Y4F2,C5Y4F2_SORBI Putative uncharacterized protein Sb05g021690 OS/Sorghum bicolor GN/Sb05g021690 PE//3 SV/1//	AT1G21270	AT1G21270|WAK2|wall-associated kinase 2|F16F4.5|F16F4_5	acts upstream of or within	carbohydrate metabolic process	oligosaccharide metabolic process
Pgl_GLEAN_10016699		8	1					1							1			2	217914723	217917654	GO:0004175; endopeptidase activity; Molecular Function/GO:0004298; threonine-type endopeptidase activity; Molecular Function/GO:0005839; proteasome core complex; Cellular Component//GO:0051603; proteolysis involved in cellular protein catabolic process; Biological Process///;;	IPR001353; Proteasome, subunit alpha/beta/IPR016050; Proteasome, beta-type subunit, conserved site/IPR023333; Proteasome B-type subunit/////	hypothetical protein; K02735 20S proteasome subunit beta 3 [EC:3.4.25.1]///////	Q9LST7,PSB3_ORYSJ Proteasome subunit beta type-3 OS/Oryza sativa subsp. japonica GN/PBC1 PE//2 SV/1//	C5XWW6,C5XWW6_SORBI Proteasome subunit beta type OS/Sorghum bicolor GN/Sb04g005590 PE//3 SV/1//	AT1G21720	AT1G21720|PBC1|proteasome beta subunit C1|F8K7.15|F8K7_15|20S PROTEASOME BETA SUBUNIT PBC1	acts upstream of or within	catabolic process	ubiquitin-dependent protein catabolic process
Pgl_GLEAN_10014409		51	1					2							1			5	141229655	141236079	GO:0008759; UDP-3-O-[3-hydroxymyristoyl] N-acetylglucosamine deacetylase activity; Molecular Function/GO:0009245; lipid A biosynthetic process; Biological Process//////;;;;;;	IPR004463; UDP-3-O-acyl N-acetylglucosamine deacetylase///////	hypothetical protein; K02535 UDP-3-O-[3-hydroxymyristoyl] N-acetylglucosamine deacetylase [EC:3.5.1.-]///////	P0C2G7,LPXC_ARATH UDP-3-O-[3-hydroxymyristoyl] N-acetylglucosamine deacetylase OS/Arabidopsis thaliana GN/At1g24793 PE//2 SV/1//	C5WSM5,C5WSM5_SORBI Putative uncharacterized protein Sb01g042410 OS/Sorghum bicolor GN/Sb01g042410 PE//4 SV/1//	AT1G25145	AT1G25145|LpxC4|AtLpxC4|lipid X C4	#N/A	#N/A	#N/A
Pgl_GLEAN_10027181		16	1	1											1			3	295787054	295790123	GO:0000079; regulation of cyclin-dependent protein kinase activity; Biological Process/GO:0006355; regulation of transcription, DNA-dependent; Biological Process/GO:0019901; protein kinase binding; Molecular Function/////;;;;	IPR006671; Cyclin, N-terminal/IPR013763; Cyclin-like/IPR015429; Cyclin C/H/T/L/////	hypothetical protein ; K06634 cyclin H///////	Q6Z7H3,CCT12_ORYSJ Cyclin-T1-2 OS/Oryza sativa subsp. japonica GN/CYCT1_2 PE//2 SV/2//	C5XS55,C5XS55_SORBI Putative uncharacterized protein Sb04g033585 OS/Sorghum bicolor GN/Sb04g033585 PE//3 SV/1//	AT1G27630	AT1G27630|CYCT1;3|cyclin T 1;3|T22C5.8	#N/A	#N/A	#N/A
Pgl_GLEAN_10002248		32	1					1							1			1	188049	196096	GO:0003676; nucleic acid binding; Molecular Function/GO:0004386; helicase activity; Molecular Function/GO:0005524; ATP binding; Molecular Function//GO:0005622; intracellular; Cellular Component/GO:0006260; DNA replication; Biological Process/GO:0006281	IPR001650; Helicase, C-terminal/IPR002121; Helicase/RNase D C-terminal, HRDC domain/IPR004589; DNA helicase, ATP-dependent, RecQ type//IPR011545; DNA/RNA helicase, DEAD/DEAH box type, N-terminal/IPR014001; Helicase, superfamily 1/2, ATP-binding domain/IPR018982; RQC domain/	hypothetical protein; K10899 ATP-dependent DNA helicase Q1 [EC:3.6.4.12]///////	Q9FT73,RQL2_ARATH ATP-dependent DNA helicase Q-like 2 OS/Arabidopsis thaliana GN/RECQL2 PE//1 SV/1//	C5WPW6,C5WPW6_SORBI Putative uncharacterized protein Sb01g027020 OS/Sorghum bicolor GN/Sb01g027020 PE//4 SV/1//	AT1G31360	AT1G31360|RECQL2|ATRECQ2|MED34|RECQ helicase L2|ARABIDOPSIS THALIANA RECQ 2|T19E23.16|T19E23_16	acts upstream of or within	cellular component organization	DNA duplex unwinding
Pgl_GLEAN_10005742		30	1			2									1			1	269640343	269641794	GO:0003700; sequence-specific DNA binding transcription factor activity; Molecular Function/GO:0006355; regulation of transcription, DNA-dependent; Biological Process/GO:0043565; sequence-specific DNA binding; Molecular Function/////;;;;	IPR004827; Basic-leucine zipper domain///////	#N/A	Q8W3M7,Y4598_ARATH Uncharacterized protein At4g06598 OS/Arabidopsis thaliana GN/At4g06598 PE//2 SV/2//	C5YTE7,C5YTE7_SORBI Putative uncharacterized protein Sb08g005635 (Fragment) OS/Sorghum bicolor GN/Sb08g005635 PE//4 SV/1//	AT1G35490	AT1G35490|F12A4.11|F12A4_11	#N/A	#N/A	#N/A
Pgl_GLEAN_10025103		36	1					1							1			1	234380719	234384476	GO:0004650; polygalacturonase activity; Molecular Function/GO:0005975; carbohydrate metabolic process; Biological Process//////;;;;;;	IPR000743; Glycoside hydrolase, family 28/IPR006626; Parallel beta-helix repeat//////	Polygalacturonase precursor, putative (EC:3.2.1.67); K01184 polygalacturonase [EC:3.2.1.15]///////	Q949Z1,PGLR4_ARATH Polygalacturonase At1g48100 OS/Arabidopsis thaliana GN/At1g48100 PE//2 SV/1//	B8AX50,B8AX50_ORYSI Putative uncharacterized protein OS/Oryza sativa subsp. indica GN/OsI_21117 PE//4 SV/1//	AT1G48100	AT1G48100|PGX3|POLYGALACTURONASE INVOLVED IN EXPANSION3|F21D18.18|F21D18_18	acts upstream of or within	cell growth	plant-type cell wall modification involved in multidimensional cell growth
Pgl_GLEAN_10001524		7	1												0	1		1	215869740	215871948	GO:0003924; GTPase activity; Molecular Function/GO:0005525; GTP binding; Molecular Function/GO:0005622; intracellular; Cellular Component//GO:0006184; GTP catabolic process; Biological Process/GO:0006886; intracellular protein transport; Biological Process/GO:0006913	IPR001806; Small GTPase superfamily/IPR002041; Ran GTPase/IPR003578; Small GTPase superfamily, Rho type//IPR003579; Small GTPase superfamily, Rab type/IPR020849; Small GTPase superfamily, Ras type//	hypothetical protein LOC100383121; K07897 Ras-related protein Rab-7A///////	Q40787,RAB7_CENCI Ras-related protein Rab7 OS/Cenchrus ciliaris PE/2 SV//1///	C5Z0Z3,C5Z0Z3_SORBI Putative uncharacterized protein Sb09g025620 OS/Sorghum bicolor GN/Sb09g025620 PE//3 SV/1//	AT1G49300	AT1G49300|ATRAB7|ATRABG3E|RABG3E|ARABIDOPSIS RAB GTPASE HOMOLOG 7|ARABIDOPSIS RAB GTPASE HOMOLOG G3E|RAB GTPase homolog G3E|F13F21.26|F13F21_26	acts upstream of or within	response to abiotic stimulus	response to salt stress
Pgl_GLEAN_10026457		12	1			1		1							2			3	222442411	222446298	GO:0004672; protein kinase activity; Molecular Function/GO:0005524; ATP binding; Molecular Function/GO:0006468; protein phosphorylation; Biological Process/////;;;;	IPR000719; Protein kinase, catalytic domain///////	receptor serine-threonine protein kinase, putative (EC:2.7.10.2); K13430 serine/threonine-protein kinase PBS1 [EC:2.7.11.1]///////	Q9FX99,Y1497_ARATH Probable receptor-like protein kinase At1g49730 OS/Arabidopsis thaliana GN/At1g49730 PE//1 SV/1//	C5Y8M1,C5Y8M1_SORBI Putative uncharacterized protein Sb06g016830 OS/Sorghum bicolor GN/Sb06g016830 PE//4 SV/1//	AT1G49730	AT1G49730|F14J22.6|F14J22_6	#N/A	#N/A	#N/A
Pgl_GLEAN_10023199		26	1					2							1			2	97927607	97930464	GO:0004672; protein kinase activity; Molecular Function/GO:0004674; protein serine/threonine kinase activity; Molecular Function/GO:0004713; protein tyrosine kinase activity; Molecular Function//GO:0005524; ATP binding; Molecular Function/GO:0006468; protein phosphorylation; Biological Process//	IPR000719; Protein kinase, catalytic domain/IPR002290; Serine/threonine- / dual-specificity protein kinase, catalytic domain/IPR008271; Serine/threonine-protein kinase, active site//IPR017441; Protein kinase, ATP binding site/IPR020635; Tyrosine-protein kinase, catalytic domain//	hypothetical protein; K06228 fused [EC:2.7.11.1]///////	Q9NRP7,STK36_HUMAN Serine/threonine-protein kinase 36 OS/Homo sapiens GN/STK36 PE//1 SV/2//	C5XHT6,C5XHT6_SORBI Putative uncharacterized protein Sb03g045640 OS/Sorghum bicolor GN/Sb03g045640 PE//4 SV/1//	AT1G50240	AT1G50240|FU|TIO|FUSED|TWO IN ONE	acts upstream of or within	cell cycle	cytokinesis by cell plate formation
Pgl_GLEAN_10026405		15	1					1							1			1	211677748	211679462	GO:0005741; mitochondrial outer membrane; Cellular Component/GO:0006820; anion transport; Biological Process/GO:0008308; voltage-gated anion channel activity; Molecular Function//GO:0044070; regulation of anion transport; Biological Process/GO:0055085; transmembrane transport; Biological Process//	IPR001925; Porin, eukaryotic type///////	hypothetical protein; K11518 mitochondrial import receptor subunit TOM40///////	Q9SX55,TO402_ARATH Putative mitochondrial import receptor subunit TOM40 homolog 2 OS/Arabidopsis thaliana GN/TOM40-2 PE//2 SV/3//	C5XH86,C5XH86_SORBI Putative uncharacterized protein Sb03g011060 OS/Sorghum bicolor GN/Sb03g011060 PE//4 SV/1//	AT1G50400	AT1G50400|F14I3.2|F14I3_2	#N/A	#N/A	#N/A
Pgl_GLEAN_10012719		19	1				1								1			4	119520713	119523637	GO:0004672; protein kinase activity; Molecular Function/GO:0004713; protein tyrosine kinase activity; Molecular Function/GO:0005524; ATP binding; Molecular Function//GO:0006468; protein phosphorylation; Biological Process///;;	IPR000719; Protein kinase, catalytic domain/IPR020635; Tyrosine-protein kinase, catalytic domain//////	receptor serine-threonine protein kinase, putative (EC:2.7.10.2); K13430 serine/threonine-protein kinase PBS1 [EC:2.7.11.1]///////	C0LGG6,Y5189_ARATH Probable LRR receptor-like protein kinase At1g51890 OS/Arabidopsis thaliana GN/At1g51890 PE//2 SV/2//	F2DX79,F2DX79_HORVD Predicted protein OS/Hordeum vulgare var. distichum PE/2 SV//1///	AT1G51890	AT1G51890|T14L22.10|T14L22_10	#N/A	#N/A	#N/A
Pgl_GLEAN_10004300		67	1					1							1			2	61447449	61448531	#N/A	IPR002885; Pentatricopeptide repeat///////	nucleobase:cation symporter; K03457 nucleobase:cation symporter-1, NCS1 family///////	Q9SSR6,PPR78_ARATH Pentatricopeptide repeat-containing protein At1g52640, mitochondrial OS/Arabidopsis thaliana GN/At1g52640 PE//2 SV/1//	C5XBD6,C5XBD6_SORBI Putative uncharacterized protein Sb02g023500 OS/Sorghum bicolor GN/Sb02g023500 PE//4 SV/1//	AT1G52640	AT1G52640|F6D8.14|F6D8_14	#N/A	#N/A	#N/A
Pgl_GLEAN_10027847		19	1					2							1			2	222905427	222907759	GO:0016020; membrane; Cellular Component///////;;;;;;;;	IPR005045; Protein of unknown function DUF284, transmembrane eukaryotic///////	#N/A	Q9SLK2,ALIS3_ARATH ALA-interacting subunit 3 OS/Arabidopsis thaliana GN/ALIS3 PE//1 SV/1//	B6TU52,B6TU52_MAIZE Cell division control protein 50 OS/Zea mays PE/2 SV//1///	AT1G54320	AT1G54320|F20D21.14|F20D21_14	#N/A	#N/A	#N/A
Pgl_GLEAN_10004767		25	1					1			1				2			1	261083730	261086382	#N/A	#N/A	#N/A	#N/A	C5YRP7,C5YRP7_SORBI Putative uncharacterized protein Sb08g002980 OS/Sorghum bicolor GN/Sb08g002980 PE//4 SV/1//	AT1G55170	AT1G55170|FLL3|FLX-LIKE 3|T7N22.12|T7N22_12	#N/A	#N/A	#N/A
Pgl_GLEAN_10033794		17	1												0	2		2	4905030	4908697	#N/A	IPR007275; YTH domain///////	#N/A	Q0VCZ3,YTHD2_BOVIN YTH domain family protein 2 OS/Bos taurus GN/YTHDF2 PE//2 SV/1//	C5WY22,C5WY22_SORBI Putative uncharacterized protein Sb01g005500 OS/Sorghum bicolor GN/Sb01g005500 PE//4 SV/1//	AT1G55500	AT1G55500|ECT4|evolutionarily conserved C-terminal region 4|T5A14.10|T5A14_10	#N/A	#N/A	#N/A
Pgl_GLEAN_10001203		16	1					1							1			4	149452268	149455249	GO:0005515; protein binding; Molecular Function///////;;;;;;;;	IPR000210; BTB/POZ-like/IPR013069; BTB/POZ//////	mel-26; Maternal Effect Lethal family member (mel-26); K03876 BTB domain ubiquitin protein ligase cofactor///////	Q680K8,Y1576_ARATH BTB/POZ domain-containing protein At1g55760 OS/Arabidopsis thaliana GN/At1g55760 PE//2 SV/1//	C5YJB4,C5YJB4_SORBI Putative uncharacterized protein Sb07g028630 OS/Sorghum bicolor GN/Sb07g028630 PE//4 SV/1//	AT1G55760	AT1G55760|SIBP1|Stress-induced BTB protein1|F20N2.15	acts upstream of or within	response to abiotic stimulus	response to salt stress
Pgl_GLEAN_10009092		16	1					1							1			5	142149289	142151815	GO:0003824; catalytic activity; Molecular Function/GO:0006535; cysteine biosynthetic process from serine; Biological Process/GO:0008152; metabolic process; Biological Process//GO:0030170; pyridoxal phosphate binding; Molecular Function///;;	IPR001216; Cysteine synthase/cystathionine beta-synthase P-phosphate-binding site/IPR001926; Pyridoxal phosphate-dependent enzyme, beta subunit//////	hypothetical protein; K01738 cysteine synthase A [EC:2.5.1.47]///////	P87131,CYSK2_SCHPO Cysteine synthase 2 OS/Schizosaccharomyces pombe (strain 972 / ATCC 24843) GN/cys12 PE//2 SV/1//	C5WSS1,C5WSS1_SORBI Cysteine synthase OS/Sorghum bicolor GN/Sb01g042800 PE//3 SV/1//	AT1G55880	AT1G55880|F14J16.13|F14J16_13	#N/A	#N/A	#N/A
Pgl_GLEAN_10017322		16	1		3										1			4	48377494	48379317	GO:0005622; intracellular; Cellular Component/GO:0043565; sequence-specific DNA binding; Molecular Function//////;;;;;;	IPR003958; Transcription factor CBF/NF-Y/archaeal histone///////	hypothetical protein; K08066 nuclear transcription factor Y, gamma///////	Q8LCG7,NFYC2_ARATH Nuclear transcription factor Y subunit C-2 OS/Arabidopsis thaliana GN/NFYC2 PE//2 SV/2//	C5YID9,C5YID9_SORBI Putative uncharacterized protein Sb07g005540 OS/Sorghum bicolor GN/Sb07g005540 PE//4 SV/1//	AT1G56170	AT1G56170|HAP5B|ATHAP5B|NF-YC2|nuclear factor Y, subunit C2|F14G9.21	acts upstream of or within	biosynthetic process	regulation of transcription, DNA-templated
Pgl_GLEAN_10016030		17	1					1							1			3	69629352	69629942	#N/A	#N/A	#N/A	Q9FVS1,FBK23_ARATH F-box/kelch-repeat protein At1g57790 OS/Arabidopsis thaliana GN/At1g57790 PE//2 SV/1//	Q6ZCS7,Q6ZCS7_ORYSJ Putative uncharacterized protein P0409A07.24 OS/Oryza sativa subsp. japonica GN/P0409A07.24 PE//4 SV/1//	AT1G57790	AT1G57790|AtFDR1|FBox/DUF295-Related 1|F12K22.16|F12K22_16	#N/A	#N/A	#N/A
Pgl_GLEAN_10006514		16	1												0	1		5	137576301	137581252	GO:0003747; translation release factor activity; Molecular Function/GO:0006415; translational termination; Biological Process//////;;;;;;	IPR000352; Peptide chain release factor class I/class II///////	#N/A	Q14197,ICT1_HUMAN Peptidyl-tRNA hydrolase ICT1, mitochondrial OS/Homo sapiens GN/ICT1 PE//1 SV/1//	C6JSA3,C6JSA3_SORBI Putative uncharacterized protein Sb0186s002020 OS/Sorghum bicolor GN/Sb0186s002020 PE//4 SV/1//	AT1G62850	AT1G62850	#N/A	#N/A	#N/A
Pgl_GLEAN_10024739		16	1					1							1			2	152010219	152013302	#N/A	#N/A	#N/A	#N/A	C5Y0N0,C5Y0N0_SORBI Putative uncharacterized protein Sb04g014190 OS/Sorghum bicolor GN/Sb04g014190 PE//4 SV/1//	AT1G67780	AT1G67780|DDR3|DDT-RELATED PROTEIN3|F12A21.9|F12A21_9	#N/A	#N/A	#N/A
Pgl_GLEAN_10003971		25	1	1											1			2	10131997	10138983	GO:0005515; protein binding; Molecular Function///////;;;;;;;;	IPR001680; WD40 repeat/IPR019775; WD40 repeat, conserved site//////	hypothetical protein; K02180 cell cycle arrest protein BUB3///////	Q9WVA3,BUB3_MOUSE Mitotic checkpoint protein BUB3 OS/Mus musculus GN/Bub3 PE//2 SV/2//	C5X067,C5X067_SORBI Putative uncharacterized protein Sb01g007510 OS/Sorghum bicolor GN/Sb01g007510 PE//4 SV/1//	AT1G69400	AT1G69400|F10D13.23|F10D13_23	#N/A	#N/A	#N/A
Pgl_GLEAN_10007499		10	1					1							1			1	74127648	74129954	GO:0005515; protein binding; Molecular Function///////;;;;;;;;	IPR001611; Leucine-rich repeat/IPR003591; Leucine-rich repeat, typical subtype/IPR013210; Leucine-rich repeat-containing N-terminal, type 2/////	hypothetical protein; K13420 LRR receptor-like serine/threonine-protein kinase FLS2 [EC:2.7.11.1]///////	Q9SSL9,PEPR1_ARATH Leucine-rich repeat receptor-like protein kinase PEPR1 OS/Arabidopsis thaliana GN/PEPR1 PE//1 SV/1//	C5YLP9,C5YLP9_SORBI Putative uncharacterized protein Sb07g021950 OS/Sorghum bicolor GN/Sb07g021950 PE//3 SV/1//	AT1G73080	AT1G73080|PEPR1|ATPEPR1|PEP1 receptor 1|F3N23.28|F3N23_28	acts upstream of or within	response to biotic stimulus	immune response
Pgl_GLEAN_10022836		14	1					1							1			2	8056318	8063488	#N/A	IPR008380; HAD-superfamily hydrolase, subfamily IG, 5'-nucleotidase///////	hypothetical protein; K01081 5'-nucleotidase [EC:3.1.3.5]///////	Q54XC1,5NTC_DICDI Cytosolic purine 5'-nucleotidase OS/Dictyostelium discoideum GN/nt5c2 PE//3 SV/1//	C5WZ61,C5WZ61_SORBI Putative uncharacterized protein Sb01g006630 OS/Sorghum bicolor GN/Sb01g006630 PE//3 SV/1//	AT1G75210	AT1G75210|F22H5.7|F22H5_7	#N/A	#N/A	#N/A
Pgl_GLEAN_10014559		44	1					1							1			3	50369718	50372097	#N/A	IPR004853; Domain of unknown function DUF250///////	#N/A	Q9SRE4,UGAL2_ARATH UDP-galactose transporter 2 OS/Arabidopsis thaliana GN/UDP-GALT2 PE//2 SV/1//	B6TAA4,B6TAA4_MAIZE Integral membrane protein like OS/Zea mays PE/2 SV//1///	AT1G76670	AT1G76670|URGT1|UDP-Rha/UDP-Gal transporter 1|F28O16.4|F28O16_4	acts upstream of or within	cell cycle	plant-type primary cell wall biogenesis
Pgl_GLEAN_10009831		9	1					1							1			6	117610803	117611889	GO:0005515; protein binding; Molecular Function///////;;;;;;;;	IPR013026; Tetratricopeptide repeat-containing domain/IPR019734; Tetratricopeptide repeat//////	#N/A	#N/A	C5XU81,C5XU81_SORBI Putative uncharacterized protein Sb04g022570 OS/Sorghum bicolor GN/Sb04g022570 PE//4 SV/1//	AT1G77230	AT1G77230|T14N5.9|T14N5_9	#N/A	#N/A	#N/A
Pgl_GLEAN_10020525	Rhoné et al. 2020	13	2												0	1	1	2	236498227	236500440	#N/A	#N/A	hypothetical protein; K04498 E1A/CREB-binding protein [EC:2.3.1.48]///////	Q6YXY2,HACL1_ORYSJ Probable histone acetyltransferase HAC-like 1 OS/Oryza sativa subsp. japonica GN/Os02g0137500 PE//3 SV/2//	C5XTZ4,C5XTZ4_SORBI Putative uncharacterized protein Sb04g003020 OS/Sorghum bicolor GN/Sb04g003020 PE//4 SV/1//	AT1G79000	AT1G79000|HAC1|PCAT2|ATHPCAT2|ATHAC1|histone acetyltransferase of the CBP family 1|P300/CBP ACETYLTRANSFERASE-RELATED PROTEIN 2|ARABIDOPSIS THALIANA P300/CBP ACETYLTRANSFERASE-RELATED PROTEIN 2|ARABIDOPSIS HISTONE ACETYLTRANSFERASE OF THE CBP FAMILY 1|YUP8H12R.38|YUP8H12R_38	acts upstream of or within	biosynthetic process	regulation of transcription by RNA polymerase II
Pgl_GLEAN_10003169		25	1				1								1			7	35862757	35866960	GO:0004150; dihydroneopterin aldolase activity; Molecular Function/GO:0006760; folic acid-containing compound metabolic process; Biological Process/GO:0016020; membrane; Cellular Component/////;;;;	IPR005045; Protein of unknown function DUF284, transmembrane eukaryotic/IPR006157; Dihydroneopterin aldolase/epimerase domain//////	Os09g0560500; K01633 dihydroneopterin aldolase [EC:4.1.2.25]///////	Q8L8W0,ALIS5_ARATH ALA-interacting subunit 5 OS/Arabidopsis thaliana GN/ALIS5 PE//1 SV/1//	C5X8E1,C5X8E1_SORBI Putative uncharacterized protein Sb02g032770 OS/Sorghum bicolor GN/Sb02g032770 PE//4 SV/1//	AT1G79450	AT1G79450|ALIS5|ALA-interacting subunit 5|T8K14.13|T8K14_13	#N/A	#N/A	#N/A
Pgl_GLEAN_10003171		16	1		1										1			7	35855332	35859159	GO:0016020; membrane; Cellular Component///////;;;;;;;;	IPR005045; Protein of unknown function DUF284, transmembrane eukaryotic///////	#N/A	Q8L8W0,ALIS5_ARATH ALA-interacting subunit 5 OS/Arabidopsis thaliana GN/ALIS5 PE//1 SV/1//	C5X8E2,C5X8E2_SORBI Putative uncharacterized protein Sb02g032780 OS/Sorghum bicolor GN/Sb02g032780 PE//4 SV/1//	AT1G79450	AT1G79450|ALIS5|ALA-interacting subunit 5|T8K14.13|T8K14_13	#N/A	#N/A	#N/A
Pgl_GLEAN_10014406		24	1					1							1			5	141339048	141345897	#N/A	IPR021133; HEAT, type 2/IPR021841; Protein of unknown function DUF3434//////	hypothetical protein; K10875 DNA repair and recombination protein RAD54 and RAD54-like protein [EC:3.6.4.-]///////	Q68F38,VAC14_XENLA Protein VAC14 homolog OS/Xenopus laevis GN/vac14 PE//2 SV/1//	C5WSM8,C5WSM8_SORBI Putative uncharacterized protein Sb01g042440 OS/Sorghum bicolor GN/Sb01g042440 PE//4 SV/1//	AT2G01690	AT2G01690|VAC1|VAC14|T8O11.14|T8O11_14	acts upstream of or within	cellular component organization	vacuole organization
Pgl_GLEAN_10035365		23	1				1								1			5	91679043	91681929	GO:0005215; transporter activity; Molecular Function/GO:0006857; oligopeptide transport; Biological Process/GO:0016020; membrane; Cellular Component/////;;;;	IPR000109; Oligopeptide transporter///////	hypothetical protein; K14638 solute carrier family 15 (peptide/histidine transporter), member 3/4///////	P46032,PTR2_ARATH Peptide transporter PTR2 OS/Arabidopsis thaliana GN/PTR2 PE//1 SV/1//	C5WPY3,C5WPY3_SORBI Putative uncharacterized protein Sb01g027290 OS/Sorghum bicolor GN/Sb01g027290 PE//4 SV/1//	AT2G02040	AT2G02040|ATPTR2-B|NTR1|PTR2-B|PTR2|ATPTR2|NPF8.3|AtNPF8.3|NITRATE TRANSPORTER 1|peptide transporter 2|ARABIDOPSIS THALIANA PEPTIDE TRANSPORTER 2|NRT1/ PTR family 8.3|F14H20.11|F14H20_11|HISTIDINE TRANSPORT PROTEIN	acts upstream of or within	transport	peptide transport
Pgl_GLEAN_10034699		41	1			1									1			1	76038107	76041357	GO:0016787; hydrolase activity; Molecular Function///////;;;;;;;;	IPR000407; Nucleoside phosphatase GDA1/CD39///////	hypothetical protein; K01510 apyrase [EC:3.6.1.5]///////	P49961,ENTP1_HUMAN Ectonucleoside triphosphate diphosphohydrolase 1 OS/Homo sapiens GN/ENTPD1 PE//1 SV/1//	C5YL92,C5YL92_SORBI Putative uncharacterized protein Sb07g021350 OS/Sorghum bicolor GN/Sb07g021350 PE//3 SV/1//	AT2G02970	AT2G02970|APY6|AtAPY6|apyrase 6|T17M13.14|T17M13_14	acts upstream of or within	reproduction	anther dehiscence
Pgl_GLEAN_10013108		16	1					2							1			2	28116448	28118487	#N/A	#N/A	#N/A	Q6NKX3,FDL14_ARATH F-box/FBD/LRR-repeat protein At2g04230 OS/Arabidopsis thaliana GN/At2g04230 PE//2 SV/1//	B8AGW8,B8AGW8_ORYSI Putative uncharacterized protein OS/Oryza sativa subsp. indica GN/OsI_05491 PE//4 SV/1//	AT2G04230	AT2G04230|T23O15.15|T23O15_15	#N/A	#N/A	#N/A
Pgl_GLEAN_10025547		19	1					9							1			5	58721293	58723901	GO:0016787; hydrolase activity; Molecular Function///////;;;;;;;;	IPR000086; NUDIX hydrolase domain/IPR003293; Nudix hydrolase 6-like/IPR020084; NUDIX hydrolase, conserved site//IPR020476; NUDIX hydrolase///	#N/A	Q94B74,NUDT2_ARATH Nudix hydrolase 2 OS/Arabidopsis thaliana GN/NUDT2 PE//1 SV/1//	C5Z6A6,C5Z6A6_SORBI Putative uncharacterized protein Sb10g024820 OS/Sorghum bicolor GN/Sb10g024820 PE//3 SV/1//	AT2G04430	AT2G04430|atnudt5|NUDT5|nudix hydrolase homolog 5|T1O3.16|T1O3_16	#N/A	#N/A	#N/A
Pgl_GLEAN_10006364		1	1					1							1			5	67489956	67490255	GO:0005515; protein binding; Molecular Function/GO:0008270; zinc ion binding; Molecular Function//////;;;;;;	IPR001841; Zinc finger, RING-type///////	GM26793 gene product from transcript GM26793-RA; K11980 E3 ubiquitin-protein ligase RNF11///////	O22755,ATL44_ARATH RING-H2 finger protein ATL44 OS/Arabidopsis thaliana GN/ATL44 PE//2 SV/1//	C5Z7N1,C5Z7N1_SORBI Putative uncharacterized protein Sb10g026650 OS/Sorghum bicolor GN/Sb10g026650 PE//4 SV/1//	AT2G17450	#N/A	#N/A	#N/A	#N/A
Pgl_GLEAN_10022824		9	2												0	3	2	2	7822501	7826779	GO:0009055; electron carrier activity; Molecular Function/GO:0016491; oxidoreductase activity; Molecular Function/GO:0016627; oxidoreductase activity, acting on the CH-CH group of donors; Molecular Function//GO:0022900; electron transport chain; Biological Process/GO:0050660; flavin adenine dinucleotide binding; Molecular Function/GO:0055114	IPR003952; Fumarate reductase/succinate dehydrogenase, FAD-binding site/IPR003953; Fumarate reductase/succinate dehydrogenase flavoprotein, N-terminal/IPR014006; Succinate dehydrogenase/fumarate reductase, flavoprotein subunit//IPR015939; Fumarate reductase/succinate dehydrogenase flavoprotein-like, C-terminal///	hypothetical protein; K00234 succinate dehydrogenase (ubiquinone) flavoprotein subunit [EC:1.3.5.1]///////	Q6ZDY8,DHSA_ORYSJ Succinate dehydrogenase [ubiquinone] flavoprotein subunit, mitochondrial OS/Oryza sativa subsp. japonica GN/SDH1 PE//2 SV/1//	C5WZ45,C5WZ45_SORBI Putative uncharacterized protein Sb01g006490 OS/Sorghum bicolor GN/Sb01g006490 PE//4 SV/1//	AT2G18450	AT2G18450|SDH1-2|succinate dehydrogenase 1-2|T30D6.4|T30D6_4	acts upstream of or within	generation of precursor metabolites and energy	mitochondrial electron transport, succinate to ubiquinone
Pgl_GLEAN_10032080		23	1					1							1			2	124875202	124878133	GO:0016491; oxidoreductase activity; Molecular Function/GO:0016706; oxidoreductase activity, acting on paired donors, with incorporation or reduction of molecular oxygen, 2-oxoglutarate as one donor, and incorporation of one atom each of oxygen into both donors; Molecular Function/GO:0055114; oxidation-reduction process; Biological Process/////;;;;	IPR005123; Oxoglutarate/iron-dependent oxygenase///////	hypothetical protein ; K10860 alpha-ketoglutarate-dependent dioxygenase alkB homolog 3 [EC:1.14.11.-]///////	Q32L00,ALKB3_BOVIN Alpha-ketoglutarate-dependent dioxygenase alkB homolog 3 OS/Bos taurus GN/ALKBH3 PE//2 SV/1//	C5Z8Z9,C5Z8Z9_SORBI Putative uncharacterized protein Sb10g010720 OS/Sorghum bicolor GN/Sb10g010720 PE//4 SV/1//	AT2G22260	AT2G22260|ALKBH2|homolog of E. coli alkB|T26C19.8|T26C19_8	acts upstream of or within	DNA metabolic process	DNA demethylation
Pgl_GLEAN_10029539		14	1					1							1			4	69121787	69124253	#N/A	IPR002885; Pentatricopeptide repeat///////	Cell division protein ftsH, putative (EC:3.6.4.3); K03798 cell division protease FtsH [EC:3.4.24.-]///////	Q9SJZ3,PP169_ARATH Pentatricopeptide repeat-containing protein At2g22410, mitochondrial OS/Arabidopsis thaliana GN/PCMP-E28 PE//2 SV/1//	C5YTZ6,C5YTZ6_SORBI Putative uncharacterized protein Sb08g008260 OS/Sorghum bicolor GN/Sb08g008260 PE//4 SV/1//	AT2g22410	AT2G22410|SLO1|SLOW GROWTH 1|F14M13.19|F14M13_19	#N/A	#N/A	#N/A
Pgl_GLEAN_10016603		5	1					1							1			6	60163508	60168538	GO:0000166; nucleotide binding; Molecular Function/GO:0004812; aminoacyl-tRNA ligase activity; Molecular Function/GO:0004830; tryptophan-tRNA ligase activity; Molecular Function//GO:0005524; ATP binding; Molecular Function/GO:0005737; cytoplasm; Cellular Component/GO:0006418	IPR001412; Aminoacyl-tRNA synthetase, class I, conserved site/IPR002305; Aminoacyl-tRNA synthetase, class Ic/IPR002306; Tryptophanyl-tRNA synthetase/////	hypothetical protein; K01867 tryptophanyl-tRNA synthetase [EC:6.1.1.2]///////	Q8DHG3,SYW_THEEB Tryptophan--tRNA ligase OS/Thermosynechococcus elongatus (strain BP-1) GN/trpS PE//3 SV/1//	C5XK01,C5XK01_SORBI Putative uncharacterized protein Sb03g034270 OS/Sorghum bicolor GN/Sb03g034270 PE//3 SV/1//	AT2G25840	AT2G25840|OVA4|ovule abortion 4|F17H15.13|F17H15_13	acts upstream of or within	reproduction	plant ovule development
Pgl_GLEAN_10005743		25	1			1									1			1	269636488	269638399	GO:0003677; DNA binding; Molecular Function/GO:0003899; DNA-directed RNA polymerase activity; Molecular Function/GO:0006351; transcription, DNA-dependent; Biological Process/////;;;;	IPR008193; DNA-directed RNA polymerase Rpb11, 13-16kDa subunit, conserved site///////	hypothetical protein; K03020 DNA-directed RNA polymerases I and III subunit RPAC2///////	Q5XK67,RPAC2_XENLA DNA-directed RNA polymerases I and III subunit RPAC2 OS/Xenopus laevis GN/polr1d PE//3 SV/1//	C5YTE8,C5YTE8_SORBI Putative uncharacterized protein Sb08g005640 OS/Sorghum bicolor GN/Sb08g005640 PE//4 SV/1//	AT2G29540	AT2G29540|ATRPC14|ATRPAC14|RPC14|RNApolymerase 14 kDa subunit|F16P2.8|F16P2_8|RNA POLYMERASE 14 KDA SUBUNIT	acts upstream of or within	other metabolic processes	tRNA transcription
Pgl_GLEAN_10037784		30	1				1								1			5	156355930	156357861	#N/A	#N/A	Os03g0143400; K04077 chaperonin GroEL///////	Q43298,CH62_MAIZE Chaperonin CPN60-2, mitochondrial OS/Zea mays GN/CPN60II PE//2 SV/1//	Q10RW9,Q10RW9_ORYSJ Chaperonin OS/Oryza sativa subsp. japonica GN/Os03g0143400 PE//2 SV/1//	AT2G33210	AT2G33210|HSP60-2|HSP60|heat shock protein 60-2|F25I18.5|F25I18_5	#N/A	#N/A	#N/A
Pgl_GLEAN_10013362		4	1					1							1			5	143135882	143140812	GO:0004553; hydrolase activity, hydrolyzing O-glycosyl compounds; Molecular Function/GO:0005975; carbohydrate metabolic process; Biological Process//////;;;;;;	IPR001360; Glycoside hydrolase, family 1/IPR018120; Glycoside hydrolase, family 1, active site//////	hypothetical protein; K01188 beta-glucosidase [EC:3.2.1.21]///////	Q8L7J2,BGL06_ORYSJ Beta-glucosidase 6 OS/Oryza sativa subsp. japonica GN/BGLU6 PE//1 SV/1//	C5WSU5,C5WSU5_SORBI Putative uncharacterized protein Sb01g043030 OS/Sorghum bicolor GN/Sb01g043030 PE//3 SV/1//	AT2G44470	AT2G44470|BGLU29|beta glucosidase 29|F4I1.28	#N/A	#N/A	#N/A
Pgl_GLEAN_10006272		2	1					1							1			1	20403643	20404059	#N/A	#N/A	Speckle-type POZ protein, putative; K12621 U6 snRNA-associated Sm-like protein LSm2///////	Q9M8J9,BPM2_ARATH BTB/POZ and MATH domain-containing protein 2 OS/Arabidopsis thaliana GN/BPM2 PE//1 SV/1//	C5Y6H0,C5Y6H0_SORBI Putative uncharacterized protein Sb05g024710 OS/Sorghum bicolor GN/Sb05g024710 PE//4 SV/1//	AT3G06190	AT3G06190|ATBPM2|BPM2|BTB-POZ AND MATH DOMAIN 2|F28L1.13|F28L1_13	acts upstream of or within	response to abiotic stimulus	cellular response to salt stress
Pgl_GLEAN_10021807		9	1					1							1			4	12400394	12403878	GO:0006952; defense response; Biological Process/GO:0043531; ADP binding; Molecular Function//////;;;;;;	IPR000767; Disease resistance protein/IPR002182; NB-ARC//////	hypothetical protein LOC100252764; K13457 disease resistance protein RPM1///////	Q39214,RPM1_ARATH Disease resistance protein RPM1 OS/Arabidopsis thaliana GN/RPM1 PE//1 SV/1//	B8APF5,B8APF5_ORYSI Putative uncharacterized protein OS/Oryza sativa subsp. indica GN/OsI_11555 PE//4 SV/1//	AT3G07040	AT3G07040|RPM1|RPS3|RESISTANCE TO P. SYRINGAE PV MACULICOLA 1|RESISTANCE TO PSEUDOMONAS SYRINGAE 3|F17A9.20|DISEASE RESISTANCE PROTEIN RPM1	acts upstream of or within	response to biotic stimulus	defense response
Pgl_GLEAN_10017127		17	1					1							1			1	8951532	8955613	GO:0006952; defense response; Biological Process/GO:0043531; ADP binding; Molecular Function//////;;;;;;	IPR000767; Disease resistance protein/IPR002182; NB-ARC//////	hypothetical protein LOC100252764; K13457 disease resistance protein RPM1///////	Q39214,RPM1_ARATH Disease resistance protein RPM1 OS/Arabidopsis thaliana GN/RPM1 PE//1 SV/1//	C5Y8D0,C5Y8D0_SORBI Putative uncharacterized protein Sb05g027040 OS/Sorghum bicolor GN/Sb05g027040 PE//4 SV/1//	AT3G07040	AT3G07040|RPM1|RPS3|RESISTANCE TO P. SYRINGAE PV MACULICOLA 1|RESISTANCE TO PSEUDOMONAS SYRINGAE 3|F17A9.20|DISEASE RESISTANCE PROTEIN RPM1	acts upstream of or within	response to biotic stimulus	defense response
Pgl_GLEAN_10016964		31	1					3							1			1	25603522	25605426	GO:0006952; defense response; Biological Process/GO:0043531; ADP binding; Molecular Function//////;;;;;;	IPR000767; Disease resistance protein/IPR002182; NB-ARC//////	hypothetical protein LOC100252764; K13457 disease resistance protein RPM1///////	Q39214,RPM1_ARATH Disease resistance protein RPM1 OS/Arabidopsis thaliana GN/RPM1 PE//1 SV/1//	Q9ATQ3,Q9ATQ3_WHEAT LRR14 OS/Triticum aestivum GN/Lrr14 PE//4 SV/1//	AT3G07040	AT3G07040|RPM1|RPS3|RESISTANCE TO P. SYRINGAE PV MACULICOLA 1|RESISTANCE TO PSEUDOMONAS SYRINGAE 3|F17A9.20|DISEASE RESISTANCE PROTEIN RPM1	acts upstream of or within	response to biotic stimulus	defense response
Pgl_GLEAN_10016966		17	1					6							1			1	25670725	25673475	GO:0006952; defense response; Biological Process/GO:0043531; ADP binding; Molecular Function//////;;;;;;	IPR000767; Disease resistance protein/IPR002182; NB-ARC//////	hypothetical protein LOC100252764; K13457 disease resistance protein RPM1///////	Q39214,RPM1_ARATH Disease resistance protein RPM1 OS/Arabidopsis thaliana GN/RPM1 PE//1 SV/1//	F2DH33,F2DH33_HORVD Predicted protein OS/Hordeum vulgare var. distichum PE/2 SV//1///	AT3G07040	AT3G07040|RPM1|RPS3|RESISTANCE TO P. SYRINGAE PV MACULICOLA 1|RESISTANCE TO PSEUDOMONAS SYRINGAE 3|F17A9.20|DISEASE RESISTANCE PROTEIN RPM1	acts upstream of or within	response to biotic stimulus	defense response
Pgl_GLEAN_10012162		26	1					4							1			2	229846352	229850631	#N/A	IPR003782; Copper chaperone SCO1/SenC/IPR012336; Thioredoxin-like fold//////	pco080890; LOC100191148; K07152///////	Q8VYP0,SCO11_ARATH Protein SCO1 homolog 1, mitochondrial OS/Arabidopsis thaliana GN/HCC1 PE//2 SV/1//	B4F7T4,B4F7T4_MAIZE Putative uncharacterized protein OS/Zea mays PE/2 SV//1///	AT3G08950	AT3G08950|HCC1|homologue of the copper chaperone SCO1|T16O11.9	acts upstream of or within	cellular component organization	respiratory chain complex IV assembly
Pgl_GLEAN_10036436		12	1					1							1			7	79170030	79171057	#N/A	IPR007612; LURP1-like domain///////	#N/A	Q9LZX1,LOR15_ARATH Protein LURP-one-related 15 OS/Arabidopsis thaliana GN/At5g01750 PE//1 SV/1//	C5XDH7,C5XDH7_SORBI Putative uncharacterized protein Sb02g006890 OS/Sorghum bicolor GN/Sb02g006890 PE//4 SV/1//	AT3G11740	AT3G11740|F26K24.3	#N/A	#N/A	#N/A
Pgl_GLEAN_10033988		14	1					1							1			4	75755316	75757393	GO:0003735; structural constituent of ribosome; Molecular Function/GO:0005622; intracellular; Cellular Component/GO:0005840; ribosome; Cellular Component//GO:0006412; translation; Biological Process///;;	IPR012988; Ribosomal protein L30, N-terminal/IPR016082; Ribosomal protein L30, ferredoxin-like fold domain/IPR018038; Ribosomal protein L30, conserved site/////	60S ribosomal protein L7-1; K02937 large subunit ribosomal protein L7e///////	Q9LHP1,RL74_ARATH 60S ribosomal protein L7-4 OS/Arabidopsis thaliana GN/RPL7D PE//2 SV/1//	B4FSG3,B4FSG3_MAIZE 60S ribosomal protein L7-1 OS/Zea mays PE/2 SV//1///	AT3G13580	AT3G13580|K20M4.2	#N/A	#N/A	#N/A
Pgl_GLEAN_10009873		20	1					1							1			2	86206012	86207998	GO:0004672; protein kinase activity; Molecular Function/GO:0004713; protein tyrosine kinase activity; Molecular Function/GO:0005524; ATP binding; Molecular Function//GO:0006468; protein phosphorylation; Biological Process///;;	IPR000719; Protein kinase, catalytic domain/IPR001245; Serine-threonine/tyrosine-protein kinase catalytic domain/IPR020635; Tyrosine-protein kinase, catalytic domain/////	similar to somatic embryogenesis receptor kinase; K13418 somatic embryogenesis receptor kinase 1 [EC:2.7.10.1 2.7.11.1]///////	Q9LSC2,Y3589_ARATH PTI1-like tyrosine-protein kinase At3g15890 OS/Arabidopsis thaliana GN/At3g15890 PE//1 SV/1//	C5Z4W9,C5Z4W9_SORBI Putative uncharacterized protein Sb10g004600 OS/Sorghum bicolor GN/Sb10g004600 PE//4 SV/1//	AT3G15890	AT3G15890|MVC8.1	#N/A	#N/A	#N/A
Pgl_GLEAN_10024697		23	1			1									1			2	229181836	229187267	#N/A	#N/A	#N/A	Q6H7U2,C3H13_ORYSJ Zinc finger CCCH domain-containing protein 13 OS/Oryza sativa subsp. japonica GN/Os02g0161200 PE//2 SV/1//	B6TAM4,B6TAM4_MAIZE Zinc finger C-x8-C-x5-C-x3-H type family protein OS/Zea mays PE/2 SV//1///	AT3G21810	AT3G21810|MSD21.12	#N/A	#N/A	#N/A
Pgl_GLEAN_10010269		9	1					1							1			1	73492008	73496773	GO:0003743; translation initiation factor activity; Molecular Function/GO:0005515; protein binding; Molecular Function/GO:0005852; eukaryotic translation initiation factor 3 complex; Cellular Component//GO:0006413; translational initiation; Biological Process///;;	IPR000717; Proteasome component (PCI) domain/IPR008905; Eukaryotic translation initiation factor 3 subunit 8, N-terminal//////	hypothetical protein; K03252 translation initiation factor eIF-3 subunit 8///////	Q9XHM1,EIF3C_MEDTR Eukaryotic translation initiation factor 3 subunit C OS/Medicago truncatula GN/TIF3C1 PE//2 SV/1//	C5YLP4,C5YLP4_SORBI Putative uncharacterized protein Sb07g021915 (Fragment) OS/Sorghum bicolor GN/Sb07g021915 PE//4 SV/1//	AT3G22860	AT3G22860|TIF3C2|ATEIF3C-2|EIF3C-2|ATTIF3C2|eukaryotic translation initiation factor 3 subunit C2|EUKARYOTIC INITIATION FACTOR 3C-2|F5N5.5	#N/A	#N/A	#N/A
Pgl_GLEAN_10001523	Rhoné et al. 2020	27	1												0	1		1	215872842	215883186	GO:0004672; protein kinase activity; Molecular Function/GO:0004713; protein tyrosine kinase activity; Molecular Function/GO:0005524; ATP binding; Molecular Function//GO:0006468; protein phosphorylation; Biological Process///;;	IPR000719; Protein kinase, catalytic domain/IPR001245; Serine-threonine/tyrosine-protein kinase catalytic domain/IPR002290; Serine/threonine- / dual-specificity protein kinase, catalytic domain//IPR020635; Tyrosine-protein kinase, catalytic domain///	si606018d05; LOC100283091; K13430 serine/threonine-protein kinase PBS1 [EC:2.7.11.1]///////	Q9LV48,PERK1_ARATH Proline-rich receptor-like protein kinase PERK1 OS/Arabidopsis thaliana GN/PERK1 PE//1 SV/1//	A2Y6I9,A2Y6I9_ORYSI Putative uncharacterized protein OS/Oryza sativa subsp. indica GN/OsI_20630 PE//3 SV/1//	AT3G24550	AT3G24550|ATPERK1|PERK1|proline-rich extensin-like receptor kinase 1|MOB24.11	acts upstream of or within	cellular protein modification process	protein autophosphorylation
Pgl_GLEAN_10014385		9	1					1							1			5	141695450	141696761	GO:0003735; structural constituent of ribosome; Molecular Function/GO:0005622; intracellular; Cellular Component/GO:0005840; ribosome; Cellular Component//GO:0006412; translation; Biological Process/GO:0015934; large ribosomal subunit; Cellular Component//	IPR001196; Ribosomal protein L15, conserved site/IPR005749; Ribosomal protein L15, bacterial-type/IPR021131; Ribosomal protein L18e/L15P/////	hypothetical protein; K02876 large subunit ribosomal protein L15///////	P31165,RK15_PEA 50S ribosomal protein L15, chloroplastic (Fragment) OS/Pisum sativum GN/RPL15 PE//1 SV/1//	C5WSP9,C5WSP9_SORBI Putative uncharacterized protein Sb01g042610 OS/Sorghum bicolor GN/Sb01g042610 PE//3 SV/1//	AT3G25920	AT3G25920|RPL15|ribosomal protein L15|MPE11.32|RIBOSOMAL PROTEIN CL15	acts upstream of or within	translation	translation
Pgl_GLEAN_10022472		15	1			1		1							2			4	31471291	31479769	#N/A	#N/A	#N/A	#N/A	C5YNM5,C5YNM5_SORBI Putative uncharacterized protein Sb08g014300 OS/Sorghum bicolor GN/Sb08g014300 PE//4 SV/1//	AT3G28020	AT3G28020|MMG15.6	#N/A	#N/A	#N/A
Pgl_GLEAN_10029643		6	1		1										1			2	107274574	107276861	#N/A	#N/A	#N/A	Q9LH89,Y3885_ARATH Uncharacterized protein At3g28850 OS/Arabidopsis thaliana GN/At3g28850 PE//1 SV/1//	C5Z720,C5Z720_SORBI Putative uncharacterized protein Sb10g007980 OS/Sorghum bicolor GN/Sb10g007980 PE//4 SV/1//	At3g28850	AT3G28850|T19N8.15	#N/A	#N/A	#N/A
Pgl_GLEAN_10019452		10	1					1							1			7	12385214	12388868	GO:0006952; defense response; Biological Process/GO:0043531; ADP binding; Molecular Function//////;;;;;;	IPR000767; Disease resistance protein/IPR002182; NB-ARC//////	cc-nbs-lrr resistance protein; K13457 disease resistance protein RPM1///////	Q9M667,RPP13_ARATH Disease resistance protein RPP13 OS/Arabidopsis thaliana GN/RPP13 PE//2 SV/2//	A3BLV7,A3BLV7_ORYSJ Putative uncharacterized protein OS/Oryza sativa subsp. japonica GN/OsJ_25001 PE//4 SV/1//	AT3G46530	AT3G46530|RPP11|RPP13|RECOGNITION OF PERONOSPORA PARASITICA 11|RECOGNITION OF PERONOSPORA PARASITICA 13|F12A12.50	acts upstream of or within	response to biotic stimulus	defense response to other organism
Pgl_GLEAN_10034022		5	1			1									1			7	125928210	125936635	GO:0006952; defense response; Biological Process/GO:0043531; ADP binding; Molecular Function//////;;;;;;	IPR000767; Disease resistance protein/IPR002182; NB-ARC//////	cc-nbs-lrr resistance protein; K13457 disease resistance protein RPM1///////	Q9M667,RPP13_ARATH Disease resistance protein RPP13 OS/Arabidopsis thaliana GN/RPP13 PE//2 SV/2//	C5Y8F3,C5Y8F3_SORBI Putative uncharacterized protein Sb05g027220 OS/Sorghum bicolor GN/Sb05g027220 PE//4 SV/1//	AT3G46530	AT3G46530|RPP11|RPP13|RECOGNITION OF PERONOSPORA PARASITICA 11|RECOGNITION OF PERONOSPORA PARASITICA 13|F12A12.50	acts upstream of or within	response to biotic stimulus	defense response to other organism
Pgl_GLEAN_10004803		37	1				1								1			1	26099863	26104753	GO:0004672; protein kinase activity; Molecular Function/GO:0005524; ATP binding; Molecular Function/GO:0006468; protein phosphorylation; Biological Process/////;;;;	IPR000719; Protein kinase, catalytic domain///////	EFR; EFR (EF-TU RECEPTOR); ATP binding / kinase/ protein serine/threonine kinase; K13428 LRR receptor-like serine/threonine-protein kinase EFR [EC:2.7.11.1]///////	Q9SD62,Y3471_ARATH Putative receptor-like protein kinase At3g47110 OS/Arabidopsis thaliana GN/At3g47110 PE//3 SV/1//	Q2R102,Q2R102_ORYSJ Leucine Rich Repeat family protein, expressed OS/Oryza sativa subsp. japonica GN/LOC_Os11g40810 PE//3 SV/1//	AT3G47110	AT3G47110|F13I12.160	acts upstream of or within	other cellular processes	phosphorylation
Pgl_GLEAN_10002433		30	1					1							1			1	20296057	20299428	GO:0004672; protein kinase activity; Molecular Function/GO:0004674; protein serine/threonine kinase activity; Molecular Function/GO:0004713; protein tyrosine kinase activity; Molecular Function//GO:0005515; protein binding; Molecular Function/GO:0005524; ATP binding; Molecular Function/GO:0006468	IPR000719; Protein kinase, catalytic domain/IPR001611; Leucine-rich repeat/IPR002290; Serine/threonine- / dual-specificity protein kinase, catalytic domain//IPR003591; Leucine-rich repeat, typical subtype/IPR008271; Serine/threonine-protein kinase, active site/IPR017441; Protein kinase, ATP binding site/IPR020635; Tyrosine-protein kinase, catalytic domain	EFR; EFR (EF-TU RECEPTOR); ATP binding / kinase/ protein serine/threonine kinase; K13428 LRR receptor-like serine/threonine-protein kinase EFR [EC:2.7.11.1]///////	C0LGP4,Y3475_ARATH Probable LRR receptor-like serine/threonine-protein kinase At3g47570 OS/Arabidopsis thaliana GN/At3g47570 PE//1 SV/1//	B8AHY6,B8AHY6_ORYSI Putative uncharacterized protein OS/Oryza sativa subsp. indica GN/OsI_07246 PE//3 SV/1//	AT3G47570	AT3G47570|F1P2.120	#N/A	#N/A	#N/A
Pgl_GLEAN_10004802		58	1				1	1							2			1	26003102	26006476	GO:0004672; protein kinase activity; Molecular Function/GO:0004674; protein serine/threonine kinase activity; Molecular Function/GO:0004713; protein tyrosine kinase activity; Molecular Function//GO:0005515; protein binding; Molecular Function/GO:0005524; ATP binding; Molecular Function/GO:0006468	IPR000719; Protein kinase, catalytic domain/IPR001611; Leucine-rich repeat/IPR002290; Serine/threonine- / dual-specificity protein kinase, catalytic domain//IPR003591; Leucine-rich repeat, typical subtype/IPR008271; Serine/threonine-protein kinase, active site/IPR017441; Protein kinase, ATP binding site/IPR020635; Tyrosine-protein kinase, catalytic domain	EFR; EFR (EF-TU RECEPTOR); ATP binding / kinase/ protein serine/threonine kinase; K13428 LRR receptor-like serine/threonine-protein kinase EFR [EC:2.7.11.1]///////	C0LGP4,Y3475_ARATH Probable LRR receptor-like serine/threonine-protein kinase At3g47570 OS/Arabidopsis thaliana GN/At3g47570 PE//1 SV/1//	B8AHY6,B8AHY6_ORYSI Putative uncharacterized protein OS/Oryza sativa subsp. indica GN/OsI_07246 PE//3 SV/1//	AT3G47570	AT3G47570|F1P2.120	#N/A	#N/A	#N/A
Pgl_GLEAN_10021631		67	1			2									1			2	42917285	42919453	GO:0020037; heme binding; Molecular Function///////;;;;;;;;	IPR001199; Cytochrome b5///////	hypothetical protein; K00287 dihydrofolate reductase [EC:1.5.1.3]///////	Q9M2Z4,MSBP2_ARATH Membrane steroid-binding protein 2 OS/Arabidopsis thaliana GN/MSBP2 PE//1 SV/1//	B6TJC7,B6TJC7_MAIZE Membrane steroid-binding protein 1 OS/Zea mays PE/2 SV//1///	AT3G48890	AT3G48890|ATMP2|ATMAPR3|MSBP2|MAPR3|ARABIDOPSIS THALIANA MEMBRANE-ASSOCIATED PROGESTERONE BINDING PROTEIN 3|MEMBRANE STEROID BINDING PROTEIN 2|membrane-associated progesterone binding protein 3|T21J18.160	#N/A	#N/A	#N/A
Pgl_GLEAN_10029891		29	1				1								1			2	67100147	67103517	GO:0005741; mitochondrial outer membrane; Cellular Component/GO:0006820; anion transport; Biological Process/GO:0008308; voltage-gated anion channel activity; Molecular Function//GO:0044070; regulation of anion transport; Biological Process/GO:0055085; transmembrane transport; Biological Process//	IPR001925; Porin, eukaryotic type///////	hypothetical protein; K05862 voltage-dependent anion channel///////	Q84P97,VDAC5_ORYSJ Mitochondrial outer membrane protein porin 5 OS/Oryza sativa subsp. japonica GN/VDAC5 PE//2 SV/1//	C5WTT2,C5WTT2_SORBI Putative uncharacterized protein Sb01g043700 OS/Sorghum bicolor GN/Sb01g043700 PE//4 SV/1//	AT3G49920	AT3G49920|VDAC5|ATVDAC5|voltage dependent anion channel 5|ARABIDOPSIS THALIANA VOLTAGE DEPENDENT ANION CHANNEL 5|F3A4.1	#N/A	#N/A	#N/A
Pgl_GLEAN_10003871		17	1				1								1			5	106834252	106836535	GO:0003824; catalytic activity; Molecular Function/GO:0004722; protein serine/threonine phosphatase activity; Molecular Function/GO:0006470; protein dephosphorylation; Biological Process//GO:0008287; protein serine/threonine phosphatase complex; Cellular Component///;;	IPR000222; Protein phosphatase 2C, manganese/magnesium aspartate binding site/IPR001932; Protein phosphatase 2C-like/IPR015655; Protein phosphatase 2C/////	protein phosphatase 2c, putative (EC:3.1.3.16); K01090 protein phosphatase [EC:3.1.3.16]///////	Q9SD02,P2C47_ARATH Probable protein phosphatase 2C 47 OS/Arabidopsis thaliana GN/At3g51470 PE//1 SV/1//	B8BI24,B8BI24_ORYSI Putative uncharacterized protein OS/Oryza sativa subsp. indica GN/OsI_34505 PE//3 SV/1//	AT3G51470	AT3G51470|F26O13.110	#N/A	#N/A	#N/A
Pgl_GLEAN_10012374		34	1					1							1			1	297283	300371	#N/A	#N/A	splicing factor, arginine/serine-rich, putative; K12891 splicing factor, arginine/serine-rich 2///////	#N/A	C5Y8K9,C5Y8K9_SORBI Putative uncharacterized protein Sb05g027700 OS/Sorghum bicolor GN/Sb05g027700 PE//4 SV/1//	AT3G55460	AT3G55460|SCL30|At-SCL30|SC35-like splicing factor 30|T22E16.120	acts upstream of or within	nucleobase-containing compound metabolic process	mRNA splicing, via spliceosome
Pgl_GLEAN_10024298		31	1		1										1			7	4982898	4984629	GO:0042256; mature ribosome assembly; Biological Process/GO:0043022; ribosome binding; Molecular Function//////;;;;;;	IPR002769; Translation initiation factor IF6///////	hypothetical protein; K03264 translation initiation factor eIF-6///////	Q9M060,IF62_ARATH Eukaryotic translation initiation factor 6-2 OS/Arabidopsis thaliana GN/EIF6-2 PE//2 SV/1//	B4FKD5,B4FKD5_MAIZE Eukaryotic translation initiation factor 6 OS/Zea mays PE/2 SV//1///	AT3G55620	AT3G55620|emb1624|eIF6A|embryo defective 1624|eukaryotic initiation facor 6A|F1I16.30	acts upstream of or within	reproduction	embryo development ending in seed dormancy
Pgl_GLEAN_10021071		25	1					1							1			5	101051036	101052172	GO:0003700; sequence-specific DNA binding transcription factor activity; Molecular Function/GO:0006355; regulation of transcription, DNA-dependent; Biological Process/GO:0008270; zinc ion binding; Molecular Function//GO:0043565; sequence-specific DNA binding; Molecular Function///;;	IPR000679; Zinc finger, GATA-type///////	#N/A	O49743,GATA4_ARATH GATA transcription factor 4 OS/Arabidopsis thaliana GN/GATA4 PE//2 SV/1//	C5WSD6,C5WSD6_SORBI Putative uncharacterized protein Sb01g029170 OS/Sorghum bicolor GN/Sb01g029170 PE//4 SV/1//	AT3G60530	AT3G60530|GATA4|GATA transcription factor 4|T8B10.190	acts upstream of or within	response to light stimulus	response to light stimulus
Pgl_GLEAN_10006506		15	1												0	4		5	137733189	137735141	#N/A	#N/A	#N/A	#N/A	C5WQY4,C5WQY4_SORBI Putative uncharacterized protein Sb01g041110 OS/Sorghum bicolor GN/Sb01g041110 PE//4 SV/1//	AT3G60850	AT3G60850|T4C21.260	#N/A	#N/A	#N/A
Pgl_GLEAN_10020697		4	1	1											1			7	122837066	122844563	GO:0005524; ATP binding; Molecular Function/GO:0006298; mismatch repair; Biological Process/GO:0030983; mismatched DNA binding; Molecular Function/////;;;;	IPR000432; DNA mismatch repair protein MutS, C-terminal/IPR002999; Tudor domain/IPR007695; DNA mismatch repair protein MutS-like, N-terminal//IPR007696; DNA mismatch repair protein MutS, core/IPR007860; DNA mismatch repair protein MutS, connector/IPR007861; DNA mismatch repair protein MutS, clamp/IPR015536; DNA mismatch repair protein MutS-homologue MSH6	hypothetical protein LOC100255608; K08737 DNA mismatch repair protein MSH6///////	O04716,MSH6_ARATH DNA mismatch repair protein Msh6-1 OS/Arabidopsis thaliana GN/MSH6-1 PE//2 SV/2//	F2E4X9,F2E4X9_HORVD Predicted protein OS/Hordeum vulgare var. distichum PE/2 SV//1///	AT4G02070	AT4G02070|MSH6|MSH6-1|ATMSH6|MUTS homolog 6|MUTS HOMOLOG 6-1|ARABIDOPSIS THALIANA MUTS HOMOLOG 6|T10M13.8|T10M13_8	acts upstream of or within	response to stress	mismatch repair
Pgl_GLEAN_10027829		17	1			1									1			2	222426401	222431923	GO:0004672; protein kinase activity; Molecular Function/GO:0004713; protein tyrosine kinase activity; Molecular Function/GO:0005515; protein binding; Molecular Function//GO:0005524; ATP binding; Molecular Function/GO:0006468; protein phosphorylation; Biological Process//	IPR000719; Protein kinase, catalytic domain/IPR001245; Serine-threonine/tyrosine-protein kinase catalytic domain/IPR001611; Leucine-rich repeat//IPR002290; Serine/threonine- / dual-specificity protein kinase, catalytic domain/IPR013210; Leucine-rich repeat-containing N-terminal, type 2/IPR020635; Tyrosine-protein kinase, catalytic domain/	receptor serine-threonine protein kinase, putative (EC:2.7.10.2); K13430 serine/threonine-protein kinase PBS1 [EC:2.7.11.1]///////	Q6R2K3,SRF3_ARATH Protein STRUBBELIG-RECEPTOR FAMILY 3 OS/Arabidopsis thaliana GN/SRF3 PE//1 SV/1//	C0PGT8,C0PGT8_MAIZE Putative uncharacterized protein OS/Zea mays PE/2 SV//1///	AT4G03390	AT4G03390|SRF3|STRUBBELIG-receptor family 3|F4C21.35|F4C21_35	acts upstream of or within	circadian rhythm	circadian rhythm
Pgl_GLEAN_10022978		4	1	1											1			2	237960441	237969615	#N/A	IPR002885; Pentatricopeptide repeat///////	#N/A	Q6NQ81,PP304_ARATH Pentatricopeptide repeat-containing protein At4g04790, mitochondrial OS/Arabidopsis thaliana GN/At4g04790 PE//2 SV/2//	C5XTV7,C5XTV7_SORBI Putative uncharacterized protein Sb04g002710 OS/Sorghum bicolor GN/Sb04g002710 PE//4 SV/1//	AT4G04790	AT4G04790|T4B21.17|T4B21_17	#N/A	#N/A	#N/A
Pgl_GLEAN_10009361		10	1			1									1			4	51850875	51853867	GO:0005515; protein binding; Molecular Function///////;;;;;;;;	IPR001810; F-box domain, cyclin-like///////	hypothetical protein; K10272 F-box and leucine-rich repeat protein 6///////	Q9S9V9,FBL23_ARATH Putative F-box/LRR-repeat protein 23 OS/Arabidopsis thaliana GN/FBL23 PE//2 SV/1//	F2E6V5,F2E6V5_HORVD Predicted protein OS/Hordeum vulgare var. distichum PE/2 SV//1///	AT4G05500	#N/A	#N/A	#N/A	#N/A
Pgl_GLEAN_10012275		17	1				1								1			6	71104571	71107144	GO:0003677; DNA binding; Molecular Function/GO:0003713; transcription coactivator activity; Molecular Function/GO:0006355; regulation of transcription, DNA-dependent; Biological Process/////;;;;	IPR003173; Transcriptional coactivator p15/IPR014876; DEK, C-terminal//////	#N/A	O65155,KELP_ARATH RNA polymerase II transcriptional coactivator KELP OS/Arabidopsis thaliana GN/KELP PE//1 SV/1//	C4IZ64,C4IZ64_MAIZE Putative uncharacterized protein OS/Zea mays PE/2 SV//1///	AT4G10920	AT4G10920|KELP|F25I24.130|F25I24_130	#N/A	#N/A	#N/A
Pgl_GLEAN_10023442		23	1												0	5		5	137813730	137827410	GO:0019538; protein metabolic process; Biological Process///////;;;;;;;;	IPR004176; Clp, N-terminal///////	#N/A	Q8GW78,CLP41_ARATH Clp protease-related protein At4g12060, chloroplastic OS/Arabidopsis thaliana GN/At4g12060 PE//1 SV/1//	B6SZN2,B6SZN2_MAIZE ATP-dependent Clp protease ATP-binding subunit clpA OS/Zea mays PE/2 SV//1///	AT4G12060	AT4G12060|ClpT2|F16J13.130|F16J13_130	#N/A	#N/A	#N/A
Pgl_GLEAN_10017486		20	1			1									1			1	223952924	223955446	#N/A	#N/A	#N/A	#N/A	C5YUF8,C5YUF8_SORBI Putative uncharacterized protein Sb09g026530 OS/Sorghum bicolor GN/Sb09g026530 PE//4 SV/1//	AT4G12540	AT4G12540|T1P17.130|T1P17_130	#N/A	#N/A	#N/A
Pgl_GLEAN_10032681		13	1												0	1		3	82662842	82664309	GO:0003700; sequence-specific DNA binding transcription factor activity; Molecular Function/GO:0006355; regulation of transcription, DNA-dependent; Biological Process//////;;;;;;	IPR001471; AP2/ERF domain///////	#N/A	Q56XP9,ERFL1_ARATH Ethylene-responsive transcription factor-like protein At4g13040 OS/Arabidopsis thaliana GN/At4g13040 PE//2 SV/2//	C0P9B0,C0P9B0_MAIZE Putative uncharacterized protein OS/Zea mays PE/2 SV//1///	AT4G13040	AT4G13040|APD1|Apetala 2 family protein involved in SA mediated disease defense 1|F25G13.130|F25G13_130	acts upstream of or within	other cellular processes	regulation of salicylic acid metabolic process
Pgl_GLEAN_10007024		34	1							1					1			7	55922761	55931632	#N/A	#N/A	#N/A	Q8H112,PGL1A_ARATH PGR5-like protein 1A, chloroplastic OS/Arabidopsis thaliana GN/PGRL1A PE//1 SV/1//	Q7F1E4,Q7F1E4_ORYSJ Os08g0526300 protein OS/Oryza sativa subsp. japonica GN/OJ1191_A10.128 PE//4 SV/1//	AT4G22890	AT4G22890|PGR5-LIKE A|F7H19.70|F7H19_70|PGRL1A	acts upstream of or within	generation of precursor metabolites and energy	photosynthetic electron transport in photosystem I
Pgl_GLEAN_10020700		7	1					1							1			7	122778229	122787763	GO:0004672; protein kinase activity; Molecular Function/GO:0004674; protein serine/threonine kinase activity; Molecular Function/GO:0004713; protein tyrosine kinase activity; Molecular Function//GO:0005524; ATP binding; Molecular Function/GO:0006468; protein phosphorylation; Biological Process//	IPR000719; Protein kinase, catalytic domain/IPR002290; Serine/threonine- / dual-specificity protein kinase, catalytic domain/IPR008271; Serine/threonine-protein kinase, active site//IPR020635; Tyrosine-protein kinase, catalytic domain///	receptor serine-threonine protein kinase, putative (EC:2.7.10.2); K04733 interleukin-1 receptor-associated kinase 4 [EC:2.7.11.1]///////	Q8GYA4,CRK10_ARATH Cysteine-rich receptor-like protein kinase 10 OS/Arabidopsis thaliana GN/CRK10 PE//1 SV/3//	B4FND9,B4FND9_MAIZE Putative uncharacterized protein OS/Zea mays PE/2 SV//1///	AT4g23180	AT4G23180|CRK10|RLK4|cysteine-rich RLK (RECEPTOR-like protein kinase) 10|F21P8.70|F21P8_70	#N/A	#N/A	#N/A
Pgl_GLEAN_10001878		11	1							1					1			3	18485807	18490433	#N/A	#N/A	#N/A	B3GS44,LRE_ARATH GPI-anchored protein LORELEI OS/Arabidopsis thaliana GN/LRE PE//2 SV/1//	B4FMC9,B4FMC9_MAIZE GPI-anchored protein OS/Zea mays PE/2 SV//1///	AT4G26466	AT4G26466|LRE|LORELEI	acts upstream of or within	reproduction	double fertilization forming a zygote and endosperm
Pgl_GLEAN_10035858		13	1					1							1			6	58247457	58249118	#N/A	#N/A	hypothetical protein; K07466 replication factor A1///////	O49453,Y4844_ARATH Uncharacterized protein At4g28440 OS/Arabidopsis thaliana GN/At4g28440 PE//1 SV/1//	F2E306,F2E306_HORVD Predicted protein OS/Hordeum vulgare var. distichum PE/2 SV//1///	AT4G28440	AT4G28440|F20O9.120|F20O9_120	#N/A	#N/A	#N/A
Pgl_GLEAN_10034508		21	1			1									1			2	220343067	220350196	#N/A	IPR001163; Like-Sm ribonucleoprotein (LSM) domain/IPR006649; Like-Sm ribonucleoprotein (LSM) domain, eukaryotic/archaea-type//////	Os02g0177500; K11098 small nuclear ribonucleoprotein F///////	Q9SUM2,RUXF_ARATH Probable small nuclear ribonucleoprotein F OS/Arabidopsis thaliana GN/At4g30220 PE//2 SV/1//	B9F3D3,B9F3D3_ORYSJ Putative uncharacterized protein OS/Oryza sativa subsp. japonica GN/OsJ_05599 PE//4 SV/1//	AT4G30220	AT4G30220|RUXF|SMFA|small nuclear ribonucleoprotein F|small nuclear ribonucleoprotein F A|F9N11.70|F9N11_70	#N/A	#N/A	#N/A
Pgl_GLEAN_10001489		21	1					2							1			3	2888698	2892671	GO:0005216; ion channel activity; Molecular Function/GO:0005249; voltage-gated potassium channel activity; Molecular Function/GO:0006811; ion transport; Biological Process//GO:0006813; potassium ion transport; Biological Process/GO:0016020; membrane; Cellular Component/GO:0055085	IPR000595; Cyclic nucleotide-binding domain/IPR003938; Potassium channel, voltage-dependent, EAG/ELK/ERG/IPR005821; Ion transport/////	ATCNGC17; calmodulin binding / cyclic nucleotide binding / ion channel; K05391 cyclic nucleotide gated channel, other eukaryote///////	Q8L7Z0,CNG17_ARATH Probable cyclic nucleotide-gated ion channel 17 OS/Arabidopsis thaliana GN/CNGC17 PE//2 SV/1//	C5XUC0,C5XUC0_SORBI Putative uncharacterized protein Sb04g035530 OS/Sorghum bicolor GN/Sb04g035530 PE//4 SV/1//	AT4G30360	AT4G30360|ATCNGC17|CNGC17|CYCLIC NUCLEOTIDE-GATED CHANNEL 17|F17I23.300|F17I23_300	#N/A	#N/A	#N/A
Pgl_GLEAN_10003303		15	1					1							1			2	91091058	91092325	#N/A	#N/A	#N/A	#N/A	C5Z5I0,C5Z5I0_SORBI Putative uncharacterized protein Sb10g005620 OS/Sorghum bicolor GN/Sb10g005620 PE//4 SV/1//	AT4G30993	AT4G30993	#N/A	#N/A	#N/A
Pgl_GLEAN_10006322		24	1					1							1			4	6706995	6708164	GO:0003824; catalytic activity; Molecular Function/GO:0005737; cytoplasm; Cellular Component/GO:0006464; protein modification process; Biological Process//GO:0009107; lipoate biosynthetic process; Biological Process/GO:0016415; octanoyltransferase activity; Molecular Function//	IPR000544; Octanoyltransferase/IPR004143; Biotin/lipoate A/B protein ligase/IPR020605; Octanoyltransferase, conserved site/////	hypothetical protein; K03801 lipoyl(octanoyl) transferase [EC:2.3.1.181]///////	P0C7R2,LIPBL_ARATH Putative lipoyltransferase-like protein, chloroplastic OS/Arabidopsis thaliana GN/At1g47578 PE//3 SV/1//	C5YQZ8,C5YQZ8_SORBI Putative uncharacterized protein Sb08g020120 OS/Sorghum bicolor GN/Sb08g020120 PE//3 SV/1//	AT4G31050	AT4G31050|LIP2|LIP2p1|octanoyl- transferase|F6I18.40|F6I18_40	#N/A	#N/A	#N/A
Pgl_GLEAN_10013800	Diack et al. 2020	20	1				1								1			2	182449679	182455124	#N/A	#N/A	hypothetical protein; K00528 ferredoxin--NADP+ reductase [EC:1.18.1.2]///////	P82861,ADRO_SALFO NADPH:adrenodoxin oxidoreductase, mitochondrial OS/Salvelinus fontinalis GN/fdxr PE//2 SV/1//	C5Y021,C5Y021_SORBI Putative uncharacterized protein Sb04g010680 OS/Sorghum bicolor GN/Sb04g010680 PE//4 SV/1//	AT4G32360	AT4G32360|F8B4.60	#N/A	#N/A	#N/A
Pgl_GLEAN_10037196		18	1			1									1			6	45621972	45623045	#N/A	IPR004853; Domain of unknown function DUF250///////	hypothetical protein ; K03515 DNA repair protein REV1 [EC:2.7.7.-]///////	Q9SUV2,PT432_ARATH Probable sugar phosphate/phosphate translocator At4g32390 OS/Arabidopsis thaliana GN/At4g32390 PE//2 SV/1//	B6T4P7,B6T4P7_MAIZE Plastidic phosphate translocator-like protein1 OS/Zea mays PE/2 SV//1///	AT4G32390	AT4G32390|F8B4.90|F8B4_90	#N/A	#N/A	#N/A
Pgl_GLEAN_10034750		11	1				4								1			2	82920093	82923641	GO:0003872; 6-phosphofructokinase activity; Molecular Function/GO:0005945; 6-phosphofructokinase complex; Cellular Component/GO:0006096; glycolysis; Biological Process/////;;;;	IPR000023; Phosphofructokinase domain/IPR022953; Phosphofructokinase//////	hypothetical protein; K00850 6-phosphofructokinase [EC:2.7.1.11]///////	Q9C5J7,K6PF7_ARATH 6-phosphofructokinase 7 OS/Arabidopsis thaliana GN/PFK7 PE//1 SV/1//	C5Z4B4,C5Z4B4_SORBI Putative uncharacterized protein Sb10g003650 OS/Sorghum bicolor GN/Sb10g003650 PE//4 SV/1//	AT4G32840	AT4G32840|PFK6|phosphofructokinase 6|T16I18.50|T16I18_50	acts upstream of or within	carbohydrate metabolic process	glycolytic process
Pgl_GLEAN_10018037		9	1				1								1			3	278254375	278263524	#N/A	IPR013905; Lethal giant larvae (Lgl)-like, C-terminal///////	Os07g0693700; K08518 syntaxin binding protein 5 (tomosyn)///////	Q9WU70,STXB5_RAT Syntaxin-binding protein 5 OS/Rattus norvegicus GN/Stxbp5 PE//1 SV/1//	C5YE05,C5YE05_SORBI Putative uncharacterized protein Sb06g025450 OS/Sorghum bicolor GN/Sb06g025450 PE//4 SV/1//	AT4G35560	AT4G35560|DAW1|TMS-like|DUO1-activated WD40 1|Tomosyn-like|F8D20.70|F8D20_70	acts upstream of or within	reproduction	pollen sperm cell differentiation
Pgl_GLEAN_10002018		26	1					1							1			5	149687100	149689318	GO:0003677; DNA binding; Molecular Function/GO:0006355; regulation of transcription, DNA-dependent; Biological Process/GO:0008270; zinc ion binding; Molecular Function/////;;;;	IPR003851; Zinc finger, Dof-type///////	#N/A	Q93ZL5,DOF52_ARATH Dof zinc finger protein DOF5.2 OS/Arabidopsis thaliana GN/DOF5.2 PE//1 SV/2//	C5WWR6,C5WWR6_SORBI Dof-type zinc finger protein OS/Sorghum bicolor GN/Sb01g045840 PE//4 SV/1//	AT5G02460	AT5G02460|PEAR2|PHLOEM EARLY DOF 2|T22P11.50|T22P11_50	acts upstream of or within	anatomical structure development	root radial pattern formation
Pgl_GLEAN_10029793		2	1			1									1			5	123184445	123185534	#N/A	IPR005358; Uncharacterised protein family UPF0153///////	hypothetical protein; K06940///////	#N/A	C5WYS7,C5WYS7_SORBI Putative uncharacterized protein Sb01g034640 OS/Sorghum bicolor GN/Sb01g034640 PE//4 SV/1//	AT5G02710	AT5G02710|F9G14.8	#N/A	#N/A	#N/A
Pgl_GLEAN_10021332		34	1					2							1			5	54837952	54839587	GO:0008152; metabolic process; Biological Process/GO:0016758; transferase activity, transferring hexosyl groups; Molecular Function//////;;;;;;	IPR002213; UDP-glucuronosyl/UDP-glucosyltransferase///////	UGT76C2; UDP-glycosyltransferase/ cis-zeatin O-beta-D-glucosyltransferase/ cytokinin 7-beta-glucosyltransferase/ cytokinin 9-beta-glucosyltransferase/ trans-zeatin O-beta-D-glucosyltransferase/ transferase, transferring glycosyl groups; K13493 cytokinin-N-glucosyltransferase [EC:2.4.1.-]///////	Q9FIA0,U76C2_ARATH UDP-glycosyltransferase 76C2 OS/Arabidopsis thaliana GN/UGT76C2 PE//1 SV/1//	B6STN8,B6STN8_MAIZE Cytokinin-N-glucosyltransferase 1 OS/Zea mays PE/2 SV//1///	AT5G05860	AT5G05860|UGT76C2|UDP-glucosyl transferase 76C2|MJJ3.28|MJJ3_28	acts upstream of or within	catabolic process	regulation of anthocyanin catabolic process
Pgl_GLEAN_10037195		23	1			1									1			6	45659187	45662411	GO:0016021; integral to membrane; Cellular Component/GO:0055085; transmembrane transport; Biological Process//////;;;;;;	IPR004776; Auxin efflux carrier///////	hypothetical protein; K13947 auxin efflux carrier family///////	Q5VQY3,PIN5_ORYSJ Probable auxin efflux carrier component 5 OS/Oryza sativa subsp. japonica GN/PIN5 PE//2 SV/1//	C5XMI2,C5XMI2_SORBI Putative uncharacterized protein Sb03g037350 OS/Sorghum bicolor GN/Sb03g037350 PE//4 SV/1//	AT5G16530	AT5G16530|PIN5|PIN-FORMED 5|MQK4.28|MQK4_28	acts upstream of or within	other biological processes	auxin homeostasis
Pgl_GLEAN_10014381		14	1					2							1			5	141806437	141808418	GO:0004784; superoxide dismutase activity; Molecular Function/GO:0006801; superoxide metabolic process; Biological Process/GO:0046872; metal ion binding; Molecular Function//GO:0055114; oxidation-reduction process; Biological Process///;;	IPR001424; Superoxide dismutase, copper/zinc binding domain/IPR018152; Superoxide dismutase, copper/zinc, binding site/IPR024134; Superoxide dismutase (Cu/Zn) / chaperones/////	hypothetical protein; K04565 Cu/Zn superoxide dismutase [EC:1.15.1.1]///////	O49044,SODC2_MESCR Superoxide dismutase [Cu-Zn] 2 OS/Mesembryanthemum crystallinum GN/SODCC.2 PE//2 SV/1//	C5WSQ4,C5WSQ4_SORBI Superoxide dismutase [Cu-Zn] OS/Sorghum bicolor GN/Sb01g042660 PE//3 SV/1//	AT5G18100	AT5G18100|CSD3|copper/zinc superoxide dismutase 3|MRG7.6|MRG7_6|copper/zinc superoxide dismutase	acts upstream of or within	response to stress	response to oxidative stress
Pgl_GLEAN_10004675		11	2												0	3	2	2	6907796	6913888	GO:0003700; sequence-specific DNA binding transcription factor activity; Molecular Function/GO:0005634; nucleus; Cellular Component/GO:0006355; regulation of transcription, DNA-dependent; Biological Process/////;;;;	IPR001289; CCAAT-binding transcription factor, subunit B/IPR004330; FAR1 DNA binding domain//////	#N/A	Q3E7I5,FRS12_ARATH Protein FAR1-RELATED SEQUENCE 12 OS/Arabidopsis thaliana GN/FRS12 PE//2 SV/1//	C5WZ32,C5WZ32_SORBI Putative uncharacterized protein Sb01g006380 OS/Sorghum bicolor GN/Sb01g006380 PE//4 SV/1//	AT5G18960	AT5G18960|FRS12|FAR1-related sequence 12|F17K4.210|F17K4_210	#N/A	#N/A	#N/A
Pgl_GLEAN_10030767		15	1				1								1			7	42456276	42463420	GO:0003676; nucleic acid binding; Molecular Function/GO:0003677; DNA binding; Molecular Function/GO:0004386; helicase activity; Molecular Function//GO:0005515; protein binding; Molecular Function/GO:0005524; ATP binding; Molecular Function/GO:0008270	IPR000330; SNF2-related/IPR001650; Helicase, C-terminal/IPR001841; Zinc finger, RING-type//IPR014001; Helicase, superfamily 1/2, ATP-binding domain///	RAD16; nucleotide excision repair protein (EC:3.6.1.3); K01509 adenosinetriphosphatase [EC:3.6.1.3]///////	Q9FNI6,SM3L2_ARATH Putative SWI/SNF-related matrix-associated actin-dependent regulator of chromatin subfamily A member 3-like 2 OS/Arabidopsis thaliana GN/At5g22750 PE//2 SV/1//	Q6Z9U5,Q6Z9U5_ORYSJ Os08g0180300 protein OS/Oryza sativa subsp. japonica GN/P0455A11.14 PE//2 SV/1//	AT5G22750	AT5G22750|RAD5|RAD5A|MDJ22.17|MDJ22_17	acts upstream of or within	other cellular processes	DNA mediated transformation
Pgl_GLEAN_10024793		26	1					4							1			2	234164758	234170322	#N/A	#N/A	#N/A	Q9FLU1,BIN4_ARATH DNA-binding protein BIN4 OS/Arabidopsis thaliana GN/BIN4 PE//1 SV/2//	B6TBE7,B6TBE7_MAIZE Putative uncharacterized protein OS/Zea mays PE/2 SV//1///	AT5G24630	AT5G24630|BIN4|MID|brassinosteroid-insensitive4|MIDGET|K18P6.17|K18P6_17	acts upstream of or within	anatomical structure development	root development
Pgl_GLEAN_10010984		14	1					1							1			6	63141520	63143436	#N/A	IPR004873; BURP domain///////	#N/A	Q942D4,BURP3_ORYSJ BURP domain-containing protein 3 OS/Oryza sativa subsp. japonica GN/BURP3 PE//2 SV/1//	C5XJ38,C5XJ38_SORBI Putative uncharacterized protein Sb03g033760 OS/Sorghum bicolor GN/Sb03g033760 PE//4 SV/1//	AT5G25610	AT5G25610|RD22|ATRD22|RESPONSIVE TO DESICCATION 22|T14C9.150|T14C9_150	acts upstream of or within	response to abiotic stimulus	response to desiccation
Pgl_GLEAN_10023734		8	1				1								1			2	14551102	14553080	GO:0008375; acetylglucosaminyltransferase activity; Molecular Function/GO:0016020; membrane; Cellular Component//////;;;;;;	IPR003406; Glycosyl transferase, family 14///////	#N/A	#N/A	C5WLY9,C5WLY9_SORBI Putative uncharacterized protein Sb01g009210 OS/Sorghum bicolor GN/Sb01g009210 PE//4 SV/1//	AT5G25970	AT5G25970|T1N24.19|T1N24_19	#N/A	#N/A	#N/A
Pgl_GLEAN_10009150		13	1					1							1			6	224102738	224103913	#N/A	#N/A	catalytic/ protein binding / serine-type endopeptidase/ serine-type peptidase; K01362 [EC:3.4.21.-]///////	Q3E6S8,DGP14_ARATH Putative protease Do-like 14 OS/Arabidopsis thaliana GN/DEGP14 PE//3 SV/2//	C5Y9X9,C5Y9X9_SORBI Putative uncharacterized protein Sb06g031805 (Fragment) OS/Sorghum bicolor GN/Sb06g031805 PE//4 SV/1//	AT5G27660	AT5G27660|DEG14|AtPARK13|PARK13|degradation of periplasmic proteins 14|Arabidopsis PARK13 homolog|T1G16.1	acts upstream of or within	catabolic process	proteolysis involved in cellular protein catabolic process
Pgl_GLEAN_10024866	Rhoné et al. 2020	21	1					1							1			5	112876395	112877147	GO:0005515; protein binding; Molecular Function///////;;;;;;;;	IPR001810; F-box domain, cyclin-like///////	#N/A	Q9FL82,FB270_ARATH F-box protein At5g39250 OS/Arabidopsis thaliana GN/At5g39250 PE//2 SV/1//	C5WWI6,C5WWI6_SORBI Putative uncharacterized protein Sb01g032310 OS/Sorghum bicolor GN/Sb01g032310 PE//4 SV/1//	AT5G39250	AT5G39250|K3K3.16|K3K3_16	#N/A	#N/A	#N/A
Pgl_GLEAN_10015696		9	1					1							1			6	205274734	205276535	GO:0003676; nucleic acid binding; Molecular Function/GO:0004527; exonuclease activity; Molecular Function/GO:0005622; intracellular; Cellular Component/////;;;;	IPR004859; Putative 5-3 exonuclease///////	5'->3' exoribonuclease, putative; K12619 5'-3' exoribonuclease 2 [EC:3.1.13.-]///////	Q9FQ02,XRN2_ARATH 5'-3' exoribonuclease 2 OS/Arabidopsis thaliana GN/XRN2 PE//2 SV/1//	B9R871,B9R871_RICCO 5'->3' exoribonuclease, putative OS/Ricinus communis GN/RCOM_1597380 PE//4 SV/1//	AT5G42540	AT5G42540|XRN2|AtXRN2|exoribonuclease 2|K16E1.2|K16E1_2|EXORIBONUCLEASE 2	acts upstream of or within	catabolic process	miRNA catabolic process
Pgl_GLEAN_10015697		18	1					2							1			6	205278685	205292210	GO:0003676; nucleic acid binding; Molecular Function/GO:0004527; exonuclease activity; Molecular Function/GO:0005622; intracellular; Cellular Component//GO:0008270; zinc ion binding; Molecular Function///;;	IPR001878; Zinc finger, CCHC-type/IPR004859; Putative 5-3 exonuclease//////	hypothetical protein; K12619 5'-3' exoribonuclease 2 [EC:3.1.13.-]///////	Q9FQ03,XRN3_ARATH 5'-3' exoribonuclease 3 OS/Arabidopsis thaliana GN/XRN3 PE//2 SV/1//	C5XGF0,C5XGF0_SORBI Putative uncharacterized protein Sb03g010040 OS/Sorghum bicolor GN/Sb03g010040 PE//4 SV/1//	AT5G42540	AT5G42540|XRN2|AtXRN2|exoribonuclease 2|K16E1.2|K16E1_2|EXORIBONUCLEASE 2	acts upstream of or within	catabolic process	miRNA catabolic process
Pgl_GLEAN_10004866		4	1				1								1			1	254980756	254985421	#N/A	IPR020532; Cycloeucalenol cycloisomerase///////	cycloeucalenol cycloisomerase; K08246 cycloeucalenol cycloisomerase [EC:5.5.1.9]///////	Q9M643,CCI1_ARATH Cycloeucalenol cycloisomerase OS/Arabidopsis thaliana GN/CPI1 PE//2 SV/1//	B6TK44,B6TK44_MAIZE Cycloeucalenol cycloisomerase OS/Zea mays PE/2 SV//1///	AT5G50375	AT5G50375|CPI1|cyclopropyl isomerase|CYCLOEUCALENOL CYCLOISOMERASE	acts upstream of or within	biosynthetic process	sterol biosynthetic process
Pgl_GLEAN_10032620		12	1					1							1			2	119289650	119289850	#N/A	#N/A	#N/A	Q9FGL9,PTBP2_ARATH Polypyrimidine tract-binding protein homolog 2 OS/Arabidopsis thaliana GN/At5g53180 PE//2 SV/1//	C5XR40,C5XR40_SORBI Putative uncharacterized protein Sb03g028150 OS/Sorghum bicolor GN/Sb03g028150 PE//4 SV/1//	AT5G53180	AT5G53180|ATPTB2|PTB2|POLYPYRIMIDINE TRACT-BINDING PROTEIN 2|MFH8.12|MFH8_12|AtPTB2	acts upstream of or within	biosynthetic process	regulation of translation
Pgl_GLEAN_10029585		33	1					1							1			4	67928057	67930236	GO:0003723; RNA binding; Molecular Function///////;;;;;;;;	IPR001890; RNA-binding, CRM domain///////	#N/A	Q0J7J7,CAF2M_ORYSJ CRS2-associated factor 2, mitochondrial OS/Oryza sativa subsp. japonica GN/Os08g0188000 PE//2 SV/2//	B6SWV8,B6SWV8_MAIZE CRS2-associated factor 1 OS/Zea mays PE/2 SV//1///	AT5G54890	AT5G54890|mCSF2|mitochondrial CAF-like splicing factor 2|MBG8.16|MBG8_16	#N/A	#N/A	#N/A
Pgl_GLEAN_10015695		9	1					1							1			6	205272264	205273367	#N/A	IPR002885; Pentatricopeptide repeat///////	Cell division protein ftsH, putative (EC:3.6.4.3); K03798 cell division protease FtsH [EC:3.4.24.-]///////	Q9FMA1,PP433_ARATH Pentatricopeptide repeat-containing protein At5g56310 OS/Arabidopsis thaliana GN/PCMP-E13 PE//2 SV/1//	C5XGF1,C5XGF1_SORBI Putative uncharacterized protein Sb03g010050 OS/Sorghum bicolor GN/Sb03g010050 PE//4 SV/1//	AT5G56310	#N/A	#N/A	#N/A	#N/A
Pgl_GLEAN_10021331		44	1					2							1			5	54911932	54914439	GO:0004672; protein kinase activity; Molecular Function/GO:0004674; protein serine/threonine kinase activity; Molecular Function/GO:0004713; protein tyrosine kinase activity; Molecular Function//GO:0005524; ATP binding; Molecular Function/GO:0005529; sugar binding; Molecular Function/GO:0006468	IPR000719; Protein kinase, catalytic domain/IPR000858; S-locus glycoprotein/IPR001480; Bulb-type lectin domain//IPR002290; Serine/threonine- / dual-specificity protein kinase, catalytic domain/IPR008271; Serine/threonine-protein kinase, active site/IPR017441; Protein kinase, ATP binding site/IPR020635; Tyrosine-protein kinase, catalytic domain	protein kinase family protein; K04733 interleukin-1 receptor-associated kinase 4 [EC:2.7.11.1]///////	Q39202,RLK1_ARATH G-type lectin S-receptor-like serine/threonine-protein kinase RLK1 OS/Arabidopsis thaliana GN/RLK1 PE//2 SV/2//	A2Y237,A2Y237_ORYSI Putative uncharacterized protein OS/Oryza sativa subsp. indica GN/OsI_19069 PE//3 SV/1//	AT5G60900	AT5G60900|RLK1|receptor-like protein kinase 1	#N/A	#N/A	#N/A
Pgl_GLEAN_10003976		9	1												0	3		2	10084811	10087336	GO:0004672; protein kinase activity; Molecular Function/GO:0004674; protein serine/threonine kinase activity; Molecular Function/GO:0004713; protein tyrosine kinase activity; Molecular Function//GO:0005524; ATP binding; Molecular Function/GO:0006468; protein phosphorylation; Biological Process//	IPR000719; Protein kinase, catalytic domain/IPR001245; Serine-threonine/tyrosine-protein kinase catalytic domain/IPR002290; Serine/threonine- / dual-specificity protein kinase, catalytic domain//IPR008271; Serine/threonine-protein kinase, active site/IPR017441; Protein kinase, ATP binding site/IPR020635; Tyrosine-protein kinase, catalytic domain/IPR024788; Malectin-like carbohydrate-binding domain	protein kinase family protein; K04733 interleukin-1 receptor-associated kinase 4 [EC:2.7.11.1]///////	Q9FLJ8,Y5613_ARATH Probable receptor-like protein kinase At5g61350 OS/Arabidopsis thaliana GN/At5g61350 PE//2 SV/1//	C5X063,C5X063_SORBI Putative uncharacterized protein Sb01g007450 OS/Sorghum bicolor GN/Sb01g007450 PE//3 SV/1//	AT5G61350	AT5G61350|CAP1|ERU|[Ca2+]cyt-associated protein kinase 1|ERULUS|MFB13.1|MFB13_1	acts upstream of or within	anatomical structure development	root hair cell development
Pgl_GLEAN_10018974		26	1	1											1			2	184874987	184877099	GO:0005525; GTP binding; Molecular Function/GO:0007264; small GTPase mediated signal transduction; Biological Process/GO:0015031; protein transport; Biological Process/////;;;;	IPR001806; Small GTPase superfamily/IPR003579; Small GTPase superfamily, Rab type//////	Os10g0377400; K07976 Rab family, other///////	Q40520,RB11C_TOBAC Ras-related protein Rab11C OS/Nicotiana tabacum GN/RAB11C PE//2 SV/1//	B4G242,B4G242_MAIZE Ras-related protein Rab11D OS/Zea mays PE/2 SV//1///	AT5G65270	AT5G65270|AtRABA4a|RABA4a|RAB GTPase homolog A4A|MQN23.22|MQN23_22	acts upstream of or within	other cellular processes	cell wall biogenesis
Pgl_GLEAN_10018683		15	1					1							1			2	212139314	212140603	#N/A	#N/A	hypothetical protein LOC100252654; K10302 F-box protein 22///////	Q9FHP3,FB300_ARATH F-box protein At5g65850 OS/Arabidopsis thaliana GN/At5g65850 PE//2 SV/1//	B6T7L8,B6T7L8_MAIZE F-box protein interaction domain containing protein OS/Zea mays PE/2 SV//1///	AT5G65850	AT5G65850|K14B20.2|K14B20_2	#N/A	#N/A	#N/A
Pgl_GLEAN_10013788		19	1					2							1			5	151557138	151558849	#N/A	IPR015500; Peptidase S8, subtilisin-related///////	#N/A	O65351,SUBL_ARATH Subtilisin-like protease OS/Arabidopsis thaliana GN/ARA12 PE//1 SV/1//	C5WXS3,C5WXS3_SORBI Putative uncharacterized protein Sb01g046525 (Fragment) OS/Sorghum bicolor GN/Sb01g046525 PE//4 SV/1//	AT5G67360	AT5G67360|ARA12|SBT1.7|Subtilisin-like Serine protease 1.7|K8K14.8|K8K14_8	acts upstream of or within	reproduction	mucilage metabolic process involved in seed coat development
Pgl_GLEAN_10029892		17	1				1								1			2	67149786	67152806	GO:0003779; actin binding; Molecular Function/GO:0016043; cellular component organization; Biological Process/GO:0030036; actin cytoskeleton organization; Biological Process/////;;;;	IPR003104; Actin-binding FH2/DRF autoregulatory/IPR015425; Actin-binding FH2//////	hypothetical protein; K04512 dishevelled associated activator of morphogenesis///////	Q8H8K7,FH4_ORYSJ Formin-like protein 4 OS/Oryza sativa subsp. japonica GN/FH4 PE//3 SV/1//	C5WTS3,C5WTS3_SORBI Putative uncharacterized protein Sb01g043600 OS/Sorghum bicolor GN/Sb01g043600 PE//4 SV/1//	AT5G67470	AT5G67470|ATFH6|FH6|ARABIDOPSIS FORMIN HOMOLOG 6|formin homolog 6|K9I9.3|K9I9_3	#N/A	#N/A	#N/A
Pgl_GLEAN_10012875		12	1					1							1			7	15063574	15066143	GO:0005743; mitochondrial inner membrane; Cellular Component/GO:0016651; oxidoreductase activity, acting on NADH or NADPH; Molecular Function/GO:0022900; electron transport chain; Biological Process/////;;;;	IPR006885; NADH dehydrogenase ubiquinone Fe-S protein 4, mitochondrial///////	hypothetical protein; K03937 NADH dehydrogenase (ubiquinone) Fe-S protein 4 [EC:1.6.5.3 1.6.99.3]///////	Q9FJW4,NDUS4_ARATH NADH dehydrogenase [ubiquinone] iron-sulfur protein 4, mitochondrial OS/Arabidopsis thaliana GN/FRO1 PE//2 SV/1//	C5XD18,C5XD18_SORBI Putative uncharacterized protein Sb02g037780 OS/Sorghum bicolor GN/Sb02g037780 PE//4 SV/1//	AT5G67590	AT5G67590|FRO1|NDUFS4|FROSTBITE1|NADH:ubiquinone oxidoreductase Fe-S protein4|K9I9.16|K9I9_16	acts upstream of or within	response to abiotic stimulus	cold acclimation
Pgl_GLEAN_10013745	Rhoné et al. 2020	16	2												0	1	1	2	8847047	8851020	#N/A	IPR019164; Protein of unknown function DUF2053, membrane///////	#N/A	Q6DFI2,TM147_XENLA Transmembrane protein 147 OS/Xenopus laevis GN/tmem147 PE//2 SV/1//	C5WZ99,C5WZ99_SORBI Putative uncharacterized protein Sb01g007040 OS/Sorghum bicolor GN/Sb01g007040 PE//4 SV/1//
Pgl_GLEAN_10002382	Rhoné et al. 2020	21	1												0	1		1	222796198	222797422	GO:0008168; methyltransferase activity; Molecular Function/GO:0008171; O-methyltransferase activity; Molecular Function/GO:0046983; protein dimerization activity; Molecular Function/////;;;;	IPR001077; O-methyltransferase, family 2/IPR012967; Plant methyltransferase dimerisation//////	Bx7; O-methyltransferase BX7; K13230 O-methyltransferase [EC:2.1.1.-]///////	P47917,ZRP4_MAIZE O-methyltransferase ZRP4 OS/Zea mays GN/ZRP4 PE//2 SV/1//	C5Z0Y1,C5Z0Y1_SORBI Putative uncharacterized protein Sb09g025530 OS/Sorghum bicolor GN/Sb09g025530 PE//4 SV/1//
Pgl_GLEAN_10022817		11	2	1											1	1		2	7717828	7720129	GO:0003676; nucleic acid binding; Molecular Function/GO:0008270; zinc ion binding; Molecular Function//////;;;;;;	IPR000504; RNA recognition motif domain/IPR000571; Zinc finger, CCCH-type//////	#N/A	Q10M00,C3H22_ORYSJ Zinc finger CCCH domain-containing protein 22 OS/Oryza sativa subsp. japonica GN/Os03g0328900 PE//2 SV/2//	B6UEB5,B6UEB5_MAIZE Nucleic acid binding protein OS/Zea mays PE/2 SV//1///
Pgl_GLEAN_10003826		2	1	1											1			2	167809200	167816522	#N/A	#N/A	#N/A	#N/A	C0PFI0,C0PFI0_MAIZE Putative uncharacterized protein OS/Zea mays PE/2 SV//1///
Pgl_GLEAN_10001127		6	1	1											1			5	97099007	97100272	#N/A	#N/A	#N/A	#N/A	C5XC84,C5XC84_SORBI Putative uncharacterized protein Sb02g024480 OS/Sorghum bicolor GN/Sb02g024480 PE//4 SV/1//
Pgl_GLEAN_10019737		34	1	1											1			7	57347971	57349054	#N/A	#N/A	#N/A	#N/A	#N/A
Pgl_GLEAN_10022816		18	2	1											1	1		2	7713386	7715149	#N/A	#N/A	#N/A	#N/A	#N/A
Pgl_GLEAN_10028329		17	1	3											1			3	146336856	146355371	GO:0008237; metallopeptidase activity; Molecular Function/GO:0008270; zinc ion binding; Molecular Function//////;;;;;;	IPR014782; Peptidase M1, membrane alanine aminopeptidase, N-terminal///////	hypothetical protein LOC100266355; K03128 transcription initiation factor TFIID subunit 2///////	Q6P1X5,TAF2_HUMAN Transcription initiation factor TFIID subunit 2 OS/Homo sapiens GN/TAF2 PE//1 SV/3//	B8BF71,B8BF71_ORYSI Putative uncharacterized protein OS/Oryza sativa subsp. indica GN/OsI_31331 PE//4 SV/1//
Pgl_GLEAN_10022979		15	1	3											1			2	237956285	237959426	GO:0000079; regulation of cyclin-dependent protein kinase activity; Biological Process/GO:0006355; regulation of transcription, DNA-dependent; Biological Process/GO:0019901; protein kinase binding; Molecular Function/////;;;;	IPR006671; Cyclin, N-terminal/IPR013763; Cyclin-like/IPR015429; Cyclin C/H/T/L/////	EIF3A, EIF3S10, EIF6; eukaryotic translation initiation factor 3, subunit A; K03254 translation initiation factor eIF-3 subunit 10///////	Q0E474,CCT11_ORYSJ Cyclin-T1-1 OS/Oryza sativa subsp. japonica GN/CYCT1-1 PE//3 SV/2//	C5XTW3,C5XTW3_SORBI Putative uncharacterized protein Sb04g002730 OS/Sorghum bicolor GN/Sb04g002730 PE//3 SV/1//
Pgl_GLEAN_10012411		43	1					1							1			3	13324625	13326901	#N/A	#N/A	#N/A	#N/A	A2WXF3,A2WXF3_ORYSI Putative uncharacterized protein OS/Oryza sativa subsp. indica GN/OsI_04606 PE//4 SV/1//
Pgl_GLEAN_10024313		35	1					1							1			7	5455519	5457470	GO:0004601; peroxidase activity; Molecular Function/GO:0006979; response to oxidative stress; Biological Process/GO:0020037; heme binding; Molecular Function//GO:0055114; oxidation-reduction process; Biological Process///;;	IPR000823; Plant peroxidase/IPR002016; Haem peroxidase, plant/fungal/bacterial/IPR019793; Peroxidases heam-ligand binding site//IPR019794; Peroxidase, active site///	Peroxidase 4; K00430 peroxidase [EC:1.11.1.7]///////	Q9FEQ8,PER2_MAIZE Peroxidase 2 OS/Zea mays GN/PER2 PE//2 SV/1//	A2YP47,A2YP47_ORYSI Putative uncharacterized protein OS/Oryza sativa subsp. indica GN/OsI_27037 PE//3 SV/1//
Pgl_GLEAN_10020736		16	1					1							1			6	214434485	214436726	GO:0008270; zinc ion binding; Molecular Function///////;;;;;;;;	IPR011016; Zinc finger, RING-CH-type/IPR022143; Protein of unknown function DUF3675//////	zinc ion binding; K10661 E3 ubiquitin-protein ligase MARCH6 [EC:6.3.2.19]///////	#N/A	B4FHI4,B4FHI4_MAIZE Protein binding protein OS/Zea mays PE/2 SV//1///
Pgl_GLEAN_10001925		10	1					1							1			7	26577694	26578002	#N/A	#N/A	#N/A	#N/A	B4FPE0,B4FPE0_MAIZE Cytidine/deoxycytidylate deaminase family protein OS/Zea mays PE/2 SV//1///
Pgl_GLEAN_10034877		35	1					1							1			5	118904804	118914947	GO:0004392; heme oxygenase (decyclizing) activity; Molecular Function/GO:0006788; heme oxidation; Biological Process/GO:0055114; oxidation-reduction process; Biological Process/////;;;;	IPR002051; Haem oxygenase/IPR015940; Ubiquitin-associated/translation elongation factor EF1B, N-terminal, eukaryote/IPR016053; Haem oxygenase-like/////	hypothetical protein LOC100249078; K00510 heme oxygenase [EC:1.14.99.3]///////	Q10K62,HMOX2_ORYSJ Probable inactive heme oxygenase 2, chloroplastic OS/Oryza sativa subsp. japonica GN/HO2 PE//2 SV/1//	B4FQ96,B4FQ96_MAIZE Putative uncharacterized protein OS/Zea mays PE/2 SV//1///
Pgl_GLEAN_10013593		38	1					1							1			4	184178575	184183120	GO:0005515; protein binding; Molecular Function///////;;;;;;;;	IPR000048; IQ motif, EF-hand binding site///////	#N/A	#N/A	B4FSZ2,B4FSZ2_MAIZE Putative uncharacterized protein OS/Zea mays PE/2 SV//1///
Pgl_GLEAN_10000355		20	1					1							1			4	58590985	58594426	GO:0000287; magnesium ion binding; Molecular Function/GO:0008152; metabolic process; Biological Process/GO:0010333; terpene synthase activity; Molecular Function//GO:0016829; lyase activity; Molecular Function///;;	IPR001906; Terpene synthase-like/IPR005630; Terpene synthase, metal-binding domain//////	Casbene synthase, chloroplast precursor, putative (EC:4.2.3.8); K12929 casbene synthase [EC:4.2.3.8]///////	C7E5V9,FARS_ZEADI (E)-beta-farnesene synthase OS/Zea diploperennis PE/1 SV//1///	B6SHD2,B6SHD2_MAIZE Terpene synthase 6 OS/Zea mays PE/2 SV//1///
Pgl_GLEAN_10032617		15	1					1							1			2	119131474	119134398	#N/A	IPR012445; Autophagy-related protein 1010///////	#N/A	Q6DE58,ATGA1_XENLA Autophagy-related protein 101 OS/Xenopus laevis GN/atg101 PE//2 SV/1//	B6SMA0,B6SMA0_MAIZE Putative uncharacterized protein OS/Zea mays PE/2 SV//1///
Pgl_GLEAN_10013572		8	1					1							1			7	14441280	14445415	#N/A	#N/A	#N/A	Q6NUT3,MFS12_HUMAN Major facilitator superfamily domain-containing protein 12 OS/Homo sapiens GN/MFSD12 PE//2 SV/2//	B6SXL8,B6SXL8_MAIZE Putative uncharacterized protein OS/Zea mays PE/2 SV//1///
Pgl_GLEAN_10021843		18	1					1							1			5	119862182	119864035	GO:0003676; nucleic acid binding; Molecular Function///////;;;;;;;;	IPR000504; RNA recognition motif domain///////	cl14390_1a; LOC100282036; K12891 splicing factor, arginine/serine-rich 2///////	P30352,SRSF2_CHICK Serine/arginine-rich splicing factor 2 OS/Gallus gallus GN/SRSF2 PE//2 SV/1//	B6T2T8,B6T2T8_MAIZE Splicing factor, arginine/serine-rich 2 OS/Zea mays PE/2 SV//1///
Pgl_GLEAN_10034677		23	1					1							1			1	75255398	75258842	#N/A	IPR005176; Potentiating neddylation domain/IPR014764; Defective-in-cullin neddylation protein//////	#N/A	Q92564,DCNL4_HUMAN DCN1-like protein 4 OS/Homo sapiens GN/DCUN1D4 PE//1 SV/2//	B6TI85,B6TI85_MAIZE DCN1-like protein 4 OS/Zea mays PE/2 SV//1///
Pgl_GLEAN_10033051		8	1					1							1			7	126645596	126647023	GO:0047800; cysteamine dioxygenase activity; Molecular Function/GO:0055114; oxidation-reduction process; Biological Process//////;;;;;;	IPR012864; Cysteamine dioxygenase///////	hypothetical protein LOC100250622; K10712 cysteamine dioxygenase [EC:1.13.11.19]///////	Q6PDY2,AEDO_MOUSE 2-aminoethanethiol dioxygenase OS/Mus musculus GN/Ado PE//1 SV/2//	B6TJB8,B6TJB8_MAIZE Cupin, RmlC-type OS/Zea mays PE/2 SV//1///
Pgl_GLEAN_10011806		10	1					1							1			6	48258544	48261612	GO:0003924; GTPase activity; Molecular Function/GO:0005525; GTP binding; Molecular Function//////;;;;;;	IPR000640; Translation elongation factor EFG/EF2, C-terminal/IPR000795; Protein synthesis factor, GTP-binding/IPR004161; Translation elongation factor EFTu/EF1A, domain 2//IPR005517; Translation elongation factor EFG/EF2, domain IV///	cl2727_2b; LOC100285098; K03234 elongation factor EF-2 [EC:3.6.5.3]///////	O23755,EF2_BETVU Elongation factor 2 OS/Beta vulgaris PE/2 SV//1///	B6U0S1,B6U0S1_MAIZE Elongation factor 2 OS/Zea mays PE/2 SV//1///
Pgl_GLEAN_10007593		11	1					1							1			1	37930938	37931358	#N/A	#N/A	#N/A	#N/A	B6UG13,B6UG13_MAIZE Putative uncharacterized protein OS/Zea mays PE/2 SV//1///
Pgl_GLEAN_10007594		11	1					1							1			1	37976427	37977488	#N/A	#N/A	#N/A	#N/A	B6UG13,B6UG13_MAIZE Putative uncharacterized protein OS/Zea mays PE/2 SV//1///
Pgl_GLEAN_10038401		8	1					1							1			5	77572564	77576488	GO:0003676; nucleic acid binding; Molecular Function///////;;;;;;;;	IPR004365; Nucleic acid binding, OB-fold, tRNA/helicase-type///////	OB-fold nucleic acid binding domain containing protein; K10739 replication factor A2///////	Q92373,RFA2_SCHPO Replication factor A protein 2 OS/Schizosaccharomyces pombe (strain 972 / ATCC 24843) GN/ssb2 PE//1 SV/1//	B7ZYD1,B7ZYD1_MAIZE Putative uncharacterized protein OS/Zea mays PE/2 SV//1///
Pgl_GLEAN_10026905		16	1					1							1			4	124015381	124016470	#N/A	IPR006867; Domain of unknown function DUF632///////	#N/A	#N/A	B8A2W2,B8A2W2_MAIZE Putative uncharacterized protein OS/Zea mays PE/2 SV//1///
Pgl_GLEAN_10028859		19	1					1							1			6	152161941	152163146	#N/A	#N/A	#N/A	#N/A	B8AYI1,B8AYI1_ORYSI Putative uncharacterized protein OS/Oryza sativa subsp. indica GN/OsI_20051 PE//4 SV/1//
Pgl_GLEAN_10021794		8	1					1							1			4	12810676	12813318	GO:0017148; negative regulation of translation; Biological Process/GO:0030598; rRNA N-glycosylase activity; Molecular Function//////;;;;;;	IPR001574; Ribosome-inactivating protein///////	#N/A	#N/A	B8BMM3,B8BMM3_ORYSI rRNA N-glycosidase OS/Oryza sativa subsp. indica GN/OsI_38831 PE//3 SV/1//
Pgl_GLEAN_10002768		10	1					1							1			1	6004016	6004987	#N/A	#N/A	#N/A	#N/A	B9GB89,B9GB89_ORYSJ Putative uncharacterized protein OS/Oryza sativa subsp. japonica GN/OsJ_34290 PE//4 SV/1//
Pgl_GLEAN_10035870		3	1					1							1			6	58448280	58449749	#N/A	#N/A	hypothetical protein; K08288 protein kinase C substrate 80K-H///////	O08795,GLU2B_MOUSE Glucosidase 2 subunit beta OS/Mus musculus GN/Prkcsh PE//1 SV/1//	C0HIA4,C0HIA4_MAIZE Putative uncharacterized protein OS/Zea mays PE/2 SV//1///
Pgl_GLEAN_10021096		7	1					1							1			5	100334951	100336605	#N/A	#N/A	#N/A	#N/A	C0P8T9,C0P8T9_MAIZE Putative uncharacterized protein OS/Zea mays PE/2 SV//1///
Pgl_GLEAN_10001006		10	1					1							1			2	92322234	92325070	#N/A	IPR004324; Biopterin transport-related protein BT1///////	#N/A	#N/A	C0PEF6,C0PEF6_MAIZE Putative uncharacterized protein OS/Zea mays PE/2 SV//1///
Pgl_GLEAN_10009857		17	1					1							1			1	59418709	59420212	GO:0003824; catalytic activity; Molecular Function/GO:0004556; alpha-amylase activity; Molecular Function/GO:0005509; calcium ion binding; Molecular Function//GO:0005975; carbohydrate metabolic process; Biological Process/GO:0043169; cation binding; Molecular Function//	IPR006046; Glycoside hydrolase, family 13/IPR006047; Glycosyl hydrolase, family 13, catalytic domain/IPR006589; Glycosyl hydrolase, family 13, subfamily, catalytic domain//IPR012850; Alpha-amylase, C-terminal beta-sheet/IPR015902; Alpha amylase//	hypothetical protein LOC100383492; K01176 alpha-amylase [EC:3.2.1.1]///////	P27933,AMY3D_ORYSJ Alpha-amylase isozyme 3D OS/Oryza sativa subsp. japonica GN/AMY1.3 PE//2 SV/2//	C0PGE4,C0PGE4_MAIZE Putative uncharacterized protein OS/Zea mays PE/2 SV//1///
Pgl_GLEAN_10033244		18	1					1							1			4	190391507	190394570	GO:0003676; nucleic acid binding; Molecular Function///////;;;;;;;;	IPR000504; RNA recognition motif domain/IPR003954; RNA recognition motif domain, eukaryote//////	heterogeneous nuclear ribonucleoprotein Q-like; K13160 heterogeneous nuclear ribonucleoprotein Q///////	Q5AI15,PABP_CANAL Polyadenylate-binding protein, cytoplasmic and nuclear OS/Candida albicans (strain SC5314 / ATCC MYA-2876) GN/PAB1 PE//3 SV/1//	C4IYY4,C4IYY4_MAIZE Putative uncharacterized protein OS/Zea mays PE/2 SV//1///
Pgl_GLEAN_10021072		53	1					1							1			5	101026448	101027833	#N/A	#N/A	#N/A	#N/A	C5WSF7,C5WSF7_SORBI Putative uncharacterized protein Sb01g029315 (Fragment) OS/Sorghum bicolor GN/Sb01g029315 PE//4 SV/1//
Pgl_GLEAN_10022892		32	1					1							1			7	2201316	2213824	#N/A	IPR001173; Glycosyl transferase, family 2///////	hypothetical protein; K00721 dolichol-phosphate mannosyltransferase [EC:2.4.1.83]///////	O60762,DPM1_HUMAN Dolichol-phosphate mannosyltransferase OS/Homo sapiens GN/DPM1 PE//1 SV/1//	C5WUY2,C5WUY2_SORBI Putative uncharacterized protein Sb01g002910 OS/Sorghum bicolor GN/Sb01g002910 PE//4 SV/1//
Pgl_GLEAN_10017847		27	1					1							1			2	869221	872229	#N/A	#N/A	#N/A	#N/A	C5WV47,C5WV47_SORBI Putative uncharacterized protein Sb01g003500 OS/Sorghum bicolor GN/Sb01g003500 PE//4 SV/1//
Pgl_GLEAN_10007139		10	1					1							1			5	150004437	150008097	#N/A	#N/A	#N/A	#N/A	C5WWU8,C5WWU8_SORBI Putative uncharacterized protein Sb01g046060 OS/Sorghum bicolor GN/Sb01g046060 PE//4 SV/1//
Pgl_GLEAN_10022954		10	1					1							1			7	121226231	121228358	#N/A	#N/A	#N/A	#N/A	C5X2Z3,C5X2Z3_SORBI Putative uncharacterized protein Sb02g026990 OS/Sorghum bicolor GN/Sb02g026990 PE//4 SV/1//
Pgl_GLEAN_10003170		3	1					1							1			7	35860121	35862009	GO:0003824; catalytic activity; Molecular Function/GO:0030151; molybdenum ion binding; Molecular Function/GO:0030170; pyridoxal phosphate binding; Molecular Function/////;;;;	IPR005302; Molybdenum cofactor sulfurase, C-terminal/IPR005303; MOSC, N-terminal beta barrel//////	AO090003000107; MOSC domain protein; K07140///////	Q1LZH1,MOSC2_BOVIN MOSC domain-containing protein 2, mitochondrial OS/Bos taurus GN/MARC2 PE//2 SV/1//	C5X8E3,C5X8E3_SORBI Putative uncharacterized protein Sb02g032800 OS/Sorghum bicolor GN/Sb02g032800 PE//4 SV/1//
Pgl_GLEAN_10035325		50	1					1							1			4	64855008	64856222	#N/A	#N/A	#N/A	#N/A	C5X8N7,C5X8N7_SORBI Putative uncharacterized protein Sb02g001900 OS/Sorghum bicolor GN/Sb02g001900 PE//4 SV/1//
Pgl_GLEAN_10020699		10	1					1							1			7	122832335	122834694	GO:0008152; metabolic process; Biological Process/GO:0016746; transferase activity, transferring acyl groups; Molecular Function//////;;;;;;	IPR000089; Biotin/lipoyl attachment/IPR001078; 2-oxoacid dehydrogenase acyltransferase, catalytic domain/IPR003016; 2-oxo acid dehydrogenase, lipoyl-binding site//IPR004167; E3 binding///	pco128534b; LOC100192900; K00627 pyruvate dehydrogenase E2 component (dihydrolipoamide acetyltransferase) [EC:2.3.1.12]///////	Q4ULG1,ODP2_RICFE Dihydrolipoyllysine-residue acetyltransferase component of pyruvate dehydrogenase complex OS/Rickettsia felis (strain ATCC VR-1525 / URRWXCal2) GN/pdhC PE//3 SV/1//	C5XC68,C5XC68_SORBI Putative uncharacterized protein Sb02g024380 OS/Sorghum bicolor GN/Sb02g024380 PE//3 SV/1//
Pgl_GLEAN_10038185		36	1					1							1			1	270164251	270166045	#N/A	#N/A	PSMG4; proteasome (prosome, macropain) assembly chaperone 4; K11878 proteasome assembly chaperone 4///////	Q5JS54,PSMG4_HUMAN Proteasome assembly chaperone 4 OS/Homo sapiens GN/PSMG4 PE//2 SV/2//	C5XF86,C5XF86_SORBI Putative uncharacterized protein Sb03g029710 OS/Sorghum bicolor GN/Sb03g029710 PE//4 SV/1//
Pgl_GLEAN_10022195		50	1					1							1			3	239395377	239408017	#N/A	#N/A	#N/A	#N/A	C5XG06,C5XG06_SORBI Putative uncharacterized protein Sb03g030645 (Fragment) OS/Sorghum bicolor GN/Sb03g030645 PE//4 SV/1//
Pgl_GLEAN_10010497		18	1					1							1			4	1276762	1281373	GO:0006952; defense response; Biological Process/GO:0043531; ADP binding; Molecular Function//////;;;;;;	IPR000767; Disease resistance protein/IPR002182; NB-ARC//////	cc-nbs-lrr resistance protein; K13457 disease resistance protein RPM1///////	Q7XBQ9,RGA2_SOLBU Disease resistance protein RGA2 OS/Solanum bulbocastanum GN/RGA2 PE//1 SV/1//	C5XKH9,C5XKH9_SORBI Putative uncharacterized protein Sb03g014426 (Fragment) OS/Sorghum bicolor GN/Sb03g014426 PE//4 SV/1//
Pgl_GLEAN_10010983		10	1					1							1			6	63203679	63203987	#N/A	#N/A	#N/A	#N/A	C5XM74,C5XM74_SORBI Putative uncharacterized protein Sb03g022930 OS/Sorghum bicolor GN/Sb03g022930 PE//4 SV/1//
Pgl_GLEAN_10000135		21	1					1							1			5	7182184	7182582	#N/A	#N/A	#N/A	#N/A	C5XNL8,C5XNL8_SORBI Putative uncharacterized protein Sb03g025370 OS/Sorghum bicolor GN/Sb03g025370 PE//4 SV/1//
Pgl_GLEAN_10007779		30	1					1							1			3	11066785	11070796	GO:0006810; transport; Biological Process/GO:0016021; integral to membrane; Cellular Component//////;;;;;;	IPR009038; GOLD///////	#N/A	Q90515,TMEDA_TAKRU Transmembrane emp24 domain-containing protein 10 OS/Takifugu rubripes GN/tmed10 PE//3 SV/1//	C5XSW7,C5XSW7_SORBI Putative uncharacterized protein Sb04g034320 OS/Sorghum bicolor GN/Sb04g034320 PE//3 SV/1//
Pgl_GLEAN_10029586		14	1					1							1			4	67908383	67917949	#N/A	#N/A	#N/A	#N/A	C5XUL5,C5XUL5_SORBI Putative uncharacterized protein Sb04g003340 OS/Sorghum bicolor GN/Sb04g003340 PE//4 SV/1//
Pgl_GLEAN_10009472		20	1					1							1			2	230201963	230204730	#N/A	IPR005061; Domain of unknown function DUF292, eukaryotic///////	hypothetical protein; K03453 bile acid:Na+ symporter, BASS family///////	Q54I39,IST1L_DICDI IST1-like protein OS/Dictyostelium discoideum GN/DDB_G0289029 PE//3 SV/1//	C5XVD7,C5XVD7_SORBI Putative uncharacterized protein Sb04g004110 OS/Sorghum bicolor GN/Sb04g004110 PE//4 SV/1//
Pgl_GLEAN_10027230		4	1					1							1			4	98346831	98351278	GO:0003676; nucleic acid binding; Molecular Function/GO:0005622; intracellular; Cellular Component/GO:0008270; zinc ion binding; Molecular Function/////;;;;	IPR003604; Zinc finger, U1-type/IPR015880; Zinc finger, C2H2-like//////	#N/A	#N/A	C5XWA9,C5XWA9_SORBI Putative uncharacterized protein Sb04g005335 (Fragment) OS/Sorghum bicolor GN/Sb04g005335 PE//4 SV/1//
Pgl_GLEAN_10027775		21	1					1							1			2	208079655	208081058	#N/A	#N/A	#N/A	#N/A	C5XY00,C5XY00_SORBI Putative uncharacterized protein Sb04g007355 (Fragment) OS/Sorghum bicolor GN/Sb04g007355 PE//4 SV/1//
Pgl_GLEAN_10027709		17	1					1							1			3	18042913	18045293	#N/A	IPR007356; tRNA (guanine-N1-)-methyltransferase, eukaryotic/IPR016009; tRNA (guanine-N1-)-methyltransferase//////	#N/A	O14214,TRM10_SCHPO tRNA (guanine(9)-N1)-methyltransferase OS/Schizosaccharomyces pombe (strain 972 / ATCC 24843) GN/trm10 PE//1 SV/1//	C5XZR0,C5XZR0_SORBI Putative uncharacterized protein Sb04g029360 OS/Sorghum bicolor GN/Sb04g029360 PE//4 SV/1//
Pgl_GLEAN_10030680		37	1					1							1			5	148835680	148840405	#N/A	#N/A	hypothetical protein ; K01054 acylglycerol lipase [EC:3.1.1.23]///////	Q99685,MGLL_HUMAN Monoglyceride lipase OS/Homo sapiens GN/MGLL PE//1 SV/2//	C5Y2L8,C5Y2L8_SORBI Putative uncharacterized protein Sb05g000210 OS/Sorghum bicolor GN/Sb05g000210 PE//4 SV/1//
Pgl_GLEAN_10000326		19	1					1							1			1	29970532	29973097	GO:0003755; peptidyl-prolyl cis-trans isomerase activity; Molecular Function/GO:0006457; protein folding; Biological Process//////;;;;;;	IPR002130; Cyclophilin-like peptidyl-prolyl cis-trans isomerase domain///////	cyclophilin-RNA interacting protein ; K12735 peptidyl-prolyl cis-trans isomerase-like 4 [EC:5.2.1.8]///////	Q8G0J9,PPI1_BRUSU Probable peptidyl-prolyl cis-trans isomerase OS/Brucella suis biovar 1 (strain 1330) GN/ppi PE//3 SV/1//	C5Y5V5,C5Y5V5_SORBI Putative uncharacterized protein Sb05g023760 OS/Sorghum bicolor GN/Sb05g023760 PE//3 SV/1//
Pgl_GLEAN_10007965		26	1					1							1			1	19863658	19864227	GO:0005525; GTP binding; Molecular Function/GO:0005874; microtubule; Cellular Component/GO:0007017; microtubule-based process; Biological Process/////;;;;	IPR017975; Tubulin, conserved site///////	#N/A	#N/A	C5Y699,C5Y699_SORBI Putative uncharacterized protein Sb05g005540 OS/Sorghum bicolor GN/Sb05g005540 PE//4 SV/1//
Pgl_GLEAN_10012415		14	1					1							1			3	13357317	13360303	#N/A	#N/A	#N/A	#N/A	C5YA74,C5YA74_SORBI Putative uncharacterized protein Sb06g019270 OS/Sorghum bicolor GN/Sb06g019270 PE//4 SV/1//
Pgl_GLEAN_10027940		4	1					1							1			3	245156660	245160566	#N/A	IPR000408; Regulator of chromosome condensation, RCC1///////	regulator of chromosome condensation (RCC1)-like protein; K11494 RCC1 and BTB domain-containing protein///////	Q6NYE2,RCC2_DANRE Protein RCC2 homolog OS/Danio rerio GN/rcc2 PE//2 SV/1//	C5YAV1,C5YAV1_SORBI Putative uncharacterized protein Sb06g020490 OS/Sorghum bicolor GN/Sb06g020490 PE//4 SV/1//
Pgl_GLEAN_10005319		45	1				2	1							2			4	58674667	58677552	GO:0000287; magnesium ion binding; Molecular Function/GO:0008152; metabolic process; Biological Process/GO:0010333; terpene synthase activity; Molecular Function//GO:0016829; lyase activity; Molecular Function///;;	IPR001906; Terpene synthase-like/IPR005630; Terpene synthase, metal-binding domain//////	Casbene synthase, chloroplast precursor (EC:4.2.3.8); K12929 casbene synthase [EC:4.2.3.8]///////	C7E5V9,FARS_ZEADI (E)-beta-farnesene synthase OS/Zea diploperennis PE/1 SV//1///	C5YHZ9,C5YHZ9_SORBI Putative uncharacterized protein Sb07g005130 OS/Sorghum bicolor GN/Sb07g005130 PE//4 SV/1//
Pgl_GLEAN_10034697		19	1					1							1			1	76023195	76026076	GO:0016020; membrane; Cellular Component///////;;;;;;;;	IPR003675; CAAX amino terminal protease///////	CAAX amino terminal protease family protein; K07052///////	#N/A	C5YL96,C5YL96_SORBI Putative uncharacterized protein Sb07g021390 OS/Sorghum bicolor GN/Sb07g021390 PE//4 SV/1//
Pgl_GLEAN_10009856		35	1					1							1			1	59448586	59455438	GO:0006886; intracellular protein transport; Biological Process/GO:0006888; ER to Golgi vesicle-mediated transport; Biological Process/GO:0008270; zinc ion binding; Molecular Function//GO:0030127; COPII vesicle coat; Cellular Component///;;	IPR006895; Zinc finger, Sec23/Sec24-type/IPR006896; Sec23/Sec24, trunk domain/IPR006900; Sec23/Sec24, helical domain//IPR007123; Gelsolin domain/IPR012990; Sec23/Sec24 beta-sandwich//	hypothetical protein; K14006 protein transport protein SEC23///////	A1CRW7,SEC23_ASPCL Protein transport protein sec23 OS/Aspergillus clavatus (strain ATCC 1007 / CBS 513.65 / DSM 816 / NCTC 3887 / NRRL 1) GN/sec23 PE//3 SV/1//	C5YMB3,C5YMB3_SORBI Putative uncharacterized protein Sb07g023060 OS/Sorghum bicolor GN/Sb07g023060 PE//4 SV/1//
Pgl_GLEAN_10025478		13	1					1							1			4	21028346	21029194	#N/A	#N/A	#N/A	#N/A	C5YP92,C5YP92_SORBI Putative uncharacterized protein Sb08g016790 OS/Sorghum bicolor GN/Sb08g016790 PE//4 SV/1//
Pgl_GLEAN_10025479		30	1					1							1			4	20998578	20999519	#N/A	#N/A	#N/A	#N/A	C5YP92,C5YP92_SORBI Putative uncharacterized protein Sb08g016790 OS/Sorghum bicolor GN/Sb08g016790 PE//4 SV/1//
Pgl_GLEAN_10033206		14	1					1							1			4	191160554	191164190	#N/A	IPR010325; Rhamnogalacturonate lyase///////	rhamnogalacturonase (EC:4.2.2.-); K06036 [EC:4.2.2.-]///////	Q8RJP2,RHIE_DICD3 Rhamnogalacturonate lyase OS/Dickeya dadantii (strain 3937) GN/rhiE PE//1 SV/1//	C5YQM5,C5YQM5_SORBI Putative uncharacterized protein Sb08g001440 OS/Sorghum bicolor GN/Sb08g001440 PE//4 SV/1//
Pgl_GLEAN_10027291		3	1					1							1			3	48357526	48364695	#N/A	#N/A	#N/A	#N/A	C5YRC2,C5YRC2_SORBI Putative uncharacterized protein Sb08g020400 OS/Sorghum bicolor GN/Sb08g020400 PE//4 SV/1//
Pgl_GLEAN_10021009		17	1					1							1			4	189189836	189193496	#N/A	IPR025422; DOG1 domain///////	hypothetical protein; K14431 transcription factor TGA///////	O24160,TGA21_TOBAC TGACG-sequence-specific DNA-binding protein TGA-2.1 OS/Nicotiana tabacum GN/TGA21 PE//1 SV/1//	C5YRT0,C5YRT0_SORBI Putative uncharacterized protein Sb08g003260 OS/Sorghum bicolor GN/Sb08g003260 PE//4 SV/1//
Pgl_GLEAN_10032966		19	1					1							1			1	268311220	268314984	#N/A	#N/A	WHSC1L1; Wolf-Hirschhorn syndrome candidate 1-like 1; K11425 histone-lysine N-methyltransferase NSD3 [EC:2.1.1.43]///////	Q55FD6,Y8158_DICDI PHD finger-containing protein DDB_G0268158 OS/Dictyostelium discoideum GN/DDB_G0268158 PE//4 SV/1//	C5YTS1,C5YTS1_SORBI Putative uncharacterized protein Sb08g007170 OS/Sorghum bicolor GN/Sb08g007170 PE//4 SV/1//
Pgl_GLEAN_10003162		39	1					1							1			1	17270216	17272458	#N/A	#N/A	#N/A	#N/A	C5YUL7,C5YUL7_SORBI Putative uncharacterized protein Sb09g006345 (Fragment) OS/Sorghum bicolor GN/Sb09g006345 PE//4 SV/1//
Pgl_GLEAN_10025104		32	1					1							1			1	234338104	234343840	GO:0003854; 3-beta-hydroxy-delta5-steroid dehydrogenase activity; Molecular Function/GO:0006694; steroid biosynthetic process; Biological Process/GO:0016616; oxidoreductase activity, acting on the CH-OH group of donors, NAD or NADP as acceptor; Molecular Function//GO:0055114; oxidation-reduction process; Biological Process///;;	IPR002225; 3-beta hydroxysteroid dehydrogenase/isomerase///////	hypothetical protein; K09753 cinnamoyl-CoA reductase [EC:1.2.1.44]///////	Q9XES5,DFRA_MALDO Bifunctional dihydroflavonol 4-reductase/flavanone 4-reductase OS/Malus domestica GN/DFR PE//1 SV/1//	C5YW48,C5YW48_SORBI Putative uncharacterized protein Sb09g029490 OS/Sorghum bicolor GN/Sb09g029490 PE//3 SV/1//
Pgl_GLEAN_10028858		30	1					1							1			6	152420435	152422160	#N/A	#N/A	hypothetical protein; K01054 acylglycerol lipase [EC:3.1.1.23]///////	P28321,YJU3_YEAST Serine hydrolase YJU3 OS/Saccharomyces cerevisiae (strain ATCC 204508 / S288c) GN/YJU3 PE//1 SV/2//	C5YWV2,C5YWV2_SORBI Putative uncharacterized protein Sb09g018060 OS/Sorghum bicolor GN/Sb09g018060 PE//4 SV/1//
Pgl_GLEAN_10009988		10	1					1							1			6	161465543	161468313	#N/A	#N/A	#N/A	#N/A	C5Z518,C5Z518_SORBI Putative uncharacterized protein Sb10g022480 OS/Sorghum bicolor GN/Sb10g022480 PE//4 SV/1//
Pgl_GLEAN_10002970		11	1					1							1			3	3495683	3499090	GO:0000166; nucleotide binding; Molecular Function/GO:0005524; ATP binding; Molecular Function/GO:0017111; nucleoside-triphosphatase activity; Molecular Function/////;;;;	IPR003593; AAA+ ATPase domain/IPR003959; ATPase, AAA-type, core/IPR003960; ATPase, AAA-type, conserved site/////	hypothetical protein LOC100272769; K03061 26S proteasome regulatory subunit T1///////	Q9FXT9,PRS7_ORYSJ 26S protease regulatory subunit 7 OS/Oryza sativa subsp. japonica GN/RPT1A PE//2 SV/1//	Q0DDX2,Q0DDX2_ORYSJ Os06g0192600 protein OS/Oryza sativa subsp. japonica GN/Os06g0192600 PE//2 SV/1//
Pgl_GLEAN_10007645		30	1					1							1			5	7313998	7315251	GO:0010181; FMN binding; Molecular Function/GO:0016491; oxidoreductase activity; Molecular Function/GO:0055114; oxidation-reduction process; Biological Process/////;;;;	IPR001155; NADH:flavin oxidoreductase/NADH oxidase, N-terminal///////	Os06g0215600; K05894 12-oxophytodienoic acid reductase [EC:1.3.1.42]///////	Q0JMR0,OPR10_ORYSJ Putative 12-oxophytodienoate reductase 10 OS/Oryza sativa subsp. japonica GN/OPR10 PE//2 SV/1//	Q49HD9,Q49HD9_MAIZE 12-oxo-phytodienoic acid reductase OS/Zea mays GN/OPR6 PE//2 SV/1//
Pgl_GLEAN_10007203		32	1					1							1			6	14669882	14674542	GO:0005488; binding; Molecular Function/GO:0006810; transport; Biological Process/GO:0055085; transmembrane transport; Biological Process/////;;;;	IPR002067; Mitochondrial carrier protein/IPR018108; Mitochondrial substrate/solute carrier//////	similar to AGAP011839-PA; K03454 mitochondrial carrier protein, MC family///////	Q9HC21,TPC_HUMAN Mitochondrial thiamine pyrophosphate carrier OS/Homo sapiens GN/SLC25A19 PE//1 SV/1//	Q5JMQ9,Q5JMQ9_ORYSJ Os01g0934200 protein OS/Oryza sativa subsp. japonica GN/P0492G09.2 PE//2 SV/1//
Pgl_GLEAN_10014405		9	1					1							1			5	141351657	141354392	GO:0004356; glutamate-ammonia ligase activity; Molecular Function/GO:0006542; glutamine biosynthetic process; Biological Process/GO:0006807; nitrogen compound metabolic process; Biological Process/////;;;;	IPR008146; Glutamine synthetase, catalytic domain/IPR008147; Glutamine synthetase, beta-Grasp//////	hypothetical protein; K01915 glutamine synthetase [EC:6.3.1.2]///////	P38563,GLNA5_MAIZE Glutamine synthetase root isozyme 5 OS/Zea mays GN/GS1-5 PE//2 SV/2//	Q5MD10,Q5MD10_SACOF Glutamine synthetase OS/Saccharum officinarum GN/GS1.b PE//2 SV/1//
Pgl_GLEAN_10003304		2	1					1							1			2	90994325	90996975	#N/A	IPR011676; Domain of unknown function DUF1618///////	#N/A	#N/A	Q6K5P2,Q6K5P2_ORYSJ Os02g0492500 protein OS/Oryza sativa subsp. japonica GN/P0579G08.23 PE//4 SV/1//
Pgl_GLEAN_10025861		16	1					1							1			3	51535796	51541772	#N/A	IPR006553; Leucine-rich repeat, cysteine-containing subtype///////	GL10712 gene product from transcript GL10712-RA; K10280 F-box and leucine-rich repeat protein 14///////	Q8N1E6,FXL14_HUMAN F-box/LRR-repeat protein 14 OS/Homo sapiens GN/FBXL14 PE//1 SV/1//	Q6K620,Q6K620_ORYSJ Leucine-rich repeat-like protein OS/Oryza sativa subsp. japonica GN/OJ1004_A05.39 PE//2 SV/1//
Pgl_GLEAN_10016031		17	1					1							1			3	69678047	69678582	#N/A	#N/A	#N/A	#N/A	Q6ZCS7,Q6ZCS7_ORYSJ Putative uncharacterized protein P0409A07.24 OS/Oryza sativa subsp. japonica GN/P0409A07.24 PE//4 SV/1//
Pgl_GLEAN_10001202		28	1					1							1			4	149410344	149415507	#N/A	#N/A	#N/A	#N/A	#N/A
Pgl_GLEAN_10004295		22	1					1							1			4	166510560	166511841	#N/A	#N/A	#N/A	#N/A	#N/A
Pgl_GLEAN_10007475		16	1					1							1			3	74549966	74552376	#N/A	#N/A	#N/A	#N/A	#N/A
Pgl_GLEAN_10009627		38	1					1							1			2	203401121	203401486	#N/A	#N/A	#N/A	#N/A	#N/A
Pgl_GLEAN_10009972		9	1					1							1			2	227450948	227451595	#N/A	#N/A	#N/A	#N/A	#N/A
Pgl_GLEAN_10010153		36	1					1							1			2	169213195	169219078	#N/A	#N/A	#N/A	#N/A	#N/A
Pgl_GLEAN_10011364		26	1					1							1			5	45677107	45678232	#N/A	#N/A	#N/A	#N/A	#N/A
Pgl_GLEAN_10011450		11	1					1							1			3	223289052	223289423	#N/A	#N/A	#N/A	#N/A	#N/A
Pgl_GLEAN_10014567		11	1					1							1			3	50600619	50602043	#N/A	#N/A	#N/A	#N/A	#N/A
Pgl_GLEAN_10015669		5	1					1							1			3	281868017	281874954	#N/A	#N/A	#N/A	#N/A	#N/A
Pgl_GLEAN_10017717		1	1					1							1			5	67422298	67422858	#N/A	#N/A	#N/A	#N/A	#N/A
Pgl_GLEAN_10018899		6	1					1							1			4	100935798	100937317	#N/A	#N/A	#N/A	#N/A	#N/A
Pgl_GLEAN_10021842		12	1					1							1			5	119766610	119767121	#N/A	#N/A	#N/A	#N/A	#N/A
Pgl_GLEAN_10023583		6	1					1							1			7	107940534	107943981	#N/A	#N/A	#N/A	#N/A	#N/A
Pgl_GLEAN_10024193		11	1					1							1			4	57546098	57546463	#N/A	#N/A	#N/A	#N/A	#N/A
Pgl_GLEAN_10024194		33	1					1							1			4	57705925	57707546	#N/A	#N/A	#N/A	#N/A	#N/A
Pgl_GLEAN_10024738		22	1					1							1			2	152200308	152200508	#N/A	#N/A	#N/A	#N/A	#N/A
Pgl_GLEAN_10025017		11	1					1							1			3	292052099	292053064	#N/A	#N/A	#N/A	#N/A	#N/A
Pgl_GLEAN_10026925		4	1					1							1			2	186052427	186052663	#N/A	#N/A	#N/A	#N/A	#N/A
Pgl_GLEAN_10026926		4	1					1							1			2	186127312	186128836	#N/A	#N/A	#N/A	#N/A	#N/A
Pgl_GLEAN_10027776		42	1					1							1			2	208236412	208237534	#N/A	#N/A	#N/A	#N/A	#N/A
Pgl_GLEAN_10028205		20	1					1							1			2	105668091	105673491	#N/A	#N/A	conserved hypothetical protein; K02350 DNA polymerase zeta subunit [EC:2.7.7.7]///////	#N/A	#N/A
Pgl_GLEAN_10029538		14	1					1							1			4	69129823	69130074	#N/A	#N/A	#N/A	#N/A	#N/A
Pgl_GLEAN_10029738		25	1					1							1			6	17056934	17058793	#N/A	#N/A	#N/A	O33479,ICEV_PSESX Ice nucleation protein OS/Pseudomonas syringae GN/inaV PE//3 SV/1//	#N/A
Pgl_GLEAN_10032029		13	1					1							1			2	123223411	123224274	#N/A	#N/A	#N/A	#N/A	#N/A
Pgl_GLEAN_10032073		1	1					1							1			2	124752900	124754278	#N/A	#N/A	#N/A	#N/A	#N/A
Pgl_GLEAN_10034506		11	1					1							1			2	220360595	220361294	#N/A	#N/A	#N/A	#N/A	#N/A
Pgl_GLEAN_10035436		31	1					1							1			4	81613585	81614545	#N/A	#N/A	#N/A	#N/A	#N/A
Pgl_GLEAN_10035437		52	1					1							1			4	81936601	81936876	#N/A	#N/A	#N/A	#N/A	#N/A
Pgl_GLEAN_10038339		34	1					1							1			1	272695836	272697765	#N/A	#N/A	#N/A	#N/A	#N/A
Pgl_GLEAN_10038402		11	1					1							1			5	77688642	77689073	#N/A	#N/A	#N/A	#N/A	#N/A
Pgl_GLEAN_10027846	Diack et al. 2020	13	1					2							1			2	222885671	222893842	GO:0008152; metabolic process; Biological Process/GO:0016491; oxidoreductase activity; Molecular Function/GO:0055114; oxidation-reduction process; Biological Process/////;;;;	IPR015590; Aldehyde dehydrogenase domain/IPR016160; Aldehyde dehydrogenase, conserved site//////	succinate semialdehyde dehydrogenase; K00135 succinate-semialdehyde dehydrogenase (NADP+) [EC:1.2.1.16]///////	B9F3B6,SSDH_ORYSJ Succinate-semialdehyde dehydrogenase, mitochondrial OS/Oryza sativa subsp. japonica GN/ALDH5F1 PE//2 SV/1//	A9Z0U5,A9Z0U5_SACOF Aldehyde dehydrogenase OS/Saccharum officinarum GN/ALDH5F1 PE//2 SV/1//
Pgl_GLEAN_10021791		27	1					2							1			5	99220796	99222047	GO:0005524; ATP binding; Molecular Function/GO:0006457; protein folding; Biological Process/GO:0044267; cellular protein metabolic process; Biological Process//GO:0051082; unfolded protein binding; Molecular Function///;;	IPR002423; Chaperonin Cpn60/TCP-1/IPR012717; T-complex protein 1, delta subunit//////	umc1329; LOC100191456; K09496 T-complex protein 1 subunit delta///////	Q9NB32,TCPD_AEDTR T-complex protein 1 subunit delta OS/Aedes triseriatus PE/2 SV//1///	B4F8V9,B4F8V9_MAIZE T-complex protein 1 subunit delta OS/Zea mays PE/2 SV//1///
Pgl_GLEAN_10005841		18	1					2							1			3	3023623	3030034	GO:0004143; diacylglycerol kinase activity; Molecular Function/GO:0007205; activation of protein kinase C activity by G-protein coupled receptor protein signaling pathway; Biological Process//////;;;;;;	IPR000756; Diacylglycerol kinase, accessory domain/IPR001206; Diacylglycerol kinase, catalytic domain//////	diacylglycerol kinase, alpha, putative (EC:2.7.1.107); K00901 diacylglycerol kinase [EC:2.7.1.107]///////	O08560,DGKZ_RAT Diacylglycerol kinase zeta OS/Rattus norvegicus GN/Dgkz PE//2 SV/1//	B6TW73,B6TW73_MAIZE Diacylglycerol kinase OS/Zea mays PE/2 SV//1///
Pgl_GLEAN_10017147		11	1					2							1			1	21573143	21574371	#N/A	IPR018103; Translationally controlled tumour protein, conserved site/IPR018105; Translationally controlled tumour protein//////	#N/A	Q9M5G3,TCTP_HORVU Translationally-controlled tumor protein homolog OS/Hordeum vulgare GN/TCTP PE//2 SV/2//	B9RFB8,B9RFB8_RICCO Translationally-controlled tumor protein, putative OS/Ricinus communis GN/RCOM_1433410 PE//4 SV/1//
Pgl_GLEAN_10014408		61	1					2							1			5	141271230	141276211	GO:0016616; oxidoreductase activity, acting on the CH-OH group of donors, NAD or NADP as acceptor; Molecular Function/GO:0055114; oxidation-reduction process; Biological Process//////;;;;;;	IPR022383; Lactate/malate dehydrogenase, C-terminal///////	malate dehydrogenase, glyoxysomal; K00026 malate dehydrogenase [EC:1.1.1.37]///////	P46488,MDHG_CUCSA Malate dehydrogenase, glyoxysomal OS/Cucumis sativus GN/MDHG PE//2 SV/1//	C4J673,C4J673_MAIZE Malate dehydrogenase OS/Zea mays PE/2 SV//1///
Pgl_GLEAN_10036274		17	1					2							1			6	235386383	235388806	#N/A	IPR007658; Protein of unknown function DUF594/IPR025315; Domain of unknown function DUF4220//////	#N/A	#N/A	C5X8S4,C5X8S4_SORBI Putative uncharacterized protein Sb02g002170 OS/Sorghum bicolor GN/Sb02g002170 PE//4 SV/1//
Pgl_GLEAN_10027848		20	1					2							1			2	222908283	222910585	GO:0008168; methyltransferase activity; Molecular Function///////;;;;;;;;	IPR019614; S-adenosylmethionine-dependent methyltransferase///////	#N/A	B4RRY8,RLMI_ALTMD Ribosomal RNA large subunit methyltransferase I OS/Alteromonas macleodii (strain DSM 17117 / Deep ecotype) GN/rlmI PE//3 SV/1//	C5XW61,C5XW61_SORBI Putative uncharacterized protein Sb04g004900 OS/Sorghum bicolor GN/Sb04g004900 PE//4 SV/1//
Pgl_GLEAN_10015692		21	1					2							1			6	205212395	205218292	#N/A	#N/A	#N/A	#N/A	C5Y126,C5Y126_SORBI Putative uncharacterized protein Sb04g017036 (Fragment) OS/Sorghum bicolor GN/Sb04g017036 PE//4 SV/1//
Pgl_GLEAN_10026216		19	1		1	1		2							3			4	15470724	15473527	#N/A	IPR016964; Transmembrane protein 6/97///////	#N/A	Q6DFQ5,TMM97_XENTR Transmembrane protein 97 OS/Xenopus tropicalis GN/tmem97 PE//2 SV/1//	Q10G23,Q10G23_ORYSJ Expressed protein OS/Oryza sativa subsp. japonica GN/Os03g0646400 PE//2 SV/1//
Pgl_GLEAN_10021763		8	1					2							1			5	99783410	99785535	#N/A	#N/A	#N/A	#N/A	Q2QYN9,Q2QYN9_ORYSJ Expressed protein OS/Oryza sativa subsp. japonica GN/LOC_Os12g02050 PE//4 SV/1//
Pgl_GLEAN_10003200		44	1				1	2							2			4	25439510	25440308	#N/A	IPR001229; Mannose-binding lectin///////	#N/A	Q5U9T2,LECH_HORVU Horcolin OS/Hordeum vulgare PE/3 SV//1///	Q6K4U3,Q6K4U3_ORYSJ Putative LZ-NBS-LRR class RGA OS/Oryza sativa subsp. japonica GN/OSJNBa0010K08.34-1 PE//4 SV/1//
Pgl_GLEAN_10000867		17	1					2							1			2	238244707	238245927	#N/A	#N/A	#N/A	#N/A	#N/A
Pgl_GLEAN_10021121		4	1					2							1			5	44241961	44242353	#N/A	#N/A	#N/A	#N/A	#N/A
Pgl_GLEAN_10023878		46	1					2							1			3	254532299	254534553	#N/A	#N/A	#N/A	#N/A	#N/A
Pgl_GLEAN_10033657		7	1					2							1			7	60418926	60419682	#N/A	#N/A	#N/A	#N/A	#N/A
Pgl_GLEAN_10038541		14	1					2							1			6	175629336	175630209	#N/A	#N/A	#N/A	#N/A	#N/A
Pgl_GLEAN_10025545		38	1					3							1			5	58713918	58715711	#N/A	#N/A	#N/A	#N/A	Q67VK7,Q67VK7_ORYSJ Os06g0634000 protein OS/Oryza sativa subsp. japonica GN/P0505A04.40 PE//2 SV/1//
Pgl_GLEAN_10022471		15	1			1		4							2			4	31467273	31469550	#N/A	#N/A	#N/A	#N/A	F2EAQ0,F2EAQ0_HORVD Predicted protein OS/Hordeum vulgare var. distichum PE/4 SV//1///
Pgl_GLEAN_10009473		29	1					5							1			2	229977728	229978063	#N/A	#N/A	#N/A	#N/A	#N/A
Pgl_GLEAN_10018182		8	1				1								1			2	241414722	241420071	GO:0008654; phospholipid biosynthetic process; Biological Process/GO:0016020; membrane; Cellular Component/GO:0016780; phosphotransferase activity, for other substituted phosphate groups; Molecular Function/////;;;;	IPR000462; CDP-alcohol phosphatidyltransferase///////	ethanolaminephosphotransferase; K00993 ethanolaminephosphotransferase [EC:2.7.8.1]///////	Q550W1,CAPTC_DICDI Uncharacterized CDP-alcohol phosphatidyltransferase class-I family protein 3 OS/Dictyostelium discoideum GN/captC PE//2 SV/1//	B6U6I8,B6U6I8_MAIZE Ethanolaminephosphotransferase OS/Zea mays PE/2 SV//1///
Pgl_GLEAN_10008976		65	1				1								1			1	86251745	86252118	#N/A	#N/A	#N/A	#N/A	B8BIT1,B8BIT1_ORYSI Putative uncharacterized protein OS/Oryza sativa subsp. indica GN/OsI_34910 PE//4 SV/1//
Pgl_GLEAN_10013029		20	1				1								1			2	36060090	36064952	GO:0015031; protein transport; Biological Process/GO:0016021; integral to membrane; Cellular Component//////;;;;;;	IPR007273; SCAMP///////	hypothetical protein LOC100442968; K08823 CDC-like kinase [EC:2.7.12.1]///////	Q75IC7,SCAM4_ORYSJ Secretory carrier-associated membrane protein 4 OS/Oryza sativa subsp. japonica GN/SCAMP4 PE//2 SV/1//	C5WU78,C5WU78_SORBI Putative uncharacterized protein Sb01g015730 OS/Sorghum bicolor GN/Sb01g015730 PE//4 SV/1//
Pgl_GLEAN_10030810		12	1				1								1			7	41329029	41331302	GO:0003677; DNA binding; Molecular Function/GO:0006355; regulation of transcription, DNA-dependent; Biological Process//////;;;;;;	IPR003441; No apical meristem (NAM) protein///////	#N/A	Q7GCL7,NAC74_ORYSJ NAC domain-containing protein 74 OS/Oryza sativa subsp. japonica GN/Os01g0261200/NAC74 PE//2 SV/1//	C5X7Q0,C5X7Q0_SORBI Putative uncharacterized protein Sb02g032230 OS/Sorghum bicolor GN/Sb02g032230 PE//4 SV/1//
Pgl_GLEAN_10003168		13	1				1								1			7	35867701	35870713	#N/A	IPR000408; Regulator of chromosome condensation, RCC1///////	regulator of chromosome condensation (RCC1)-like protein; K11494 RCC1 and BTB domain-containing protein///////	Q15751,HERC1_HUMAN Probable E3 ubiquitin-protein ligase HERC1 OS/Homo sapiens GN/HERC1 PE//1 SV/2//	C5X8E0,C5X8E0_SORBI Putative uncharacterized protein Sb02g032760 OS/Sorghum bicolor GN/Sb02g032760 PE//4 SV/1//
Pgl_GLEAN_10031925		22	1				1								1			3	299676049	299678479	#N/A	IPR022059; Protein of unknown function DUF3615///////	#N/A	#N/A	C5Y7C3,C5Y7C3_SORBI Putative uncharacterized protein Sb05g025770 OS/Sorghum bicolor GN/Sb05g025770 PE//4 SV/1//
Pgl_GLEAN_10038122		62	1				1								1			1	69681542	69682500	#N/A	#N/A	#N/A	#N/A	C5YM45,C5YM45_SORBI Putative uncharacterized protein Sb07g022445 (Fragment) OS/Sorghum bicolor GN/Sb07g022445 PE//4 SV/1//
Pgl_GLEAN_10022711		10	1				1								1			1	161572946	161577830	#N/A	#N/A	mgll, MGC56561, cb909, wu:fc66g01, zgc:56561; monoglyceride lipase (EC:3.1.1.23); K01054 acylglycerol lipase [EC:3.1.1.23]///////	O35678,MGLL_MOUSE Monoglyceride lipase OS/Mus musculus GN/Mgll PE//1 SV/1//	C5YWV2,C5YWV2_SORBI Putative uncharacterized protein Sb09g018060 OS/Sorghum bicolor GN/Sb09g018060 PE//4 SV/1//
Pgl_GLEAN_10034751		7	1				1								1			2	82909186	82917609	GO:0000166; nucleotide binding; Molecular Function/GO:0003684; damaged DNA binding; Molecular Function/GO:0005524; ATP binding; Molecular Function//GO:0006281; DNA repair; Biological Process/GO:0017111; nucleoside-triphosphatase activity; Molecular Function//	IPR003593; AAA+ ATPase domain/IPR004504; DNA repair protein RadA//////	hypothetical protein; K04485 DNA repair protein RadA/Sms///////	Q92F42,RADA_LISIN DNA repair protein RadA homolog OS/Listeria innocua GN/radA PE//3 SV/1//	C5Z4B1,C5Z4B1_SORBI Putative uncharacterized protein Sb10g003620 OS/Sorghum bicolor GN/Sb10g003620 PE//4 SV/1//
Pgl_GLEAN_10023193		21	1				1				1				2			2	97683813	97684722	GO:0003677; DNA binding; Molecular Function///////;;;;;;;;	IPR001005; SANT/Myb domain/IPR015495; Myb transcription factor/IPR017930; Myb domain, DNA-binding/////	hypothetical protein; K09422 myb proto-oncogene protein, plant///////	P10290,MYBC_MAIZE Anthocyanin regulatory C1 protein OS/Zea mays GN/C1 PE//2 SV/1//	C5Z6C2,C5Z6C2_SORBI Putative uncharacterized protein Sb10g006700 OS/Sorghum bicolor GN/Sb10g006700 PE//4 SV/1//
Pgl_GLEAN_10037785		6	1				1								1			5	156387427	156389107	#N/A	#N/A	#N/A	#N/A	Q0DVR0,Q0DVR0_ORYSJ Os03g0116900 protein OS/Oryza sativa subsp. japonica GN/Os03g0116900 PE//4 SV/1//
Pgl_GLEAN_10000149		16	1				1								1			2	182246782	182246982	#N/A	#N/A	#N/A	#N/A	#N/A
Pgl_GLEAN_10007511		10	1				1								1			1	46479614	46492384	#N/A	#N/A	#N/A	#N/A	#N/A
Pgl_GLEAN_10007709		22	1				1								1			4	25524031	25524582	#N/A	#N/A	#N/A	#N/A	#N/A
Pgl_GLEAN_10008975		21	1				1								1			1	86136408	86140197	#N/A	#N/A	#N/A	#N/A	#N/A
Pgl_GLEAN_10014146		2	1				1				1				2			7	39912696	39913217	#N/A	#N/A	#N/A	#N/A	#N/A
Pgl_GLEAN_10016170		34	1				1								1			3	29395870	29398652	#N/A	#N/A	#N/A	#N/A	#N/A
Pgl_GLEAN_10023192		32	1				1				1				2			2	97643527	97646322	#N/A	#N/A	#N/A	#N/A	#N/A
Pgl_GLEAN_10034218		9	1				1								1			2	140770213	140770731	#N/A	#N/A	#N/A	#N/A	#N/A
Pgl_GLEAN_10034219		10	1				1								1			2	141058141	141063791	#N/A	#N/A	#N/A	#N/A	#N/A
Pgl_GLEAN_10034448		11	1				1								1			1	149446362	149446610	#N/A	#N/A	#N/A	#N/A	#N/A
Pgl_GLEAN_10034449		6	1				1								1			1	149210170	149211849	#N/A	#N/A	#N/A	#N/A	#N/A
Pgl_GLEAN_10038123		58	1				1								1			1	69646405	69647589	#N/A	#N/A	#N/A	#N/A	#N/A
Pgl_GLEAN_10026038		8	1												0	2		2	79729480	79730774	#N/A	IPR008914; Phosphatidylethanolamine-binding protein PEBP///////	hypothetical protein; K06910///////	Q93WI9,HD3A_ORYSJ Protein HEADING DATE 3A OS/Oryza sativa subsp. japonica GN/HD3A PE//1 SV/1//	A8WES6,A8WES6_MAIZE ZCN15 OS/Zea mays GN/ZCN15 PE//2 SV/1//
Pgl_GLEAN_10004673		20	2												0	1	1	2	6940255	6941624	#N/A	#N/A	#N/A	#N/A	B4F950,B4F950_MAIZE Putative uncharacterized protein OS/Zea mays PE/2 SV//1///
Pgl_GLEAN_10014486		14	1												0	1		5	137092291	137096758	#N/A	IPR013261; Mitochondrial inner membrane translocase complex, subunit Tim21///////	#N/A	Q3SZV6,TIM21_BOVIN Mitochondrial import inner membrane translocase subunit Tim21 OS/Bos taurus GN/TIMM21 PE//2 SV/1//	B4FET7,B4FET7_MAIZE Putative uncharacterized protein OS/Zea mays PE/2 SV//1///
Pgl_GLEAN_10030873		22	1			1									1			4	55512904	55515916	GO:0000166; nucleotide binding; Molecular Function/GO:0004812; aminoacyl-tRNA ligase activity; Molecular Function/GO:0005524; ATP binding; Molecular Function//GO:0005737; cytoplasm; Cellular Component/GO:0006418; tRNA aminoacylation for protein translation; Biological Process//	IPR002305; Aminoacyl-tRNA synthetase, class Ic///////	TIDP3108; LOC100282839 (EC:6.1.1.1); K01866 tyrosyl-tRNA synthetase [EC:6.1.1.1]///////	Q5UPJ7,SYY_MIMIV Tyrosine--tRNA ligase OS/Acanthamoeba polyphaga mimivirus GN/YARS PE//1 SV/1//	B4FKK9,B4FKK9_MAIZE Putative uncharacterized protein OS/Zea mays PE/2 SV//1///
Pgl_GLEAN_10008830		3	1												0	1		1	233156462	233160539	GO:0006108; malate metabolic process; Biological Process/GO:0016491; oxidoreductase activity; Molecular Function/GO:0016615; malate dehydrogenase activity; Molecular Function//GO:0016616; oxidoreductase activity, acting on the CH-OH group of donors, NAD or NADP as acceptor; Molecular Function/GO:0030060; L-malate dehydrogenase activity; Molecular Function/GO:0055114	IPR001236; Lactate/malate dehydrogenase, N-terminal/IPR001252; Malate dehydrogenase, active site/IPR010097; Malate dehydrogenase, type 1//IPR022383; Lactate/malate dehydrogenase, C-terminal///	hypothetical protein LOC100274264; K00026 malate dehydrogenase [EC:1.1.1.37]///////	P17783,MDHM_CITLA Malate dehydrogenase, mitochondrial OS/Citrullus lanatus GN/MMDH PE//1 SV/1//	B4FZU8,B4FZU8_MAIZE Malate dehydrogenase OS/Zea mays PE/2 SV//1///
Pgl_GLEAN_10022823		10	2												0	1	1	2	7814873	7820923	GO:0004347; glucose-6-phosphate isomerase activity; Molecular Function/GO:0006094; gluconeogenesis; Biological Process/GO:0006096; glycolysis; Biological Process/////;;;;	IPR001672; Phosphoglucose isomerase (PGI)/IPR018189; Phosphoglucose isomerase, conserved site//////	phi1, gpi; phosphohexose isomerase1 (EC:5.3.1.9); K01810 glucose-6-phosphate isomerase [EC:5.3.1.9]///////	P49105,G6PI_MAIZE Glucose-6-phosphate isomerase, cytosolic OS/Zea mays GN/PHI1 PE//2 SV/1//	B4G0N0,B4G0N0_MAIZE Glucose-6-phosphate isomerase OS/Zea mays PE/2 SV//1///
Pgl_GLEAN_10004671		24	2												0	5	5	2	6950659	6951892	GO:0031072; heat shock protein binding; Molecular Function///////;;;;;;;;	IPR001623; Heat shock protein DnaJ, N-terminal///////	hypothetical protein; K09539 DnaJ homolog subfamily C member 19///////	Q5RF34,TIM14_PONAB Mitochondrial import inner membrane translocase subunit TIM14 OS/Pongo abelii GN/DNAJC19 PE//3 SV/3//	B6T323,B6T323_MAIZE Mitochondrial import inner membrane translocase subunit TIM14 OS/Zea mays PE/2 SV//1///
Pgl_GLEAN_10020744		28	1			5									1			6	214301494	214307433	GO:0005524; ATP binding; Molecular Function/GO:0008553; hydrogen-exporting ATPase activity, phosphorylative mechanism; Molecular Function/GO:0015986; ATP synthesis coupled proton transport; Biological Process//GO:0016491; oxidoreductase activity; Molecular Function/GO:0045261; proton-transporting ATP synthase complex, catalytic core F(1); Cellular Component/GO:0046933	IPR000194; ATPase, F1/V1/A1 complex, alpha/beta subunit, nucleotide-binding domain/IPR001433; Oxidoreductase FAD/NAD(P)-binding/IPR005722; ATPase, F1 complex, beta subunit/////	Os05g0553000; K02133 F-type H+-transporting ATPase subunit beta [EC:3.6.3.14]///////	Q01859,ATPBM_ORYSJ ATP synthase subunit beta, mitochondrial OS/Oryza sativa subsp. japonica GN/ATPB PE//1 SV/2//	B9FLI4,B9FLI4_ORYSJ ATP synthase subunit beta OS/Oryza sativa subsp. japonica GN/OsJ_19476 PE//3 SV/1//
Pgl_GLEAN_10012571		6	1			1									1			5	2408026	2409705	#N/A	IPR007930; Protein of unknown function DUF724/IPR019557; Aminotransferase-like, plant mobile domain//////	#N/A	#N/A	C5WUQ6,C5WUQ6_SORBI Putative uncharacterized protein Sb01g044200 OS/Sorghum bicolor GN/Sb01g044200 PE//4 SV/1//
Pgl_GLEAN_10004674		23	2												0	6	4	2	6914262	6917340	GO:0016757; transferase activity, transferring glycosyl groups; Molecular Function///////;;;;;;;;	IPR002495; Glycosyl transferase, family 8///////	#N/A	#N/A	C5WZ33,C5WZ33_SORBI Putative uncharacterized protein Sb01g006383 OS/Sorghum bicolor GN/Sb01g006383 PE//4 SV/1//
Pgl_GLEAN_10018631		14	1			1									1			7	140291794	140297088	GO:0015079; potassium ion transmembrane transporter activity; Molecular Function/GO:0016020; membrane; Cellular Component/GO:0071805; potassium ion transmembrane transport; Biological Process/////;;;;	IPR003855; K+ potassium transporter///////	hypothetical protein LOC100257576; K03549 KUP system potassium uptake protein///////	Q67UC7,HAK17_ORYSJ Probable potassium transporter 17 OS/Oryza sativa subsp. japonica GN/HAK17 PE//2 SV/2//	C5X258,C5X258_SORBI Putative uncharacterized protein Sb02g026170 OS/Sorghum bicolor GN/Sb02g026170 PE//4 SV/1//
Pgl_GLEAN_10011797		23	1												0	1		1	232346423	232352048	GO:0003735; structural constituent of ribosome; Molecular Function/GO:0005622; intracellular; Cellular Component/GO:0005840; ribosome; Cellular Component//GO:0006412; translation; Biological Process///;;	IPR013823; Ribosomal protein L7/L12, C-terminal///////	hypothetical protein; K02935 large subunit ribosomal protein L7/L12///////	Q06030,RK121_SECCE 50S ribosomal protein L12-1, chloroplastic OS/Secale cereale GN/RPL12-1 PE//2 SV/1//	C5XFW9,C5XFW9_SORBI Putative uncharacterized protein Sb03g030270 OS/Sorghum bicolor GN/Sb03g030270 PE//3 SV/1//
Pgl_GLEAN_10002736		15	1												0	1		3	128041109	128045099	GO:0008152; metabolic process; Biological Process/GO:0016491; oxidoreductase activity; Molecular Function//////;;;;;;	IPR002198; Short-chain dehydrogenase/reductase SDR/IPR002347; Glucose/ribitol dehydrogenase/IPR020842; Polyketide synthase/Fatty acid synthase, KR//IPR020904; Short-chain dehydrogenase/reductase, conserved site///	hypothetical protein; K00059 3-oxoacyl-[acyl-carrier protein] reductase [EC:1.1.1.100]///////	Q949M3,FABG3_BRANA 3-oxoacyl-[acyl-carrier-protein] reductase 3, chloroplastic OS/Brassica napus GN/bkr3 PE//2 SV/1//	C5XSJ4,C5XSJ4_SORBI Putative uncharacterized protein Sb04g020450 OS/Sorghum bicolor GN/Sb04g020450 PE//3 SV/1//
Pgl_GLEAN_10008839		3	1												0	1		1	232958078	232959577	GO:0003677; DNA binding; Molecular Function/GO:0005622; intracellular; Cellular Component/GO:0005634; nucleus; Cellular Component//GO:0006355; regulation of transcription, DNA-dependent; Biological Process/GO:0043565; sequence-specific DNA binding; Molecular Function//	IPR003956; Transcription factor, NFYB/HAP3, conserved site/IPR003957; Transcription factor, CBFA/NFYB, DNA topoisomerase/IPR003958; Transcription factor CBF/NF-Y/archaeal histone/////	NFY2; CAAT-box DNA binding protein subunit B (NF-YB); K08065 nuclear transcription factor Y, beta///////	Q65XK1,NFYB4_ORYSJ Nuclear transcription factor Y subunit B-4 OS/Oryza sativa subsp. japonica GN/NFYB4 PE//2 SV/2//	C5YW10,C5YW10_SORBI Putative uncharacterized protein Sb09g029140 OS/Sorghum bicolor GN/Sb09g029140 PE//4 SV/1//
Pgl_GLEAN_10008829		12	1												0	1		1	233162033	233164149	GO:0003924; GTPase activity; Molecular Function/GO:0005525; GTP binding; Molecular Function/GO:0005622; intracellular; Cellular Component//GO:0006184; GTP catabolic process; Biological Process/GO:0006886; intracellular protein transport; Biological Process/GO:0006913	IPR001806; Small GTPase superfamily/IPR002041; Ran GTPase/IPR003578; Small GTPase superfamily, Rho type//IPR003579; Small GTPase superfamily, Rab type/IPR020849; Small GTPase superfamily, Ras type//	hypothetical protein LOC100193260; K07936 GTP-binding nuclear protein Ran///////	Q7GD79,RAN2_ORYSJ GTP-binding nuclear protein Ran-2 OS/Oryza sativa subsp. japonica GN/RAN2 PE//2 SV/1//	C5YW22,C5YW22_SORBI Putative uncharacterized protein Sb09g029250 OS/Sorghum bicolor GN/Sb09g029250 PE//4 SV/1//
Pgl_GLEAN_10002383		17	1												0	1		1	222835711	222836979	GO:0008168; methyltransferase activity; Molecular Function/GO:0008171; O-methyltransferase activity; Molecular Function/GO:0046983; protein dimerization activity; Molecular Function/////;;;;	IPR001077; O-methyltransferase, family 2/IPR012967; Plant methyltransferase dimerisation//////	Bx7; O-methyltransferase BX7; K13230 O-methyltransferase [EC:2.1.1.-]///////	P47917,ZRP4_MAIZE O-methyltransferase ZRP4 OS/Zea mays GN/ZRP4 PE//2 SV/1//	C5Z0X9,C5Z0X9_SORBI Putative uncharacterized protein Sb09g025510 OS/Sorghum bicolor GN/Sb09g025510 PE//4 SV/1//
Pgl_GLEAN_10011525		8	2												0	2	2	5	63972998	63977437	GO:0016021; integral to membrane; Cellular Component///////;;;;;;;;	IPR000301; Tetraspanin, subgroup/IPR018499; Tetraspanin/IPR018503; Tetraspanin, conserved site/////	#N/A	#N/A	C5Z761,C5Z761_SORBI Putative uncharacterized protein Sb10g025930 OS/Sorghum bicolor GN/Sb10g025930 PE//4 SV/1//
Pgl_GLEAN_10034698		19	1			1									1			1	76027665	76028198	GO:0003677; DNA binding; Molecular Function/GO:0008270; zinc ion binding; Molecular Function//////;;;;;;	IPR000058; Zinc finger, AN1-type/IPR002653; Zinc finger, A20-type//////	similar to AN1, ubiquitin-like, homolog; K12163 AN1-type zinc finger and ubiquitin domain-containing protein 1///////	Q7Y1W9,SAP9_ORYSJ Zinc finger A20 and AN1 domain-containing stress-associated protein 9 OS/Oryza sativa subsp. japonica GN/SAP9 PE//2 SV/1//	F2DHL5,F2DHL5_HORVD Predicted protein OS/Hordeum vulgare var. distichum PE/2 SV//1///
Pgl_GLEAN_10005795		7	2												0	1	1	2	18355785	18358736	#N/A	IPR008775; Phytanoyl-CoA dioxygenase///////	putative beta-galactosidase (ISS); K01190 beta-galactosidase [EC:3.2.1.23]///////	Q5U3U0,PHYD1_DANRE Phytanoyl-CoA dioxygenase domain-containing protein 1 OS/Danio rerio GN/phyhd1 PE//2 SV/1//	F2DSE2,F2DSE2_HORVD Predicted protein OS/Hordeum vulgare var. distichum PE/2 SV//1///
Pgl_GLEAN_10002686		12	1			1									1			6	194596280	194599191	GO:0016757; transferase activity, transferring glycosyl groups; Molecular Function///////;;;;;;;;	IPR007657; Glycosyltransferase AER61, uncharacterised///////	#N/A	#N/A	F2E4E8,F2E4E8_HORVD Predicted protein OS/Hordeum vulgare var. distichum PE/2 SV//1///
Pgl_GLEAN_10032199		10	1			1									1			4	51193241	51194880	GO:0016020; membrane; Cellular Component/GO:0030001; metal ion transport; Biological Process/GO:0046873; metal ion transmembrane transporter activity; Molecular Function//GO:0055085; transmembrane transport; Biological Process///;;	IPR003689; Zinc/iron permease///////	ZIP transporter; K14709 solute carrier family 39 (zinc transporter), member 1/2/3///////	Q7XLD4,ZIP3_ORYSJ Zinc transporter 3 OS/Oryza sativa subsp. japonica GN/ZIP3 PE//1 SV/2//	F6JX90,F6JX90_MAIZE Zinc transporter OS/Zea mays GN/ZIP4 PE//2 SV/1//
Pgl_GLEAN_10026576		10	1												0	1		7	8764318	8766383	GO:0003824; catalytic activity; Molecular Function/GO:0005992; trehalose biosynthetic process; Biological Process//////;;;;;;	IPR003337; Trehalose-phosphatase///////	trehalose-phosphatase; K01087 trehalose-phosphatase [EC:3.1.3.12]///////	Q49734,OTSB_MYCLE Trehalose-phosphate phosphatase OS/Mycobacterium leprae GN/otsB PE//3 SV/1//	Q1W5S3,Q1W5S3_SETVI Ramosa 3 (Fragment) OS/Setaria viridis GN/RA3 PE//2 SV/1//
Pgl_GLEAN_10019979		9	1			2									1			1	52213179	52215446	#N/A	#N/A	Ece2, 1810009K13Rik, 6330509A19Rik, 9630025D12Rik, BB127715, MGC144385, MGC144386; endothelin converting enzyme 2 (EC:3.4.24.71); K01415 endothelin-converting enzyme [EC:3.4.24.71]///////	Q10711,ECE2_BOVIN Endothelin-converting enzyme 2 OS/Bos taurus GN/ECE2 PE//1 SV/2//	Q2R2M2,Q2R2M2_ORYSJ Os11g0557700 protein OS/Oryza sativa subsp. japonica GN/Os11g0557700 PE//2 SV/1//
Pgl_GLEAN_10007526		42	1		1										1			6	224408325	224418583	#N/A	IPR007750; Protein of unknown function DUF674///////	#N/A	#N/A	Q5ZD69,Q5ZD69_ORYSJ Os01g0153500 protein OS/Oryza sativa subsp. japonica GN/P0030H07.27 PE//4 SV/1//
Pgl_GLEAN_10023439		21	1												0	1		5	137879249	137880167	#N/A	IPR024752; Myb/SANT-like domain///////	#N/A	#N/A	Q60DP5,Q60DP5_ORYSJ Expressed protein OS/Oryza sativa subsp. japonica GN/OSJNBa0038E17.13 PE//4 SV/1//
Pgl_GLEAN_10016106		2	2												0	1	1	2	11150766	11156521	GO:0000155; two-component sensor activity; Molecular Function/GO:0004673; protein histidine kinase activity; Molecular Function/GO:0004871; signal transducer activity; Molecular Function//GO:0005515; protein binding; Molecular Function/GO:0005524; ATP binding; Molecular Function/GO:0006355	IPR000014; PAS/IPR001294; Phytochrome/IPR003018; GAF domain//IPR003594; ATPase-like, ATP-binding domain/IPR003661; Signal transduction histidine kinase, subgroup 1, dimerisation/phosphoacceptor domain/IPR005467; Signal transduction histidine kinase, core/IPR013515; Phytochrome, central region	PHY4; phytochrome 4; K12121 phytochrome B///////	P93528,PHYC_SORBI Phytochrome C OS/Sorghum bicolor GN/PHYC PE//2 SV/1//	Q6XFQ1,Q6XFQ1_MAIZE Phytochrome OS/Zea mays GN/phyC1 PE//3 SV/1//
Pgl_GLEAN_10020622		12	1		2										1			7	52971949	52973785	GO:0006810; transport; Biological Process/GO:0016021; integral to membrane; Cellular Component//////;;;;;;	IPR009038; GOLD///////	DDX55; DEAD (Asp-Glu-Ala-Asp) box polypeptide 55; K01529 [EC:3.6.1.-]///////	A7SXK3,TMED_NEMVE Transmembrane emp24 domain-containing protein OS/Nematostella vectensis GN/v1g194562 PE//3 SV/1//	Q6YZD2,Q6YZD2_ORYSJ Coated vesicle membrane protein-like OS/Oryza sativa subsp. japonica GN/P0702E04.27 PE//2 SV/1//
Pgl_GLEAN_10021429		13	1			2									1			5	95418762	95427831	#N/A	#N/A	#N/A	Q91V83,TTI1_MOUSE TELO2-interacting protein 1 homolog OS/Mus musculus GN/Tti1 PE//1 SV/2//	Q7XBW4,Q7XBW4_ORYSJ Expressed protein OS/Oryza sativa subsp. japonica GN/OSJNBa0027L23.16 PE//4 SV/1//
Pgl_GLEAN_10033790		20	2												0	1	1	2	4832859	4844914	GO:0004672; protein kinase activity; Molecular Function/GO:0004674; protein serine/threonine kinase activity; Molecular Function/GO:0005524; ATP binding; Molecular Function//GO:0006468; protein phosphorylation; Biological Process///;;	IPR000719; Protein kinase, catalytic domain/IPR002290; Serine/threonine- / dual-specificity protein kinase, catalytic domain/IPR008271; Serine/threonine-protein kinase, active site/////	hypothetical protein; K02218 casein kinase 1 [EC:2.7.11.1]///////	P40234,CKI2_SCHPO Casein kinase I homolog 2 OS/Schizosaccharomyces pombe (strain 972 / ATCC 24843) GN/cki2 PE//1 SV/2//	Q852L0,Q852L0_ORYSJ Os03g0793500 EARLY FLOWERING 1, Early flowering1, Casein Kinase I protein OS /Oryza sativa subsp. japonica GN/OSJNBb0060J21.12 PE//2 SV/1//
Pgl_GLEAN_10003827		23	2												0	2	1	2	167824453	167825829	#N/A	#N/A	#N/A	#N/A	#N/A
Pgl_GLEAN_10004993		2	1		1										1			2	125941368	125941912	#N/A	#N/A	#N/A	#N/A	#N/A
Pgl_GLEAN_10008324		43	1			1									1			2	34784239	34787572	#N/A	#N/A	#N/A	#N/A	#N/A
Pgl_GLEAN_10008325		43	1			1									1			2	34646390	34648683	#N/A	#N/A	#N/A	#N/A	#N/A
Pgl_GLEAN_10013979		19	1		1										1			6	109610761	109612548	#N/A	#N/A	#N/A	#N/A	#N/A
Pgl_GLEAN_10021632		51	1			2									1			2	42974747	42975025	#N/A	#N/A	#N/A	#N/A	#N/A
Pgl_GLEAN_10029642		6	1		1										1			2	107321184	107321939	#N/A	#N/A	#N/A	#N/A	#N/A
